# Supplementary material for: Prediction of sporulating Firmicutes from uncultured gut microbiota using SpoMAG, an ensemble learning tool
Source: PeerJ. 2025 Oct 17;13:e20232. doi: 10.7717/peerj.20232 (PMC12536801; doi:10.7717/peerj.20232)
Supplement: Supplemental Information 5 [file peerj-13-20232-s005.csv]

Sporulation stage or regulon	Universally conserved in Firmicutes	Conserved mostly in Bacilli
Sporulation onset and checkpoints; asymmetric cell division	spo0A
Sporulation onset and checkpoints; asymmetric cell division	sigH
Sporulation onset and checkpoints; asymmetric cell division	spoIIE
Sporulation onset and checkpoints; asymmetric cell division	spoIIIE
Sporulation onset and checkpoints; asymmetric cell division	spoIIIJ
Sporulation onset and checkpoints; asymmetric cell division	pth
Sporulation onset and checkpoints; asymmetric cell division	spoVG
Sporulation onset and checkpoints; asymmetric cell division	spoVS
Sporulation onset and checkpoints; asymmetric cell division	divIB
Sporulation onset and checkpoints; asymmetric cell division	divIC
Sporulation onset and checkpoints; asymmetric cell division	divIVA
Sporulation onset and checkpoints; asymmetric cell division	ftsA
Sporulation onset and checkpoints; asymmetric cell division	ftsE
Sporulation onset and checkpoints; asymmetric cell division	ftsH
Sporulation onset and checkpoints; asymmetric cell division	ftsX
Sporulation onset and checkpoints; asymmetric cell division	ftsY
Sporulation onset and checkpoints; asymmetric cell division	ftsZ
Sporulation onset and checkpoints; asymmetric cell division	jag
Sporulation onset and checkpoints; asymmetric cell division	minC
Sporulation onset and checkpoints; asymmetric cell division	minD
Sporulation onset and checkpoints; asymmetric cell division	minJ
Sporulation onset and checkpoints; asymmetric cell division	obg
Sporulation onset and checkpoints; asymmetric cell division	sweC
Sporulation onset and checkpoints; asymmetric cell division		spo0B
Sporulation onset and checkpoints; asymmetric cell division		spo0F
Sporulation onset and checkpoints; asymmetric cell division		spo0E
Sporulation onset and checkpoints; asymmetric cell division		ald
Sporulation onset and checkpoints; asymmetric cell division		ftsL
Sporulation onset and checkpoints; asymmetric cell division		ymcA
Sporulation onset and checkpoints; asymmetric cell division		ylbF
Sporulation onset and checkpoints; asymmetric cell division		yaaT
Sporulation onset and checkpoints; asymmetric cell division		sda
Spo0A regulon	sigE
Spo0A regulon	sigF
Spo0A regulon	sigG
Spo0A regulon	spoIIAA
Spo0A regulon	spoIIAB
Spo0A regulon	spoIIGA
Spo0A regulon	parA
Spo0A regulon	parB
Spo0A regulon		yisK
Spo0A regulon		yusE
Engulfment	spoIID
Engulfment	spoIIM
Engulfment	spoIIP
Engulfment	spoIIQ
Engulfment	spoIIIAA
Engulfment	spoIIIAB
Engulfment	spoIIIAC
Engulfment	spoIIIAD
Engulfment	spoIIIAE
Engulfment	spoIIIAF
Engulfment	spoIIIAG
Engulfment	spoIIIAH
Engulfment		spoIIB
Engulfment		yunB
Engulfment		spoIIIL
SigF regulon	spoIIR
SigF regulon	spoIVB
SigF regulon	spoVT
SigF regulon	dacF
SigF regulon	dacB
SigF regulon	ytfJ
SigF regulon	ydfS/yetF
SigF regulon	yhcV
SigF regulon	ylbC
SigF regulon	yloC
SigF regulon	yuiC
SigF regulon	yyaC
SigF regulon		bofC
SigF regulon		rsfA
SigF regulon		fin/yabk
SigF regulon		yjbA
SigF regulon		ymfJ
SigF regulon		yqhG
SigF regulon		ywzB
SigG regulon	spoVAC
SigG regulon	spoVAD
SigG regulon	spoVAEB
SigG regulon	nfo
SigG regulon	sspA
SigG regulon	sspB
SigG regulon	sspC
SigG regulon	sspD
SigG regulon		spoVAA
SigG regulon		spoVAB
SigG regulon		spoVAF
SigG regulon		sspE
SigG regulon		sspF
SigG regulon		sspH
SigG regulon		sspI
SigG regulon		tlp
SigG regulon		yqfX
SigE regulon	sigK
SigE regulon	spoIIID
SigE regulon	spoIVFB
SigE regulon	spoVB
SigE regulon	ftsW
SigE regulon	spoVK
SigE regulon	ctpB
SigE regulon	dacF
SigE regulon	dacB
SigE regulon	alr
SigE regulon	spmA
SigE regulon	spmB
SigE regulon	yisY
SigE regulon	yqfU
SigE regulon	ylmC
SigE regulon	ytaF
SigE regulon	ytvI
SigE regulon	ykvI
SigE regulon		spoIVFA
SigE regulon		spoVM
SigE regulon		bofA
SigE regulon		ydcA
SigE regulon		ydcC
SigE regulon		yhbH
SigK regulon	spoVFA
SigK regulon	spoVFB
SigK regulon	cgeD
SigK regulon	ykuD
SigK regulon	ytdA
SigK regulon	ytlD
Spore cortex	spoVD
Spore cortex	ylbJ
Spore cortex	cwlC/cwlD
Spore cortex	lytH
Spore cortex	stoA (spoIVH)
Spore cortex	yabP
Spore cortex	yabQ
Spore cortex	yqfC
Spore cortex	yqfD
Spore cortex		cotD
Spore coat	spoIVA
Spore coat	cotJC
Spore coat	cotSA
Spore coat	gerM
Spore coat	lipC (ycsK)
Spore coat	safA
Spore coat	ydhD
Spore coat	yhaX
Spore coat		spoVID
Spore coat		spoVIF
Spore coat		cotE
Spore coat		cotJA
Spore coat		cotJB
Spore coat		hsps
Spore coat		yhjR
Germination	gerA
Germination	gerB
Germination	gerC
Germination	lgt
Germination	gpr
Germination	cwlJ/sleB
Germination	csp
Germination	gdh
Germination		gerD
Germination		gerE
Germination		gerQ
Germination		ypeB
