# Supplementary material for: Prediction of sporulating Firmicutes from uncultured gut microbiota using SpoMAG, an ensemble learning tool
Source: PeerJ. 2025 Oct 17;13:e20232. doi: 10.7717/peerj.20232 (PMC12536801; doi:10.7717/peerj.20232)
Supplement: Supplemental Information 6 [file peerj-13-20232-s006.csv]

Class	Order	Family	Organism name	TaxID	Spore former	Genome assembly	Assembly level	Genome size, Mb				Publication
Bacilli	Bacillales	Bacillaceae	Aeribacillus pallidus KCTC3564	33936	Y	GCF_002243625.1	Complete genome	4,09				10.1128/jb.00079-22
Bacilli	Bacillales	Alicyclobacillaceae	Alicyclobacillus acidocaldarius subsp. acidocaldarius Tc-4-1	1048834	Y	GCF_000219875.1	Complete genome	3,12				10.1128/jb.00079-22
Clostridia	Eubacteriales	Clostridiaceae	Alkaliphilus metalliredigens QYMF	293826	Y	GCF_000016985.1	Complete genome	4,93				10.1128/jb.00079-22
Bacilli	Bacillales	Bacillaceae	Amphibacillus xylanus NBRC 15112	698758	Y	GCF_000307165.1	Complete genome	2,57				10.1128/jb.00079-22
Clostridia	Eubacteriales	Lachnospiraceae	Anaerotignum propionicum DSM 1682	991789	Y	GCF_001561955.1	Complete genome	3,12				10.1128/jb.00079-22
Bacilli	Bacillales	Paenibacillaceae	Aneurinibacillus soli CB4	1500254	Y	GCF_002355375.1	Complete genome	4,12				10.1128/jb.00079-22
Bacilli	Bacillales	Bacillaceae	Anoxybacillus flavithermus WK1	491915	Y	GCF_000019045.1	Complete genome	2,85				10.1128/jb.00079-22
Bacilli	Bacillales	Bacillaceae	Bacillus anthracis Ames	198094	Y	GCF_000007845.1	Complete genome	5,23				10.1128/jb.00079-22
Bacilli	Bacillales	Bacillaceae	Bacillus cereus ATCC 14579	226900	Y	GCF_000007825.1	Complete genome	5,43				10.1128/jb.00079-22
Bacilli	Bacillales	Bacillaceae	Bacillus halodurans C-125	272558	Y	GCF_000011145.1	Complete genome	4,2				10.1128/jb.00079-22
Bacilli	Bacillales	Bacillaceae	Bacillus licheniformis DSM 13 ATCC 14580	279010	Y	GCF_000008425.1	Complete genome	4,22				10.1128/jb.00079-22
Bacilli	Bacillales	Bacillaceae	Bacillus subtilis subsp. subtilis str. 168	224308	Y	GCF_000009045.1	Complete genome	4,22				10.1128/jb.00079-22
Bacilli	Bacillales	Bacillaceae	Bacillus thuringiensis serovar kurstaki HD73	1279365	Y	GCF_000338755.1	Complete genome	5,91				10.1128/jb.00079-22
Bacilli	Bacillales	Paenibacillaceae	Brevibacillus brevis NBRC 100599	358681	Y	GCF_000010165.1	Complete genome	6,3				10.1128/jb.00079-22
Clostridia	Eubacteriales	Clostridiaceae	Candidatus Arthromitus SFB-mouse-Japan	1029718	Y	GCF_000270205.1	Complete genome	1,62				10.1128/jb.00079-22
Clostridia	Eubacteriales	Peptococcaceae	Candidatus Desulforudis audaxviator MP104C	477974	Y	GCF_000018425.1	Complete genome	2,35				10.1128/jb.00079-22
Clostridia	Thermoanaerobacterales	Thermoanaerobacteraceae	Carboxydothermus hydrogenoformans Z-2901	246194	Y	GCF_000012865.1	Complete genome	2,4				10.1128/jb.00079-22
Clostridia	Eubacteriales	Lachnospiraceae	Cellulosilyticum lentocellum DSM 5427	642492	Y	GCF_000178835.2	Complete genome	4,71				10.1128/jb.00079-22
Clostridia	Eubacteriales	Peptostreptococcaceae	Clostridioides difficile 630	272563	Y	GCF_000009205.2	Complete genome	4,3				10.1128/jb.00079-22
Clostridia	Eubacteriales	Clostridiaceae	Clostridium acetobutylicum ATCC 824	272562	Y	GCF_000008765.1	Complete genome	4,13				10.1128/jb.00079-22
Bacilli	Bacillales	Bacillaceae	Lentibacillus amyloliquefaciens LAM0015	1472767	N	GCF_001307805.1	Complete genome	3,86				10.1128/jb.00079-22
Bacilli	Bacillales	Bacillaceae	Salimicrobium jeotgali MJ3	1230341	N	GCF_001685435.2	Complete genome	2,78				10.1128/jb.00079-22
Bacilli	Bacillales	Bacillales incertae sedis	Exiguobacterium sp. MH3	1399115	N	GCF_000496635.1	Complete genome	3,16				10.1128/jb.00079-22
Bacilli	Bacillales	Bacillales incertae sedis	Gemella haemolysans NCTC10459	1379	N	GCF_900638055.1	Complete genome	1,93				10.1128/jb.00079-22
Clostridia	Eubacteriales	Clostridiaceae	Clostridium botulinum A ATCC 3502	413999	Y	GCF_000063585.1	Complete genome	3,9				10.1128/jb.00079-22
Clostridia	Eubacteriales	Clostridiaceae	Clostridium perfringens ATCC 13124	195103	Y	GCF_000013285.1	Complete genome	3,26				10.1128/jb.00079-22
Clostridia	Eubacteriales	Clostridiaceae	Clostridium tetani E88	212717	Y	GCF_000007625.1	Complete genome	2,87				10.1128/jb.00079-22
Bacilli	Bacillales	Paenibacillaceae	Cohnella candidum 18JY8-7	2480923	Y	GCF_003713065.1	Complete genome	5,29				10.1128/jb.00079-22
Clostridia	Eubacteriales	Peptococcaceae	Dehalobacterium formicoaceticum DMC	51515	Y	GCF_002224645.1	Complete genome	3,77				10.1128/jb.00079-22
Clostridia	Eubacteriales	Peptococcaceae	Desulfallas gibsoniae DSM 7213	767817	Y	GCF_000233715.2	Complete genome	4,86				10.1128/jb.00079-22
Clostridia	Eubacteriales	Eubacteriales Family XIII. Incertae Sedis	Aminipila luticellarii	2507160	N	GCF_004103735.1	Complete genome	2,75				10.1128/jb.00079-22
Clostridia	Eubacteriales	Eubacteriales Family XIII. Incertae Sedis	Mogibacterium diversum CCUG 47132	114527	N	GCF_002998925.1	Complete genome	1,82				10.1128/jb.00079-22
Clostridia	Eubacteriales	Eubacteriales Family XVI. Incertae Sedis	Carboxydocella thermautotrophica 41	178899	N	GCF_003054495.1	Complete genome	2,74				10.1128/jb.00079-22
Clostridia	Eubacteriales	Peptococcaceae	Desulfitobacterium hafniense Y51	138119	Y	GCF_000010045.1	Complete genome	5,73				10.1128/jb.00079-22
Clostridia	Eubacteriales	Eubacteriales Family XVII. Incertae Sedis	Thermaerobacter marianensis DSM 12885	644966	N	GCF_000184705.1	Complete genome	2,84				10.1128/jb.00079-22
Clostridia	Eubacteriales	Peptococcaceae	Desulfofarcimen acetoxidans DSM 771	485916	Y	GCF_000024205.1	Complete genome	4,55				10.1128/jb.00079-22
Clostridia	Eubacteriales	Eubacteriales incertae sedis	Massilistercora timonensis Marseille-P3756	2086584	N	GCF_900312975.1	Complete genome	2,77				10.1128/jb.00079-22
Clostridia	Halanaerobiales	Halanaerobiaceae	Halanaerobium hydrogeniformans	656519	N	GCF_000166415.1	Complete genome	2,61				10.1128/jb.00079-22
Clostridia	Halanaerobiales	Halanaerobiaceae	Halocella sp. SP3-1 (possibly Iocasia fonsfrigidae)	2382161	N	GCF_003953885.1	Complete genome	4,04				10.1128/jb.00079-22
Clostridia	Halanaerobiales	Halanaerobiaceae	Halothermothrix orenii H 168	373903	N	GCF_000020485.1	Complete genome	2,58				10.1128/jb.00079-22
Clostridia	Halanaerobiales	Halanaerobiales incertae sedis	Anoxybacter fermentans DY22613	1323375	N	GCF_003991135.1	Complete genome	3,56				10.1128/jb.00079-22
Clostridia	Halanaerobiales	Halobacteroidaceae	Acetohalobium arabaticum DSM 5501	574087	N	GCF_000144695.1	Complete genome	2,47				10.1128/jb.00079-22
Clostridia	Halanaerobiales	Halobacteroidaceae	Halobacteroides halobius DSM 5150	748449	N	GCF_000328625.1	Complete genome	2,65				10.1128/jb.00079-22
Clostridia	Eubacteriales	Peptococcaceae	Desulfofundulus kuznetsovii DSM 6115	760568	Y	GCA_000214705.1	Complete genome	3,6				10.1128/jb.00079-22
Clostridia	Eubacteriales	Peptococcaceae	Desulfosporosinus orientis DSM 765	768706	Y	GCF_000235605.1	Complete genome	5,86				10.1128/jb.00079-22
Clostridia	Eubacteriales	Peptococcaceae	Desulfotomaculum ruminis DSM 2154	696281	Y	GCF_000215085.1	Complete genome	3,97				10.1128/jb.00079-22
Bacilli	Bacillales	Bacillaceae	Fictibacillus phosphorivorans G25-29	1221500	Y	GCF_001629705.1	Complete genome	4,23				10.1128/jb.00079-22
Clostridia	Eubacteriales	Lachnospiraceae	Anaerostipes hadrus BPB5	649756	N	GCF_001998765.1	Complete genome	3,17				10.1128/jb.00079-22
Clostridia	Eubacteriales	Lachnospiraceae	Blautia hansenii DSM 20583	537007	N	GCF_002222595.2	Complete genome	3,07				10.1128/jb.00079-22
Clostridia	Eubacteriales	Lachnospiraceae	Butyrivibrio proteoclasticus B316	515622	N	GCF_000145035.1	Complete genome	4,4				10.1128/jb.00079-22
Clostridia	Eubacteriales	Lachnospiraceae	Eubacterium rectale ATCC 33656 (aka Agathobacter rectalis)	515619	N	GCF_000020605.1	Complete genome	3,45				10.1128/jb.00079-22
Clostridia	Eubacteriales	Lachnospiraceae	Herbinix luporum SD1D	1679721	N	GCF_900070325.1	Complete genome	2,61				10.1128/jb.00079-22
Clostridia	Eubacteriales	Lachnospiraceae	Lachnoanaerobaculum umeaense DSM 23576	617123	N	GCF_003589745.1	Complete genome	2,81				10.1128/jb.00079-22
Clostridia	Eubacteriales	Lachnospiraceae	Roseburia hominis A2-183	585394	N	GCF_000225345.1	Complete genome	3,59				10.1128/jb.00079-22
Bacilli	Lactobacillales	Lactobacillaceae	Lactobacillus acidophilus NCFM	272621	N	GCF_000011985.1	Complete genome	1,99				10.1128/jb.00079-22
Bacilli	Lactobacillales	Lactobacillaceae	Lactobacillus plantarum ZJ316	1284663	N	GCF_000338115.2	Complete genome	3,3				10.1128/jb.00079-22
Bacilli	Lactobacillales	Lactobacillaceae	Lactobacillus reuteri DSM 20016	557436	N	GCF_000016825.1	Complete genome	2				10.1128/jb.00079-22
Bacilli	Lactobacillales	Lactobacillaceae	Lactobacillus rhamnosus GG ATCC 53103	568703	N	GCF_000011045.1	Complete genome	3,01				10.1128/jb.00079-22
Bacilli	Lactobacillales	Lactobacillaceae	Pediococcus claussenii ATCC BAA-344	701521	N	GCF_000237995.1	Complete genome	1,98				10.1128/jb.00079-22
Bacilli	Lactobacillales	Leuconostocaceae	Leuconostoc kimchii IMSNU 11154	762051	N	GCF_000092505.1	Complete genome	2,1				10.1128/jb.00079-22
Bacilli	Lactobacillales	Leuconostocaceae	Oenococcus oeni PSU-1	203123	N	GCF_000014385.1	Complete genome	1,78				10.1128/jb.00079-22
Bacilli	Lactobacillales	Leuconostocaceae	Weissella koreensis KACC 15510	1045854	N	GCF_000219805.1	Complete genome	1,44				10.1128/jb.00079-22
Bacilli	Bacillales	Listeriaceae	Brochothrix thermosphacta BI	2756	N	GCF_002381265.1	Complete genome	2,65				10.1128/jb.00079-22
Bacilli	Bacillales	Listeriaceae	Listeria innocua Clip11262	272626	N	GCF_000195795.1	Complete genome	3,09				10.1128/jb.00079-22
Bacilli	Bacillales	Listeriaceae	Listeria monocytogenes EGD-e	169963	N	GCF_000196035.1	Complete genome	2,94				10.1128/jb.00079-22
Clostridia	Natranaerobiales	Natranaerobiaceae	Natranaerobius thermophilus JWNM-WN-LF	457570	N	GCF_000020005.1	Complete genome	3,19				10.1128/jb.00079-22
Bacilli	Bacillales	Bacillaceae	Geobacillus kaustophilus HTA426	235909	Y	GCF_000009785.1	Complete genome	3,59				10.1128/jb.00079-22
Bacilli	Bacillales	Bacillaceae	Halobacillus halophilus DSM 2266	866895	Y	GCF_000284515.1	Complete genome	3,6				10.1128/jb.00079-22
Clostridia	Eubacteriales	Heliobacteriaceae	Heliobacterium modesticaldum Ice1 ATCC 51547	498761	Y	GCF_000019165.1	Complete genome	3,08				10.1128/jb.00079-22
Clostridia	Eubacteriales	Oscillospiraceae	Hungateiclostridium thermocellum ATCC 27405 (aka Acetivibrio thermocellus)	203119	Y	GCF_000015865.1	Complete genome	3,84				10.1128/jb.00079-22
Clostridia	Eubacteriales	Oscillospiraceae	Ethanoligenens harbinense YUAN-3	663278	N	GCF_000178115.2	Complete genome	3,01				10.1128/jb.00079-22
Clostridia	Eubacteriales	Oscillospiraceae	Faecalibacterium prausnitzii A2-165	718252	N	GCF_002734145.1	Complete genome	3,11				10.1128/jb.00079-22
Clostridia	Eubacteriales	Oscillospiraceae	Fastidiosipila sanguinis CCUG 47711	236753	N	GCF_002998295.1	Complete genome	1,79				10.1128/jb.00079-22
Clostridia	Eubacteriales	Oscillospiraceae	Flavonifractor plautii YL31	292800	N	GCF_001688625.2	Complete genome	3,82				10.1128/jb.00079-22
Clostridia	Eubacteriales	Oscillospiraceae	Mageeibacillus indolicus UPII9-5	699246	N	GCF_000025225.2	Complete genome	1,81				10.1128/jb.00079-22
Clostridia	Eubacteriales	Oscillospiraceae	Oscillibacter valericigenes Sjm18-20	693746	N	GCF_000283575.1	Complete genome	4,47				10.1128/jb.00079-22
Clostridia	Eubacteriales	Oscillospiraceae	Ruminococcus albus 7 = DSM 20455	697329	N	GCF_000179635.2	Complete genome	4,48				10.1128/jb.00079-22
Clostridia	Eubacteriales	Eubacteriales incertae sedis	Intestinimonas butyriciproducens AF211	1297617	Y	GCF_001454945.1	Complete genome	3,38				10.1128/jb.00079-22
Bacilli	Bacillales	Planococcaceae	Jeotgalibacillus malaysiensis D5	1508404	Y	GCF_000818095.1	Complete genome	4,12				10.1128/jb.00079-22
Bacilli	Bacillales	Alicyclobacillaceae	Kyrpidia tusciae DSM 2912	562970	Y	GCF_000092905.1	Complete genome	3,38				10.1128/jb.00079-22
Bacilli	Bacillales	Thermoactinomycetaceae	Laceyella sacchari FBKL4.010	37482	Y	GCF_002893785.1	Complete genome	3,37				10.1128/jb.00079-22
Clostridia	Eubacteriales	Lachnospiraceae	Lachnoclostridium phytofermentans ISDg	357809	Y	GCF_000018685.1	Complete genome	4,85				10.1128/jb.00079-22
Bacilli	Bacillales	Planococcaceae/Bacillaceae	Lysinibacillus sphaericus DSM 28	1421	Y	GCF_002982115.1	Complete genome	4,68				10.1128/jb.00079-22
Clostridia	Thermoanaerobacterales	Thermoanaerobacterales Family IV. Incertae Sedis	Mahella australiensis 50-1 BON	697281	Y	GCF_000213255.1	Complete genome	3,14				10.1128/jb.00079-22
Bacilli	Bacillales	Bacillaceae	Oceanobacillus iheyensis HTE831	221109	Y	GCF_000011245.1	Complete genome	3,63				10.1128/jb.00079-22
Bacilli	Bacillales	Paenibacillaceae	Paenibacillus polymyxa SC2	886882	Y	GCF_000164985.3	Complete genome	6,24				10.1128/jb.00079-22
Clostridia	Eubacteriales	Peptostreptococcaceae	Paeniclostridium sordellii AM370	1505	Y	GCF_002865995.1	Complete genome	3,58				10.1128/jb.00079-22
Bacilli	Bacillales	Planococcaceae	Paenisporosarcina cavernae K2R23-3	2320858	Y	GCF_003595195.1	Complete genome	2,54				10.1128/jb.00079-22
Bacilli	Bacillales	Bacillaceae	Parageobacillus thermoglucosidasius NCIMB 11955	1426	Y	GCF_001700985.1	Complete genome	4				10.1128/jb.00079-22
Bacilli	Bacillales	Bacillaceae	Paraliobacillus zengyii X-1125	2213194	Y	GCF_003268595.1	Complete genome	3,73				10.1128/jb.00079-22
Clostridia	Eubacteriales	Peptococcaceae	Pelotomaculum thermopropionicum SI	370438	Y	GCA_000010565.1	Complete genome	3,03				10.1128/jb.00079-22
Clostridia	Eubacteriales	Peptococcaceae	Dehalobacter sp. CF	1131462	N	GCF_000305815.1	Complete genome	3,09				10.1128/jb.00079-22
Clostridia	Eubacteriales	Oscillospiraceae	Pseudoclostridium thermosuccinogenes DSM 5807	84032	Y	GCF_002896855.1	Complete genome	4,73				10.1128/jb.00079-22
Clostridia	Eubacteriales	Oscillospiraceae	Ruminiclostridium cellulolyticum H10 ATCC 35319	394503	Y	GCF_000022065.1	Complete genome	4,07				10.1128/jb.00079-22
Clostridia	Eubacteriales	Peptostreptococcaceae	Acetoanaerobium sticklandii DSM 519	1511	N	GCF_000196455.1	Complete genome	2,72				10.1128/jb.00079-22
Clostridia	Eubacteriales	Peptostreptococcaceae	Filifactor alocis ATCC 35896	546269	N	GCF_000163895.2	Complete genome	1,93				10.1128/jb.00079-22
Clostridia	Eubacteriales	Peptostreptococcaceae	Peptoclostridium acidaminophilum DSM 3953	1286171	N	GCF_000597865.1	Complete genome	3,06				10.1128/jb.00079-22
Bacilli	Bacillales	Planococcaceae	Rummeliibacillus stabekisii PP9	241244	Y	GCF_001617605.1	Complete genome	3,42				10.1128/jb.00079-22
Bacilli	Bacillales	Planococcaceae	Solibacillus silvestris StLB046	1002809	Y	GCF_000271325.1	Complete genome	3,98				10.1128/jb.00079-22
Bacilli	Sporolactobacillales	Sporolactobacillaceae	Sporolactobacillus terrae DRG1	269673	Y	GCF_004014985.1	Complete genome	3,25				10.1128/jb.00079-22
Bacilli	Bacillales	Planococcaceae	Sporosarcina psychrophila DSM 6497	1476	Y	GCF_001590685.1	Complete genome	4,67				10.1128/jb.00079-22
Clostridia	Eubacteriales	Eubacteriales Family XVII. Incertae Sedis	Sulfobacillus acidophilus TPY	1051632	Y	GCA_000219855.1	Complete genome	3,55				10.1128/jb.00079-22
Clostridia	Eubacteriales	Peptococcaceae	Syntrophobotulus glycolicus DSM 8271	645991	Y	GCF_000190635.1	Complete genome	3,41				10.1128/jb.00079-22
Bacilli	Bacillales	Planococcaceae	Kurthia zopfii NCTC404	1650	N	GCF_900637935.1	Complete genome	3,06				10.1128/jb.00079-22
Bacilli	Bacillales	Planococcaceae	Planococcus antarcticus DSM 14505	1185653	N	GCF_001687565.2	Complete genome	3,8				10.1128/jb.00079-22
Clostridia	Thermoanaerobacterales	Thermoanaerobacteraceae	Tepidanaerobacter acetatoxydans Re1	1209989	Y	GCF_000213235.1	Complete genome	2,76				10.1128/jb.00079-22
Bacilli	Bacillales	Bacillaceae	Terribacillus goriensis MP602	386490	Y	GCF_000725365.1	Complete genome	3,58				10.1128/jb.00079-22
Bacilli	Bacillales	Staphylococcaceae	Auricoccus indicus S31 (aka Abyssicoccus albus)	1849491	N	GCF_001989575.1	Complete genome	1,75				10.1128/jb.00079-22
Bacilli	Bacillales	Staphylococcaceae	Macrococcus caseolyticus JCSC5402	458233	N	GCF_000010585.1	Complete genome	2,22				10.1128/jb.00079-22
Bacilli	Bacillales	Staphylococcaceae	Salinicoccus halodurans H3B36	407035	N	GCF_001005905.1	Complete genome	2,78				10.1128/jb.00079-22
Bacilli	Bacillales	Staphylococcaceae	Staphylococcus aureus sub aureus N315	158879	N	GCF_000009645.1	Complete genome	2,84				10.1128/jb.00079-22
Bacilli	Bacillales	Staphylococcaceae	Staphylococcus epidermidis ATCC 12228	176280	N	GCF_000007645.1	Complete genome	2,56				10.1128/jb.00079-22
Bacilli	Bacillales	Staphylococcaceae	Staphylococcus haemolyticus JCSC1435	279808	N	GCF_000009865.1	Complete genome	2,7				10.1128/jb.00079-22
Bacilli	Lactobacillales	Streptococcaceae	Lactococcus lactis sub lactis Il1403 IL1403	1358	N	GCF_000006865.1	Complete genome	2,37				10.1128/jb.00079-22
Bacilli	Lactobacillales	Streptococcaceae	Streptococcus agalactiae 2603VR	208435	N	GCF_000007265.1	Complete genome	2,16				10.1128/jb.00079-22
Bacilli	Lactobacillales	Streptococcaceae	Streptococcus mutans GS-5	1198676	N	GCF_000271865.1	Complete genome	2,03				10.1128/jb.00079-22
Bacilli	Lactobacillales	Streptococcaceae	Streptococcus pneumoniae TIGR4 ATCC BAA-334	170187	N	GCF_000006885.1	Complete genome	2,16				10.1128/jb.00079-22
Bacilli	Lactobacillales	Streptococcaceae	Streptococcus pyogenes M1 GAS SF370	160490	N	GCF_000006785.2	Complete genome	1,85				10.1128/jb.00079-22
Bacilli	Lactobacillales	Streptococcaceae	Streptococcus thermophilus JIM 8232	1051074	N	GCF_000253395.1	Complete genome	1,93				10.1128/jb.00079-22
Clostridia	Eubacteriales	Symbiobacteriaceae	Symbiobacterium thermophilum IAM 14863	292459	N	GCF_000009905.1	Complete genome	3,57				10.1128/jb.00079-22
Clostridia	Eubacteriales	Syntrophomonadaceae	Syntrophomonas wolfei sub wolfei Goettingen G311	335541	N	GCF_000014725.1	Complete genome	2,94				10.1128/jb.00079-22
Clostridia	Eubacteriales	Syntrophomonadaceae	Syntrophothermus lipocalidus DSM 12680	643648	N	GCF_000092405.1	Complete genome	2,41				10.1128/jb.00079-22
Clostridia	Thermoanaerobacterales	Thermoanaerobacteraceae	Thermacetogenium phaeum DSM 12270	1089553	Y	GCF_000305935.1	Complete genome	2,94				10.1128/jb.00079-22
Bacilli	Bacillales	Thermoactinomycetaceae	Novibacillus thermophilus SG-1	1471761	N	GCF_002005165.1	Complete genome	3,63				10.1128/jb.00079-22
Clostridia	Thermoanaerobacterales	Thermoanaerobacteraceae	Thermoanaerobacter italicus Ab9	580331	Y	GCF_000025645.1	Complete genome	2,45				10.1128/jb.00079-22
Clostridia	Thermoanaerobacterales	Thermoanaerobacterales Family III. Incertae Sedis	Thermoanaerobacterium thermosaccharolyticum M0795	698948	Y	GCF_000328545.1	Complete genome	2,89				10.1128/jb.00079-22
Bacilli	Bacillales	Paenibacillaceae	Thermobacillus composti KWC4	717605	Y	GCF_000227705.2	Complete genome	4,36				10.1128/jb.00079-22
Clostridia	Eubacteriales	Oscillospiraceae	Thermoclostridium stercorarium subsp. stercorarium DSM 8532	1121335	Y	GCF_000331995.1	Complete genome	2,97				10.1128/jb.00079-22
Bacilli	Bacillales	Alicyclobacillaceae	Tumebacillus avium AR23208	1903704	Y	GCF_002162355.1	Complete genome	5,25				10.1128/jb.00079-22
Clostridia	Thermoanaerobacterales	Thermoanaerobacteraceae	Ammonifex degensii KC4	429009	N	GCF_000024605.1	Complete genome	2,16				10.1128/jb.00079-22
Clostridia	Thermoanaerobacterales	Thermoanaerobacteraceae	Caldanaerobacter subterraneus subsp. tengcongensis MB4	273068	N	GCF_000007085.1	Complete genome	2,69				10.1128/jb.00079-22
Bacilli	Bacillales	Planococcaceae	Ureibacillus thermosphaericus A1	51173	Y	GCF_002370195.2	Complete genome	3,49				10.1128/jb.00079-22
Clostridia	Thermoanaerobacterales	Thermoanaerobacterales Family III. Incertae Sedis	Caldicellulosiruptor saccharolyticus DSM 8903	351627	N	GCF_000016545.1	Complete genome	2,97				10.1128/jb.00079-22
Bacilli	Bacillales	Bacillaceae	Virgibacillus halodenitrificans Bac324	1482	Y	GCF_003667805.1	Complete genome	4,38				10.1128/jb.00079-22
Clostridia	Thermoanaerobacterales	Thermodesulfobiaceae	Thermodesulfobium narugense DSM 14796	747365	N	GCF_000212395.1	Complete genome	1,9				10.1128/jb.00079-22
Clostridia	Thermosediminibacterales	Thermosediminibacteraceae	Thermosediminibacter oceani DSM 16646	555079	N	GCF_000144645.1	Complete genome	2,28				10.1128/jb.00079-22
