# Supplementary material for: Prediction of sporulating Firmicutes from uncultured gut microbiota using SpoMAG, an ensemble learning tool
Source: PeerJ. 2025 Oct 17;13:e20232. doi: 10.7717/peerj.20232 (PMC12536801; doi:10.7717/peerj.20232)
Supplement: Supplemental Information 7 [file peerj-13-20232-s007.csv]

workflow_annotation	Meta_Prediction	Meta_prob_sporulating	RF_Prob	SVM_Prob	domain.x	phylum.x	class.x	order.x	family.x	genus.x	species.x	quality
31379	Non-sporulating	0	0.002	0.0506964198499499	d__Bacteria;	p__Verrucomicrobiota	c__Verrucomicrobiae	o__Verrucomicrobiales	f__Akkermansiaceae	g__Akkermansia	s__Akkermansia	High-Quality
31387	Non-sporulating	0	0.002	0.0311573984830624	d__Bacteria;	p__Proteobacteria	c__Alphaproteobacteria	o__RF32	f__CAG-239	g__CAG-495	s__CAG-495	High-Quality
31388	Non-sporulating	0	0	0.0163711742972896	d__Bacteria;	p__Desulfobacterota	c__Desulfovibrionia	o__Desulfovibrionales	f__Desulfovibrionaceae			High-Quality
31401	Non-sporulating	0	0.02	0.0425970367189266	d__Bacteria;	p__Proteobacteria	c__Gammaproteobacteria	o__Burkholderiales	f__Burkholderiaceae	g__Alcaligenes		High-Quality
31406	Non-sporulating	0	0.042	0.0441126139606748	d__Bacteria;	p__Proteobacteria	c__Alphaproteobacteria	o__Caulobacterales	f__Caulobacteraceae	g__Brevundimonas		High-Quality
31408	Non-sporulating	0	0.02	0.0395033087704014	d__Bacteria;	p__Myxococcota	c__Polyangia	o__Palsa-1104	f__Fen-1088			High-Quality
31409	Non-sporulating	0	0.038	0.0381687480862373	d__Bacteria;	p__Proteobacteria	c__Alphaproteobacteria	o__Caulobacterales	f__Caulobacteraceae	g__Brevundimonas		High-Quality
31410	Non-sporulating	0	0.006	0.0315752724841397	d__Bacteria;	p__Elusimicrobiota	c__Elusimicrobia	o__Elusimicrobiales	f__Elusimicrobiaceae	g__UBA1436	s__UBA1436	High-Quality
31415	Non-sporulating	0	0.03	0.0594753025067442	d__Bacteria;	p__Bacteroidota	c__Bacteroidia	o__Flavobacteriales	f__Weeksellaceae	g__Soonwooa	s__Soonwooa	High-Quality
31452	Non-sporulating	0	0.014	0.0374306003784219	d__Bacteria;	p__Bacteroidota	c__Bacteroidia	o__Bacteroidales	f__Bacteroidaceae	g__Prevotellamassilia	s__Prevotellamassilia	High-Quality
31566	Non-sporulating	0	0.006	0.0461258844849144	d__Bacteria;	p__Verrucomicrobiota	c__Verrucomicrobiae	o__Opitutales	f__CAG-312	g__CAG-312		High-Quality
31588	Non-sporulating	0	0.016	0.0285618894499009	d__Bacteria;	p__Bacteroidota	c__Bacteroidia	o__Flavobacteriales	f__Flavobacteriaceae	g__Flavobacterium		High-Quality
31642	Non-sporulating	0	0	0.0227135502433238	d__Bacteria;	p__Spirochaetota	c__Spirochaetia	o__Treponematales	f__Treponemataceae	g__Treponema_D	s__Treponema_D	High-Quality
31668	Non-sporulating	0	0.048	0.0741633479005867	d__Bacteria;	p__Actinobacteriota	c__Actinomycetia	o__Mycobacteriales	f__Mycobacteriaceae	g__Gordonia		High-Quality
31820	Non-sporulating	0	0.018	0.0391041819525615	d__Bacteria;	p__Bacteroidota	c__Bacteroidia	o__Bacteroidales	f__Tannerellaceae	g__Parabacteroides	s__Parabacteroides	High-Quality
31825	Non-sporulating	0	0.014	0.0479847925927168	d__Bacteria;	p__Bacteroidota	c__Bacteroidia	o__Bacteroidales	f__Bacteroidaceae	g__Prevotellamassilia	s__Prevotellamassilia	High-Quality
31833	Non-sporulating	0	0.002	0.03039594060769	d__Bacteria;	p__Actinobacteriota	c__Thermoleophilia	o__Solirubrobacterales				High-Quality
31842	Non-sporulating	0	0.008	0.077674251303807	d__Archaea;	p__Thermoplasmatota	c__Thermoplasmata	o__Methanomassiliicoccales	f__Methanomethylophilaceae	g__Methanoplasma		High-Quality
31848	Non-sporulating	0	0.018	0.0297628976733111	d__Bacteria;	p__Proteobacteria	c__Alphaproteobacteria	o__Rhizobiales	f__Xanthobacteraceae	g__Tardiphaga		High-Quality
31849	Non-sporulating	0	0.002	0.0395104622582034	d__Bacteria;	p__Proteobacteria	c__Gammaproteobacteria	o__Enterobacterales	f__Succinivibrionaceae	g__Succinivibrio	s__Succinivibrio	High-Quality
31853	Non-sporulating	0	0.024	0.0542373874330885	d__Bacteria;	p__Proteobacteria	c__Gammaproteobacteria	o__Burkholderiales	f__Burkholderiaceae	g__Oxalobacter	s__Oxalobacter	High-Quality
31864	Non-sporulating	0	0.018	0.0402973089269473	d__Bacteria;	p__Bacteroidota	c__Bacteroidia	o__Bacteroidales	f__Bacteroidaceae	g__Bacteroides	s__Bacteroides	High-Quality
31873	Non-sporulating	0	0.004	0.0283359081559875	d__Bacteria;	p__Desulfobacterota	c__Desulfovibrionia	o__Desulfovibrionales	f__Desulfovibrionaceae	g__Mailhella	s__Mailhella	High-Quality
31880	Non-sporulating	0	0.018	0.0402973089269473	d__Bacteria;	p__Bacteroidota	c__Bacteroidia	o__Bacteroidales	f__Tannerellaceae	g__Parabacteroides	s__Parabacteroides	High-Quality
31889	Non-sporulating	0	0.004	0.0237355180084279	d__Bacteria;	p__Verrucomicrobiota	c__Lentisphaeria	o__Victivallales	f__UBA1829	g__UBA1829	s__UBA1829	High-Quality
31900	Non-sporulating	0	0.048	0.0746032014750309	d__Bacteria;	p__Actinobacteriota	c__Actinomycetia	o__Mycobacteriales	f__Mycobacteriaceae	g__Mycobacterium	s__Mycobacterium	High-Quality
31903	Non-sporulating	0	0.012	0.0285303828977514	d__Bacteria;	p__Verrucomicrobiota	c__Lentisphaeria	o__Victivallales	f__Victivallaceae	g__Victivallis	s__Victivallis	High-Quality
31904	Non-sporulating	0	0.002	0.0361776138657527	d__Bacteria;	p__Proteobacteria	c__Gammaproteobacteria	o__Burkholderiales	f__Rhodocyclaceae	g__Methyloversatilis	s__Methyloversatilis	High-Quality
31919	Non-sporulating	0	0.014	0.0899189518076304	d__Archaea;	p__Methanobacteriota	c__Methanobacteria	o__Methanobacteriales	f__Methanobacteriaceae	g__Methanobrevibacter_A	s__Methanobrevibacter_A	High-Quality
31921	Non-sporulating	0	0	0.0289856113328723	d__Bacteria;	p__Bacteroidota	c__Bacteroidia	o__Flavobacteriales	f__UBA1820	g__UBA1820	s__UBA1820	High-Quality
31938	Non-sporulating	0	0.004	0.0301465660299747	d__Bacteria;	p__Campylobacterota	c__Campylobacteria	o__Campylobacterales	f__Arcobacteraceae	g__Aliarcobacter	s__Aliarcobacter	High-Quality
31942	Non-sporulating	0	0.052	0.0431977932791991	d__Bacteria;	p__Proteobacteria	c__Alphaproteobacteria	o__Rhizobiales	f__Hyphomicrobiaceae	g__Hyphomicrobium_A		High-Quality
31944	Non-sporulating	0	0.026	0.0423769606766246	d__Bacteria;	p__Bacteroidota	c__Bacteroidia	o__Flavobacteriales	f__Weeksellaceae	g__Epilithonimonas		High-Quality
31947	Non-sporulating	0	0.018	0.0402973089269473	d__Bacteria;	p__Bacteroidota	c__Bacteroidia	o__Bacteroidales	f__Tannerellaceae	g__Parabacteroides	s__Parabacteroides	High-Quality
31951	Non-sporulating	0	0.002	0.027572433717457	d__Bacteria;	p__Actinobacteriota	c__Coriobacteriia	o__Coriobacteriales	f__Coriobacteriaceae	g__Collinsella	s__Collinsella	High-Quality
31961	Non-sporulating	0	0	0.0244430838329817	d__Bacteria;	p__Bacteroidota	c__Bacteroidia	o__Bacteroidales	f__Rikenellaceae	g__Tidjanibacter	s__Tidjanibacter	High-Quality
31967	Non-sporulating	0	0	0.0192556426381735	d__Bacteria;	p__Desulfobacterota	c__Desulfovibrionia	o__Desulfovibrionales	f__Desulfovibrionaceae	g__Desulfovibrio	s__Desulfovibrio	High-Quality
31977	Non-sporulating	0	0.028	0.039762144616317	d__Bacteria;	p__Bacteroidota	c__Bacteroidia	o__Flavobacteriales	f__Weeksellaceae	g__Planobacterium	s__Planobacterium	High-Quality
31985	Non-sporulating	0	0.02	0.0477882306411946	d__Bacteria;	p__Bacteroidota	c__Bacteroidia	o__Bacteroidales	f__Marinifilaceae	g__Gabonibacter	s__Gabonibacter	High-Quality
31988	Non-sporulating	0	0.028	0.0373581108665062	d__Bacteria;	p__Proteobacteria	c__Alphaproteobacteria	o__Rhizobiales	f__Rhizobiaceae	g__Neorhizobium		High-Quality
31990	Non-sporulating	0	0.016	0.040853380077819	d__Bacteria;	p__Actinobacteriota	c__Coriobacteriia	o__Coriobacteriales	f__Eggerthellaceae			High-Quality
32004	Non-sporulating	0	0	0.0272914670215805	d__Bacteria;	p__Proteobacteria	c__Alphaproteobacteria	o__Sphingomonadales	f__Sphingomonadaceae	g__Sphingomonas		High-Quality
32013	Non-sporulating	0	0.016	0.034458167312143	d__Bacteria;	p__Bacteroidota	c__Bacteroidia	o__Flavobacteriales	f__Flavobacteriaceae	g__Flavobacterium	s__Flavobacterium	High-Quality
32021	Non-sporulating	0	0.004	0.0400000619126092	d__Bacteria;	p__Proteobacteria	c__Gammaproteobacteria	o__Burkholderiales	f__Burkholderiaceae	g__Duodenibacillus	s__Duodenibacillus	High-Quality
32028	Non-sporulating	0	0.01	0.0849444901028653	d__Archaea;	p__Methanobacteriota	c__Methanobacteria	o__Methanobacteriales	f__Methanobacteriaceae	g__Methanosphaera	s__Methanosphaera	High-Quality
32030	Non-sporulating	0	0.034	0.0494106138136848	d__Bacteria;	p__Actinobacteriota	c__Actinomycetia	o__Actinomycetales	f__Micrococcaceae	g__Glutamicibacter	s__Glutamicibacter	High-Quality
32031	Non-sporulating	0	0.034	0.0440558692466053	d__Bacteria;	p__Proteobacteria	c__Gammaproteobacteria	o__Pseudomonadales	f__Moraxellaceae	g__Acinetobacter	s__Acinetobacter	High-Quality
32041	Non-sporulating	0	0.016	0.0291375741343313	d__Bacteria;	p__Bacteroidota	c__Bacteroidia	o__Bacteroidales	f__Rikenellaceae	g__Alistipes_A	s__Alistipes_A	High-Quality
32043	Non-sporulating	0	0.05	0.0672752007329099	d__Bacteria;	p__Actinobacteriota	c__Actinomycetia	o__Mycobacteriales	f__Mycobacteriaceae	g__Gordonia	s__Gordonia	High-Quality
32045	Non-sporulating	0	0.038	0.0479126284976876	d__Bacteria;	p__Proteobacteria	c__Gammaproteobacteria	o__Enterobacterales	f__Enterobacteriaceae	g__Morganella	s__Morganella	High-Quality
32046	Non-sporulating	0	0.018	0.0444713443188361	d__Bacteria;	p__Bacteroidota	c__Bacteroidia	o__Bacteroidales	f__Bacteroidaceae	g__Prevotella	s__Prevotella	High-Quality
32048	Non-sporulating	0	0.004	0.0273572891266571	d__Bacteria;	p__Bacteroidota	c__Bacteroidia	o__Bacteroidales	f__Rikenellaceae	g__Alistipes	s__Alistipes	High-Quality
32051	Non-sporulating	0	0.018	0.0463785982498396	d__Bacteria;	p__Bacteroidota	c__Bacteroidia	o__Bacteroidales	f__Bacteroidaceae	g__Bacteroides	s__Bacteroides	High-Quality
32054	Non-sporulating	0	0.018	0.0409085514217664	d__Bacteria;	p__Bacteroidota	c__Bacteroidia	o__Bacteroidales	f__Bacteroidaceae	g__Phocaeicola	s__Phocaeicola	High-Quality
32080	Non-sporulating	0	0.018	0.0389852193893894	d__Bacteria;	p__Bacteroidota	c__Bacteroidia	o__Bacteroidales	f__Bacteroidaceae	g__Prevotella	s__Prevotella	High-Quality
32084	Non-sporulating	0	0.006	0.051198465157141	d__Bacteria;	p__Actinobacteriota	c__Acidimicrobiia	o__Acidimicrobiales	f__Microtrichaceae	g__AWTP1-35		High-Quality
32088	Non-sporulating	0	0.026	0.0558129347237724	d__Bacteria;	p__Actinobacteriota	c__Thermoleophilia	o__Solirubrobacterales	f__Solirubrobacteraceae			High-Quality
32101	Non-sporulating	0	0	0.0357517852199333	d__Bacteria;	p__Bacteroidota	c__Bacteroidia	o__Bacteroidales	f__UBA932	g__RC9	s__RC9	High-Quality
32114	Non-sporulating	0	0.052	0.0844737408235909	d__Bacteria;	p__Actinobacteriota	c__Actinomycetia	o__Mycobacteriales	f__Mycobacteriaceae	g__Rhodococcus	s__Rhodococcus	High-Quality
32117	Non-sporulating	0	0.008	0.0353919095772779	d__Bacteria;	p__Spirochaetota	c__Spirochaetia	o__Sphaerochaetales	f__Sphaerochaetaceae	g__Spiro-02		High-Quality
32119	Non-sporulating	0	0.008	0.037307824822268	d__Bacteria;	p__Verrucomicrobiota	c__Verrucomicrobiae	o__Opitutales	f__Opitutaceae	g__MWDT01	s__MWDT01	High-Quality
32124	Non-sporulating	0	0.078	0.0666058521789339	d__Bacteria;	p__Eremiobacterota	c__Xenobia	o__Xenobiales				High-Quality
32134	Non-sporulating	0	0.008	0.077674251303807	d__Archaea;	p__Thermoplasmatota	c__Thermoplasmata	o__Methanomassiliicoccales	f__Methanomethylophilaceae	g__Methanomethylophilus	s__Methanomethylophilus	High-Quality
32135	Non-sporulating	0	0	0.0281182816700735	d__Bacteria;	p__Actinobacteriota	c__Coriobacteriia	o__Coriobacteriales	f__Eggerthellaceae	g__CAG-1427	s__CAG-1427	High-Quality
32149	Non-sporulating	0	0.016	0.0291375741343313	d__Bacteria;	p__Bacteroidota	c__Bacteroidia	o__Bacteroidales	f__Rikenellaceae	g__Alistipes_A	s__Alistipes_A	High-Quality
32152	Non-sporulating	0	0.038	0.0416563371819857	d__Bacteria;	p__Proteobacteria	c__Alphaproteobacteria	o__Rhizobiales	f__Xanthobacteraceae	g__FEB-22		High-Quality
32154	Non-sporulating	0	0	0.0241973179818116	d__Bacteria;	p__Spirochaetota	c__Spirochaetia	o__Treponematales	f__Treponemataceae	g__Treponema_D	s__Treponema_D	High-Quality
32163	Non-sporulating	0	0.024	0.039477805356987	d__Bacteria;	p__Bacteroidota	c__Bacteroidia	o__Bacteroidales	f__BBW3	g__SB25		High-Quality
32166	Non-sporulating	0	0.02	0.04159432855051	d__Bacteria;	p__Bacteroidota	c__Bacteroidia	o__Bacteroidales	f__Marinifilaceae	g__Odoribacter	s__Odoribacter	High-Quality
32169	Non-sporulating	0	0	0.0210547378659864	d__Bacteria;	p__Desulfobacterota	c__Desulfovibrionia	o__Desulfovibrionales	f__Desulfovibrionaceae	g__Mailhella	s__Mailhella	High-Quality
32178	Non-sporulating	0	0.02	0.0425970367189266	d__Bacteria;	p__Proteobacteria	c__Gammaproteobacteria	o__Burkholderiales	f__Burkholderiaceae	g__Bordetella	s__Bordetella	High-Quality
32179	Non-sporulating	0	0.05	0.0672494307837821	d__Bacteria;	p__Actinobacteriota	c__Actinomycetia	o__Mycobacteriales	f__Mycobacteriaceae	g__Nocardia	s__Nocardia	High-Quality
32183	Non-sporulating	0	0.002	0.0312820572242555	d__Bacteria;	p__Proteobacteria	c__Alphaproteobacteria	o__Sphingomonadales	f__Sphingomonadaceae	g__Sphingobium		High-Quality
32213	Non-sporulating	0	0	0.0244430838329817	d__Bacteria;	p__Bacteroidota	c__Bacteroidia	o__Bacteroidales	f__Rikenellaceae	g__Alistipes	s__Alistipes	High-Quality
32214	Non-sporulating	0	0.004	0.0371679954682909	d__Bacteria;	p__Bacteroidota	c__Bacteroidia	o__Bacteroidales	f__Muribaculaceae	g__CAG-873	s__CAG-873	High-Quality
32221	Non-sporulating	0	0.006	0.0526945950415065	d__Bacteria;	p__Actinobacteriota	c__Actinomycetia	o__Actinomycetales	f__Bifidobacteriaceae	g__Bifidobacterium	s__Bifidobacterium	High-Quality
32228	Non-sporulating	0	0.002	0.0273587301132812	d__Bacteria;	p__Actinobacteriota	c__Coriobacteriia	o__Coriobacteriales	f__Eggerthellaceae	g__Raoultibacter	s__Raoultibacter	High-Quality
32235	Non-sporulating	0	0.002	0.0302668031475274	d__Bacteria;	p__Proteobacteria	c__Alphaproteobacteria	o__Rhizobiales	f__Beijerinckiaceae	g__Microvirga		High-Quality
32237	Non-sporulating	0	0	0.0188342085494784	d__Bacteria;	p__Desulfobacterota	c__Desulfovibrionia	o__Desulfovibrionales	f__Desulfovibrionaceae	g__Bilophila		High-Quality
32239	Non-sporulating	0	0	0.0219218604790461	d__Bacteria;	p__Proteobacteria	c__Alphaproteobacteria	o__Sphingomonadales	f__Sphingomonadaceae	g__Sphingopyxis	s__Sphingopyxis	High-Quality
32241	Non-sporulating	0	0.024	0.0328752624950983	d__Bacteria;	p__Actinobacteriota	c__Coriobacteriia	o__Coriobacteriales	f__Atopobiaceae	g__Olsenella_E	s__Olsenella_E	High-Quality
32247	Non-sporulating	0	0.03	0.0512781936300624	d__Bacteria;	p__Bacteroidota	c__Ignavibacteria	o__Ignavibacteriales	f__Melioribacteraceae			High-Quality
32250	Non-sporulating	0	0.024	0.0487349239415376	d__Bacteria;	p__Proteobacteria	c__Gammaproteobacteria	o__Burkholderiales	f__Burkholderiaceae	g__Oxalobacter		High-Quality
32255	Non-sporulating	0	0	0.0232137648583608	d__Bacteria;	p__Spirochaetota	c__Spirochaetia	o__Treponematales	f__Treponemataceae	g__Spiro-10		High-Quality
32363	Non-sporulating	0	0.042	0.0627299108985435	d__Bacteria;	p__Proteobacteria	c__Gammaproteobacteria	o__Burkholderiales	f__Burkholderiaceae	g__Comamonas	s__Comamonas	High-Quality
32367	Non-sporulating	0	0.004	0.034499440878681	d__Bacteria;	p__Proteobacteria	c__Gammaproteobacteria	o__Burkholderiales	f__Burkholderiaceae	g__Duodenibacillus	s__Duodenibacillus	High-Quality
32379	Non-sporulating	0	0.014	0.0361127096337869	d__Bacteria;	p__Proteobacteria	c__Alphaproteobacteria	o__RF32	f__CAG-239	g__RUG410	s__RUG410	High-Quality
32385	Non-sporulating	0	0.02	0.0276909067510357	d__Bacteria;	p__Spirochaetota	c__Spirochaetia	o__Treponematales	f__Treponemataceae	g__Treponema_D	s__Treponema_D	High-Quality
32403	Non-sporulating	0	0.004	0.0360350632847275	d__Bacteria;	p__Proteobacteria	c__Alphaproteobacteria	o__Sphingomonadales	f__Sphingomonadaceae	g__Sphingomonas		High-Quality
32414	Non-sporulating	0	0	0.0321532243800636	d__Bacteria;	p__Verrucomicrobiota	c__Verrucomicrobiae	o__Opitutales	f__Opitutaceae	g__MWDT01		High-Quality
32419	Non-sporulating	0	0	0.0235846576026842	d__Bacteria;	p__Bacteroidota	c__Bacteroidia	o__Bacteroidales	f__Rikenellaceae	g__Alistipes	s__Alistipes	High-Quality
32420	Non-sporulating	0	0.038	0.0475519813106696	d__Bacteria;	p__Proteobacteria	c__Alphaproteobacteria	o__Rhizobiales	f__Rhizobiaceae	g__Mycoplana		High-Quality
32428	Non-sporulating	0	0.042	0.0461848575043793	d__Bacteria;	p__Bacteroidota	c__Ignavibacteria	o__Ignavibacteriales	f__Melioribacteraceae			High-Quality
32430	Non-sporulating	0	0.002	0.0345053192178382	d__Bacteria;	p__Actinobacteriota	c__Actinomycetia	o__Actinomycetales	f__Bifidobacteriaceae	g__Bifidobacterium	s__Bifidobacterium	High-Quality
32434	Non-sporulating	0	0.024	0.0512783845390336	d__Bacteria;	p__Proteobacteria	c__Gammaproteobacteria	o__Burkholderiales	f__Burkholderiaceae	g__Alcaligenes	s__Alcaligenes	High-Quality
32435	Non-sporulating	0	0.024	0.0442724539539481	d__Bacteria;	p__Proteobacteria	c__Gammaproteobacteria	o__Burkholderiales	f__Rhodocyclaceae	g__Azospira	s__Azospira	High-Quality
32436	Non-sporulating	0	0.012	0.0302371445972488	d__Bacteria;	p__Bacteroidota	c__Bacteroidia	o__Bacteroidales	f__Rikenellaceae	g__Alistipes_A	s__Alistipes_A	High-Quality
32446	Non-sporulating	0	0.004	0.0278386065014314	d__Bacteria;	p__Campylobacterota	c__Campylobacteria	o__Campylobacterales	f__Arcobacteraceae	g__Aliarcobacter	s__Aliarcobacter	High-Quality
32448	Non-sporulating	0	0.014	0.036079234800534	d__Bacteria;	p__Bacteroidota	c__Bacteroidia	o__Bacteroidales	f__Bacteroidaceae	g__Prevotella	s__Prevotella	High-Quality
32449	Non-sporulating	0	0.018	0.0417106898423936	d__Bacteria;	p__Proteobacteria	c__Gammaproteobacteria	o__Burkholderiales	f__Burkholderiaceae	g__Alcaligenes		High-Quality
32451	Non-sporulating	0	0.006	0.0400650410906904	d__Bacteria;	p__Verrucomicrobiota	c__Verrucomicrobiae	o__Opitutales	f__CAG-312	g__CAG-312	s__CAG-312	High-Quality
32453	Non-sporulating	0	0	0.0291986630640158	d__Bacteria;	p__Spirochaetota	c__Spirochaetia	o__Treponematales	f__Treponemataceae	g__Treponema_D	s__Treponema_D	High-Quality
32459	Non-sporulating	0	0	0.0227549542142378	d__Bacteria;	p__Proteobacteria	c__Alphaproteobacteria	o__Sphingomonadales	f__Sphingomonadaceae	g__Allosphingosinicella		High-Quality
32460	Non-sporulating	0	0	0.0192556426381735	d__Bacteria;	p__Desulfobacterota	c__Desulfovibrionia	o__Desulfovibrionales	f__Desulfovibrionaceae	g__Desulfovibrio	s__Desulfovibrio	High-Quality
32462	Non-sporulating	0	0.056	0.0683679166586068	d__Bacteria;	p__Actinobacteriota	c__Actinomycetia	o__Mycobacteriales	f__Mycobacteriaceae	g__Rhodococcus	s__Rhodococcus	High-Quality
29108	Non-sporulating	0	0.01	0.0330914116774081	d__Bacteria;	p__Proteobacteria	c__Alphaproteobacteria	o__Rhizobiales	f__Rhizobiaceae	g__Pseudorhizobium		High-Quality
29120	Non-sporulating	0	0.004	0.0304187758013492	d__Bacteria;	p__Campylobacterota	c__Campylobacteria	o__Campylobacterales	f__Campylobacteraceae	g__Campylobacter	s__Campylobacter	High-Quality
29123	Non-sporulating	0	0.016	0.0363094200074115	d__Bacteria;	p__Bacteroidota	c__Bacteroidia	o__Chitinophagales	f__Chitinophagaceae	g__Niabella		High-Quality
29126	Non-sporulating	0	0.01	0.0363341761879158	d__Bacteria;	p__Proteobacteria	c__Alphaproteobacteria	o__Rhizobiales	f__Rhizobiaceae	g__Rhizobium		High-Quality
29129	Non-sporulating	0	0.002	0.034100119025953	d__Bacteria;	p__Proteobacteria	c__Alphaproteobacteria	o__Rhizobiales	f__Beijerinckiaceae	g__Enterovirga		High-Quality
29133	Non-sporulating	0	0.022	0.0370887184726494	d__Bacteria;	p__Myxococcota	c__Polyangia	o__Polyangiales	f__Polyangiaceae			High-Quality
29143	Non-sporulating	0	0.018	0.0402973089269473	d__Bacteria;	p__Bacteroidota	c__Bacteroidia	o__Bacteroidales	f__Bacteroidaceae	g__Phocaeicola	s__Phocaeicola	High-Quality
29144	Non-sporulating	0	0	0.0198689779191544	d__Bacteria;	p__Desulfobacterota	c__Desulfovibrionia	o__Desulfovibrionales	f__Desulfovibrionaceae	g__Desulfovibrio	s__Desulfovibrio	High-Quality
29145	Non-sporulating	0	0.01	0.0539627462929495	d__Bacteria;	p__Synergistota	c__Synergistia	o__Synergistales	f__Synergistaceae	g__Syner-03	s__Syner-03	High-Quality
29148	Non-sporulating	0	0.052	0.0713026664695253	d__Bacteria;	p__Actinobacteriota	c__Actinomycetia	o__Mycobacteriales	f__Mycobacteriaceae	g__Rhodococcus	s__Rhodococcus	High-Quality
29156	Non-sporulating	0	0.036	0.0509845591526521	d__Bacteria;	p__Actinobacteriota	c__Actinomycetia	o__Propionibacteriales	f__Nocardioidaceae	g__Nocardioides		High-Quality
29161	Non-sporulating	0	0.014	0.0333619272517911	d__Bacteria;	p__Bacteroidota	c__Bacteroidia	o__Chitinophagales	f__Chitinophagaceae			High-Quality
29164	Non-sporulating	0	0	0.0279093493598213	d__Bacteria;	p__Bacteroidota	c__Bacteroidia	o__Bacteroidales	f__UBA12481	g__UBA12481	s__UBA12481	High-Quality
29167	Non-sporulating	0	0.012	0.0310246393331219	d__Bacteria;	p__Actinobacteriota	c__Actinomycetia	o__Propionibacteriales	f__Propionibacteriaceae	g__Propionicimonas		High-Quality
29171	Non-sporulating	0	0.028	0.0475169826844243	d__Bacteria;	p__Actinobacteriota	c__Actinomycetia	o__Propionibacteriales	f__Propionibacteriaceae	g__Propionicimonas		High-Quality
29173	Non-sporulating	0	0.012	0.0857917829229391	d__Archaea;	p__Halobacteriota	c__Methanosarcinia	o__Methanosarcinales	f__Methanosarcinaceae	g__Methanosarcina	s__Methanosarcina	High-Quality
29183	Non-sporulating	0	0.002	0.0336275195104412	d__Bacteria;	p__Proteobacteria	c__Gammaproteobacteria	o__Burkholderiales	f__Rhodocyclaceae	g__Azonexus		High-Quality
29185	Non-sporulating	0	0.014	0.0899189518076304	d__Archaea;	p__Methanobacteriota	c__Methanobacteria	o__Methanobacteriales	f__Methanobacteriaceae	g__Methanobrevibacter_A	s__Methanobrevibacter_A	High-Quality
29186	Non-sporulating	0	0	0.0220282873083726	d__Bacteria;	p__Actinobacteriota	c__Coriobacteriia	o__Coriobacteriales	f__Eggerthellaceae	g__UBA5808		High-Quality
29187	Non-sporulating	0	0	0.0202121937299136	d__Bacteria;	p__Desulfobacterota	c__Desulfovibrionia	o__Desulfovibrionales	f__Desulfovibrionaceae	g__Nitratidesulfovibrio	s__Nitratidesulfovibrio	High-Quality
29188	Non-sporulating	0	0	0.0286767000245776	d__Bacteria;	p__Bacteroidota	c__Bacteroidia	o__Bacteroidales	f__WCHB1-69	g__UBA5429		High-Quality
29190	Non-sporulating	0	0.03	0.0427301554383547	d__Bacteria;	p__Bacteroidota	c__Bacteroidia	o__Flavobacteriales	f__Weeksellaceae	g__Planobacterium		High-Quality
29198	Non-sporulating	0	0	0.0387077815805883	d__Bacteria;	p__Bacteroidota	c__Bacteroidia	o__Bacteroidales	f__Porphyromonadaceae	g__Porphyromonas		High-Quality
29199	Non-sporulating	0	0.008	0.0681216305014616	d__Archaea;	p__Methanobacteriota	c__Methanobacteria	o__Methanobacteriales	f__Methanobacteriaceae	g__UBA412		High-Quality
29202	Non-sporulating	0	0.018	0.0423931316583057	d__Bacteria;	p__Bacteroidota	c__Bacteroidia	o__Bacteroidales	f__Paludibacteraceae	g__Paludibacter		High-Quality
29203	Non-sporulating	0	0	0.0230555425975953	d__Bacteria;	p__Desulfobacterota	c__Desulfovibrionia	o__Desulfovibrionales	f__Desulfovibrionaceae	g__Desulfovibrio	s__Desulfovibrio	High-Quality
29204	Non-sporulating	0	0.012	0.0285303828977514	d__Bacteria;	p__Verrucomicrobiota	c__Lentisphaeria	o__Victivallales	f__Victivallaceae	g__Victivallis	s__Victivallis	High-Quality
29213	Non-sporulating	0	0.014	0.0989052249793627	d__Archaea;	p__Methanobacteriota	c__Methanobacteria	o__Methanobacteriales	f__Methanobacteriaceae	g__Methanobrevibacter_B	s__Methanobrevibacter_B	High-Quality
29215	Non-sporulating	0	0.018	0.0402973089269473	d__Bacteria;	p__Bacteroidota	c__Bacteroidia	o__Bacteroidales	f__Dysgonomonadaceae	g__Proteiniphilum	s__Proteiniphilum	High-Quality
29228	Non-sporulating	0	0.042	0.0954676294253252	d__Archaea;	p__Halobacteriota	c__Methanomicrobia	o__Methanomicrobiales	f__Methanoculleaceae	g__Methanoculleus	s__Methanoculleus	High-Quality
29229	Non-sporulating	0	0.01	0.0321733919381395	d__Bacteria;	p__Bacteroidota	c__Bacteroidia	o__Bacteroidales	f__BBW3	g__UBA5206	s__UBA5206	High-Quality
29234	Non-sporulating	0	0	0.0219218604790461	d__Bacteria;	p__Proteobacteria	c__Alphaproteobacteria	o__Sphingomonadales	f__Sphingomonadaceae	g__Allosphingosinicella		High-Quality
29235	Non-sporulating	0	0.002	0.0372583269456878	d__Bacteria;	p__Proteobacteria	c__Gammaproteobacteria	o__Burkholderiales	f__Rhodocyclaceae	g__Azoarcus	s__Azoarcus	High-Quality
29236	Non-sporulating	0	0.004	0.0441427899612377	d__Bacteria;	p__Spirochaetota	c__Spirochaetia	o__Treponematales	f__Treponemataceae	g__Spiro-10		High-Quality
29237	Non-sporulating	0	0.04	0.0494164151427724	d__Bacteria;	p__Proteobacteria	c__Gammaproteobacteria	o__Burkholderiales	f__Burkholderiaceae	g__Acidovorax_A		High-Quality
29238	Non-sporulating	0	0.008	0.077674251303807	d__Archaea;	p__Thermoplasmatota	c__Thermoplasmata	o__Methanomassiliicoccales	f__Methanomethylophilaceae	g__Methanomethylophilus	s__Methanomethylophilus	High-Quality
29241	Non-sporulating	0	0.028	0.0369614680715701	d__Bacteria;	p__Bacteroidota	c__Bacteroidia	o__Chitinophagales	f__Chitinophagaceae	g__Arachidicoccus		High-Quality
29242	Non-sporulating	0	0.018	0.0402973089269473	d__Bacteria;	p__Bacteroidota	c__Bacteroidia	o__Bacteroidales	f__Muribaculaceae			High-Quality
29247	Non-sporulating	0	0.038	0.0865125384377021	d__Archaea;	p__Halobacteriota	c__Methanomicrobia	o__Methanomicrobiales	f__Methanocorpusculaceae	g__Methanocorpusculum		High-Quality
29255	Non-sporulating	0	0.018	0.0318274769456783	d__Bacteria;	p__Proteobacteria	c__Alphaproteobacteria	o__Rhizobiales	f__Xanthobacteraceae	g__Rhodopseudomonas	s__Rhodopseudomonas	High-Quality
29258	Non-sporulating	0	0.012	0.0315314697145593	d__Bacteria;	p__Bacteroidota	c__Bacteroidia	o__Sphingobacteriales	f__Sphingobacteriaceae	g__Sphingobacterium	s__Sphingobacterium	High-Quality
29259	Non-sporulating	0	0	0.0219218604790461	d__Bacteria;	p__Proteobacteria	c__Alphaproteobacteria	o__Sphingomonadales	f__Sphingomonadaceae	g__Sphingopyxis		High-Quality
29260	Non-sporulating	0	0	0.0263718224791056	d__Bacteria;	p__Bacteroidota	c__Bacteroidia	o__Bacteroidales	f__Lentimicrobiaceae	g__UBA5507		High-Quality
29269	Non-sporulating	0	0.018	0.037255277967473	d__Bacteria;	p__Proteobacteria	c__Alphaproteobacteria	o__Rhizobiales	f__Xanthobacteraceae	g__Bradyrhizobium		High-Quality
29270	Non-sporulating	0	0.004	0.0271738326765962	d__Bacteria;	p__Proteobacteria	c__Alphaproteobacteria	o__Rhizobiales	f__Tepidamorphaceae	g__Tepidamorphus		High-Quality
29277	Non-sporulating	0	0.04	0.0959558426001363	d__Archaea;	p__Halobacteriota	c__Methanomicrobia	o__Methanomicrobiales	f__Methanomicrobiaceae	g__Methanomicrobium		High-Quality
29285	Non-sporulating	0	0	0.0219218604790461	d__Bacteria;	p__Proteobacteria	c__Alphaproteobacteria	o__Sphingomonadales	f__Sphingomonadaceae	g__Sphingorhabdus_C		High-Quality
29292	Non-sporulating	0	0.008	0.035913296458996	d__Bacteria;	p__Verrucomicrobiota	c__Verrucomicrobiae	o__Opitutales	f__Opitutaceae	g__CAJCBL01		High-Quality
29301	Non-sporulating	0	0.002	0.0193537677794063	d__Bacteria;	p__Desulfobacterota	c__Desulfovibrionia	o__Desulfovibrionales	f__Desulfovibrionaceae	g__Halodesulfovibrio		High-Quality
29305	Non-sporulating	0	0.014	0.0298170974361223	d__Bacteria;	p__Bacteroidota	c__Bacteroidia	o__Bacteroidales	f__Porphyromonadaceae	g__Porphyromonas_A	s__Porphyromonas_A	High-Quality
29310	Non-sporulating	0	0	0.0167572768862868	d__Bacteria;	p__Desulfobacterota	c__Desulfovibrionia	o__Desulfovibrionales	f__Desulfovibrionaceae	g__Aminidesulfovibrio	s__Aminidesulfovibrio	High-Quality
29311	Non-sporulating	0	0.014	0.0328397821397277	d__Bacteria;	p__Bacteroidota	c__Bacteroidia	o__Bacteroidales	f__UBA932	g__DMER64	s__DMER64	High-Quality
29313	Non-sporulating	0	0.004	0.0424874627839318	d__Bacteria;	p__Proteobacteria	c__Gammaproteobacteria	o__Burkholderiales	f__Burkholderiaceae	g__Paucimonas		High-Quality
29316	Non-sporulating	0	0.034	0.0333482786406876	d__Bacteria;	p__Myxococcota	c__Polyangia	o__Polyangiales	f__Polyangiaceae	g__NIC37A-2		High-Quality
29317	Non-sporulating	0	0.026	0.0390794676622229	d__Bacteria;	p__Bacteroidota	c__Bacteroidia	o__Bacteroidales	f__Porphyromonadaceae	g__Porphyromonas_A		High-Quality
29323	Non-sporulating	0	0.014	0.0353707674809854	d__Bacteria;	p__Bacteroidota	c__Bacteroidia	o__Bacteroidales	f__Bacteroidaceae	g__Prevotella		High-Quality
29325	Non-sporulating	0	0.022	0.0338933350527306	d__Bacteria;	p__Proteobacteria	c__Alphaproteobacteria	o__Rhizobiales	f__Xanthobacteraceae	g__Starkeya	s__Starkeya	High-Quality
29327	Non-sporulating	0	0	0.0261312974454104	d__Bacteria;	p__Bacteroidota	c__Bacteroidia	o__Bacteroidales	f__F082	g__UBA6192		High-Quality
29328	Non-sporulating	0	0.02	0.0395363981099166	d__Bacteria;	p__Proteobacteria	c__Gammaproteobacteria	o__Burkholderiales	f__Burkholderiaceae	g__Achromobacter	s__Achromobacter	High-Quality
29334	Non-sporulating	0	0.004	0.0315268950852264	d__Bacteria;	p__Campylobacterota	c__Campylobacteria	o__Campylobacterales	f__Campylobacteraceae	g__Campylobacter_B	s__Campylobacter_B	High-Quality
29340	Non-sporulating	0	0.004	0.0399512793456768	d__Bacteria;	p__Bacteroidota	c__Bacteroidia	o__Bacteroidales	f__Bacteroidaceae	g__Bacteroides	s__Bacteroides	High-Quality
29341	Non-sporulating	0	0.004	0.0367737788106484	d__Bacteria;	p__Proteobacteria	c__Gammaproteobacteria	o__Burkholderiales	f__Burkholderiaceae	g__Advenella	s__Advenella	High-Quality
29345	Non-sporulating	0	0.054	0.0612147288169869	d__Bacteria;	p__Actinobacteriota	c__Actinomycetia	o__Propionibacteriales	f__Nocardioidaceae	g__Nocardioides		High-Quality
29347	Non-sporulating	0	0.004	0.0453872231421611	d__Bacteria;	p__Actinobacteriota	c__Actinomycetia	o__Actinomycetales	f__Actinomycetaceae	g__Pauljensenia		High-Quality
29350	Non-sporulating	0	0.042	0.0729789427582681	d__Bacteria;	p__Cyanobacteria	c__Vampirovibrionia	o__Gastranaerophilales	f__Gastranaerophilaceae			High-Quality
29353	Non-sporulating	0	0.04	0.0467103492990759	d__Bacteria;	p__Bacteroidota	c__Bacteroidia	o__Bacteroidales	f__VadinHA17	g__SR-FBR-E99		High-Quality
29355	Non-sporulating	0	0.006	0.0413119933812793	d__Bacteria;	p__Proteobacteria	c__Gammaproteobacteria	o__Steroidobacterales	f__Steroidobacteraceae	g__CADEED01		High-Quality
29359	Non-sporulating	0	0.022	0.0559879042854707	d__Bacteria;	p__Proteobacteria	c__Alphaproteobacteria	o__Acetobacterales	f__Acetobacteraceae	g__Roseomonas_B		High-Quality
29360	Non-sporulating	0	0.034	0.0440558692466053	d__Bacteria;	p__Proteobacteria	c__Gammaproteobacteria	o__Pseudomonadales	f__Moraxellaceae	g__Acinetobacter	s__Acinetobacter	High-Quality
29364	Non-sporulating	0	0.018	0.0391041819525615	d__Bacteria;	p__Bacteroidota	c__Bacteroidia	o__Bacteroidales	f__Bacteroidaceae	g__Phocaeicola	s__Phocaeicola	High-Quality
29374	Non-sporulating	0	0.004	0.0320294662158001	d__Bacteria;	p__Campylobacterota	c__Campylobacteria	o__Campylobacterales	f__Arcobacteraceae	g__Aliarcobacter	s__Aliarcobacter	High-Quality
29376	Non-sporulating	0	0.022	0.0356058643530927	d__Bacteria;	p__Actinobacteriota	c__Coriobacteriia	o__Coriobacteriales	f__Atopobiaceae	g__Olsenella_B	s__Olsenella_B	High-Quality
29380	Non-sporulating	0	0.004	0.0448906119109315	d__Bacteria;	p__Synergistota	c__Synergistia	o__Synergistales	f__Dethiosulfovibrionaceae	g__Pyramidobacter	s__Pyramidobacter	High-Quality
29382	Non-sporulating	0	0.006	0.0372952271542747	d__Bacteria;	p__Synergistota	c__Synergistia	o__Synergistales	f__Synergistaceae	g__Cloacibacillus	s__Cloacibacillus	High-Quality
29388	Non-sporulating	0	0.036	0.0551905874963673	d__Bacteria;	p__Cyanobacteria	c__Vampirovibrionia	o__Gastranaerophilales				High-Quality
29392	Non-sporulating	0	0.026	0.0476394461165639	d__Bacteria;	p__Actinobacteriota	c__Actinomycetia	o__Actinomycetales	f__Cellulomonadaceae	g__Cellulomonas		High-Quality
29395	Non-sporulating	0	0.004	0.0457129238508983	d__Bacteria;	p__Chloroflexota	c__Chloroflexia	o__Thermomicrobiales	f__UBA6265	g__CADCWF01		High-Quality
29404	Non-sporulating	0	0.026	0.0426957839080551	d__Bacteria;	p__Proteobacteria	c__Alphaproteobacteria	o__Rhizobiales	f__Rhizobiaceae	g__Agrobacterium	s__Agrobacterium	High-Quality
29462	Non-sporulating	0	0.038	0.0448926180638171	d__Bacteria;	p__Chloroflexota	c__Anaerolineae	o__Anaerolineales	f__EnvOPS12	g__UBA8950		High-Quality
29463	Non-sporulating	0	0.002	0.0255498456444201	d__Bacteria;	p__Proteobacteria	c__Alphaproteobacteria	o__Sphingomonadales	f__Sphingomonadaceae	g__Erythrobacter_A		High-Quality
29464	Non-sporulating	0	0	0.0167808671742057	d__Bacteria;	p__Desulfobacterota	c__Desulfovibrionia	o__Desulfovibrionales	f__Desulfovibrionaceae	g__Solidesulfovibrio		High-Quality
29554	Non-sporulating	0	0.014	0.0205648473782708	d__Bacteria;	p__Desulfobacterota	c__Syntrophia	o__Syntrophales	f__Smithellaceae	g__UBA8904	s__UBA8904	High-Quality
29555	Non-sporulating	0	0.014	0.0325077006689166	d__Bacteria;	p__Bacteroidota	c__Bacteroidia	o__Bacteroidales	f__Porphyromonadaceae	g__Porphyromonas		High-Quality
29562	Non-sporulating	0	0.008	0.0308692882974818	d__Bacteria;	p__Deferribacterota	c__Deferribacteres	o__Deferribacterales	f__Denitrovibrionaceae	g__Geovibrio		High-Quality
29567	Non-sporulating	0	0.02	0.04159432855051	d__Bacteria;	p__Bacteroidota	c__Bacteroidia	o__Bacteroidales	f__Marinifilaceae	g__Odoribacter	s__Odoribacter	High-Quality
29580	Non-sporulating	0	0.014	0.0390200803745722	d__Bacteria;	p__Myxococcota	c__Myxococcia	o__Myxococcales	f__Myxococcaceae	g__Corallococcus		High-Quality
29584	Non-sporulating	0	0.002	0.0405761691392484	d__Bacteria;	p__Proteobacteria	c__Gammaproteobacteria	o__Steroidobacterales	f__Steroidobacteraceae	g__Povalibacter		High-Quality
29586	Non-sporulating	0	0.018	0.0391041819525615	d__Bacteria;	p__Bacteroidota	c__Bacteroidia	o__Bacteroidales	f__Dysgonomonadaceae	g__Petrimonas		High-Quality
29591	Non-sporulating	0	0.026	0.0380308746274737	d__Bacteria;	p__Bacteroidota	c__Bacteroidia	o__Flavobacteriales	f__Weeksellaceae	g__Planobacterium		High-Quality
29592	Non-sporulating	0	0.026	0.0486375567556411	d__Bacteria;	p__Bacteroidota	c__Bacteroidia	o__Flavobacteriales	f__Weeksellaceae	g__Planobacterium		High-Quality
29594	Non-sporulating	0	0.022	0.0531852625090962	d__Bacteria;	p__Proteobacteria	c__Gammaproteobacteria	o__Burkholderiales	f__Burkholderiaceae	g__Bordetella	s__Bordetella	High-Quality
29605	Non-sporulating	0	0.026	0.0423769606766246	d__Bacteria;	p__Bacteroidota	c__Bacteroidia	o__Flavobacteriales	f__Weeksellaceae	g__Chryseobacterium		High-Quality
29611	Non-sporulating	0	0.026	0.0423769606766246	d__Bacteria;	p__Bacteroidota	c__Bacteroidia	o__Flavobacteriales	f__Weeksellaceae	g__Planobacterium		High-Quality
29615	Non-sporulating	0	0	0.031731147899779	d__Bacteria;	p__Proteobacteria	c__Alphaproteobacteria	o__Sphingomonadales	f__Sphingomonadaceae	g__Sphingomonas	s__Sphingomonas	High-Quality
29616	Non-sporulating	0	0.026	0.04350504719531	d__Bacteria;	p__Bacteroidota	c__Bacteroidia	o__Flavobacteriales	f__Weeksellaceae	g__Planobacterium	s__Planobacterium	High-Quality
29619	Non-sporulating	0	0	0.0192556426381735	d__Bacteria;	p__Desulfobacterota	c__Desulfovibrionia	o__Desulfovibrionales	f__Desulfovibrionaceae	g__Desulfovibrio	s__Desulfovibrio	High-Quality
29622	Non-sporulating	0	0.002	0.0341071422899097	d__Bacteria;	p__Proteobacteria	c__Alphaproteobacteria	o__Sphingomonadales	f__Sphingomonadaceae	g__Sphingomonas		High-Quality
29623	Non-sporulating	0	0.05	0.0577019891733783	d__Bacteria;	p__Proteobacteria	c__Gammaproteobacteria	o__Legionellales	f__Legionellaceae	g__Legionella	s__Legionella	High-Quality
29625	Non-sporulating	0	0.006	0.0345884091914658	d__Bacteria;	p__Elusimicrobiota	c__Elusimicrobia	o__Elusimicrobiales	f__Elusimicrobiaceae	g__UBA1174		High-Quality
29627	Non-sporulating	0	0.002	0.0274056171571073	d__Bacteria;	p__Actinobacteriota	c__Coriobacteriia	o__Coriobacteriales	f__Eggerthellaceae			High-Quality
29629	Non-sporulating	0	0.002	0.0365086751092394	d__Bacteria;	p__Proteobacteria	c__Gammaproteobacteria	o__Burkholderiales	f__Rhodocyclaceae	g__Azovibrio	s__Azovibrio	High-Quality
29630	Non-sporulating	0	0.014	0.0314803853299794	d__Bacteria;	p__Bacteroidota	c__Bacteroidia	o__Chitinophagales	f__Chitinophagaceae	g__Arachidicoccus		High-Quality
29635	Non-sporulating	0	0.032	0.0414901529606936	d__Bacteria;	p__Bacteroidota	c__Bacteroidia	o__Chitinophagales	f__Chitinophagaceae	g__Flavihumibacter		High-Quality
29636	Non-sporulating	0	0.014	0.0335876828597866	d__Bacteria;	p__Bacteroidota	c__Bacteroidia	o__Bacteroidales	f__Porphyromonadaceae	g__Porphyromonas_A	s__Porphyromonas_A	High-Quality
29648	Non-sporulating	0	0.026	0.0380308746274737	d__Bacteria;	p__Bacteroidota	c__Bacteroidia	o__Flavobacteriales	f__Weeksellaceae	g__Bergeyella_A		High-Quality
29658	Non-sporulating	0	0.002	0.0336652858259162	d__Bacteria;	p__Actinobacteriota	c__Actinomycetia	o__Actinomycetales	f__Actinomycetaceae	g__Trueperella		High-Quality
29664	Non-sporulating	0	0.05	0.0685918912018378	d__Bacteria;	p__Actinobacteriota	c__Actinomycetia	o__Mycobacteriales	f__Mycobacteriaceae	g__Gordonia	s__Gordonia	High-Quality
29667	Non-sporulating	0	0.014	0.035282927484569	d__Bacteria;	p__Bacteroidota	c__Bacteroidia	o__Chitinophagales	f__Chitinophagaceae			High-Quality
29669	Non-sporulating	0	0	0.0237398670786928	d__Bacteria;	p__Spirochaetota	c__Spirochaetia	o__Treponematales	f__Treponemataceae	g__Treponema_F	s__Treponema_F	High-Quality
29672	Non-sporulating	0	0.02	0.0375479441708154	d__Bacteria;	p__Proteobacteria	c__Alphaproteobacteria	o__Rhizobiales	f__Xanthobacteraceae	g__Pseudorhodoplanes		High-Quality
29673	Non-sporulating	0	0.004	0.0399512793456768	d__Bacteria;	p__Bacteroidota	c__Bacteroidia	o__Bacteroidales	f__Tannerellaceae	g__Parabacteroides	s__Parabacteroides	High-Quality
29676	Non-sporulating	0	0.014	0.0277984618189403	d__Bacteria;	p__Bacteroidota	c__Bacteroidia	o__Chitinophagales	f__Chitinophagaceae	g__Ferruginibacter		High-Quality
29677	Non-sporulating	0	0.016	0.0276909067510357	d__Bacteria;	p__Spirochaetota	c__Spirochaetia	o__Treponematales	f__Treponemataceae	g__JAAZLA01		High-Quality
29679	Non-sporulating	0	0	0.0219218604790461	d__Bacteria;	p__Proteobacteria	c__Alphaproteobacteria	o__Sphingomonadales	f__Sphingomonadaceae	g__Sphingorhabdus_C		High-Quality
29682	Non-sporulating	0	0.012	0.0332951177421067	d__Bacteria;	p__Bacteroidota	c__Bacteroidia	o__Flavobacteriales	f__Weeksellaceae	g__Moheibacter		High-Quality
29686	Non-sporulating	0	0.05	0.0413503495969593	d__Bacteria;	p__Bacteroidota	c__Bacteroidia	o__Cytophagales	f__Cytophagaceae	g__SpSt-227		High-Quality
29687	Non-sporulating	0	0.034	0.0515203385388576	d__Bacteria;	p__Actinobacteriota	c__Actinomycetia	o__Propionibacteriales	f__Propionibacteriaceae	g__Propionicimonas	s__Propionicimonas	High-Quality
29691	Non-sporulating	0	0.094	0.0868157358482298	d__Bacteria;	p__Proteobacteria	c__Gammaproteobacteria	o__Enterobacterales	f__Enterobacteriaceae	g__Escherichia	s__Escherichia	High-Quality
29692	Non-sporulating	0	0	0.0233012196909201	d__Bacteria;	p__Desulfobacterota	c__Desulfovibrionia	o__Desulfovibrionales	f__Desulfovibrionaceae	g__Bilophila	s__Bilophila	High-Quality
29696	Non-sporulating	0	0.002	0.0361038374628151	d__Bacteria;	p__Actinobacteriota	c__Actinomycetia	o__Actinomycetales	f__Actinomycetaceae	g__Mobiluncus	s__Mobiluncus	High-Quality
29702	Non-sporulating	0	0.004	0.0344745703206629	d__Bacteria;	p__Campylobacterota	c__Campylobacteria	o__Campylobacterales	f__Helicobacteraceae	g__Wolinella	s__Wolinella	High-Quality
29703	Non-sporulating	0	0.026	0.0423769606766246	d__Bacteria;	p__Bacteroidota	c__Bacteroidia	o__Flavobacteriales	f__Weeksellaceae	g__Bergeyella_A		High-Quality
29705	Non-sporulating	0	0.002	0.039457136634205	d__Bacteria;	p__Proteobacteria	c__Gammaproteobacteria	o__Burkholderiales	f__Rhodocyclaceae			High-Quality
29706	Non-sporulating	0	0.008	0.0502037341146265	d__Bacteria;	p__Actinobacteriota	c__Actinomycetia	o__Actinomycetales	f__Brevibacteriaceae	g__Brevibacterium	s__Brevibacterium	High-Quality
29717	Non-sporulating	0	0.014	0.0328397821397277	d__Bacteria;	p__Bacteroidota	c__Bacteroidia	o__Bacteroidales	f__UBA932	g__DMER64	s__DMER64	High-Quality
29719	Non-sporulating	0	0.042	0.0469007207183653	d__Bacteria;	p__Bacteroidota	c__Ignavibacteria	o__Ignavibacteriales	f__Melioribacteraceae			High-Quality
29720	Non-sporulating	0	0.034	0.0660088695132194	d__Bacteria;	p__Actinobacteriota	c__Actinomycetia	o__Mycobacteriales	f__Mycobacteriaceae	g__Mycobacterium		High-Quality
29721	Non-sporulating	0	0.018	0.043832824513833	d__Bacteria;	p__Bacteroidota	c__Bacteroidia	o__Bacteroidales	f__Dysgonomonadaceae	g__Proteiniphilum	s__Proteiniphilum	High-Quality
29731	Non-sporulating	0	0.028	0.0418150142549437	d__Bacteria;	p__Myxococcota	c__Myxococcia	o__Myxococcales	f__Myxococcaceae			High-Quality
30349	Non-sporulating	0	0.032	0.0371904494323448	d__Bacteria;	p__Bacteroidota	c__Bacteroidia	o__Cytophagales	f__Cyclobacteriaceae			High-Quality
30350	Non-sporulating	0	0.026	0.04350504719531	d__Bacteria;	p__Bacteroidota	c__Bacteroidia	o__Flavobacteriales	f__Weeksellaceae	g__Planobacterium		High-Quality
30351	Non-sporulating	0	0.028	0.021349713806445	d__Bacteria;	p__Desulfobacterota	c__Desulfovibrionia	o__Desulfovibrionales	f__Desulfovibrionaceae	g__Desulfocurvibacter		High-Quality
30354	Non-sporulating	0	0.012	0.0857917829229391	d__Archaea;	p__Halobacteriota	c__Methanosarcinia	o__Methanosarcinales	f__Methanosarcinaceae	g__Methanosarcina	s__Methanosarcina	High-Quality
30356	Non-sporulating	0	0.002	0.0280854992595979	d__Bacteria;	p__Desulfobacterota	c__Desulfovibrionia	o__Desulfovibrionales	f__Desulfomicrobiaceae	g__Desulfomicrobium		High-Quality
30365	Non-sporulating	0	0.01	0.0393681822733785	d__Bacteria;	p__Actinobacteriota	c__Coriobacteriia	o__Coriobacteriales	f__Eggerthellaceae			High-Quality
30371	Non-sporulating	0	0	0.0227549542142378	d__Bacteria;	p__Proteobacteria	c__Alphaproteobacteria	o__Sphingomonadales	f__Sphingomonadaceae	g__Sphingomonas		High-Quality
30375	Non-sporulating	0	0.028	0.0367246787467124	d__Bacteria;	p__Bacteroidota	c__Bacteroidia	o__Cytophagales	f__Cyclobacteriaceae	g__Chryseolinea_A		High-Quality
30376	Non-sporulating	0	0.006	0.0404599523877949	d__Bacteria;	p__Verrucomicrobiota	c__Verrucomicrobiae	o__Opitutales	f__Opitutaceae	g__MWDT01		High-Quality
30377	Non-sporulating	0	0.044	0.0998185223173381	d__Archaea;	p__Methanobacteriota	c__Methanobacteria	o__Methanobacteriales	f__Methanobacteriaceae	g__Methanobacterium_D		High-Quality
30404	Non-sporulating	0	0.014	0.0277984618189403	d__Bacteria;	p__Bacteroidota	c__Bacteroidia	o__Chitinophagales	f__Chitinophagaceae			High-Quality
30773	Non-sporulating	0	0	0.0330621854526008	d__Bacteria;	p__Bacteroidota	c__Bacteroidia	o__Bacteroidales	f__Lentimicrobiaceae	g__UBA5507		High-Quality
30786	Non-sporulating	0	0.022	0.0345900418946494	d__Bacteria;	p__Bacteroidota	c__Bacteroidia	o__Bacteroidales	f__UBA4181	g__JAAUTT01		High-Quality
30787	Non-sporulating	0	0.002	0.0405858732211474	d__Bacteria;	p__Actinobacteriota	c__Actinomycetia	o__Actinomycetales	f__Bifidobacteriaceae	g__Bifidobacterium	s__Bifidobacterium	High-Quality
30789	Non-sporulating	0	0.028	0.0448156408465862	d__Bacteria;	p__Planctomycetota	c__Phycisphaerae	o__UBA1161				High-Quality
30790	Non-sporulating	0	0	0.0244430838329817	d__Bacteria;	p__Bacteroidota	c__Bacteroidia	o__Bacteroidales	f__Rikenellaceae	g__Tidjanibacter	s__Tidjanibacter	High-Quality
30793	Non-sporulating	0	0.024	0.0374925773759149	d__Bacteria;	p__Proteobacteria	c__Alphaproteobacteria	o__Rhizobiales	f__Xanthobacteraceae			High-Quality
30796	Non-sporulating	0	0.004	0.0319319495199855	d__Bacteria;	p__Campylobacterota	c__Campylobacteria	o__Campylobacterales	f__Campylobacteraceae	g__Campylobacter	s__Campylobacter	High-Quality
30798	Non-sporulating	0	0.012	0.0325764811777921	d__Bacteria;	p__Bacteroidota	c__Bacteroidia	o__Bacteroidales	f__Prolixibacteraceae	g__Mariniphaga		High-Quality
30799	Non-sporulating	0	0.016	0.0358696215593305	d__Bacteria;	p__Bacteroidota	c__Bacteroidia	o__AKYH767	f__B-17BO	g__UBA2475		High-Quality
30804	Non-sporulating	0	0.02	0.0374415044537709	d__Bacteria;	p__Proteobacteria	c__Alphaproteobacteria	o__Rhizobiales	f__Phreatobacteraceae	g__Phreatobacter		High-Quality
30806	Non-sporulating	0	0.04	0.0470999170829526	d__Bacteria;	p__Proteobacteria	c__Alphaproteobacteria	o__Rhizobiales	f__Kaistiaceae	g__Bauldia		High-Quality
30808	Non-sporulating	0	0	0.0219218604790461	d__Bacteria;	p__Proteobacteria	c__Alphaproteobacteria	o__Sphingomonadales	f__Sphingomonadaceae	g__Sphingomicrobium		High-Quality
30811	Non-sporulating	0	0.006	0.035996457936285	d__Bacteria;	p__Acidobacteriota	c__Acidobacteriae	o__Acidobacteriales	f__Koribacteraceae			High-Quality
30816	Non-sporulating	0	0.002	0.0264912124572405	d__Bacteria;	p__Proteobacteria	c__Alphaproteobacteria	o__Rhizobiales	f__Pleomorphomonadaceae	g__Pleomorphomonas		High-Quality
30820	Non-sporulating	0	0.026	0.0341578274779033	d__Bacteria;	p__Bacteroidota	c__Bacteroidia	o__Flavobacteriales	f__Flavobacteriaceae	g__Flavobacterium		High-Quality
30825	Non-sporulating	0	0.022	0.0536683428890986	d__Bacteria;	p__Proteobacteria	c__Gammaproteobacteria	o__Steroidobacterales	f__Steroidobacteraceae	g__Povalibacter		High-Quality
30830	Non-sporulating	0	0.004	0.0383909085914874	d__Bacteria;	p__Proteobacteria	c__Alphaproteobacteria	o__Rhizobiales	f__Pseudoxanthobacteraceae	g__Pseudoxanthobacter		High-Quality
30831	Non-sporulating	0	0	0.0282414709741494	d__Bacteria;	p__Bacteroidota	c__Bacteroidia	o__Bacteroidales	f__Rikenellaceae	g__Alistipes	s__Alistipes	High-Quality
30834	Non-sporulating	0	0.036	0.0635280916955264	d__Bacteria;	p__Proteobacteria	c__Gammaproteobacteria	o__Pseudomonadales	f__Oleiphilaceae			High-Quality
30837	Non-sporulating	0	0.024	0.0443997837962189	d__Bacteria;	p__Bacteroidota	c__Bacteroidia	o__Bacteroidales	f__Bacteroidaceae	g__Phocaeicola		High-Quality
30844	Non-sporulating	0	0.004	0.0246110917338449	d__Bacteria;	p__Desulfobacterota	c__Desulfovibrionia	o__Desulfovibrionales	f__Desulfovibrionaceae	g__Desulfovibrio		High-Quality
30847	Non-sporulating	0	0.014	0.031114103074634	d__Bacteria;	p__Bacteroidota	c__Bacteroidia	o__Chitinophagales	f__Chitinophagaceae	g__Ferruginibacter		High-Quality
30848	Non-sporulating	0	0.018	0.0417106898423936	d__Bacteria;	p__Proteobacteria	c__Gammaproteobacteria	o__Burkholderiales	f__Burkholderiaceae	g__JACCES01		High-Quality
30849	Non-sporulating	0	0.028	0.0380973427036601	d__Bacteria;	p__Bacteroidota	c__Bacteroidia	o__Cytophagales	f__Cyclobacteriaceae	g__Chryseolinea_A		High-Quality
30852	Non-sporulating	0	0.004	0.0479792541988676	d__Bacteria;	p__Proteobacteria	c__Gammaproteobacteria	o__Burkholderiales	f__Burkholderiaceae	g__Hydrogenophaga		High-Quality
30862	Non-sporulating	0	0	0.0237507856576366	d__Bacteria;	p__Desulfobacterota	c__Desulfovibrionia	o__Desulfovibrionales	f__Desulfovibrionaceae	g__Bilophila	s__Bilophila	High-Quality
30867	Non-sporulating	0	0.038	0.109480695180446	d__Archaea;	p__Methanobacteriota	c__Methanobacteria	o__Methanobacteriales	f__Methanobacteriaceae	g__Methanobacterium_D		High-Quality
30870	Non-sporulating	0	0.028	0.0200134859231154	d__Bacteria;	p__Desulfobacterota	c__Desulfovibrionia	o__Desulfovibrionales	f__Desulfovibrionaceae	g__Desulfocurvibacter		High-Quality
30871	Non-sporulating	0	0.046	0.0528260085168381	d__Bacteria;	p__Proteobacteria	c__Alphaproteobacteria	o__Rhizobiales	f__Hyphomicrobiaceae			High-Quality
30873	Non-sporulating	0	0.046	0.0427509297796959	d__Bacteria;	p__Proteobacteria	c__Alphaproteobacteria	o__Rhizobiales	f__Hyphomicrobiaceae			High-Quality
30877	Non-sporulating	0	0.044	0.0543670062376116	d__Bacteria;	p__Proteobacteria	c__Gammaproteobacteria	o__Pseudomonadales	f__Pseudomonadaceae	g__Pseudomonas_D	s__Pseudomonas_D	High-Quality
30878	Non-sporulating	0	0.018	0.0391041819525615	d__Bacteria;	p__Bacteroidota	c__Bacteroidia	o__Bacteroidales	f__Tannerellaceae	g__Massilibacteroides		High-Quality
30895	Non-sporulating	0	0.004	0.0383807607981991	d__Bacteria;	p__Proteobacteria	c__Gammaproteobacteria	o__Xanthomonadales	f__Xanthomonadaceae	g__Stenotrophomonas		High-Quality
30900	Non-sporulating	0	0.038	0.0432036888796283	d__Bacteria;	p__Proteobacteria	c__Alphaproteobacteria	o__Rhizobiales	f__Hyphomicrobiaceae	g__Ga0077555		High-Quality
30906	Non-sporulating	0	0.022	0.0388162448180428	d__Bacteria;	p__Actinobacteriota	c__Actinomycetia	o__Mycobacteriales	f__Mycobacteriaceae	g__Corynebacterium		High-Quality
30911	Non-sporulating	0	0.014	0.0370014695611706	d__Bacteria;	p__Actinobacteriota	c__Actinomycetia	o__Propionibacteriales	f__Propionibacteriaceae	g__Propionicimonas		High-Quality
30913	Non-sporulating	0	0.028	0.0398183967144263	d__Bacteria;	p__Bacteroidota	c__Bacteroidia	o__Cytophagales	f__Cyclobacteriaceae	g__Chryseolinea		High-Quality
30922	Non-sporulating	0	0	0.0227135502433238	d__Bacteria;	p__Spirochaetota	c__Spirochaetia	o__Treponematales	f__Treponemataceae	g__Treponema_D	s__Treponema_D	High-Quality
30929	Non-sporulating	0	0.044	0.0606891759633998	d__Bacteria;	p__Proteobacteria	c__Gammaproteobacteria	o__Burkholderiales	f__Burkholderiaceae	g__Orrella		High-Quality
30931	Non-sporulating	0	0.01	0.0601607923310895	d__Bacteria;	p__Chlamydiota	c__Chlamydiia	o__Chlamydiales	f__SLFE01			High-Quality
30932	Non-sporulating	0	0.012	0.0369383293835903	d__Bacteria;	p__Actinobacteriota	c__Actinomycetia	o__Actinomycetales	f__Microbacteriaceae	g__Microbacterium	s__Microbacterium	High-Quality
30935	Non-sporulating	0	0.028	0.0547091558546741	d__Bacteria;	p__Bacteroidota	c__Bacteroidia	o__Cytophagales	f__Cyclobacteriaceae			High-Quality
30937	Non-sporulating	0	0.02	0.0381581866882076	d__Bacteria;	p__Bacteroidota	c__Bacteroidia	o__Bacteroidales	f__Bacteroidaceae	g__Bacteroides	s__Bacteroides	High-Quality
30944	Non-sporulating	0	0.018	0.0432245237373319	d__Bacteria;	p__Bacteroidota	c__Bacteroidia	o__Chitinophagales	f__Chitinophagaceae	g__Flavisolibacter		High-Quality
30947	Non-sporulating	0	0.03	0.0435711080902745	d__Bacteria;	p__Myxococcota	c__Polyangia	o__Haliangiales	f__Haliangiaceae	g__JABFXX01		High-Quality
30953	Non-sporulating	0	0.008	0.0371071553713292	d__Bacteria;	p__Acidobacteriota	c__Acidobacteriae	o__Bryobacterales	f__Bryobacteraceae			High-Quality
30958	Non-sporulating	0	0	0.0289838029760098	d__Bacteria;	p__Bacteroidota	c__Bacteroidia	o__Bacteroidales	f__WCHB1-69			High-Quality
30960	Non-sporulating	0	0.026	0.038603889730813	d__Bacteria;	p__Bacteroidota	c__Bacteroidia	o__Flavobacteriales	f__Flavobacteriaceae	g__Flavobacterium		High-Quality
30975	Non-sporulating	0	0.022	0.0402021577794235	d__Bacteria;	p__Proteobacteria	c__Gammaproteobacteria	o__Burkholderiales	f__Burkholderiaceae	g__Azohydromonas		High-Quality
30980	Non-sporulating	0	0	0.0192556426381735	d__Bacteria;	p__Desulfobacterota	c__Desulfovibrionia	o__Desulfovibrionales	f__Desulfovibrionaceae	g__Desulfovibrio	s__Desulfovibrio	High-Quality
31001	Non-sporulating	0	0.002	0.0363880870257526	d__Bacteria;	p__Verrucomicrobiota	c__Verrucomicrobiae	o__Opitutales	f__Opitutaceae	g__Lacunisphaera		High-Quality
31006	Non-sporulating	0	0.006	0.0436517586354133	d__Bacteria;	p__Proteobacteria	c__Gammaproteobacteria	o__Steroidobacterales	f__Steroidobacteraceae	g__JAAYXG01		High-Quality
31008	Non-sporulating	0	0.01	0.0342238813007594	d__Bacteria;	p__Proteobacteria	c__Alphaproteobacteria	o__Rhizobiales	f__Rhizobiaceae	g__Neorhizobium		High-Quality
31009	Non-sporulating	0	0.052	0.0713026664695253	d__Bacteria;	p__Actinobacteriota	c__Actinomycetia	o__Mycobacteriales	f__Mycobacteriaceae	g__Rhodococcus	s__Rhodococcus	High-Quality
31011	Non-sporulating	0	0.012	0.0312704137891269	d__Bacteria;	p__Bacteroidota	c__Bacteroidia	o__Flavobacteriales	f__Weeksellaceae	g__Moheibacter		High-Quality
31025	Non-sporulating	0	0.05	0.0632119530060244	d__Bacteria;	p__Cyanobacteria	c__Vampirovibrionia	o__Gastranaerophilales	f__Gastranaerophilaceae			High-Quality
31027	Non-sporulating	0	0.014	0.0384761906983967	d__Bacteria;	p__Myxococcota	c__Polyangia	o__Polyangiales	f__Polyangiaceae	g__NIC37A-2		High-Quality
31030	Non-sporulating	0	0.014	0.0288732395110516	d__Bacteria;	p__Bacteroidota	c__Bacteroidia	o__Flavobacteriales	f__Flavobacteriaceae	g__Flavobacterium		High-Quality
31040	Non-sporulating	0	0.006	0.0347765321638998	d__Bacteria;	p__Proteobacteria	c__Gammaproteobacteria	o__Xanthomonadales	f__Rhodanobacteraceae	g__Dokdonella_A		High-Quality
31042	Non-sporulating	0	0.02	0.0381581866882076	d__Bacteria;	p__Bacteroidota	c__Bacteroidia	o__Bacteroidales	f__Tannerellaceae	g__Macellibacteroides	s__Macellibacteroides	High-Quality
31044	Non-sporulating	0	0.074	0.0565978781077009	d__Bacteria;	p__Fibrobacterota	c__Chitinivibrionia	o__Chitinivibrionales	f__Chitinispirillaceae	g__JAAYPC01		High-Quality
31047	Non-sporulating	0	0.004	0.0286214645668413	d__Bacteria;	p__Proteobacteria	c__Alphaproteobacteria	o__Rhizobiales	f__Rhizobiaceae	g__Aquamicrobium_A		High-Quality
31050	Non-sporulating	0	0.002	0.048262128660246	d__Bacteria;	p__Planctomycetota	c__Planctomycetes	o__Pirellulales	f__Pirellulaceae	g__ETA-A8		High-Quality
31053	Non-sporulating	0	0.004	0.0356391623730087	d__Bacteria;	p__Proteobacteria	c__Gammaproteobacteria	o__Burkholderiales	f__SHXO01			High-Quality
31054	Non-sporulating	0	0.002	0.0266005404914464	d__Bacteria;	p__Proteobacteria	c__Alphaproteobacteria	o__Sphingomonadales	f__Sphingomonadaceae	g__Sphingopyxis		High-Quality
31072	Non-sporulating	0	0.02	0.0419840882325031	d__Bacteria;	p__Bacteroidota	c__Bacteroidia	o__Chitinophagales	f__Chitinophagaceae	g__Flavisolibacter		High-Quality
31076	Non-sporulating	0	0.018	0.0381233957342967	d__Bacteria;	p__Myxococcota	c__Myxococcia	o__Myxococcales	f__Myxococcaceae	g__Myxococcus	s__Myxococcus	High-Quality
31078	Non-sporulating	0	0.002	0.0350300636359716	d__Bacteria;	p__Actinobacteriota	c__Actinomycetia	o__Actinomycetales	f__Bifidobacteriaceae	g__Bifidobacterium	s__Bifidobacterium	High-Quality
31083	Non-sporulating	0	0	0.0252481686126991	d__Bacteria;	p__Proteobacteria	c__Alphaproteobacteria	o__Sphingomonadales	f__Sphingomonadaceae	g__Croceibacterium		High-Quality
31085	Non-sporulating	0	0	0.0192556426381735	d__Bacteria;	p__Desulfobacterota	c__Desulfovibrionia	o__Desulfovibrionales	f__Desulfovibrionaceae	g__Desulfovibrio	s__Desulfovibrio	High-Quality
31088	Non-sporulating	0	0.004	0.0309267019181553	d__Bacteria;	p__Proteobacteria	c__Alphaproteobacteria	o__Rhizobiales_A	f__Rhizobiaceae_A	g__Ochrobactrum	s__Ochrobactrum	High-Quality
31093	Non-sporulating	0	0.006	0.0295041304020744	d__Bacteria;	p__Acidobacteriota	c__Acidobacteriae	o__Acidobacteriales	f__CAINCZ01			High-Quality
31094	Non-sporulating	0	0.012	0.0255694610825414	d__Bacteria;	p__Bacteroidota	c__Bacteroidia	o__Chitinophagales	f__Chitinophagaceae	g__Flavipsychrobacter		High-Quality
31096	Non-sporulating	0	0.028	0.0347106247661658	d__Bacteria;	p__Desulfobacterota	c__Syntrophobacteria	o__Syntrophobacterales	f__Syntrophobacteraceae			High-Quality
31100	Non-sporulating	0	0.006	0.03508151808315	d__Bacteria;	p__Proteobacteria	c__Gammaproteobacteria	o__Xanthomonadales	f__Xanthomonadaceae	g__Thermomonas		High-Quality
31102	Non-sporulating	0	0.006	0.0346093796782219	d__Bacteria;	p__Bacteroidota	c__Bacteroidia	o__Bacteroidales	f__VadinHA17	g__SR-FBR-E99		High-Quality
31113	Non-sporulating	0	0.038	0.0865125384377021	d__Archaea;	p__Halobacteriota	c__Methanomicrobia	o__Methanomicrobiales	f__Methanoculleaceae	g__Methanoculleus		High-Quality
31118	Non-sporulating	0	0	0.0244430838329817	d__Bacteria;	p__Bacteroidota	c__Bacteroidia	o__Bacteroidales	f__Rikenellaceae	g__Alistipes	s__Alistipes	High-Quality
31122	Non-sporulating	0	0.032	0.0371108062928052	d__Bacteria;	p__Myxococcota	c__Polyangia	o__Polyangiales	f__Polyangiaceae	g__NIC37A-2		High-Quality
31123	Non-sporulating	0	0.012	0.0440987811708778	d__Bacteria;	p__Gemmatimonadota	c__Gemmatimonadetes	o__Longimicrobiales	f__RSA9			High-Quality
31133	Non-sporulating	0	0.02	0.0495595967499316	d__Bacteria;	p__Proteobacteria	c__Gammaproteobacteria	o__Burkholderiales	f__Burkholderiaceae	g__Ramlibacter		High-Quality
31135	Non-sporulating	0	0.02	0.0382556509628642	d__Bacteria;	p__Proteobacteria	c__Alphaproteobacteria	o__Rhizobiales	f__Devosiaceae	g__Devosia		High-Quality
31145	Non-sporulating	0	0.004	0.0405273605271809	d__Bacteria;	p__Bacteroidota	c__Bacteroidia	o__Bacteroidales	f__UBA932	g__RC9	s__RC9	High-Quality
31146	Non-sporulating	0	0.036	0.0430292208905727	d__Bacteria;	p__Bacteroidota	c__Bacteroidia	o__Cytophagales	f__Spirosomaceae	g__Leadbetterella	s__Leadbetterella	High-Quality
31151	Non-sporulating	0	0.014	0.0308502975692931	d__Bacteria;	p__Bacteroidota	c__Bacteroidia	o__Flavobacteriales	f__Flavobacteriaceae	g__Planktosalinus		High-Quality
31158	Non-sporulating	0	0.016	0.0338603642417736	d__Bacteria;	p__Bacteroidota	c__Bacteroidia	o__Cytophagales	f__Cytophagaceae	g__Sporocytophaga		High-Quality
31161	Non-sporulating	0	0	0.0255190849271388	d__Bacteria;	p__Bacteroidota	c__Bacteroidia	o__Bacteroidales	f__Lentimicrobiaceae	g__UBA5507		High-Quality
31162	Non-sporulating	0	0.004	0.0319715446295776	d__Bacteria;	p__Proteobacteria	c__Alphaproteobacteria	o__Ferrovibrionales	f__Ferrovibrionaceae	g__Ferrovibrio		High-Quality
31165	Non-sporulating	0	0.026	0.0329179663711069	d__Bacteria;	p__Bacteroidota	c__Bacteroidia	o__Chitinophagales	f__Chitinophagaceae			High-Quality
31171	Non-sporulating	0	0.018	0.0428975680387127	d__Bacteria;	p__Proteobacteria	c__Gammaproteobacteria	o__Burkholderiales	f__Burkholderiaceae	g__Noviherbaspirillum		High-Quality
31176	Non-sporulating	0	0.028	0.0318961641203022	d__Bacteria;	p__Bacteroidota	c__Bacteroidia	o__Cytophagales	f__Cyclobacteriaceae	g__Chryseolinea_A		High-Quality
31179	Non-sporulating	0	0.024	0.0532517569131765	d__Bacteria;	p__Actinobacteriota	c__Acidimicrobiia	o__Acidimicrobiales	f__Microtrichaceae	g__AWTP1-35		High-Quality
31189	Non-sporulating	0	0.054	0.0775667952366254	d__Bacteria;	p__Cyanobacteria	c__Vampirovibrionia	o__Gastranaerophilales	f__Gastranaerophilaceae			High-Quality
31196	Non-sporulating	0	0.002	0.037006269453549	d__Bacteria;	p__Actinobacteriota	c__Actinomycetia	o__Actinomycetales	f__Microbacteriaceae	g__Protaetiibacter		High-Quality
31198	Non-sporulating	0	0.044	0.052456651051391	d__Bacteria;	p__Proteobacteria	c__Alphaproteobacteria	o__Rhizobiales	f__Hyphomicrobiaceae	g__Filomicrobium	s__Filomicrobium	High-Quality
31203	Non-sporulating	0	0.002	0.0379304726998002	d__Bacteria;	p__Proteobacteria	c__Alphaproteobacteria	o__Caulobacterales	f__Hyphomonadaceae	g__Terricaulis		High-Quality
31210	Non-sporulating	0	0.046	0.0694615203116046	d__Bacteria;	p__Actinobacteriota	c__Actinomycetia	o__Mycobacteriales	f__Mycobacteriaceae	g__Mycobacterium		High-Quality
31211	Non-sporulating	0	0.05	0.0523518655911378	d__Bacteria;	p__Proteobacteria	c__Alphaproteobacteria	o__Rhizobiales	f__Xanthobacteraceae	g__Angulomicrobium		High-Quality
31212	Non-sporulating	0	0.04	0.0526358393908078	d__Bacteria;	p__Proteobacteria	c__Gammaproteobacteria	o__Burkholderiales	f__Burkholderiaceae	g__AKCV01		High-Quality
31219	Non-sporulating	0	0.004	0.0295220796853575	d__Bacteria;	p__Campylobacterota	c__Campylobacteria	o__Campylobacterales	f__Arcobacteraceae	g__Aliarcobacter	s__Aliarcobacter	High-Quality
31221	Non-sporulating	0	0.014	0.035282927484569	d__Bacteria;	p__Bacteroidota	c__Bacteroidia	o__Chitinophagales	f__Chitinophagaceae	g__46-32		High-Quality
31231	Non-sporulating	0	0.004	0.0359279253560461	d__Bacteria;	p__Desulfobacterota	c__Desulfobulbia	o__Desulfobulbales	f__Desulfocapsaceae	g__Desulforhopalus		High-Quality
31241	Non-sporulating	0	0.014	0.0314803853299794	d__Bacteria;	p__Bacteroidota	c__Bacteroidia	o__Chitinophagales	f__Chitinophagaceae			High-Quality
31248	Non-sporulating	0	0	0.0232343360372039	d__Bacteria;	p__Bacteroidota	c__Bacteroidia	o__Flavobacteriales	f__CAIKAF01			High-Quality
31255	Non-sporulating	0	0.008	0.0269808679412701	d__Bacteria;	p__Bacteroidota	c__Bacteroidia	o__Flavobacteriales	f__PHOS-HE28	g__PHOS-HE28		High-Quality
31256	Non-sporulating	0	0.002	0.0414903265174534	d__Bacteria;	p__Planctomycetota	c__Planctomycetes	o__Planctomycetales	f__Planctomycetaceae	g__Planctomicrobium		High-Quality
31257	Non-sporulating	0	0	0.0227549542142378	d__Bacteria;	p__Proteobacteria	c__Alphaproteobacteria	o__Sphingomonadales	f__Sphingomonadaceae	g__Sphingomonas		High-Quality
31260	Non-sporulating	0	0.022	0.0503954202446095	d__Bacteria;	p__Proteobacteria	c__Alphaproteobacteria	o__Rhizobiales	f__Hyphomicrobiaceae	g__ZC4RG25		High-Quality
31264	Non-sporulating	0	0.008	0.0280816413673669	d__Bacteria;	p__Bacteroidota	c__Bacteroidia	o__Sphingobacteriales	f__CAIKLP01	g__CAJBVG01		High-Quality
31269	Non-sporulating	0	0	0.030415995583263	d__Bacteria;	p__Verrucomicrobiota	c__Verrucomicrobiae	o__Opitutales	f__Opitutaceae	g__EW11		High-Quality
31275	Non-sporulating	0	0.02	0.0534127241488018	d__Bacteria;	p__Proteobacteria	c__Alphaproteobacteria	o__Rhizobiales	f__Xanthobacteraceae	g__Rhodopseudomonas	s__Rhodopseudomonas	High-Quality
31281	Non-sporulating	0	0.034	0.0446412347514629	d__Bacteria;	p__Myxococcota	c__Polyangia	o__Polyangiales	f__Polyangiaceae	g__PMG-095		High-Quality
31292	Non-sporulating	0	0.016	0.0390297950427251	d__Bacteria;	p__Acidobacteriota	c__Blastocatellia	o__Pyrinomonadales	f__Pyrinomonadaceae	g__OLB17		High-Quality
31305	Non-sporulating	0	0	0.0255190849271388	d__Bacteria;	p__Bacteroidota	c__Bacteroidia	o__Bacteroidales	f__Lentimicrobiaceae	g__UBA5507		High-Quality
31317	Non-sporulating	0	0.014	0.0314803853299794	d__Bacteria;	p__Bacteroidota	c__Bacteroidia	o__Chitinophagales	f__Chitinophagaceae	g__Lacibacter		High-Quality
31322	Non-sporulating	0	0.026	0.0368803330151485	d__Bacteria;	p__Proteobacteria	c__Alphaproteobacteria	o__Rhizobiales	f__Xanthobacteraceae	g__Ga0077548		High-Quality
31328	Non-sporulating	0	0.004	0.0327661858806261	d__Bacteria;	p__Chloroflexota	c__Anaerolineae	o__SBR1031	f__A4b	g__OLB13		High-Quality
31331	Non-sporulating	0	0.052	0.0622833819811031	d__Bacteria;	p__Actinobacteriota	c__Actinomycetia	o__Mycobacteriales	f__Mycobacteriaceae	g__Rhodococcus		High-Quality
31342	Non-sporulating	0	0.076	0.0707420675736298	d__Bacteria;	p__Fibrobacterota	c__Chitinivibrionia	o__Chitinivibrionales	f__Chitinispirillaceae			High-Quality
31344	Non-sporulating	0	0.026	0.0341578274779033	d__Bacteria;	p__Bacteroidota	c__Bacteroidia	o__Flavobacteriales	f__Flavobacteriaceae	g__Flavobacterium		High-Quality
31345	Non-sporulating	0	0.004	0.032823131870844	d__Bacteria;	p__Bacteroidota	c__Bacteroidia	o__Bacteroidales	f__P3			High-Quality
31346	Non-sporulating	0	0.052	0.0726828172967895	d__Bacteria;	p__Cyanobacteria	c__Vampirovibrionia	o__Gastranaerophilales	f__Gastranaerophilaceae			High-Quality
31351	Non-sporulating	0	0.006	0.0525796057777386	d__Bacteria;	p__Bacteroidota	c__Bacteroidia	o__Bacteroidales	f__Dysgonomonadaceae	g__Dysgonomonas		High-Quality
31355	Non-sporulating	0	0.016	0.0360410843157555	d__Bacteria;	p__Bacteroidota	c__Bacteroidia	o__Chitinophagales	f__Chitinophagaceae			High-Quality
31359	Non-sporulating	0	0.012	0.0469333510335955	d__Bacteria;	p__Actinobacteriota	c__Thermoleophilia	o__Solirubrobacterales				High-Quality
29738	Non-sporulating	0	0.028	0.0427500199126305	d__Bacteria;	p__Actinobacteriota	c__Actinomycetia	o__Propionibacteriales	f__Propionibacteriaceae	g__Propionicimonas		High-Quality
29739	Non-sporulating	0	0.038	0.0496218376758834	d__Bacteria;	p__Proteobacteria	c__Gammaproteobacteria	o__Burkholderiales	f__Burkholderiaceae	g__Massilia		High-Quality
29740	Non-sporulating	0	0	0.0194722545489757	d__Bacteria;	p__Desulfobacterota	c__Desulfovibrionia	o__Desulfovibrionales	f__Desulfovibrionaceae	g__Bilophila	s__Bilophila	High-Quality
29742	Non-sporulating	0	0.052	0.0713026664695253	d__Bacteria;	p__Actinobacteriota	c__Actinomycetia	o__Mycobacteriales	f__Mycobacteriaceae	g__Rhodococcus	s__Rhodococcus	High-Quality
29745	Non-sporulating	0	0.04	0.0535183806483365	d__Bacteria;	p__Proteobacteria	c__Gammaproteobacteria	o__Burkholderiales	f__Burkholderiaceae	g__Variovorax		High-Quality
29746	Non-sporulating	0	0.02	0.0424081643320717	d__Bacteria;	p__Proteobacteria	c__Gammaproteobacteria	o__Burkholderiales	f__Burkholderiaceae	g__Bordetella	s__Bordetella	High-Quality
29747	Non-sporulating	0	0.002	0.0538662659175332	d__Bacteria;	p__Verrucomicrobiota	c__Verrucomicrobiae	o__Opitutales	f__Opitutaceae	g__Opitutus		High-Quality
29748	Non-sporulating	0	0.002	0.0332166202897444	d__Bacteria;	p__Actinobacteriota	c__Actinomycetia	o__Propionibacteriales	f__Propionibacteriaceae	g__Brooklawnia		High-Quality
29750	Non-sporulating	0	0.028	0.0369614680715701	d__Bacteria;	p__Bacteroidota	c__Bacteroidia	o__Chitinophagales	f__Chitinophagaceae	g__Arachidicoccus		High-Quality
29752	Non-sporulating	0	0.028	0.0373581108665062	d__Bacteria;	p__Proteobacteria	c__Alphaproteobacteria	o__Rhizobiales	f__Rhizobiaceae	g__Agrobacterium	s__Agrobacterium	High-Quality
29758	Non-sporulating	0	0.004	0.0441427899612377	d__Bacteria;	p__Spirochaetota	c__Spirochaetia	o__Treponematales	f__Treponemataceae	g__Spiro-10		High-Quality
29759	Non-sporulating	0	0.002	0.0332631912927044	d__Bacteria;	p__Proteobacteria	c__Alphaproteobacteria	o__Rhizobiales	f__Rhizobiaceae	g__Shinella		High-Quality
29772	Non-sporulating	0	0.002	0.0451161452313358	d__Bacteria;	p__Actinobacteriota	c__Actinomycetia	o__Actinomycetales	f__Actinomycetaceae	g__Gleimia		High-Quality
29773	Non-sporulating	0	0.002	0.0336275195104412	d__Bacteria;	p__Proteobacteria	c__Gammaproteobacteria	o__Burkholderiales	f__Rhodocyclaceae	g__Azonexus		High-Quality
29775	Non-sporulating	0	0.042	0.0469007207183653	d__Bacteria;	p__Bacteroidota	c__Ignavibacteria	o__Ignavibacteriales	f__Melioribacteraceae			High-Quality
29776	Non-sporulating	0	0.054	0.0779657724546731	d__Bacteria;	p__Cyanobacteria	c__Vampirovibrionia	o__Gastranaerophilales	f__Gastranaerophilaceae			High-Quality
29794	Non-sporulating	0	0.006	0.0326872227205236	d__Bacteria;	p__Proteobacteria	c__Gammaproteobacteria	o__Enterobacterales	f__Pasteurellaceae	g__Avibacterium	s__Avibacterium	High-Quality
29797	Non-sporulating	0	0.002	0.0275483174482425	d__Bacteria;	p__Proteobacteria	c__Alphaproteobacteria	o__Rhizobiales	f__Methylopilaceae	g__Ga0077545		High-Quality
29809	Non-sporulating	0	0.028	0.0422797641700742	d__Bacteria;	p__Actinobacteriota	c__Actinomycetia	o__Mycobacteriales	f__Mycobacteriaceae	g__Dietzia		High-Quality
29824	Non-sporulating	0	0.046	0.0516378978543651	d__Bacteria;	p__Proteobacteria	c__Gammaproteobacteria	o__Pseudomonadales	f__Pseudomonadaceae	g__Pseudomonas_E		High-Quality
29829	Non-sporulating	0	0.014	0.0938416893524587	d__Archaea;	p__Methanobacteriota	c__Methanobacteria	o__Methanobacteriales	f__Methanobacteriaceae	g__Methanobrevibacter_B	s__Methanobrevibacter_B	High-Quality
29830	Non-sporulating	0	0.038	0.0536639707034928	d__Bacteria;	p__Proteobacteria	c__Gammaproteobacteria	o__Steroidobacterales	f__Steroidobacteraceae	g__JAAYXG01		High-Quality
29834	Non-sporulating	0	0	0.0271719970876653	d__Bacteria;	p__Proteobacteria	c__Alphaproteobacteria	o__Sphingomonadales	f__Sphingomonadaceae	g__Sphingomonas		High-Quality
29836	Non-sporulating	0	0.02	0.04159432855051	d__Bacteria;	p__Bacteroidota	c__Bacteroidia	o__Bacteroidales	f__Marinifilaceae	g__Gabonibacter	s__Gabonibacter	High-Quality
29837	Non-sporulating	0	0.024	0.0452470736187446	d__Bacteria;	p__Bacteroidota	c__Bacteroidia	o__Flavobacteriales	f__Weeksellaceae	g__Chryseobacterium		High-Quality
29841	Non-sporulating	0	0.012	0.026960731527189	d__Bacteria;	p__Cloacimonadota	c__Cloacimonadia	o__Cloacimonadales	f__Cloacimonadaceae	g__UBA1032		High-Quality
29843	Non-sporulating	0	0.004	0.0314935633319875	d__Bacteria;	p__Proteobacteria	c__Gammaproteobacteria	o__Pseudomonadales	f__Moraxellaceae	g__Alkanindiges		High-Quality
29844	Non-sporulating	0	0.004	0.0284959966096348	d__Bacteria;	p__Proteobacteria	c__Alphaproteobacteria	o__Rhizobiales	f__Devosiaceae	g__Devosia		High-Quality
29849	Non-sporulating	0	0.014	0.0496323115117778	d__Bacteria;	p__Proteobacteria	c__Alphaproteobacteria	o__Rhizobiales	f__Rhizobiaceae	g__Pseudorhizobium		High-Quality
29857	Non-sporulating	0	0.022	0.0417963027240231	d__Bacteria;	p__Actinobacteriota	c__Actinomycetia	o__Propionibacteriales	f__Propionibacteriaceae	g__Arachnia		High-Quality
29862	Non-sporulating	0	0.02	0.04159432855051	d__Bacteria;	p__Bacteroidota	c__Bacteroidia	o__Bacteroidales	f__Marinifilaceae	g__Odoribacter	s__Odoribacter	High-Quality
29867	Non-sporulating	0	0	0.0206681776151706	d__Bacteria;	p__Bacteroidota	c__Bacteroidia	o__Chitinophagales	f__Chitinophagaceae	g__UBA1952		High-Quality
29875	Non-sporulating	0	0.036	0.0868980134294867	d__Archaea;	p__Halobacteriota	c__Methanomicrobia	o__Methanomicrobiales	f__Methanoculleaceae	g__Methanoculleus		High-Quality
29882	Non-sporulating	0	0.024	0.0387586343984057	d__Bacteria;	p__Proteobacteria	c__Gammaproteobacteria	o__Burkholderiales	f__Burkholderiaceae	g__SCN-69-89		High-Quality
29884	Non-sporulating	0	0	0.0288688487568078	d__Bacteria;	p__Bacteroidota	c__Bacteroidia	o__Bacteroidales	f__Rikenellaceae	g__Alistipes	s__Alistipes	High-Quality
29887	Non-sporulating	0	0.002	0.0320342918953765	d__Bacteria;	p__Proteobacteria	c__Alphaproteobacteria	o__Rhodospirillales	f__Magnetospirillaceae	g__Magnetospirillum		High-Quality
29892	Non-sporulating	0	0.026	0.0380308746274737	d__Bacteria;	p__Bacteroidota	c__Bacteroidia	o__Flavobacteriales	f__Weeksellaceae	g__Bergeyella_A		High-Quality
29899	Non-sporulating	0	0.038	0.0547148574524799	d__Bacteria;	p__Actinobacteriota	c__Acidimicrobiia	o__Acidimicrobiales	f__Microtrichaceae	g__IMCC26207		High-Quality
29901	Non-sporulating	0	0.004	0.02610735633724	d__Bacteria;	p__Proteobacteria	c__Alphaproteobacteria	o__Sphingomonadales	f__Sphingomonadaceae	g__Sphingomicrobium		High-Quality
29902	Non-sporulating	0	0.026	0.0331895472492622	d__Bacteria;	p__Bacteroidota	c__Bacteroidia	o__Flavobacteriales	f__Flavobacteriaceae	g__Flavobacterium		High-Quality
29905	Non-sporulating	0	0.014	0.0313430153694421	d__Bacteria;	p__Bacteroidota	c__Bacteroidia	o__Chitinophagales	f__Chitinophagaceae	g__Flavisolibacter		High-Quality
29909	Non-sporulating	0	0.02	0.0359781326044166	d__Bacteria;	p__Proteobacteria	c__Alphaproteobacteria	o__Rhizobiales	f__Rhizobiaceae	g__RCIO01		High-Quality
29910	Non-sporulating	0	0.004	0.0452761116726944	d__Bacteria;	p__Chloroflexota	c__Chloroflexia	o__Thermomicrobiales	f__UBA6265	g__JACCYX01		High-Quality
29914	Non-sporulating	0	0	0.0212631078511761	d__Bacteria;	p__Bacteroidota	c__Bacteroidia	o__Chitinophagales	f__Chitinophagaceae	g__UBA1952		High-Quality
29916	Non-sporulating	0	0.012	0.0418699487933326	d__Bacteria;	p__Proteobacteria	c__Gammaproteobacteria	o__Burkholderiales	f__Burkholderiaceae	g__Advenella		High-Quality
29924	Non-sporulating	0	0.024	0.0461488337084692	d__Bacteria;	p__Actinobacteriota	c__Actinomycetia	o__Actinomycetales	f__Cellulomonadaceae	g__Jonesia	s__Jonesia	High-Quality
29932	Non-sporulating	0	0.038	0.0602826541452219	d__Bacteria;	p__Proteobacteria	c__Gammaproteobacteria	o__Burkholderiales	f__Burkholderiaceae	g__Lacisediminimonas		High-Quality
29934	Non-sporulating	0	0	0.0230555425975953	d__Bacteria;	p__Desulfobacterota	c__Desulfovibrionia	o__Desulfovibrionales	f__Desulfovibrionaceae	g__Desulfovibrio	s__Desulfovibrio	High-Quality
29935	Non-sporulating	0	0.018	0.0463785982498396	d__Bacteria;	p__Bacteroidota	c__Bacteroidia	o__Bacteroidales	f__Dysgonomonadaceae			High-Quality
29941	Non-sporulating	0	0	0.0321532243800636	d__Bacteria;	p__Verrucomicrobiota	c__Verrucomicrobiae	o__Opitutales	f__Opitutaceae	g__MWDT01		High-Quality
29947	Non-sporulating	0	0.026	0.0538276103067032	d__Bacteria;	p__Actinobacteriota	c__Acidimicrobiia	o__Acidimicrobiales	f__Microtrichaceae	g__AWTP1-35		High-Quality
29948	Non-sporulating	0	0.046	0.0673948355502554	d__Bacteria;	p__Actinobacteriota	c__Actinomycetia	o__Mycobacteriales	f__Mycobacteriaceae	g__Mycobacterium	s__Mycobacterium	High-Quality
29950	Non-sporulating	0	0	0.0192556426381735	d__Bacteria;	p__Desulfobacterota	c__Desulfovibrionia	o__Desulfovibrionales	f__Desulfovibrionaceae	g__Desulfovibrio	s__Desulfovibrio	High-Quality
29952	Non-sporulating	0	0.038	0.0397110080425137	d__Bacteria;	p__Proteobacteria	c__Alphaproteobacteria	o__Rhizobiales	f__Hyphomicrobiaceae	g__Ga0077555		High-Quality
29955	Non-sporulating	0	0.016	0.0312708556185398	d__Bacteria;	p__Proteobacteria	c__Alphaproteobacteria	o__Rhizobiales	f__Xanthobacteraceae	g__Afipia	s__Afipia	High-Quality
29956	Non-sporulating	0	0.004	0.0403459855573931	d__Bacteria;	p__Proteobacteria	c__Alphaproteobacteria	o__Rhizobiales	f__Beijerinckiaceae	g__Methylobacterium		High-Quality
29959	Non-sporulating	0	0.062	0.0542128313613922	d__Bacteria;	p__Myxococcota	c__Polyangia	o__Haliangiales	f__Haliangiaceae	g__JABFXX01		High-Quality
29960	Non-sporulating	0	0	0.0319277331217209	d__Bacteria;	p__Bacteroidota	c__Bacteroidia	o__Bacteroidales	f__WCHB1-69			High-Quality
29966	Non-sporulating	0	0.02	0.0633048196020753	d__Bacteria;	p__Bacteroidota	c__Bacteroidia	o__Bacteroidales	f__Bacteroidaceae	g__Bacteroides	s__Bacteroides	High-Quality
29968	Non-sporulating	0	0.036	0.0467287513581891	d__Bacteria;	p__Actinobacteriota	c__Actinomycetia	o__Mycobacteriales	f__Mycobacteriaceae	g__Corynebacterium	s__Corynebacterium	High-Quality
29977	Non-sporulating	0	0.008	0.0428214877590951	d__Bacteria;	p__Verrucomicrobiota	c__Verrucomicrobiae	o__Opitutales	f__Opitutaceae	g__ER46		High-Quality
29996	Non-sporulating	0	0.018	0.0409085514217664	d__Bacteria;	p__Bacteroidota	c__Bacteroidia	o__Bacteroidales	f__Paludibacteraceae	g__Paludibacter		High-Quality
30007	Non-sporulating	0	0.016	0.0325235950520759	d__Bacteria;	p__Spirochaetota	c__Spirochaetia	o__Treponematales	f__Treponemataceae	g__JAAZLA01		High-Quality
30015	Non-sporulating	0	0.018	0.0522803686294248	d__Bacteria;	p__Proteobacteria	c__Gammaproteobacteria	o__Steroidobacterales	f__Steroidobacteraceae	g__CADEED01		High-Quality
30020	Non-sporulating	0	0.018	0.0389912732619658	d__Bacteria;	p__Bacteroidota	c__Bacteroidia	o__Chitinophagales	f__Chitinophagaceae	g__Ilyomonas		High-Quality
30022	Non-sporulating	0	0.01	0.0271578648456438	d__Bacteria;	p__Desulfobacterota	c__Syntrophobacteria	o__Syntrophobacterales	f__Syntrophobacteraceae			High-Quality
30025	Non-sporulating	0	0.034	0.0538201389080717	d__Bacteria;	p__Actinobacteriota	c__Actinomycetia	o__Propionibacteriales	f__Propionibacteriaceae	g__DSM-21351	s__DSM-21351	High-Quality
30027	Non-sporulating	0	0	0.0250501632167427	d__Bacteria;	p__Proteobacteria	c__Alphaproteobacteria	o__Sphingomonadales	f__Sphingomonadaceae	g__Sphingopyxis		High-Quality
30037	Non-sporulating	0	0.016	0.0364986437342745	d__Bacteria;	p__Actinobacteriota	c__Actinomycetia	o__Propionibacteriales	f__Propionibacteriaceae			High-Quality
30039	Non-sporulating	0	0.034	0.0440558692466053	d__Bacteria;	p__Proteobacteria	c__Gammaproteobacteria	o__Pseudomonadales	f__Moraxellaceae	g__Acinetobacter	s__Acinetobacter	High-Quality
30048	Non-sporulating	0	0.01	0.0851151570135622	d__Archaea;	p__Methanobacteriota	c__Methanobacteria	o__Methanobacteriales	f__Methanobacteriaceae	g__UBA412		High-Quality
30050	Non-sporulating	0	0.034	0.0350950613239112	d__Bacteria;	p__Bacteroidota	c__Bacteroidia	o__Cytophagales	f__Cytophagaceae	g__SpSt-227		High-Quality
30070	Non-sporulating	0	0.034	0.0350950613239112	d__Bacteria;	p__Bacteroidota	c__Bacteroidia	o__Cytophagales	f__Cytophagaceae	g__SpSt-227		High-Quality
30073	Non-sporulating	0	0.004	0.0305601951841734	d__Bacteria;	p__Proteobacteria	c__Alphaproteobacteria	o__Rhizobiales	f__Devosiaceae	g__Devosia_A		High-Quality
30075	Non-sporulating	0	0.018	0.0489807595659109	d__Bacteria;	p__Bacteroidota	c__Bacteroidia	o__Bacteroidales	f__Dysgonomonadaceae	g__Petrimonas	s__Petrimonas	High-Quality
30078	Non-sporulating	0	0.03	0.0486158573181206	d__Bacteria;	p__Bacteroidota	c__Bacteroidia	o__Flavobacteriales	f__Weeksellaceae	g__Planobacterium		High-Quality
30079	Non-sporulating	0	0.048	0.0544798788664599	d__Bacteria;	p__Proteobacteria	c__Gammaproteobacteria	o__Pseudomonadales	f__Pseudomonadaceae	g__Pseudomonas_A		High-Quality
30081	Non-sporulating	0	0.014	0.0409029381326357	d__Bacteria;	p__Bacteroidota	c__Bacteroidia	o__Chitinophagales	f__Chitinophagaceae	g__Flavisolibacter		High-Quality
30084	Non-sporulating	0	0.014	0.0397192426060746	d__Bacteria;	p__Proteobacteria	c__Gammaproteobacteria	o__Xanthomonadales	f__Xanthomonadaceae	g__Pseudoxanthomonas_A		High-Quality
30091	Non-sporulating	0	0	0.0207158674182513	d__Bacteria;	p__Desulfobacterota	c__Desulfovibrionia	o__Desulfovibrionales	f__Desulfovibrionaceae			High-Quality
30093	Non-sporulating	0	0.02	0.0346602465251835	d__Bacteria;	p__Bacteroidota	c__Bacteroidia	o__Bacteroidales	f__UBA10428	g__UBA5072		High-Quality
30096	Non-sporulating	0	0.004	0.0301465660299747	d__Bacteria;	p__Campylobacterota	c__Campylobacteria	o__Campylobacterales	f__Arcobacteraceae	g__Aliarcobacter	s__Aliarcobacter	High-Quality
30107	Non-sporulating	0	0.02	0.043054381801349	d__Bacteria;	p__Fusobacteriota	c__Fusobacteriia	o__Fusobacteriales	f__Fusobacteriaceae	g__Fusobacterium_A	s__Fusobacterium_A	High-Quality
30109	Non-sporulating	0	0	0.0167572768862868	d__Bacteria;	p__Desulfobacterota	c__Desulfovibrionia	o__Desulfovibrionales	f__Desulfovibrionaceae	g__Aminidesulfovibrio	s__Aminidesulfovibrio	High-Quality
30115	Non-sporulating	0	0.014	0.0321696445744096	d__Bacteria;	p__Bacteroidota	c__Bacteroidia	o__Sphingobacteriales	f__Sphingobacteriaceae	g__Sphingobacterium	s__Sphingobacterium	High-Quality
30125	Non-sporulating	0	0.01	0.0330124233812438	d__Bacteria;	p__Proteobacteria	c__Alphaproteobacteria	o__Rhodobacterales	f__Rhodobacteraceae	g__Paracoccus	s__Paracoccus	High-Quality
30128	Non-sporulating	0	0.036	0.0467287513581891	d__Bacteria;	p__Actinobacteriota	c__Actinomycetia	o__Mycobacteriales	f__Mycobacteriaceae	g__Corynebacterium	s__Corynebacterium	High-Quality
30150	Non-sporulating	0	0.036	0.0708953034154107	d__Bacteria;	p__Actinobacteriota	c__Actinomycetia	o__Mycobacteriales	f__Mycobacteriaceae	g__Mycobacterium	s__Mycobacterium	High-Quality
30154	Non-sporulating	0	0.026	0.0341578274779033	d__Bacteria;	p__Bacteroidota	c__Bacteroidia	o__Flavobacteriales	f__Flavobacteriaceae	g__Flavobacterium		High-Quality
30162	Non-sporulating	0	0.008	0.035913296458996	d__Bacteria;	p__Verrucomicrobiota	c__Verrucomicrobiae	o__Opitutales	f__Opitutaceae	g__CAJCBL01		High-Quality
30164	Non-sporulating	0	0.012	0.0303715341017871	d__Bacteria;	p__Proteobacteria	c__Alphaproteobacteria	o__Rhizobiales	f__Xanthobacteraceae	g__Pseudolabrys		High-Quality
30166	Non-sporulating	0	0.03	0.0384092531860332	d__Bacteria;	p__Actinobacteriota	c__Actinomycetia	o__Actinomycetales	f__Microbacteriaceae	g__Microbacterium	s__Microbacterium	High-Quality
30173	Non-sporulating	0	0.024	0.0380260765592415	d__Bacteria;	p__Proteobacteria	c__Gammaproteobacteria	o__Pseudomonadales	f__Moraxellaceae	g__Psychrobacter		High-Quality
30179	Non-sporulating	0	0.012	0.0316748385257528	d__Bacteria;	p__Cloacimonadota	c__Cloacimonadia	o__Cloacimonadales	f__Cloacimonadaceae			High-Quality
30183	Non-sporulating	0	0.002	0.0316206191894236	d__Bacteria;	p__Actinobacteriota	c__Actinomycetia	o__Actinomycetales	f__Actinomycetaceae	g__Bowdeniella		High-Quality
30187	Non-sporulating	0	0.002	0.0340479792275945	d__Bacteria;	p__Actinobacteriota	c__Actinomycetia	o__Actinomycetales	f__Actinomycetaceae	g__Gleimia		High-Quality
30189	Non-sporulating	0	0.018	0.0354144593438024	d__Bacteria;	p__Proteobacteria	c__Alphaproteobacteria	o__Rhizobiales	f__Xanthobacteraceae	g__62-47		High-Quality
30196	Non-sporulating	0	0	0.0202121937299136	d__Bacteria;	p__Desulfobacterota	c__Desulfovibrionia	o__Desulfovibrionales	f__Desulfovibrionaceae	g__Nitratidesulfovibrio	s__Nitratidesulfovibrio	High-Quality
30203	Non-sporulating	0	0.058	0.072600063715069	d__Bacteria;	p__Proteobacteria	c__Gammaproteobacteria	o__Enterobacterales	f__Enterobacteriaceae	g__Providencia	s__Providencia	High-Quality
30206	Non-sporulating	0	0.034	0.0440558692466053	d__Bacteria;	p__Proteobacteria	c__Gammaproteobacteria	o__Pseudomonadales	f__Moraxellaceae	g__Acinetobacter	s__Acinetobacter	High-Quality
30221	Non-sporulating	0	0.008	0.0410283872797438	d__Bacteria;	p__Actinobacteriota	c__Coriobacteriia	o__Coriobacteriales				High-Quality
30229	Non-sporulating	0	0	0.0232137648583608	d__Bacteria;	p__Spirochaetota	c__Spirochaetia	o__Treponematales	f__Treponemataceae	g__Spiro-10		High-Quality
30231	Non-sporulating	0	0.022	0.0454181556842873	d__Bacteria;	p__Proteobacteria	c__Gammaproteobacteria	o__Burkholderiales	f__Burkholderiaceae			High-Quality
30232	Non-sporulating	0	0.042	0.0954676294253252	d__Archaea;	p__Halobacteriota	c__Methanomicrobia	o__Methanomicrobiales	f__Methanomicrobiaceae	g__Methanomicrobium		High-Quality
30237	Non-sporulating	0	0	0.0233737574196786	d__Bacteria;	p__Desulfobacterota	c__Desulfovibrionia	o__Desulfovibrionales	f__Desulfomicrobiaceae	g__Desulfomicrobium		High-Quality
30243	Non-sporulating	0	0.018	0.043832824513833	d__Bacteria;	p__Bacteroidota	c__Bacteroidia	o__Bacteroidales	f__Bacteroidaceae	g__Phocaeicola	s__Phocaeicola	High-Quality
30254	Non-sporulating	0	0.008	0.034260256743569	d__Bacteria;	p__Fusobacteriota	c__Fusobacteriia	o__Fusobacteriales	f__Fusobacteriaceae			High-Quality
30255	Non-sporulating	0	0.002	0.0372583269456878	d__Bacteria;	p__Proteobacteria	c__Gammaproteobacteria	o__Burkholderiales	f__Rhodocyclaceae	g__Azovibrio	s__Azovibrio	High-Quality
30260	Non-sporulating	0	0	0.0198689779191544	d__Bacteria;	p__Desulfobacterota	c__Desulfovibrionia	o__Desulfovibrionales	f__Desulfovibrionaceae	g__Desulfovibrio	s__Desulfovibrio	High-Quality
30263	Non-sporulating	0	0.028	0.0486072387655492	d__Bacteria;	p__Bacteroidota	c__Bacteroidia	o__Flavobacteriales	f__Flavobacteriaceae	g__Flavobacterium		High-Quality
30269	Non-sporulating	0	0.014	0.0279958296882618	d__Bacteria;	p__Bacteroidota	c__Bacteroidia	o__Flavobacteriales	f__Flavobacteriaceae	g__Flavobacterium		High-Quality
30271	Non-sporulating	0	0.022	0.0407438085382745	d__Bacteria;	p__Actinobacteriota	c__Actinomycetia	o__Mycobacteriales	f__Mycobacteriaceae	g__Corynebacterium		High-Quality
30275	Non-sporulating	0	0.006	0.0345944226674723	d__Bacteria;	p__Acidobacteriota	c__Blastocatellia	o__Pyrinomonadales	f__Pyrinomonadaceae	g__OLB17		High-Quality
30278	Non-sporulating	0	0.024	0.0436670323309758	d__Bacteria;	p__Proteobacteria	c__Alphaproteobacteria	o__Rhizobiales	f__Beijerinckiaceae	g__Microvirga		High-Quality
30279	Non-sporulating	0	0.026	0.0329179663711069	d__Bacteria;	p__Bacteroidota	c__Bacteroidia	o__Chitinophagales	f__Chitinophagaceae			High-Quality
30282	Non-sporulating	0	0.004	0.0356391623730087	d__Bacteria;	p__Proteobacteria	c__Gammaproteobacteria	o__Burkholderiales	f__Burkholderiaceae	g__Advenella		High-Quality
30283	Non-sporulating	0	0	0.0219218604790461	d__Bacteria;	p__Proteobacteria	c__Alphaproteobacteria	o__Sphingomonadales	f__Sphingomonadaceae	g__Sphingomicrobium		High-Quality
30286	Non-sporulating	0	0.024	0.0292436154059434	d__Bacteria;	p__Proteobacteria	c__Alphaproteobacteria	o__Caulobacterales	f__Caulobacteraceae	g__Brevundimonas		High-Quality
30289	Non-sporulating	0	0.006	0.0476531633526285	d__Bacteria;	p__Actinobacteriota	c__Actinomycetia	o__Actinomycetales	f__Brevibacteriaceae	g__Brevibacterium	s__Brevibacterium	High-Quality
30290	Non-sporulating	0	0.004	0.0280772066302116	d__Bacteria;	p__Proteobacteria	c__Alphaproteobacteria	o__Rhizobiales_A	f__Rhizobiaceae_A	g__Ochrobactrum_A	s__Ochrobactrum_A	High-Quality
30292	Non-sporulating	0	0.014	0.0328397821397277	d__Bacteria;	p__Bacteroidota	c__Bacteroidia	o__Bacteroidales	f__UBA932	g__DMER64	s__DMER64	High-Quality
30293	Non-sporulating	0	0.01	0.0458750943801959	d__Bacteria;	p__Synergistota	c__Synergistia	o__Synergistales	f__Synergistaceae	g__Syner-03	s__Syner-03	High-Quality
30297	Non-sporulating	0	0.068	0.0669706357239183	d__Bacteria;	p__Proteobacteria	c__Gammaproteobacteria	o__Enterobacterales	f__Enterobacteriaceae	g__Proteus	s__Proteus	High-Quality
30303	Non-sporulating	0	0	0.0244430838329817	d__Bacteria;	p__Bacteroidota	c__Bacteroidia	o__Bacteroidales	f__UBA12481	g__UBA12481	s__UBA12481	High-Quality
30304	Non-sporulating	0	0.002	0.0310334088128411	d__Bacteria;	p__Desulfobacterota	c__Desulfovibrionia	o__Desulfovibrionales	f__Desulfovibrionaceae	g__Solidesulfovibrio	s__Solidesulfovibrio	High-Quality
30308	Non-sporulating	0	0.018	0.0385649209300302	d__Bacteria;	p__Myxococcota	c__Polyangia	o__Polyangiales	f__Polyangiaceae			High-Quality
