# Supplementary material for: Prediction of sporulating Firmicutes from uncultured gut microbiota using SpoMAG, an ensemble learning tool
Source: PeerJ. 2025 Oct 17;13:e20232. doi: 10.7717/peerj.20232 (PMC12536801; doi:10.7717/peerj.20232)
Supplement: Supplemental Information 8 [file peerj-13-20232-s008.csv]

workflow_annotation	RF_Probability	SVM_Probability	Domain	Phylum	Class	Order	Family	Genus	Species	Meta_Prediction	Meta_Probability_Sporulating	Quality	Host
31467	0.006	0.024707892190571	d__Bacteria;	p__Firmicutes	c__Bacilli	o__Lactobacillales	f__Enterococcaceae	g__Enterococcus_D	s__Enterococcus_D	Non-sporulating	0	High-Quality	Human
31481	0.894	0.755055787007922	d__Bacteria;	p__Firmicutes	c__Bacilli	o__Bacillales	f__Planococcaceae	g__Ureibacillus		Sporulating	1	High-Quality	Human
31826	0.254	0.291661020444621	d__Bacteria;	p__Firmicutes	c__Bacilli	o__Erysipelotrichales	f__Erysipelatoclostridiaceae	g__Faecalibacillus	s__Faecalibacillus	Non-sporulating	0	High-Quality	Human
31840	0.002	0.0174427531949835	d__Bacteria;	p__Firmicutes	c__Bacilli	o__Lactobacillales	f__Streptococcaceae	g__Lactococcus	s__Lactococcus	Non-sporulating	0	High-Quality	Human
31881	0.324	0.350500201532343	d__Bacteria;	p__Firmicutes	c__Bacilli	o__RF39	f__UBA660	g__CAG-710	s__CAG-710	Non-sporulating	0	High-Quality	Human
31981	0.016	0.0267938321647124	d__Bacteria;	p__Firmicutes	c__Bacilli	o__Lactobacillales	f__Lactobacillaceae	g__Ligilactobacillus	s__Ligilactobacillus	Non-sporulating	0	High-Quality	Human
31994	0.002	0.03690000990607	d__Bacteria;	p__Firmicutes	c__Bacilli	o__Erysipelotrichales	f__Erysipelotrichaceae	g__Faecalicoccus	s__Faecalicoccus	Non-sporulating	0	High-Quality	Human
32000	0.242	0.293583194808462	d__Bacteria;	p__Firmicutes	c__Bacilli	o__Erysipelotrichales	f__Erysipelatoclostridiaceae	g__Erysipelatoclostridium	s__Erysipelatoclostridium	Non-sporulating	0	High-Quality	Human
32009	0.002	0.0312499733645495	d__Bacteria;	p__Firmicutes	c__Bacilli	o__Erysipelotrichales	f__Erysipelotrichaceae	g__Bulleidia	s__Bulleidia	Non-sporulating	0	High-Quality	Human
32017	0.008	0.0275851931702096	d__Bacteria;	p__Firmicutes	c__Bacilli	o__Lactobacillales	f__Enterococcaceae	g__Enterococcus_B	s__Enterococcus_B	Non-sporulating	0	High-Quality	Human
32070	0.926	0.881722762294367	d__Bacteria;	p__Firmicutes	c__Bacilli	o__Bacillales	f__DSM-1321	g__Pradoshia	s__Pradoshia	Sporulating	0.858	High-Quality	Human
32105	0.4	0.417101393236574	d__Bacteria;	p__Firmicutes	c__Bacilli	o__RF39	f__UBA660	g__CAG-302	s__CAG-302	Non-sporulating	0	High-Quality	Human
32175	0.006	0.019772040668496	d__Bacteria;	p__Firmicutes	c__Bacilli	o__Lactobacillales	f__Enterococcaceae	g__Enterococcus	s__Enterococcus	Non-sporulating	0	High-Quality	Human
32181	0.374	0.388100472353918	d__Bacteria;	p__Firmicutes	c__Bacilli	o__ML615J-28	f__CAG-313	g__CAG-313	s__CAG-313	Non-sporulating	0	High-Quality	Human
32218	0	0.0216299902201718	d__Bacteria;	p__Firmicutes	c__Bacilli	o__Lactobacillales	f__Streptococcaceae	g__Streptococcus	s__Streptococcus	Non-sporulating	0	High-Quality	Human
32229	0.23	0.266623254358446	d__Bacteria;	p__Firmicutes	c__Bacilli	o__RFN20	f__CAG-826	g__CAG-826	s__CAG-826	Non-sporulating	0	High-Quality	Human
32244	0.006	0.0463617612240259	d__Bacteria;	p__Firmicutes	c__Bacilli	o__RFN20	f__CAG-288	g__CAG-568	s__CAG-568	Non-sporulating	0	High-Quality	Human
32382	0.004	0.023331516639106	d__Bacteria;	p__Firmicutes	c__Bacilli	o__Lactobacillales	f__Enterococcaceae	g__Enterococcus_D	s__Enterococcus_D	Non-sporulating	0	High-Quality	Human
32387	0.33	0.370481696286229	d__Bacteria;	p__Firmicutes	c__Bacilli	o__RF39	f__UBA660	g__CAG-605		Non-sporulating	0	High-Quality	Human
32447	0.404	0.420348486296962	d__Bacteria;	p__Firmicutes	c__Bacilli	o__RF39	f__UBA660	g__CAG-417	s__CAG-417	Non-sporulating	0	High-Quality	Human
29189	0.002	0.0365766669064397	d__Bacteria;	p__Firmicutes	c__Bacilli	o__RFN20	f__CAG-288	g__HGM10890		Non-sporulating	0	High-Quality	Swine
29274	0	0.023645472587416	d__Bacteria;	p__Firmicutes	c__Bacilli	o__Lactobacillales	f__Streptococcaceae	g__Streptococcus	s__Streptococcus	Non-sporulating	0	High-Quality	Swine
29293	0.002	0.0402764407645074	d__Bacteria;	p__Firmicutes	c__Bacilli	o__Erysipelotrichales	f__Erysipelotrichaceae	g__Bulleidia		Non-sporulating	0	High-Quality	Swine
29296	0.018	0.0555981815082034	d__Bacteria;	p__Firmicutes	c__Bacilli	o__Acholeplasmatales	f__UBA5453	g__Acholeplasma_C	s__Acholeplasma_C	Non-sporulating	0	High-Quality	Swine
29358	0.004	0.0199782639081608	d__Bacteria;	p__Firmicutes	c__Bacilli	o__Lactobacillales	f__Lactobacillaceae	g__Lactobacillus	s__Lactobacillus	Non-sporulating	0	High-Quality	Swine
29628	0.004	0.0395588236381612	d__Bacteria;	p__Firmicutes	c__Bacilli	o__Acholeplasmatales	f__Acholeplasmataceae	g__UBA2284		Non-sporulating	0	High-Quality	Swine
30341	0.474	0.538657913656438	d__Bacteria;	p__Firmicutes	c__Bacilli	o__RF39	f__UBA660	g__UBA5026		Non-sporulating	0	High-Quality	Cattle
30353	0.002	0.0244979712927207	d__Bacteria;	p__Firmicutes	c__Bacilli	o__Erysipelotrichales	f__Erysipelatoclostridiaceae	g__Catenibacterium	s__Catenibacterium	Non-sporulating	0	High-Quality	Cattle
30364	0.348	0.368694885179341	d__Bacteria;	p__Firmicutes	c__Bacilli	o__Izemoplasmatales	f__UBA1188			Non-sporulating	0	High-Quality	Cattle
30470	0.902	0.896101526373951	d__Bacteria;	p__Firmicutes	c__Bacilli	o__Paenibacillales	f__Paenibacillaceae	g__Cohnella		Sporulating	0.986	High-Quality	Cattle
30733	0.014	0.0571008278896176	d__Bacteria;	p__Firmicutes	c__Bacilli	o__Acholeplasmatales	f__Acholeplasmataceae			Non-sporulating	0	High-Quality	Cattle
31052	0.004	0.0516991222926042	d__Bacteria;	p__Firmicutes	c__Bacilli	o__Acholeplasmatales	f__UBA5453	g__UBA6235		Non-sporulating	0	High-Quality	Cattle
31185	0.464	0.418712105216661	d__Bacteria;	p__Firmicutes	c__Bacilli	o__ML615J-28	f__CAG-698	g__DUOT01		Non-sporulating	0	High-Quality	Cattle
31236	0.404	0.420348486296962	d__Bacteria;	p__Firmicutes	c__Bacilli	o__RF39	f__UBA660	g__CAG-417	s__CAG-417	Non-sporulating	0	High-Quality	Cattle
31334	0.268	0.375066403849051	d__Bacteria;	p__Firmicutes	c__Bacilli	o__Erysipelotrichales	f__Erysipelotrichaceae	g__Clostridium_AQ	s__Clostridium_AQ	Non-sporulating	0	High-Quality	Cattle
31363	0.002	0.0293734811347917	d__Bacteria;	p__Firmicutes	c__Bacilli	o__Erysipelotrichales	f__Erysipelotrichaceae	g__RUG11872		Non-sporulating	0	High-Quality	Cattle
29753	0.012	0.0316670957559319	d__Bacteria;	p__Firmicutes	c__Bacilli	o__Erysipelotrichales	f__Erysipelotrichaceae			Non-sporulating	0	High-Quality	Poultry
29769	0.008	0.0243942518235143	d__Bacteria;	p__Firmicutes	c__Bacilli	o__Lactobacillales	f__Enterococcaceae	g__Enterococcus_B	s__Enterococcus_B	Non-sporulating	0	High-Quality	Poultry
29786	0.916	0.89937530649833	d__Bacteria;	p__Firmicutes	c__Bacilli	o__Paenibacillales	f__Paenibacillaceae	g__Paenibacillus_C	s__Paenibacillus_C	Sporulating	0.99	High-Quality	Poultry
29825	0.742	0.604343042279299	d__Bacteria;	p__Firmicutes	c__Bacilli	o__Bacillales	f__Planococcaceae	g__Rummeliibacillus	s__Rummeliibacillus	Sporulating	0.622	High-Quality	Poultry
29852	0.006	0.021147093637735	d__Bacteria;	p__Firmicutes	c__Bacilli	o__Lactobacillales	f__Enterococcaceae	g__Enterococcus	s__Enterococcus	Non-sporulating	0	High-Quality	Poultry
29889	0.9	0.859126022510293	d__Bacteria;	p__Firmicutes	c__Bacilli	o__Paenibacillales	f__Paenibacillaceae	g__Cohnella		Sporulating	0.994	High-Quality	Poultry
29911	0	0.0194306163835241	d__Bacteria;	p__Firmicutes	c__Bacilli	o__Lactobacillales	f__Aerococcaceae	g__Globicatella	s__Globicatella	Non-sporulating	0	High-Quality	Poultry
29978	0.94	0.911915601400288	d__Bacteria;	p__Firmicutes	c__Bacilli	o__Paenibacillales	f__Paenibacillaceae	g__Paenibacillus_A	s__Paenibacillus_A	Sporulating	1	High-Quality	Poultry
30045	0.174	0.241837046629379	d__Bacteria;	p__Firmicutes	c__Bacilli	o__Erysipelotrichales	f__Erysipelotrichaceae			Non-sporulating	0	High-Quality	Poultry
30163	0.886	0.746096962037887	d__Bacteria;	p__Firmicutes	c__Bacilli	o__Bacillales	f__Planococcaceae	g__Rummeliibacillus	s__Rummeliibacillus	Sporulating	1	High-Quality	Poultry
30197	0.938	0.902897866157835	d__Bacteria;	p__Firmicutes	c__Bacilli	o__Paenibacillales	f__Paenibacillaceae	g__Paenibacillus_I		Sporulating	0.998	High-Quality	Poultry
30217	0.014	0.0564278792292787	d__Bacteria;	p__Firmicutes	c__Bacilli	o__Erysipelotrichales	f__Erysipelotrichaceae			Non-sporulating	0	High-Quality	Poultry
30318	0.006	0.0487080296445325	d__Bacteria;	p__Firmicutes	c__Bacilli	o__Erysipelotrichales	f__Erysipelotrichaceae	g__DUUI01		Non-sporulating	0	High-Quality	Poultry
30319	0.006	0.0227643124984435	d__Bacteria;	p__Firmicutes	c__Bacilli	o__Lactobacillales	f__Enterococcaceae	g__Enterococcus_D	s__Enterococcus_D	Non-sporulating	0	High-Quality	Poultry
30323	0.006	0.0270173185148197	d__Bacteria;	p__Firmicutes	c__Bacilli	o__Lactobacillales	f__Enterococcaceae	g__Enterococcus_A	s__Enterococcus_A	Non-sporulating	0	High-Quality	Poultry
