# Supplementary material for: Prediction of sporulating Firmicutes from uncultured gut microbiota using SpoMAG, an ensemble learning tool
Source: PeerJ. 2025 Oct 17;13:e20232. doi: 10.7717/peerj.20232 (PMC12536801; doi:10.7717/peerj.20232)
Supplement: Supplemental Information 9 [file peerj-13-20232-s009.csv]

Query	seed_ortholog	evalue	score	eggNOG_OGs	max_annot_lvl	COG_category	Description	Preferred_name	GOs	EC	KEGG_ko	KEGG_Pathway	KEGG_Module	KEGG_Reaction	KEGG_rclass	BRITE	KEGG_TC	CAZy	BiGG_Reaction	PFAMs	Genome_ID	consensus_name_this_study	Sporulation_process	workflow_annotation	Host	Domain	Phylum	Class	Order	Family	Genus	Species
2672929	650150.ERH_0667	1.21e-213	627	COG1674@1|root,COG1674@2|Bacteria,1TPJR@1239|Firmicutes,3VPPT@526524|Erysipelotrichia	526524|Erysipelotrichia	D	Belongs to the FtsK SpoIIIE SftA family	-	-	-	ko:K03466	-	-	-	-	ko00000,ko03036	3.A.12	-	-	FtsK_4TM,FtsK_SpoIIIE,Ftsk_gamma	bin.973	spoIIIE	sporulation_onset_and_checkpoints	29753	Poultry	d__Bacteria;	p__Firmicutes	c__Bacilli	o__Erysipelotrichales	f__Erysipelotrichaceae
2673870	650150.ERH_1702	1.18e-73	234	COG0706@1|root,COG0706@2|Bacteria,1TQ0J@1239|Firmicutes,3VPDR@526524|Erysipelotrichia	526524|Erysipelotrichia	U	Membrane protein insertase, YidC Oxa1 family	-	-	-	ko:K03217	ko02024,ko03060,ko03070,map02024,map03060,map03070	M00335	-	-	ko00000,ko00001,ko00002,ko02044,ko03029	2.A.9	-	-	60KD_IMP	bin.973	spoIIIJ	sporulation_onset_and_checkpoints	29753	Poultry	d__Bacteria;	p__Firmicutes	c__Bacilli	o__Erysipelotrichales	f__Erysipelotrichaceae
2673878	1232449.BAHV02000002_gene101	8.1e-61	194	COG0193@1|root,COG0193@2|Bacteria,1V3NB@1239|Firmicutes,24HMC@186801|Clostridia,2686B@186813|unclassified Clostridiales	186801|Clostridia	J	The natural substrate for this enzyme may be peptidyl- tRNAs which drop off the ribosome during protein synthesis	pth	-	3.1.1.29	ko:K01056	-	-	-	-	ko00000,ko01000,ko03012	-	-	-	Pept_tRNA_hydro	bin.973	pth	sporulation_onset_and_checkpoints	29753	Poultry	d__Bacteria;	p__Firmicutes	c__Bacilli	o__Erysipelotrichales	f__Erysipelotrichaceae
2673884	545696.HOLDEFILI_01122	8.76e-15	71.6	COG2919@1|root,COG2919@2|Bacteria,1VJ3Q@1239|Firmicutes,3VRW8@526524|Erysipelotrichia	526524|Erysipelotrichia	D	Septum formation initiator	-	-	-	ko:K13052	-	-	-	-	ko00000,ko03036	-	-	-	DivIC	bin.973	divIC	sporulation_onset_and_checkpoints	29753	Poultry	d__Bacteria;	p__Firmicutes	c__Bacilli	o__Erysipelotrichales	f__Erysipelotrichaceae
2673764	1121874.KB892377_gene1308	5.61e-14	77.8	COG1589@1|root,COG1589@2|Bacteria,1VCDR@1239|Firmicutes	1239|Firmicutes	M	Essential cell division protein. May link together the upstream cell division proteins, which are predominantly cytoplasmic, with the downstream cell division proteins, which are predominantly periplasmic. May control correct divisome assembly	-	-	-	ko:K03589	ko04112,map04112	-	-	-	ko00000,ko00001,ko03036	-	-	-	POTRA_1	bin.973	divIB	sporulation_onset_and_checkpoints	29753	Poultry	d__Bacteria;	p__Firmicutes	c__Bacilli	o__Erysipelotrichales	f__Erysipelotrichaceae
2673205	1123263.AUKY01000071_gene1668	7.83e-08	56.2	COG3599@1|root,COG3599@2|Bacteria,1VFQA@1239|Firmicutes,3VRM4@526524|Erysipelotrichia	526524|Erysipelotrichia	D	DivIVA protein	-	-	-	ko:K04074	-	-	-	-	ko00000,ko03036	-	-	-	DivIVA	bin.973	divIVA	sporulation_onset_and_checkpoints	29753	Poultry	d__Bacteria;	p__Firmicutes	c__Bacilli	o__Erysipelotrichales	f__Erysipelotrichaceae
2672695	650150.ERH_1024	8.74e-80	259	COG0849@1|root,COG0849@2|Bacteria,1TP1Z@1239|Firmicutes,3VNTD@526524|Erysipelotrichia	526524|Erysipelotrichia	D	Cell division protein that is involved in the assembly of the Z ring. May serve as a membrane anchor for the Z ring	ftsA	-	-	ko:K03590	ko04112,map04112	-	-	-	ko00000,ko00001,ko03036,ko04812	-	-	-	FtsA,SHS2_FTSA	bin.973	ftsA	sporulation_onset_and_checkpoints	29753	Poultry	d__Bacteria;	p__Firmicutes	c__Bacilli	o__Erysipelotrichales	f__Erysipelotrichaceae
2673458	1211819.CALK01000024_gene1853	1.61e-106	313	COG2884@1|root,COG2884@2|Bacteria,1TP58@1239|Firmicutes,3VNQD@526524|Erysipelotrichia	526524|Erysipelotrichia	D	Psort location CytoplasmicMembrane, score 9.49	ftsE	-	-	ko:K09812	ko02010,map02010	M00256	-	-	ko00000,ko00001,ko00002,ko02000,ko03036	3.A.1.140	-	-	ABC_tran	bin.973	ftsE	sporulation_onset_and_checkpoints	29753	Poultry	d__Bacteria;	p__Firmicutes	c__Bacilli	o__Erysipelotrichales	f__Erysipelotrichaceae
2673459	1121874.KB892380_gene1558	2.26e-62	206	COG2177@1|root,COG2177@2|Bacteria,1TPND@1239|Firmicutes,3VPUC@526524|Erysipelotrichia	526524|Erysipelotrichia	D	Part of the ABC transporter FtsEX involved in asymmetric cellular division facilitating the initiation of sporulation	ftsX	-	-	ko:K09811	ko02010,map02010	M00256	-	-	ko00000,ko00001,ko00002,ko02000,ko03036	3.A.1.140	-	-	FtsX	bin.973	ftsX	sporulation_onset_and_checkpoints	29753	Poultry	d__Bacteria;	p__Firmicutes	c__Bacilli	o__Erysipelotrichales	f__Erysipelotrichaceae
2673788	1211819.CALK01000006_gene2582	1.96e-95	292	COG0552@1|root,COG0552@2|Bacteria,1TPRI@1239|Firmicutes,3VP8N@526524|Erysipelotrichia	526524|Erysipelotrichia	U	Involved in targeting and insertion of nascent membrane proteins into the cytoplasmic membrane. Acts as a receptor for the complex formed by the signal recognition particle (SRP) and the ribosome-nascent chain (RNC)	ftsY	-	-	ko:K03110	ko02024,ko03060,ko03070,map02024,map03060,map03070	M00335	-	-	ko00000,ko00001,ko00002,ko02044	3.A.5.1,3.A.5.2,3.A.5.7	-	-	SRP54,SRP54_N	bin.973	ftsY	sporulation_onset_and_checkpoints	29753	Poultry	d__Bacteria;	p__Firmicutes	c__Bacilli	o__Erysipelotrichales	f__Erysipelotrichaceae
2672696	545696.HOLDEFILI_01767	2.51e-164	470	COG0206@1|root,COG0206@2|Bacteria,1TP6W@1239|Firmicutes,3VNTG@526524|Erysipelotrichia	526524|Erysipelotrichia	D	Essential cell division protein that forms a contractile ring structure (Z ring) at the future cell division site. The regulation of the ring assembly controls the timing and the location of cell division. One of the functions of the FtsZ ring is to recruit other cell division proteins to the septum to produce a new cell wall between the dividing cells. Binds GTP and shows GTPase activity	ftsZ	-	-	ko:K03531	ko04112,map04112	-	-	-	ko00000,ko00001,ko02048,ko03036,ko04812	-	-	-	FtsZ_C,Tubulin	bin.973	ftsZ	sporulation_onset_and_checkpoints	29753	Poultry	d__Bacteria;	p__Firmicutes	c__Bacilli	o__Erysipelotrichales	f__Erysipelotrichaceae
2673871	650150.ERH_1701	3.96e-66	209	COG1847@1|root,COG1847@2|Bacteria,1V3IN@1239|Firmicutes,3VQC9@526524|Erysipelotrichia	526524|Erysipelotrichia	S	R3H domain protein	-	-	-	ko:K06346	-	-	-	-	ko00000	-	-	-	Jag_N,KH_4,R3H	bin.973	jag	sporulation_onset_and_checkpoints	29753	Poultry	d__Bacteria;	p__Firmicutes	c__Bacilli	o__Erysipelotrichales	f__Erysipelotrichaceae
2673924	650150.ERH_1675	4.5e-135	388	COG1192@1|root,COG1192@2|Bacteria,1TP8S@1239|Firmicutes,3VPBB@526524|Erysipelotrichia	526524|Erysipelotrichia	D	Sporulation initiation inhibitor protein Soj	soj	-	-	ko:K03496	-	-	-	-	ko00000,ko03036,ko04812	-	-	-	AAA_31	bin.973	soj	spo0a_regulon	29753	Poultry	d__Bacteria;	p__Firmicutes	c__Bacilli	o__Erysipelotrichales	f__Erysipelotrichaceae
2673925	650150.ERH_1674	6.23e-96	291	COG1475@1|root,COG1475@2|Bacteria,1TQ2B@1239|Firmicutes,3VPFM@526524|Erysipelotrichia	526524|Erysipelotrichia	K	Belongs to the ParB family	-	-	-	ko:K03497	-	-	-	-	ko00000,ko03000,ko03036,ko04812	-	-	-	HTH_3,ParBc	bin.973	parB	spo0a_regulon	29753	Poultry	d__Bacteria;	p__Firmicutes	c__Bacilli	o__Erysipelotrichales	f__Erysipelotrichaceae
2673335	931626.Awo_c26810	4.1e-58	188	COG1595@1|root,COG1595@2|Bacteria,1V4B8@1239|Firmicutes,24KEK@186801|Clostridia,25X2P@186806|Eubacteriaceae	186801|Clostridia	K	COG COG1595 DNA-directed RNA polymerase specialized sigma subunit, sigma24 homolog	sigK_1	-	-	ko:K03088	-	-	-	-	ko00000,ko03021	-	-	-	Sigma70_r2,Sigma70_r4_2	bin.973	sigK	sigE_regulon	29753	Poultry	d__Bacteria;	p__Firmicutes	c__Bacilli	o__Erysipelotrichales	f__Erysipelotrichaceae
2673264	1121874.KB892377_gene965	2.35e-75	247	COG0772@1|root,COG0772@2|Bacteria,1TPT7@1239|Firmicutes,3VQ6M@526524|Erysipelotrichia	526524|Erysipelotrichia	D	Cell cycle protein, FtsW RodA SpoVE family	-	-	-	ko:K03588	ko04112,map04112	-	-	-	ko00000,ko00001,ko02000,ko03036	2.A.103.1	-	-	FTSW_RODA_SPOVE	bin.973	ftsW	sigE_regulon	29753	Poultry	d__Bacteria;	p__Firmicutes	c__Bacilli	o__Erysipelotrichales	f__Erysipelotrichaceae
2673280	1235796.C815_00450	3.99e-79	254	COG0787@1|root,COG0787@2|Bacteria,1TNYY@1239|Firmicutes	1239|Firmicutes	M	Catalyzes the interconversion of L-alanine and D- alanine. May also act on other amino acids	alr	-	5.1.1.1,5.1.1.18	ko:K01775,ko:K18348	ko00473,ko01100,ko01502,ko02020,map00473,map01100,map01502,map02020	M00652	R00401	RC00285	ko00000,ko00001,ko00002,ko01000,ko01011,ko01504	-	-	-	Acyl_transf_3,Ala_racemase_C,Ala_racemase_N	bin.973	alr	sigE_regulon	29753	Poultry	d__Bacteria;	p__Firmicutes	c__Bacilli	o__Erysipelotrichales	f__Erysipelotrichaceae
2673461	1123263.AUKY01000047_gene26	6.61e-129	393	COG0793@1|root,COG0793@2|Bacteria,1TPBI@1239|Firmicutes,3VPKZ@526524|Erysipelotrichia	526524|Erysipelotrichia	M	Belongs to the peptidase S41A family	-	-	3.4.21.102	ko:K03797	-	-	-	-	ko00000,ko01000,ko01002	-	-	-	PDZ_2,PG_binding_1,Peptidase_S41	bin.973	ctpB	sigE_regulon	29753	Poultry	d__Bacteria;	p__Firmicutes	c__Bacilli	o__Erysipelotrichales	f__Erysipelotrichaceae
2673331	1232446.BAIE02000011_gene1799	1.32e-114	338	COG0648@1|root,COG0648@2|Bacteria,1TP1D@1239|Firmicutes,2499E@186801|Clostridia,26A8V@186813|unclassified Clostridiales	186801|Clostridia	L	Endonuclease IV plays a role in DNA repair. It cleaves phosphodiester bonds at apurinic or apyrimidinic sites (AP sites) to produce new 5'-ends that are base-free deoxyribose 5-phosphate residues. It preferentially attacks modified AP sites created by bleomycin and neocarzinostatin	nfo	-	3.1.21.2	ko:K01151	ko03410,map03410	-	-	-	ko00000,ko00001,ko01000,ko03400	-	-	-	AP_endonuc_2	bin.973	nfo	sigG_regulon	29753	Poultry	d__Bacteria;	p__Firmicutes	c__Bacilli	o__Erysipelotrichales	f__Erysipelotrichaceae
2673893	650150.ERH_1084	7.31e-262	729	COG1129@1|root,COG1129@2|Bacteria,1TP6I@1239|Firmicutes,3VUVP@526524|Erysipelotrichia	526524|Erysipelotrichia	G	ATPases associated with a variety of cellular activities	mglA	-	3.6.3.17	ko:K10542	ko02010,map02010	M00214	-	-	ko00000,ko00001,ko00002,ko01000,ko02000	3.A.1.2.3	-	-	ABC_tran	bin.973	mglA / sspA	sigG_regulon	29753	Poultry	d__Bacteria;	p__Firmicutes	c__Bacilli	o__Erysipelotrichales	f__Erysipelotrichaceae
2673094	650150.ERH_0463	1.37e-24	98.2	COG0071@1|root,COG0071@2|Bacteria	2|Bacteria	O	Belongs to the small heat shock protein (HSP20) family	hspX	GO:0001666,GO:0003674,GO:0005488,GO:0005515,GO:0005575,GO:0005618,GO:0005622,GO:0005623,GO:0005737,GO:0005829,GO:0005886,GO:0006457,GO:0006464,GO:0006468,GO:0006793,GO:0006796,GO:0006807,GO:0006950,GO:0007154,GO:0008150,GO:0008152,GO:0009266,GO:0009267,GO:0009408,GO:0009605,GO:0009607,GO:0009628,GO:0009987,GO:0009991,GO:0010035,GO:0010038,GO:0010039,GO:0016020,GO:0016310,GO:0019538,GO:0030312,GO:…	-	ko:K06335,ko:K13993	ko04141,map04141	-	-	-	ko00000,ko00001,ko03110	-	-	-	HSP20	bin.973	hsps	spore_coat	29753	Poultry	d__Bacteria;	p__Firmicutes	c__Bacilli	o__Erysipelotrichales	f__Erysipelotrichaceae
2673454	545696.HOLDEFILI_00261	9.81e-33	114	COG1278@1|root,COG1278@2|Bacteria,1TU0Y@1239|Firmicutes,3VRJW@526524|Erysipelotrichia	526524|Erysipelotrichia	K	Cold shock protein domain	-	-	-	ko:K03704	-	-	-	-	ko00000,ko03000	-	-	-	CSD	bin.973	CSD	germination	29753	Poultry	d__Bacteria;	p__Firmicutes	c__Bacilli	o__Erysipelotrichales	f__Erysipelotrichaceae
2673465	1121874.KB892380_gene1548	2.87e-163	478	COG0546@1|root,COG0682@1|root,COG0546@2|Bacteria,COG0682@2|Bacteria,1TPAK@1239|Firmicutes,3VPIK@526524|Erysipelotrichia	526524|Erysipelotrichia	M	Transfers the N-acyl diglyceride group on what will become the N-terminal cysteine of membrane lipoproteins	lgt	-	-	ko:K13292	-	-	-	-	ko00000,ko01000	-	-	-	HAD_2,LGT	bin.973	lgt	germination	29753	Poultry	d__Bacteria;	p__Firmicutes	c__Bacilli	o__Erysipelotrichales	f__Erysipelotrichaceae
2706573	1104325.M7W_2611	1.87e-133	378	COG1595@1|root,COG1595@2|Bacteria,1TP55@1239|Firmicutes,4HAHR@91061|Bacilli,4B5V1@81852|Enterococcaceae	91061|Bacilli	K	Sigma-70 region 2	sigH	-	-	ko:K03088,ko:K03091,ko:K12296	ko02020,ko02024,map02020,map02024	-	-	-	ko00000,ko00001,ko03000,ko03021	-	-	-	Sigma70_r2,Sigma70_r4_2	bin.948	sigH	sporulation_onset_and_checkpoints	29769	Poultry	d__Bacteria;	p__Firmicutes	c__Bacilli	o__Lactobacillales	f__Enterococcaceae	g__Enterococcus_B	s__Enterococcus_B
2706009	1104325.M7W_1043	5.52e-215	595	COG0706@1|root,COG0706@2|Bacteria,1TSDN@1239|Firmicutes,4HCC8@91061|Bacilli,4AZ8D@81852|Enterococcaceae	91061|Bacilli	U	Required for the insertion and or proper folding and or complex formation of integral membrane proteins into the membrane. Involved in integration of membrane proteins that insert both dependently and independently of the Sec translocase complex, as well as at least some lipoproteins	yidC	-	-	ko:K03217	ko02024,ko03060,ko03070,map02024,map03060,map03070	M00335	-	-	ko00000,ko00001,ko00002,ko02044,ko03029	2.A.9	-	-	60KD_IMP	bin.948	spoIIIJ	sporulation_onset_and_checkpoints	29769	Poultry	d__Bacteria;	p__Firmicutes	c__Bacilli	o__Lactobacillales	f__Enterococcaceae	g__Enterococcus_B	s__Enterococcus_B
2707717	1104325.M7W_2563	8.3e-134	379	COG0193@1|root,COG0193@2|Bacteria,1V3NB@1239|Firmicutes,4HH2Z@91061|Bacilli,4AZY0@81852|Enterococcaceae	91061|Bacilli	J	The natural substrate for this enzyme may be peptidyl- tRNAs which drop off the ribosome during protein synthesis	pth	GO:0003674,GO:0003824,GO:0004045,GO:0016787,GO:0016788,GO:0052689,GO:0140098,GO:0140101	3.1.1.29	ko:K01056	-	-	-	-	ko00000,ko01000,ko03012	-	-	-	Pept_tRNA_hydro	bin.948	pth	sporulation_onset_and_checkpoints	29769	Poultry	d__Bacteria;	p__Firmicutes	c__Bacilli	o__Lactobacillales	f__Enterococcaceae	g__Enterococcus_B	s__Enterococcus_B
2707721	1104325.M7W_2560	5.59e-47	153	COG2919@1|root,COG2919@2|Bacteria,1VKC5@1239|Firmicutes,4HR53@91061|Bacilli,4B3FM@81852|Enterococcaceae	91061|Bacilli	D	Septum formation initiator	divIC	-	-	ko:K13052	-	-	-	-	ko00000,ko03036	-	-	-	DivIC	bin.948	divIC	sporulation_onset_and_checkpoints	29769	Poultry	d__Bacteria;	p__Firmicutes	c__Bacilli	o__Lactobacillales	f__Enterococcaceae	g__Enterococcus_B	s__Enterococcus_B
2707944	1104325.M7W_2104	2.36e-206	579	COG1589@1|root,COG1589@2|Bacteria,1V6V5@1239|Firmicutes,4HDFD@91061|Bacilli,4B0D2@81852|Enterococcaceae	91061|Bacilli	D	Cell division protein that may be involved in stabilizing or promoting the assembly of the division complex	divIB	-	-	ko:K03589	ko04112,map04112	-	-	-	ko00000,ko00001,ko03036	-	-	-	FtsQ,POTRA_1	bin.948	divIB	sporulation_onset_and_checkpoints	29769	Poultry	d__Bacteria;	p__Firmicutes	c__Bacilli	o__Lactobacillales	f__Enterococcaceae	g__Enterococcus_B	s__Enterococcus_B
2707950	1104325.M7W_2097	2.47e-118	343	COG3599@1|root,COG3599@2|Bacteria,1V27M@1239|Firmicutes,4HJYN@91061|Bacilli,4B647@81852|Enterococcaceae	91061|Bacilli	D	DivIVA protein	divIVA	-	-	ko:K04074	-	-	-	-	ko00000,ko03036	-	-	-	DivIVA	bin.948	divIVA	sporulation_onset_and_checkpoints	29769	Poultry	d__Bacteria;	p__Firmicutes	c__Bacilli	o__Lactobacillales	f__Enterococcaceae	g__Enterococcus_B	s__Enterococcus_B
2707945	1104325.M7W_2103	5.88000000000007e-312	850	COG0849@1|root,COG0849@2|Bacteria,1TP1Z@1239|Firmicutes,4H9NF@91061|Bacilli,4AZAP@81852|Enterococcaceae	91061|Bacilli	D	Cell division protein that is involved in the assembly of the Z ring. May serve as a membrane anchor for the Z ring	ftsA	GO:0003674,GO:0003824,GO:0005575,GO:0005623,GO:0005886,GO:0008150,GO:0009898,GO:0009987,GO:0016020,GO:0016462,GO:0016787,GO:0016817,GO:0016818,GO:0016887,GO:0017111,GO:0032153,GO:0044425,GO:0044459,GO:0044464,GO:0051301,GO:0071944,GO:0098552,GO:0098562	-	ko:K03590	ko04112,map04112	-	-	-	ko00000,ko00001,ko03036,ko04812	-	-	-	DUF3484,FtsA,SHS2_FTSA	bin.948	ftsA	sporulation_onset_and_checkpoints	29769	Poultry	d__Bacteria;	p__Firmicutes	c__Bacilli	o__Lactobacillales	f__Enterococcaceae	g__Enterococcus_B	s__Enterococcus_B
2706703	1104325.M7W_973	1.28e-160	450	COG2884@1|root,COG2884@2|Bacteria,1TP58@1239|Firmicutes,4H9Z2@91061|Bacilli,4B0C2@81852|Enterococcaceae	91061|Bacilli	D	cell division ATP-binding protein FtsE	ftsE	-	-	ko:K09812	ko02010,map02010	M00256	-	-	ko00000,ko00001,ko00002,ko02000,ko03036	3.A.1.140	-	-	ABC_tran	bin.948	ftsE	sporulation_onset_and_checkpoints	29769	Poultry	d__Bacteria;	p__Firmicutes	c__Bacilli	o__Lactobacillales	f__Enterococcaceae	g__Enterococcus_B	s__Enterococcus_B
2707725	1104325.M7W_2556	0	1215	COG0465@1|root,COG0465@2|Bacteria,1TPTV@1239|Firmicutes,4HAJB@91061|Bacilli,4AZ66@81852|Enterococcaceae	91061|Bacilli	O	Acts as a processive, ATP-dependent zinc metallopeptidase for both cytoplasmic and membrane proteins. Plays a role in the quality control of integral membrane proteins	ftsH	GO:0003674,GO:0003824,GO:0004176,GO:0005575,GO:0005623,GO:0006508,GO:0006807,GO:0008150,GO:0008152,GO:0008233,GO:0008237,GO:0009056,GO:0009057,GO:0016462,GO:0016787,GO:0016817,GO:0016818,GO:0016887,GO:0017111,GO:0019538,GO:0030163,GO:0030428,GO:0032502,GO:0042623,GO:0043170,GO:0043934,GO:0044238,GO:0044464,GO:0070011,GO:0071704,GO:0140096,GO:1901564,GO:1901565,GO:1901575	-	ko:K03798	-	M00742	-	-	ko00000,ko00002,ko01000,ko01002,ko03110	-	-	-	AAA,FtsH_ext,Peptidase_M41	bin.948	ftsH	sporulation_onset_and_checkpoints	29769	Poultry	d__Bacteria;	p__Firmicutes	c__Bacilli	o__Lactobacillales	f__Enterococcaceae	g__Enterococcus_B	s__Enterococcus_B
2706702	565664.EFXG_00769	2.17e-191	533	COG2177@1|root,COG2177@2|Bacteria,1TPND@1239|Firmicutes,4HA5A@91061|Bacilli,4AZZ0@81852|Enterococcaceae	91061|Bacilli	D	Part of the ABC transporter FtsEX involved in asymmetric cellular division facilitating the initiation of sporulation	ftsX	-	-	ko:K09811	ko02010,map02010	M00256	-	-	ko00000,ko00001,ko00002,ko02000,ko03036	3.A.1.140	-	-	FtsX	bin.948	ftsX	sporulation_onset_and_checkpoints	29769	Poultry	d__Bacteria;	p__Firmicutes	c__Bacilli	o__Lactobacillales	f__Enterococcaceae	g__Enterococcus_B	s__Enterococcus_B
2706799	1104325.M7W_331	1.33e-230	635	COG0552@1|root,COG0552@2|Bacteria,1TPRI@1239|Firmicutes,4HA6A@91061|Bacilli,4AZU6@81852|Enterococcaceae	91061|Bacilli	U	Involved in targeting and insertion of nascent membrane proteins into the cytoplasmic membrane. Acts as a receptor for the complex formed by the signal recognition particle (SRP) and the ribosome-nascent chain (RNC)	ftsY	-	-	ko:K03110	ko02024,ko03060,ko03070,map02024,map03060,map03070	M00335	-	-	ko00000,ko00001,ko00002,ko02044	3.A.5.1,3.A.5.2,3.A.5.7	-	-	SRP54,SRP54_N	bin.948	ftsY	sporulation_onset_and_checkpoints	29769	Poultry	d__Bacteria;	p__Firmicutes	c__Bacilli	o__Lactobacillales	f__Enterococcaceae	g__Enterococcus_B	s__Enterococcus_B
2707946	1104325.M7W_2102	1.03e-284	779	COG0206@1|root,COG0206@2|Bacteria,1TP6W@1239|Firmicutes,4H9WZ@91061|Bacilli,4B0IM@81852|Enterococcaceae	91061|Bacilli	D	Essential cell division protein that forms a contractile ring structure (Z ring) at the future cell division site. The regulation of the ring assembly controls the timing and the location of cell division. One of the functions of the FtsZ ring is to recruit other cell division proteins to the septum to produce a new cell wall between the dividing cells. Binds GTP and shows GTPase activity	ftsZ	GO:0000166,GO:0001882,GO:0001883,GO:0003674,GO:0003824,GO:0003924,GO:0005488,GO:0005515,GO:0005525,GO:0005575,GO:0005622,GO:0005623,GO:0005737,GO:0008150,GO:0009987,GO:0016462,GO:0016787,GO:0016817,GO:0016818,GO:0017076,GO:0017111,GO:0019001,GO:0030428,GO:0032153,GO:0032549,GO:0032550,GO:0032553,GO:0032555,GO:0032561,GO:0035639,GO:0036094,GO:0042802,GO:0043167,GO:0043168,GO:0044424,GO:0044464,GO:…	-	ko:K03531	ko04112,map04112	-	-	-	ko00000,ko00001,ko02048,ko03036,ko04812	-	-	-	FtsZ_C,Tubulin	bin.948	ftsZ	sporulation_onset_and_checkpoints	29769	Poultry	d__Bacteria;	p__Firmicutes	c__Bacilli	o__Lactobacillales	f__Enterococcaceae	g__Enterococcus_B	s__Enterococcus_B
2707663	1104325.M7W_2713	4.57e-150	425	COG1847@1|root,COG1847@2|Bacteria,1V3IN@1239|Firmicutes,4HHHU@91061|Bacilli,4AZWE@81852|Enterococcaceae	91061|Bacilli	S	Jag_N	jag	-	-	ko:K06346	-	-	-	-	ko00000	-	-	-	Jag_N,KH_4,R3H	bin.948	jag	sporulation_onset_and_checkpoints	29769	Poultry	d__Bacteria;	p__Firmicutes	c__Bacilli	o__Lactobacillales	f__Enterococcaceae	g__Enterococcus_B	s__Enterococcus_B
2706944	1104325.M7W_1809	0	863	COG0536@1|root,COG0536@2|Bacteria,1TPX7@1239|Firmicutes,4H9P8@91061|Bacilli,4AZI5@81852|Enterococcaceae	91061|Bacilli	S	An essential GTPase which binds GTP, GDP and possibly (p)ppGpp with moderate affinity, with high nucleotide exchange rates and a fairly low GTP hydrolysis rate. Plays a role in control of the cell cycle, stress response, ribosome biogenesis and in those bacteria that undergo differentiation, in morphogenesis control	obg	GO:0000003,GO:0000160,GO:0000166,GO:0001882,GO:0001883,GO:0003674,GO:0005488,GO:0005525,GO:0007154,GO:0007165,GO:0008150,GO:0009987,GO:0017076,GO:0019001,GO:0019954,GO:0023052,GO:0030436,GO:0032502,GO:0032549,GO:0032550,GO:0032553,GO:0032555,GO:0032561,GO:0035556,GO:0035639,GO:0036094,GO:0043167,GO:0043168,GO:0043934,GO:0050789,GO:0050794,GO:0050896,GO:0051716,GO:0065007,GO:0097159,GO:0097367,GO:…	-	ko:K03979	-	-	-	-	ko00000,ko01000,ko03009	-	-	-	DUF1967,GTP1_OBG,MMR_HSR1	bin.948	obg	sporulation_onset_and_checkpoints	29769	Poultry	d__Bacteria;	p__Firmicutes	c__Bacilli	o__Lactobacillales	f__Enterococcaceae	g__Enterococcus_B	s__Enterococcus_B
2707939	1104325.M7W_2109	1.15e-69	212	COG4839@1|root,COG4839@2|Bacteria,1VCE5@1239|Firmicutes,4HM4W@91061|Bacilli,4B2X3@81852|Enterococcaceae	91061|Bacilli	D	Essential cell division protein	ftsL	-	-	-	-	-	-	-	-	-	-	-	DivIC	bin.948	ftsL	sporulation_onset_and_checkpoints	29769	Poultry	d__Bacteria;	p__Firmicutes	c__Bacilli	o__Lactobacillales	f__Enterococcaceae	g__Enterococcus_B	s__Enterococcus_B
2706243	1104325.M7W_361	3.97e-76	228	COG4550@1|root,COG4550@2|Bacteria,1V4W0@1239|Firmicutes,4HH6Y@91061|Bacilli,4B3I7@81852|Enterococcaceae	91061|Bacilli	S	Belongs to the UPF0342 family	ymcA	-	3.6.3.21	ko:K02028	-	M00236	-	-	ko00000,ko00002,ko01000,ko02000	3.A.1.3	-	-	Com_YlbF	bin.948	ymcA	sporulation_onset_and_checkpoints	29769	Poultry	d__Bacteria;	p__Firmicutes	c__Bacilli	o__Lactobacillales	f__Enterococcaceae	g__Enterococcus_B	s__Enterococcus_B
2707387	1104325.M7W_1735	1.38e-77	231	COG3679@1|root,COG3679@2|Bacteria,1V3R6@1239|Firmicutes,4HGYS@91061|Bacilli,4B31V@81852|Enterococcaceae	91061|Bacilli	S	Belongs to the UPF0342 family	ylbF	-	-	-	-	-	-	-	-	-	-	-	Com_YlbF	bin.948	ylbF	sporulation_onset_and_checkpoints	29769	Poultry	d__Bacteria;	p__Firmicutes	c__Bacilli	o__Lactobacillales	f__Enterococcaceae	g__Enterococcus_B	s__Enterococcus_B
2707422	1104325.M7W_2156	8.09e-196	543	COG1774@1|root,COG1774@2|Bacteria,1TP1V@1239|Firmicutes,4H9M9@91061|Bacilli,4B02A@81852|Enterococcaceae	91061|Bacilli	S	PSP1 C-terminal conserved region	yaaT	GO:0005575,GO:0005622,GO:0005623,GO:0005737,GO:0044424,GO:0044464	-	-	-	-	-	-	-	-	-	-	PSP1	bin.948	yaaT	sporulation_onset_and_checkpoints	29769	Poultry	d__Bacteria;	p__Firmicutes	c__Bacilli	o__Lactobacillales	f__Enterococcaceae	g__Enterococcus_B	s__Enterococcus_B
2707658	1104325.M7W_2708	1.49e-177	495	COG1192@1|root,COG1192@2|Bacteria,1TP8S@1239|Firmicutes,4HAYM@91061|Bacilli,4AZ64@81852|Enterococcaceae	91061|Bacilli	D	Cellulose biosynthesis protein BcsQ	soj	GO:0008150,GO:0022603,GO:0042173,GO:0042174,GO:0043937,GO:0043939,GO:0045595,GO:0045596,GO:0048519,GO:0048523,GO:0050789,GO:0050793,GO:0050794,GO:0051093,GO:0065007	-	ko:K03496	-	-	-	-	ko00000,ko03036,ko04812	-	-	-	AAA_31	bin.948	soj	spo0a_regulon	29769	Poultry	d__Bacteria;	p__Firmicutes	c__Bacilli	o__Lactobacillales	f__Enterococcaceae	g__Enterococcus_B	s__Enterococcus_B
2707657	1104325.M7W_2707	5.99e-117	340	COG1475@1|root,COG1475@2|Bacteria,1TQ2B@1239|Firmicutes,4H9TB@91061|Bacilli,4B05W@81852|Enterococcaceae	91061|Bacilli	K	ParB-like nuclease domain	spo0J	GO:0005575,GO:0005622,GO:0005623,GO:0007059,GO:0008150,GO:0009295,GO:0009987,GO:0022603,GO:0042173,GO:0043226,GO:0043228,GO:0043229,GO:0043232,GO:0043590,GO:0043937,GO:0043938,GO:0044424,GO:0044464,GO:0045595,GO:0045597,GO:0045881,GO:0048518,GO:0048522,GO:0050789,GO:0050793,GO:0050794,GO:0051094,GO:0065007	-	ko:K03497	-	-	-	-	ko00000,ko03000,ko03036,ko04812	-	-	-	HTH_3,KorB,ParBc	bin.948	parB	spo0a_regulon	29769	Poultry	d__Bacteria;	p__Firmicutes	c__Bacilli	o__Lactobacillales	f__Enterococcaceae	g__Enterococcus_B	s__Enterococcus_B
2707384	1104325.M7W_1732	3.42e-242	668	COG0772@1|root,COG0772@2|Bacteria,1TPT7@1239|Firmicutes,4HAEV@91061|Bacilli,4AZPK@81852|Enterococcaceae	91061|Bacilli	D	Belongs to the SEDS family	ftsW	-	-	ko:K03588	ko04112,map04112	-	-	-	ko00000,ko00001,ko02000,ko03036	2.A.103.1	-	-	FTSW_RODA_SPOVE	bin.948	ftsW	sigE_regulon	29769	Poultry	d__Bacteria;	p__Firmicutes	c__Bacilli	o__Lactobacillales	f__Enterococcaceae	g__Enterococcus_B	s__Enterococcus_B
2706830	565664.EFXG_03852	2.3e-168	470	COG4565@1|root,COG4565@2|Bacteria,1V3PK@1239|Firmicutes,4HGXB@91061|Bacilli,4B2V4@81852|Enterococcaceae	91061|Bacilli	T	cheY-homologous receiver domain	malR3	-	-	ko:K02475,ko:K11615	ko02020,map02020	M00490	-	-	ko00000,ko00001,ko00002,ko02022	-	-	-	HTH_11,Response_reg	bin.948	alr	sigE_regulon	29769	Poultry	d__Bacteria;	p__Firmicutes	c__Bacilli	o__Lactobacillales	f__Enterococcaceae	g__Enterococcus_B	s__Enterococcus_B
2706822	565664.EFXG_00554	1.9e-182	509	COG1876@1|root,COG1876@2|Bacteria,1V6U8@1239|Firmicutes,4HJCV@91061|Bacilli,4B0FU@81852|Enterococcaceae	91061|Bacilli	M	D-alanyl-D-alanine carboxypeptidase	dacB	-	3.4.17.14	ko:K07260	ko00550,ko01100,ko01502,ko02020,map00550,map01100,map01502,map02020	M00651	-	-	ko00000,ko00001,ko00002,ko01000,ko01002,ko01011,ko01504	-	-	-	VanY	bin.948	dacB	sigE_regulon	29769	Poultry	d__Bacteria;	p__Firmicutes	c__Bacilli	o__Lactobacillales	f__Enterococcaceae	g__Enterococcus_B	s__Enterococcus_B
2707696	1104325.M7W_2585	1.38e-198	551	COG1561@1|root,COG1561@2|Bacteria,1TQHJ@1239|Firmicutes,4HAK9@91061|Bacilli,4B10F@81852|Enterococcaceae	91061|Bacilli	S	Domain of unknown function (DUF1732)	yloC	-	-	-	-	-	-	-	-	-	-	-	DUF1732,YicC_N	bin.948	yloC	sigF_regulon	29769	Poultry	d__Bacteria;	p__Firmicutes	c__Bacilli	o__Lactobacillales	f__Enterococcaceae	g__Enterococcus_B	s__Enterococcus_B
2706720	565664.EFXG_00787	2.63e-44	144	COG4836@1|root,COG4836@2|Bacteria,1VK5C@1239|Firmicutes,4HR8D@91061|Bacilli,4B3MH@81852|Enterococcaceae	91061|Bacilli	S	Protein of unknown function (DUF1146)	ywzB	-	-	-	-	-	-	-	-	-	-	-	DUF1146	bin.948	ywzB	sigF_regulon	29769	Poultry	d__Bacteria;	p__Firmicutes	c__Bacilli	o__Lactobacillales	f__Enterococcaceae	g__Enterococcus_B	s__Enterococcus_B
2706680	1104325.M7W_998	1.79e-212	587	COG0648@1|root,COG0648@2|Bacteria,1TP1D@1239|Firmicutes,4HB4F@91061|Bacilli,4B0D1@81852|Enterococcaceae	91061|Bacilli	L	Endonuclease IV plays a role in DNA repair. It cleaves phosphodiester bonds at apurinic or apyrimidinic sites (AP sites) to produce new 5'-ends that are base-free deoxyribose 5-phosphate residues. It preferentially attacks modified AP sites created by bleomycin and neocarzinostatin	nfo	GO:0003674,GO:0003824,GO:0003906,GO:0006139,GO:0006259,GO:0006281,GO:0006284,GO:0006725,GO:0006807,GO:0006950,GO:0006974,GO:0008081,GO:0008150,GO:0008152,GO:0009987,GO:0016787,GO:0016788,GO:0033554,GO:0034641,GO:0042578,GO:0043170,GO:0044237,GO:0044238,GO:0044260,GO:0046483,GO:0050896,GO:0051716,GO:0071704,GO:0090304,GO:0140097,GO:1901360	3.1.21.2	ko:K01151	ko03410,map03410	-	-	-	ko00000,ko00001,ko01000,ko03400	-	-	-	AP_endonuc_2	bin.948	nfo	sigG_regulon	29769	Poultry	d__Bacteria;	p__Firmicutes	c__Bacilli	o__Lactobacillales	f__Enterococcaceae	g__Enterococcus_B	s__Enterococcus_B
2707492	1104325.M7W_2017	2.62e-95	277	COG0071@1|root,COG0071@2|Bacteria,1VG0E@1239|Firmicutes,4HPDH@91061|Bacilli,4B33W@81852|Enterococcaceae	91061|Bacilli	O	Belongs to the small heat shock protein (HSP20) family	-	-	-	ko:K13993	ko04141,map04141	-	-	-	ko00000,ko00001,ko03110	-	-	-	HSP20	bin.948	hsps	spore_coat	29769	Poultry	d__Bacteria;	p__Firmicutes	c__Bacilli	o__Lactobacillales	f__Enterococcaceae	g__Enterococcus_B	s__Enterococcus_B
2706263	1104325.M7W_897	2.82e-206	572	COG0860@1|root,COG0860@2|Bacteria,1UYPW@1239|Firmicutes,4HBVT@91061|Bacilli,4B1TS@81852|Enterococcaceae	91061|Bacilli	M	Ami_3	lytH	GO:0005575,GO:0005623,GO:0030288,GO:0030313,GO:0031975,GO:0042597,GO:0044464	3.5.1.28	ko:K01448	ko01503,map01503	M00727	R04112	RC00064,RC00141	ko00000,ko00001,ko00002,ko01000,ko01011,ko03036	-	-	-	Amidase_3,SH3_3	bin.948	lytH	spore_cortex	29769	Poultry	d__Bacteria;	p__Firmicutes	c__Bacilli	o__Lactobacillales	f__Enterococcaceae	g__Enterococcus_B	s__Enterococcus_B
2706019	1104325.M7W_1053	1.78e-42	138	COG1278@1|root,COG1278@2|Bacteria,1VEE0@1239|Firmicutes,4HNJC@91061|Bacilli,4B3D4@81852|Enterococcaceae	91061|Bacilli	K	Cold shock	cspA	-	-	ko:K03704	-	-	-	-	ko00000,ko03000	-	-	-	CSD	bin.948	CSD	germination	29769	Poultry	d__Bacteria;	p__Firmicutes	c__Bacilli	o__Lactobacillales	f__Enterococcaceae	g__Enterococcus_B	s__Enterococcus_B
2708143	1104325.M7W_1207	4.15e-187	520	COG1028@1|root,COG1028@2|Bacteria,1TR5M@1239|Firmicutes,4HCD2@91061|Bacilli,4B10Q@81852|Enterococcaceae	91061|Bacilli	IQ	KR domain	gdh	-	1.1.1.47	ko:K00034	ko00030,ko01120,ko01200,map00030,map01120,map01200	-	R01520,R01521	RC00066	ko00000,ko00001,ko01000	-	-	iYO844.BSU03930	adh_short_C2	bin.948	gdh	germination	29769	Poultry	d__Bacteria;	p__Firmicutes	c__Bacilli	o__Lactobacillales	f__Enterococcaceae	g__Enterococcus_B	s__Enterococcus_B
2706688	565664.EFXG_00755	2.94e-199	551	COG0682@1|root,COG0682@2|Bacteria,1TPAK@1239|Firmicutes,4HAT0@91061|Bacilli,4B0RN@81852|Enterococcaceae	91061|Bacilli	M	Transfers the N-acyl diglyceride group on what will become the N-terminal cysteine of membrane lipoproteins	lgt	-	-	ko:K13292	-	-	-	-	ko00000,ko01000	-	-	-	LGT	bin.948	lgt	germination	29769	Poultry	d__Bacteria;	p__Firmicutes	c__Bacilli	o__Lactobacillales	f__Enterococcaceae	g__Enterococcus_B	s__Enterococcus_B
2755218	44251.PDUR_18340	2.01e-147	419	COG0745@1|root,COG0745@2|Bacteria,1TPF7@1239|Firmicutes,4HA1M@91061|Bacilli,26QYI@186822|Paenibacillaceae	91061|Bacilli	KT	May play the central regulatory role in sporulation. It may be an element of the effector pathway responsible for the activation of sporulation genes in response to nutritional stress. Spo0A may act in concert with spo0H (a sigma factor) to control the expression of some genes that are critical to the sporulation process	spo0A	GO:0000003,GO:0000156,GO:0000160,GO:0000910,GO:0003674,GO:0006355,GO:0007049,GO:0007154,GO:0007165,GO:0008150,GO:0008356,GO:0009889,GO:0009987,GO:0010468,GO:0010556,GO:0016043,GO:0019219,GO:0019222,GO:0019954,GO:0022402,GO:0022603,GO:0022607,GO:0023052,GO:0030436,GO:0031323,GO:0031326,GO:0032502,GO:0032506,GO:0035556,GO:0042173,GO:0042710,GO:0043934,GO:0043937,GO:0043938,GO:0044010,GO:0044085,GO:…	-	ko:K07699	ko02020,ko02024,map02020,map02024	M00485	-	-	ko00000,ko00001,ko00002,ko02022	-	-	-	Response_reg,Spo0A_C	bin.929	spo0A	sporulation_onset_and_checkpoints	29786	Poultry	d__Bacteria;	p__Firmicutes	c__Bacilli	o__Paenibacillales	f__Paenibacillaceae	g__Paenibacillus_C	s__Paenibacillus_C
2755523	717606.PaecuDRAFT_1958	1.12e-97	287	COG1595@1|root,COG1595@2|Bacteria,1TP55@1239|Firmicutes,4HAHR@91061|Bacilli,26QUV@186822|Paenibacillaceae	91061|Bacilli	K	DNA-dependent RNA polymerase catalyzes the transcription of DNA into RNA using the four ribonucleoside triphosphates as substrates	sigH	-	-	ko:K03088,ko:K03091,ko:K12296	ko02020,ko02024,map02020,map02024	-	-	-	ko00000,ko00001,ko03000,ko03021	-	-	-	Sigma70_r2,Sigma70_r4_2	bin.929	sigH	sporulation_onset_and_checkpoints	29786	Poultry	d__Bacteria;	p__Firmicutes	c__Bacilli	o__Paenibacillales	f__Paenibacillaceae	g__Paenibacillus_C	s__Paenibacillus_C
2754932	324057.Pjdr2_0058	0	1184	COG2208@1|root,COG2208@2|Bacteria,1TQ92@1239|Firmicutes,4HB0X@91061|Bacilli,26S4U@186822|Paenibacillaceae	91061|Bacilli	KT	Stage II sporulation protein E	spoIIE	GO:0005575,GO:0005623,GO:0042601,GO:0042763,GO:0044464	3.1.3.16	ko:K06382	-	-	-	-	ko00000,ko01000	-	-	-	SpoIIE	bin.929	spoIIE	sporulation_onset_and_checkpoints	29786	Poultry	d__Bacteria;	p__Firmicutes	c__Bacilli	o__Paenibacillales	f__Paenibacillaceae	g__Paenibacillus_C	s__Paenibacillus_C
2751659	324057.Pjdr2_5925	1.2e-97	294	COG0706@1|root,COG0706@2|Bacteria,1TSDN@1239|Firmicutes,4HCC8@91061|Bacilli,26TF1@186822|Paenibacillaceae	91061|Bacilli	U	Required for the insertion and or proper folding and or complex formation of integral membrane proteins into the membrane. Involved in integration of membrane proteins that insert both dependently and independently of the Sec translocase complex, as well as at least some lipoproteins	yidC	-	-	ko:K03217	ko02024,ko03060,ko03070,map02024,map03060,map03070	M00335	-	-	ko00000,ko00001,ko00002,ko02044,ko03029	2.A.9	-	-	60KD_IMP	bin.929	spoIIIJ	sporulation_onset_and_checkpoints	29786	Poultry	d__Bacteria;	p__Firmicutes	c__Bacilli	o__Paenibacillales	f__Paenibacillaceae	g__Paenibacillus_C	s__Paenibacillus_C
2754960	324057.Pjdr2_0037	5.64e-107	311	COG0193@1|root,COG0193@2|Bacteria,1V3NB@1239|Firmicutes,4HH2Z@91061|Bacilli,26QYM@186822|Paenibacillaceae	91061|Bacilli	J	The natural substrate for this enzyme may be peptidyl- tRNAs which drop off the ribosome during protein synthesis	pth	GO:0003674,GO:0003824,GO:0004045,GO:0016787,GO:0016788,GO:0052689,GO:0140098,GO:0140101	3.1.1.29	ko:K01056	-	-	-	-	ko00000,ko01000,ko03012	-	-	-	Pept_tRNA_hydro	bin.929	pth	sporulation_onset_and_checkpoints	29786	Poultry	d__Bacteria;	p__Firmicutes	c__Bacilli	o__Paenibacillales	f__Paenibacillaceae	g__Paenibacillus_C	s__Paenibacillus_C
2754965	324057.Pjdr2_0034	3.84e-43	141	COG2088@1|root,COG2088@2|Bacteria,1V9ZG@1239|Firmicutes,4HIPT@91061|Bacilli,26Y3A@186822|Paenibacillaceae	91061|Bacilli	D	Could be involved in septation	spoVG	GO:0000003,GO:0008150,GO:0019954,GO:0030436,GO:0032502,GO:0043934	-	ko:K06412	-	-	-	-	ko00000	-	-	-	SpoVG	bin.929	spoVG	sporulation_onset_and_checkpoints	29786	Poultry	d__Bacteria;	p__Firmicutes	c__Bacilli	o__Paenibacillales	f__Paenibacillaceae	g__Paenibacillus_C	s__Paenibacillus_C
2754223	717606.PaecuDRAFT_0649	2.44e-49	157	COG2359@1|root,COG2359@2|Bacteria,1V6G8@1239|Firmicutes,4HIQV@91061|Bacilli,26Y3Q@186822|Paenibacillaceae	91061|Bacilli	S	Stage V sporulation protein S	spoVS	-	-	ko:K06416	-	-	-	-	ko00000	-	-	-	SpoVS	bin.929	spoVS	sporulation_onset_and_checkpoints	29786	Poultry	d__Bacteria;	p__Firmicutes	c__Bacilli	o__Paenibacillales	f__Paenibacillaceae	g__Paenibacillus_C	s__Paenibacillus_C
2754934	324057.Pjdr2_0055	1.2e-22	91.3	COG2919@1|root,COG2919@2|Bacteria,1VKC5@1239|Firmicutes,4HR53@91061|Bacilli,2704Q@186822|Paenibacillaceae	91061|Bacilli	D	Septum formation initiator	divIC	-	-	ko:K13052	-	-	-	-	ko00000,ko03036	-	-	-	DivIC	bin.929	divIC	sporulation_onset_and_checkpoints	29786	Poultry	d__Bacteria;	p__Firmicutes	c__Bacilli	o__Paenibacillales	f__Paenibacillaceae	g__Paenibacillus_C	s__Paenibacillus_C
2753052	324057.Pjdr2_3887	1.43e-94	285	COG1589@1|root,COG1589@2|Bacteria,1V6V5@1239|Firmicutes,4HDFD@91061|Bacilli,26T6Y@186822|Paenibacillaceae	91061|Bacilli	D	Cell division protein that may be involved in stabilizing or promoting the assembly of the division complex	divIB	-	-	ko:K03589	ko04112,map04112	-	-	-	ko00000,ko00001,ko03036	-	-	-	FtsQ,POTRA_1	bin.929	divIB	sporulation_onset_and_checkpoints	29786	Poultry	d__Bacteria;	p__Firmicutes	c__Bacilli	o__Paenibacillales	f__Paenibacillaceae	g__Paenibacillus_C	s__Paenibacillus_C
2753064	324057.Pjdr2_3874	2.83e-93	275	COG3599@1|root,COG3599@2|Bacteria,1V27M@1239|Firmicutes,4HG80@91061|Bacilli,26R1N@186822|Paenibacillaceae	91061|Bacilli	D	Septum formation initiator	divIVA	GO:0003674,GO:0005488,GO:0005515,GO:0042802	-	ko:K04074	-	-	-	-	ko00000,ko03036	-	-	-	DivIVA	bin.929	divIVA	sporulation_onset_and_checkpoints	29786	Poultry	d__Bacteria;	p__Firmicutes	c__Bacilli	o__Paenibacillales	f__Paenibacillaceae	g__Paenibacillus_C	s__Paenibacillus_C
2753053	324057.Pjdr2_3886	1.25e-229	639	COG0849@1|root,COG0849@2|Bacteria,1TP1Z@1239|Firmicutes,4H9NF@91061|Bacilli,26SN0@186822|Paenibacillaceae	91061|Bacilli	D	Cell division protein that is involved in the assembly of the Z ring. May serve as a membrane anchor for the Z ring	ftsA	GO:0003674,GO:0003824,GO:0005575,GO:0005623,GO:0005886,GO:0008150,GO:0009898,GO:0009987,GO:0016020,GO:0016462,GO:0016787,GO:0016817,GO:0016818,GO:0016887,GO:0017111,GO:0032153,GO:0044425,GO:0044459,GO:0044464,GO:0051301,GO:0071944,GO:0098552,GO:0098562	-	ko:K03590	ko04112,map04112	-	-	-	ko00000,ko00001,ko03036,ko04812	-	-	-	DUF3484,FtsA,SHS2_FTSA	bin.929	ftsA	sporulation_onset_and_checkpoints	29786	Poultry	d__Bacteria;	p__Firmicutes	c__Bacilli	o__Paenibacillales	f__Paenibacillaceae	g__Paenibacillus_C	s__Paenibacillus_C
2756114	324057.Pjdr2_5734	4.36e-147	416	COG2884@1|root,COG2884@2|Bacteria,1TP58@1239|Firmicutes,4H9Z2@91061|Bacilli,26RR3@186822|Paenibacillaceae	91061|Bacilli	D	cell division	ftsE	GO:0000910,GO:0005575,GO:0005623,GO:0005886,GO:0007049,GO:0008150,GO:0008356,GO:0009966,GO:0009987,GO:0010646,GO:0016020,GO:0016043,GO:0022402,GO:0022603,GO:0022607,GO:0023051,GO:0032506,GO:0042173,GO:0043937,GO:0043938,GO:0044085,GO:0044464,GO:0045595,GO:0045597,GO:0045881,GO:0048518,GO:0048522,GO:0048583,GO:0050789,GO:0050793,GO:0050794,GO:0051094,GO:0051301,GO:0065007,GO:0070297,GO:0071840,GO:…	-	ko:K09812	ko02010,map02010	M00256	-	-	ko00000,ko00001,ko00002,ko02000,ko03036	3.A.1.140	-	-	ABC_tran	bin.929	ftsE	sporulation_onset_and_checkpoints	29786	Poultry	d__Bacteria;	p__Firmicutes	c__Bacilli	o__Paenibacillales	f__Paenibacillaceae	g__Paenibacillus_C	s__Paenibacillus_C
2752058	324057.Pjdr2_2454	3.91e-244	684	COG0465@1|root,COG0465@2|Bacteria,1TRA6@1239|Firmicutes,4HDJ1@91061|Bacilli,26REB@186822|Paenibacillaceae	91061|Bacilli	O	Belongs to the AAA ATPase family	ftsH5	-	-	-	-	-	-	-	-	-	-	-	AAA,Peptidase_M41	bin.929	ftsH	sporulation_onset_and_checkpoints	29786	Poultry	d__Bacteria;	p__Firmicutes	c__Bacilli	o__Paenibacillales	f__Paenibacillaceae	g__Paenibacillus_C	s__Paenibacillus_C
2756118	1380763.BG53_00840	5.79e-128	374	COG2177@1|root,COG2177@2|Bacteria,1TPND@1239|Firmicutes,4HA5A@91061|Bacilli,26SIG@186822|Paenibacillaceae	91061|Bacilli	D	Part of the ABC transporter FtsEX involved in asymmetric cellular division facilitating the initiation of sporulation	ftsX	-	-	ko:K09811	ko02010,map02010	M00256	-	-	ko00000,ko00001,ko00002,ko02000,ko03036	3.A.1.140	-	-	FtsX	bin.929	ftsX	sporulation_onset_and_checkpoints	29786	Poultry	d__Bacteria;	p__Firmicutes	c__Bacilli	o__Paenibacillales	f__Paenibacillaceae	g__Paenibacillus_C	s__Paenibacillus_C
2754330	324057.Pjdr2_3486	1.01e-196	550	COG0552@1|root,COG0552@2|Bacteria,1TPRI@1239|Firmicutes,4HA6A@91061|Bacilli,26S6C@186822|Paenibacillaceae	91061|Bacilli	U	Involved in targeting and insertion of nascent membrane proteins into the cytoplasmic membrane. Acts as a receptor for the complex formed by the signal recognition particle (SRP) and the ribosome-nascent chain (RNC)	ftsY	-	-	ko:K03110	ko02024,ko03060,ko03070,map02024,map03060,map03070	M00335	-	-	ko00000,ko00001,ko00002,ko02044	3.A.5.1,3.A.5.2,3.A.5.7	-	-	SRP54,SRP54_N	bin.929	ftsY	sporulation_onset_and_checkpoints	29786	Poultry	d__Bacteria;	p__Firmicutes	c__Bacilli	o__Paenibacillales	f__Paenibacillaceae	g__Paenibacillus_C	s__Paenibacillus_C
2753054	324057.Pjdr2_3885	7.09e-218	607	COG0206@1|root,COG0206@2|Bacteria,1TP6W@1239|Firmicutes,4H9WZ@91061|Bacilli,26RWU@186822|Paenibacillaceae	91061|Bacilli	D	Essential cell division protein that forms a contractile ring structure (Z ring) at the future cell division site. The regulation of the ring assembly controls the timing and the location of cell division. One of the functions of the FtsZ ring is to recruit other cell division proteins to the septum to produce a new cell wall between the dividing cells. Binds GTP and shows GTPase activity	ftsZ	GO:0000166,GO:0001882,GO:0001883,GO:0003674,GO:0003824,GO:0003924,GO:0005488,GO:0005515,GO:0005525,GO:0005575,GO:0005622,GO:0005623,GO:0005737,GO:0008150,GO:0009987,GO:0016462,GO:0016787,GO:0016817,GO:0016818,GO:0017076,GO:0017111,GO:0019001,GO:0030428,GO:0032153,GO:0032549,GO:0032550,GO:0032553,GO:0032555,GO:0032561,GO:0035639,GO:0036094,GO:0042802,GO:0043167,GO:0043168,GO:0044424,GO:0044464,GO:…	-	ko:K03531	ko04112,map04112	-	-	-	ko00000,ko00001,ko02048,ko03036,ko04812	-	-	-	FtsZ_C,Tubulin	bin.929	ftsZ	sporulation_onset_and_checkpoints	29786	Poultry	d__Bacteria;	p__Firmicutes	c__Bacilli	o__Paenibacillales	f__Paenibacillaceae	g__Paenibacillus_C	s__Paenibacillus_C
2756080	324057.Pjdr2_6288	1.05e-108	317	COG1847@1|root,COG1847@2|Bacteria,1V3IN@1239|Firmicutes,4HHHU@91061|Bacilli,26RXR@186822|Paenibacillaceae	91061|Bacilli	S	RNA-binding protein	jag	-	-	ko:K06346	-	-	-	-	ko00000	-	-	-	Jag_N,KH_4,R3H	bin.929	jag	sporulation_onset_and_checkpoints	29786	Poultry	d__Bacteria;	p__Firmicutes	c__Bacilli	o__Paenibacillales	f__Paenibacillaceae	g__Paenibacillus_C	s__Paenibacillus_C
2752778	1122917.KB899659_gene5800	1.44e-101	300	COG0850@1|root,COG0850@2|Bacteria,1VAPC@1239|Firmicutes,4HBTI@91061|Bacilli,26SB7@186822|Paenibacillaceae	91061|Bacilli	D	Cell division inhibitor that blocks the formation of polar Z ring septums. Rapidly oscillates between the poles of the cell to destabilize FtsZ filaments that have formed before they mature into polar Z rings. Prevents FtsZ polymerization	minC	GO:0000910,GO:0003674,GO:0004857,GO:0007049,GO:0007105,GO:0008150,GO:0009987,GO:0022402,GO:0030234,GO:0031333,GO:0032271,GO:0032272,GO:0032506,GO:0043086,GO:0043254,GO:0044087,GO:0044092,GO:0048519,GO:0048523,GO:0050789,GO:0050790,GO:0050794,GO:0051128,GO:0051129,GO:0051301,GO:0065007,GO:0065009,GO:0098772	-	ko:K03610	-	-	-	-	ko00000,ko03036,ko04812	-	-	-	MinC_C	bin.929	minC	sporulation_onset_and_checkpoints	29786	Poultry	d__Bacteria;	p__Firmicutes	c__Bacilli	o__Paenibacillales	f__Paenibacillaceae	g__Paenibacillus_C	s__Paenibacillus_C
2752779	324057.Pjdr2_4418	1.57e-167	470	COG2894@1|root,COG2894@2|Bacteria,1TP6P@1239|Firmicutes,4HB2F@91061|Bacilli,26R61@186822|Paenibacillaceae	91061|Bacilli	D	Belongs to the ParA family	minD	GO:0005575,GO:0005623,GO:0005886,GO:0016020,GO:0044464,GO:0071944	-	ko:K03609	-	-	-	-	ko00000,ko03036,ko04812	-	-	-	AAA_31,CbiA	bin.929	minD	sporulation_onset_and_checkpoints	29786	Poultry	d__Bacteria;	p__Firmicutes	c__Bacilli	o__Paenibacillales	f__Paenibacillaceae	g__Paenibacillus_C	s__Paenibacillus_C
2751773	324057.Pjdr2_4410	3.41e-75	235	COG3290@1|root,COG3290@2|Bacteria,1V8IS@1239|Firmicutes,4HQ4T@91061|Bacilli,26QAE@186822|Paenibacillaceae	91061|Bacilli	T	Sensor_kinase_SpoOB-type, alpha-helical domain	spo0B	GO:0005575,GO:0005622,GO:0005623,GO:0005737,GO:0044424,GO:0044464	-	ko:K06375	ko02020,ko02024,map02020,map02024	-	-	-	ko00000,ko00001,ko01000	-	-	-	SPOB_a,SPOB_ab	bin.929	spo0B	sporulation_onset_and_checkpoints	29786	Poultry	d__Bacteria;	p__Firmicutes	c__Bacilli	o__Paenibacillales	f__Paenibacillaceae	g__Paenibacillus_C	s__Paenibacillus_C
2751724	324057.Pjdr2_0138	8.57e-41	137	COG2204@1|root,COG2204@2|Bacteria,1V6R9@1239|Firmicutes,4HIXH@91061|Bacilli,26XCI@186822|Paenibacillaceae	91061|Bacilli	T	CheY-like receiver	spo0F	-	-	ko:K02490	ko02020,ko02024,map02020,map02024	M00485	-	-	ko00000,ko00001,ko00002,ko02022	-	-	-	Response_reg	bin.929	spo0F	sporulation_onset_and_checkpoints	29786	Poultry	d__Bacteria;	p__Firmicutes	c__Bacilli	o__Paenibacillales	f__Paenibacillaceae	g__Paenibacillus_C	s__Paenibacillus_C
2751774	1122917.KB899659_gene5790	1.39e-250	695	COG0536@1|root,COG0536@2|Bacteria,1TPX7@1239|Firmicutes,4H9P8@91061|Bacilli,26QKI@186822|Paenibacillaceae	91061|Bacilli	S	An essential GTPase which binds GTP, GDP and possibly (p)ppGpp with moderate affinity, with high nucleotide exchange rates and a fairly low GTP hydrolysis rate. Plays a role in control of the cell cycle, stress response, ribosome biogenesis and in those bacteria that undergo differentiation, in morphogenesis control	obg	GO:0000003,GO:0000160,GO:0000166,GO:0001882,GO:0001883,GO:0003674,GO:0005488,GO:0005525,GO:0007154,GO:0007165,GO:0008150,GO:0009987,GO:0017076,GO:0019001,GO:0019954,GO:0023052,GO:0030436,GO:0032502,GO:0032549,GO:0032550,GO:0032553,GO:0032555,GO:0032561,GO:0035556,GO:0035639,GO:0036094,GO:0043167,GO:0043168,GO:0043934,GO:0050789,GO:0050794,GO:0050896,GO:0051716,GO:0065007,GO:0097159,GO:0097367,GO:…	-	ko:K03979	-	-	-	-	ko00000,ko01000,ko03009	-	-	-	DUF1967,GTP1_OBG,MMR_HSR1	bin.929	obg	sporulation_onset_and_checkpoints	29786	Poultry	d__Bacteria;	p__Firmicutes	c__Bacilli	o__Paenibacillales	f__Paenibacillaceae	g__Paenibacillus_C	s__Paenibacillus_C
2753043	324057.Pjdr2_3897	6.16e-43	144	COG4839@1|root,COG4839@2|Bacteria,1VCE5@1239|Firmicutes,4HP4I@91061|Bacilli,26Z27@186822|Paenibacillaceae	91061|Bacilli	D	cell division protein FtsL	ftsL	-	-	-	-	-	-	-	-	-	-	-	DivIC	bin.929	ftsL	sporulation_onset_and_checkpoints	29786	Poultry	d__Bacteria;	p__Firmicutes	c__Bacilli	o__Paenibacillales	f__Paenibacillaceae	g__Paenibacillus_C	s__Paenibacillus_C
2754217	324057.Pjdr2_3369	5.28e-63	198	COG4550@1|root,COG4550@2|Bacteria,1V4W0@1239|Firmicutes,4HH6Y@91061|Bacilli,26V98@186822|Paenibacillaceae	91061|Bacilli	S	Belongs to the UPF0342 family	ymcA	-	3.6.3.21	ko:K02028	-	M00236	-	-	ko00000,ko00002,ko01000,ko02000	3.A.1.3	-	-	Com_YlbF	bin.929	ymcA	sporulation_onset_and_checkpoints	29786	Poultry	d__Bacteria;	p__Firmicutes	c__Bacilli	o__Paenibacillales	f__Paenibacillaceae	g__Paenibacillus_C	s__Paenibacillus_C
2752166	1122917.KB899659_gene5367	4.43e-53	172	COG3679@1|root,COG3679@2|Bacteria,1V3R6@1239|Firmicutes,4HGYS@91061|Bacilli,26U06@186822|Paenibacillaceae	91061|Bacilli	S	Belongs to the UPF0342 family	ylbF	-	-	-	-	-	-	-	-	-	-	-	Com_YlbF	bin.929	ylbF	sporulation_onset_and_checkpoints	29786	Poultry	d__Bacteria;	p__Firmicutes	c__Bacilli	o__Paenibacillales	f__Paenibacillaceae	g__Paenibacillus_C	s__Paenibacillus_C
2754981	324057.Pjdr2_0017	8.63e-116	335	COG1774@1|root,COG1774@2|Bacteria,1TP1V@1239|Firmicutes,4H9M9@91061|Bacilli,26SA1@186822|Paenibacillaceae	91061|Bacilli	S	Stage 0 sporulation protein	yaaT	GO:0005575,GO:0005622,GO:0005623,GO:0005737,GO:0044424,GO:0044464	-	-	-	-	-	-	-	-	-	-	PSP1	bin.929	yaaT	sporulation_onset_and_checkpoints	29786	Poultry	d__Bacteria;	p__Firmicutes	c__Bacilli	o__Paenibacillales	f__Paenibacillaceae	g__Paenibacillus_C	s__Paenibacillus_C
2753056	324057.Pjdr2_3882	1.6e-160	451	COG1191@1|root,COG1191@2|Bacteria,1TP3T@1239|Firmicutes,4H9PG@91061|Bacilli,26R53@186822|Paenibacillaceae	91061|Bacilli	K	sigma factors are initiation factors that promote the attachment of RNA polymerase to specific initiation sites and are then released	sigE	GO:0000003,GO:0000988,GO:0000990,GO:0003674,GO:0003676,GO:0003677,GO:0005488,GO:0005575,GO:0005622,GO:0005623,GO:0005737,GO:0005829,GO:0005886,GO:0006139,GO:0006351,GO:0006352,GO:0006355,GO:0006725,GO:0006807,GO:0008150,GO:0008152,GO:0009058,GO:0009059,GO:0009889,GO:0009987,GO:0010467,GO:0010468,GO:0010556,GO:0016020,GO:0016070,GO:0016987,GO:0018130,GO:0019219,GO:0019222,GO:0019438,GO:0019954,GO:…	-	ko:K03091	-	-	-	-	ko00000,ko03021	-	-	-	Sigma70_r2,Sigma70_r4	bin.929	sigE	spo0a_regulon	29786	Poultry	d__Bacteria;	p__Firmicutes	c__Bacilli	o__Paenibacillales	f__Paenibacillaceae	g__Paenibacillus_C	s__Paenibacillus_C
2755185	324057.Pjdr2_2341	3.47e-165	463	COG1191@1|root,COG1191@2|Bacteria,1TP3Q@1239|Firmicutes,4HC42@91061|Bacilli,26QQF@186822|Paenibacillaceae	91061|Bacilli	K	Sigma factors are initiation factors that promote the attachment of RNA polymerase to specific initiation sites and are then released	sigF	-	-	ko:K03091	-	-	-	-	ko00000,ko03021	-	-	-	Sigma70_r2,Sigma70_r3,Sigma70_r4	bin.929	sigF	spo0a_regulon	29786	Poultry	d__Bacteria;	p__Firmicutes	c__Bacilli	o__Paenibacillales	f__Paenibacillaceae	g__Paenibacillus_C	s__Paenibacillus_C
2753057	324057.Pjdr2_3881	5.16e-174	486	COG1191@1|root,COG1191@2|Bacteria,1TPDD@1239|Firmicutes,4H9MN@91061|Bacilli,26RHR@186822|Paenibacillaceae	91061|Bacilli	K	Sigma factors are initiation factors that promote the attachment of RNA polymerase to specific initiation sites and are then released	sigG	-	-	ko:K03091	-	-	-	-	ko00000,ko03021	-	-	-	Sigma70_r2,Sigma70_r3,Sigma70_r4	bin.929	sigG	spo0a_regulon	29786	Poultry	d__Bacteria;	p__Firmicutes	c__Bacilli	o__Paenibacillales	f__Paenibacillaceae	g__Paenibacillus_C	s__Paenibacillus_C
2755187	717606.PaecuDRAFT_3343	1.01e-60	188	COG1366@1|root,COG1366@2|Bacteria,1VENG@1239|Firmicutes,4HINR@91061|Bacilli,26XQ6@186822|Paenibacillaceae	91061|Bacilli	T	Belongs to the anti-sigma-factor antagonist family	spoIIAA	-	-	ko:K06378	-	-	-	-	ko00000	-	-	-	STAS	bin.929	spoIIAA	spo0a_regulon	29786	Poultry	d__Bacteria;	p__Firmicutes	c__Bacilli	o__Paenibacillales	f__Paenibacillaceae	g__Paenibacillus_C	s__Paenibacillus_C
2755186	717605.Theco_1915	8.28e-77	231	COG2172@1|root,COG2172@2|Bacteria,1V6V2@1239|Firmicutes,4HGYN@91061|Bacilli,26WQ5@186822|Paenibacillaceae	91061|Bacilli	T	Binds to sigma F and blocks its ability to form an RNA polymerase holoenzyme (E-sigma F). Phosphorylates SpoIIAA on a serine residue. This phosphorylation may enable SpoIIAA to act as an anti-anti-sigma factor that counteracts SpoIIAB and thus releases sigma F from inhibition	spoIIAB	GO:0000003,GO:0000988,GO:0000989,GO:0003674,GO:0006355,GO:0008150,GO:0009889,GO:0010468,GO:0010556,GO:0016989,GO:0019219,GO:0019222,GO:0019954,GO:0030436,GO:0031323,GO:0031326,GO:0032502,GO:0043934,GO:0050789,GO:0050794,GO:0051171,GO:0051252,GO:0060255,GO:0065007,GO:0080090,GO:0140110,GO:1903506,GO:2000112,GO:2001141	2.7.11.1	ko:K06379	-	-	-	-	ko00000,ko01000	-	-	-	HATPase_c_2	bin.929	spoIIAB	spo0a_regulon	29786	Poultry	d__Bacteria;	p__Firmicutes	c__Bacilli	o__Paenibacillales	f__Paenibacillaceae	g__Paenibacillus_C	s__Paenibacillus_C
2753055	324057.Pjdr2_3883	9.62e-144	414	29ECG@1|root,301AF@2|Bacteria,1UY4W@1239|Firmicutes,4HDX6@91061|Bacilli,26QCD@186822|Paenibacillaceae	91061|Bacilli	S	aspartic protease that is responsible for the proteolytic cleavage of the RNA polymerase sigma E factor (SigE spoIIGB) to yield the active peptide in the mother cell during sporulation. Responds to a signal from the forespore that is triggered by the extracellular signal protein SpoIIR	spoIIGA	GO:0003674,GO:0003824,GO:0004175,GO:0004190,GO:0005488,GO:0005515,GO:0005575,GO:0005623,GO:0005886,GO:0005887,GO:0006508,GO:0006807,GO:0008150,GO:0008152,GO:0008233,GO:0016020,GO:0016021,GO:0016787,GO:0019538,GO:0031224,GO:0031226,GO:0043170,GO:0043621,GO:0044238,GO:0044425,GO:0044459,GO:0044464,GO:0070001,GO:0070011,GO:0071704,GO:0071944,GO:0140096,GO:1901564	-	ko:K06383	-	-	-	-	ko00000,ko01000,ko01002	-	-	-	Peptidase_U4	bin.929	spoIIGA	spo0a_regulon	29786	Poultry	d__Bacteria;	p__Firmicutes	c__Bacilli	o__Paenibacillales	f__Paenibacillaceae	g__Paenibacillus_C	s__Paenibacillus_C
2756075	1122917.KB899682_gene3809	8.14e-111	323	COG1192@1|root,COG1192@2|Bacteria,1TP8S@1239|Firmicutes,4HAYM@91061|Bacilli,26RTI@186822|Paenibacillaceae	91061|Bacilli	D	Sporulation initiation inhibitor Soj	soj	GO:0008150,GO:0022603,GO:0042173,GO:0042174,GO:0043937,GO:0043939,GO:0045595,GO:0045596,GO:0048519,GO:0048523,GO:0050789,GO:0050793,GO:0050794,GO:0051093,GO:0065007	-	ko:K03496	-	-	-	-	ko00000,ko03036,ko04812	-	-	-	AAA_31	bin.929	soj	spo0a_regulon	29786	Poultry	d__Bacteria;	p__Firmicutes	c__Bacilli	o__Paenibacillales	f__Paenibacillaceae	g__Paenibacillus_C	s__Paenibacillus_C
2752314	1449063.JMLS01000004_gene2796	1.57e-123	368	COG1475@1|root,COG1475@2|Bacteria,1TXYA@1239|Firmicutes,4I717@91061|Bacilli,26VT8@186822|Paenibacillaceae	91061|Bacilli	K	ParB-like nuclease domain	-	-	-	ko:K03497	-	-	-	-	ko00000,ko03000,ko03036,ko04812	-	-	-	ParBc	bin.929	parB	spo0a_regulon	29786	Poultry	d__Bacteria;	p__Firmicutes	c__Bacilli	o__Paenibacillales	f__Paenibacillaceae	g__Paenibacillus_C	s__Paenibacillus_C
2752234	324057.Pjdr2_4398	4.09e-216	628	COG2385@1|root,COG2385@2|Bacteria,1UW6J@1239|Firmicutes,4HCNK@91061|Bacilli,26SG4@186822|Paenibacillaceae	91061|Bacilli	D	sporulation protein	-	-	-	ko:K06381	-	-	-	-	ko00000	-	-	-	SPOR,SpoIID	bin.929	spoIID	Engulfment	29786	Poultry	d__Bacteria;	p__Firmicutes	c__Bacilli	o__Paenibacillales	f__Paenibacillaceae	g__Paenibacillus_C	s__Paenibacillus_C
2755201	324057.Pjdr2_2328	1.27e-62	200	COG1300@1|root,COG1300@2|Bacteria,1V81P@1239|Firmicutes,4HJW8@91061|Bacilli,26SWF@186822|Paenibacillaceae	91061|Bacilli	S	Stage II sporulation protein M	spoIIM	GO:0005575,GO:0005623,GO:0008150,GO:0010564,GO:0022603,GO:0030428,GO:0032465,GO:0032467,GO:0032954,GO:0042173,GO:0043937,GO:0044087,GO:0044089,GO:0044464,GO:0045595,GO:0045787,GO:0048518,GO:0048522,GO:0050789,GO:0050793,GO:0050794,GO:0051128,GO:0051130,GO:0051302,GO:0051726,GO:0051781,GO:0065007,GO:0090068,GO:1901891,GO:1901893	-	ko:K06384	-	-	-	-	ko00000	-	-	-	SpoIIM	bin.929	spoIIM	Engulfment	29786	Poultry	d__Bacteria;	p__Firmicutes	c__Bacilli	o__Paenibacillales	f__Paenibacillaceae	g__Paenibacillus_C	s__Paenibacillus_C
2755313	324057.Pjdr2_2200	1.36e-141	418	COG0860@1|root,COG0860@2|Bacteria,1TSFS@1239|Firmicutes,4HACZ@91061|Bacilli,26SJX@186822|Paenibacillaceae	91061|Bacilli	M	stage II sporulation protein P	spoIIP	-	-	ko:K06385	-	-	-	-	ko00000	-	-	-	SpoIIP	bin.929	spoIIP	Engulfment	29786	Poultry	d__Bacteria;	p__Firmicutes	c__Bacilli	o__Paenibacillales	f__Paenibacillaceae	g__Paenibacillus_C	s__Paenibacillus_C
2756175	717606.PaecuDRAFT_4059	5.51e-78	242	COG0739@1|root,COG0739@2|Bacteria,1V7CU@1239|Firmicutes,4HCZJ@91061|Bacilli,26RC8@186822|Paenibacillaceae	91061|Bacilli	M	membrane	spoIIQ	GO:0005575,GO:0005623,GO:0042601,GO:0042763,GO:0044464	-	ko:K06386	-	-	-	-	ko00000	1.A.34.1.1	-	-	Peptidase_M23	bin.929	spoIIQ	Engulfment	29786	Poultry	d__Bacteria;	p__Firmicutes	c__Bacilli	o__Paenibacillales	f__Paenibacillaceae	g__Paenibacillus_C	s__Paenibacillus_C
2755242	324057.Pjdr2_2294	1.42e-156	449	COG3854@1|root,COG3854@2|Bacteria,1TQ23@1239|Firmicutes,4HA2K@91061|Bacilli,26Q8M@186822|Paenibacillaceae	91061|Bacilli	S	stage III sporulation protein AA	spoIIIAA	-	-	ko:K06390	-	-	-	-	ko00000	-	-	-	AAA,T2SSE	bin.929	spoIIIAA	Engulfment	29786	Poultry	d__Bacteria;	p__Firmicutes	c__Bacilli	o__Paenibacillales	f__Paenibacillaceae	g__Paenibacillus_C	s__Paenibacillus_C
2755241	324057.Pjdr2_2295	5.54e-75	229	2CEWW@1|root,32S0Q@2|Bacteria,1VAEG@1239|Firmicutes,4HGSK@91061|Bacilli,26SUN@186822|Paenibacillaceae	91061|Bacilli	S	Stage III sporulation protein AB	spoIIIAB	-	-	ko:K06391	-	-	-	-	ko00000	-	-	-	Spore_III_AB	bin.929	spoIIIAB	Engulfment	29786	Poultry	d__Bacteria;	p__Firmicutes	c__Bacilli	o__Paenibacillales	f__Paenibacillaceae	g__Paenibacillus_C	s__Paenibacillus_C
2755240	1121346.KB899846_gene19	2.86e-35	120	2E555@1|root,32ZY3@2|Bacteria,1VEM4@1239|Firmicutes,4HNK4@91061|Bacilli,26Z0D@186822|Paenibacillaceae	91061|Bacilli	S	stage III sporulation protein AC	spoIIIAC	-	-	ko:K06392	-	-	-	-	ko00000	-	-	-	SpoIIIAC	bin.929	spoIIIAC	Engulfment	29786	Poultry	d__Bacteria;	p__Firmicutes	c__Bacilli	o__Paenibacillales	f__Paenibacillaceae	g__Paenibacillus_C	s__Paenibacillus_C
2755239	324057.Pjdr2_2297	1.07e-68	209	2CPUI@1|root,32SJW@2|Bacteria,1VA9Y@1239|Firmicutes,4HIIH@91061|Bacilli,26XDF@186822|Paenibacillaceae	91061|Bacilli	S	Stage III sporulation protein AD	spoIIIAD	-	-	ko:K06393	-	-	-	-	ko00000	-	-	-	SpoIIIAC	bin.929	spoiiiAD	Engulfment	29786	Poultry	d__Bacteria;	p__Firmicutes	c__Bacilli	o__Paenibacillales	f__Paenibacillaceae	g__Paenibacillus_C	s__Paenibacillus_C
2755238	717606.PaecuDRAFT_3385	3.36e-176	504	2C2CG@1|root,2Z7PW@2|Bacteria,1TQQ2@1239|Firmicutes,4H9UX@91061|Bacilli,26T1A@186822|Paenibacillaceae	91061|Bacilli	S	stage III sporulation protein AE	spoIIIAE	-	-	ko:K06394	-	-	-	-	ko00000	-	-	-	Spore_III_AE	bin.929	spoIIIAE	Engulfment	29786	Poultry	d__Bacteria;	p__Firmicutes	c__Bacilli	o__Paenibacillales	f__Paenibacillaceae	g__Paenibacillus_C	s__Paenibacillus_C
2755237	324057.Pjdr2_2299	1.48e-28	114	2E7KE@1|root,3322G@2|Bacteria,1VG6C@1239|Firmicutes,4HNMG@91061|Bacilli,26ZWV@186822|Paenibacillaceae	91061|Bacilli	S	stage III sporulation protein AF	spoIIIAF	-	-	ko:K06395	-	-	-	-	ko00000	-	-	-	Spore_III_AF	bin.929	spoIIIAF	Engulfment	29786	Poultry	d__Bacteria;	p__Firmicutes	c__Bacilli	o__Paenibacillales	f__Paenibacillaceae	g__Paenibacillus_C	s__Paenibacillus_C
2755236	324057.Pjdr2_2300	1.96e-86	261	2E6BB@1|root,330Z5@2|Bacteria,1VF3M@1239|Firmicutes,4HHM2@91061|Bacilli,26TMD@186822|Paenibacillaceae	91061|Bacilli	S	stage III sporulation protein AG	spoIIIAG	-	-	ko:K06396	-	-	-	-	ko00000	-	-	-	-	bin.929	spoIIIAG	Engulfment	29786	Poultry	d__Bacteria;	p__Firmicutes	c__Bacilli	o__Paenibacillales	f__Paenibacillaceae	g__Paenibacillus_C	s__Paenibacillus_C
2755235	324057.Pjdr2_2301	1.6e-40	144	29WYG@1|root,30IKQ@2|Bacteria,1V4Y2@1239|Firmicutes,4HI5K@91061|Bacilli,26RCM@186822|Paenibacillaceae	91061|Bacilli	S	SpoIIIAH-like protein	spoIIIAH	-	-	ko:K06397	-	-	-	-	ko00000	1.A.34.1.1	-	-	SpoIIIAH	bin.929	spoIIIAH	Engulfment	29786	Poultry	d__Bacteria;	p__Firmicutes	c__Bacilli	o__Paenibacillales	f__Paenibacillaceae	g__Paenibacillus_C	s__Paenibacillus_C
2752532	1380763.BG53_13280	1.2e-101	308	2B51H@1|root,31XUS@2|Bacteria,1V6KA@1239|Firmicutes,4HKBP@91061|Bacilli,26SN6@186822|Paenibacillaceae	91061|Bacilli	S	sporulation protein	yunB	-	-	-	-	-	-	-	-	-	-	-	Spore_YunB	bin.929	yunB	Engulfment	29786	Poultry	d__Bacteria;	p__Firmicutes	c__Bacilli	o__Paenibacillales	f__Paenibacillaceae	g__Paenibacillus_C	s__Paenibacillus_C
2751922	324057.Pjdr2_4308	9.55e-149	420	COG1191@1|root,COG1191@2|Bacteria,1TPJ5@1239|Firmicutes,4HBY2@91061|Bacilli,26SHF@186822|Paenibacillaceae	91061|Bacilli	K	sigma factors are initiation factors that promote the attachment of RNA polymerase to specific initiation sites and are then released	sigK	GO:0000003,GO:0000988,GO:0000990,GO:0003674,GO:0006139,GO:0006351,GO:0006352,GO:0006355,GO:0006725,GO:0006807,GO:0008150,GO:0008152,GO:0009058,GO:0009059,GO:0009889,GO:0009987,GO:0010467,GO:0010468,GO:0010556,GO:0016070,GO:0016987,GO:0018130,GO:0019219,GO:0019222,GO:0019438,GO:0019954,GO:0030436,GO:0031323,GO:0031326,GO:0032502,GO:0032774,GO:0034641,GO:0034645,GO:0034654,GO:0043170,GO:0043254,GO:…	-	ko:K03091	-	-	-	-	ko00000,ko03021	-	-	-	Sigma70_r2,Sigma70_r4	bin.929	sigK	sigE_regulon	29786	Poultry	d__Bacteria;	p__Firmicutes	c__Bacilli	o__Paenibacillales	f__Paenibacillaceae	g__Paenibacillus_C	s__Paenibacillus_C
2752782	717606.PaecuDRAFT_3848	1.26e-92	282	COG1994@1|root,COG1994@2|Bacteria,1V72P@1239|Firmicutes,4HJFP@91061|Bacilli,26TKF@186822|Paenibacillaceae	91061|Bacilli	S	Zn-dependent	spoIVFB	-	-	ko:K06402	-	-	-	-	ko00000,ko01000,ko01002	-	-	-	Peptidase_M50,Peptidase_M50B	bin.929	spoIVFB	sigE_regulon	29786	Poultry	d__Bacteria;	p__Firmicutes	c__Bacilli	o__Paenibacillales	f__Paenibacillaceae	g__Paenibacillus_C	s__Paenibacillus_C
2752228	324057.Pjdr2_4391	7.8e-238	670	COG2244@1|root,COG2244@2|Bacteria,1TNYX@1239|Firmicutes,4HAB7@91061|Bacilli,26QNW@186822|Paenibacillaceae	91061|Bacilli	S	Membrane protein involved in the export of O-antigen and teichoic acid	spoVB	-	-	ko:K06409	-	-	-	-	ko00000,ko02000	2.A.66.2.14	-	-	Polysacc_synt,Polysacc_synt_C	bin.929	spoVB	sigE_regulon	29786	Poultry	d__Bacteria;	p__Firmicutes	c__Bacilli	o__Paenibacillales	f__Paenibacillaceae	g__Paenibacillus_C	s__Paenibacillus_C
2755683	324057.Pjdr2_2615	5.14e-183	514	COG0464@1|root,COG0464@2|Bacteria,1TPQZ@1239|Firmicutes,4HCQK@91061|Bacilli,26QYX@186822|Paenibacillaceae	91061|Bacilli	O	ATPase (AAA	spoVK	-	-	ko:K06413	-	-	-	-	ko00000	-	-	-	AAA	bin.929	spoVK	sigE_regulon	29786	Poultry	d__Bacteria;	p__Firmicutes	c__Bacilli	o__Paenibacillales	f__Paenibacillaceae	g__Paenibacillus_C	s__Paenibacillus_C
2752172	324057.Pjdr2_3782	3.23e-182	518	COG0772@1|root,COG0772@2|Bacteria,1TPT7@1239|Firmicutes,4HAEV@91061|Bacilli,26R06@186822|Paenibacillaceae	91061|Bacilli	D	Belongs to the SEDS family	ftsW	-	-	ko:K03588	ko04112,map04112	-	-	-	ko00000,ko00001,ko02000,ko03036	2.A.103.1	-	-	FTSW_RODA_SPOVE	bin.929	ftsW	sigE_regulon	29786	Poultry	d__Bacteria;	p__Firmicutes	c__Bacilli	o__Paenibacillales	f__Paenibacillaceae	g__Paenibacillus_C	s__Paenibacillus_C
2751735	324057.Pjdr2_0148	3.69e-31	111	28V51@1|root,2ZH8C@2|Bacteria,1W39D@1239|Firmicutes,4I0X6@91061|Bacilli,2706J@186822|Paenibacillaceae	91061|Bacilli	S	Pro-sigmaK processing inhibitor BofA	M1-298	-	-	ko:K06317	-	-	-	-	ko00000	-	-	-	BofA	bin.929	bofA	sigE_regulon	29786	Poultry	d__Bacteria;	p__Firmicutes	c__Bacilli	o__Paenibacillales	f__Paenibacillaceae	g__Paenibacillus_C	s__Paenibacillus_C
2754498	324057.Pjdr2_1073	1.54e-179	512	COG0787@1|root,COG0787@2|Bacteria,1TNYY@1239|Firmicutes,4HA95@91061|Bacilli,26Q94@186822|Paenibacillaceae	91061|Bacilli	E	Catalyzes the interconversion of L-alanine and D- alanine. May also act on other amino acids	alr	-	5.1.1.1	ko:K01775	ko00473,ko01100,ko01502,map00473,map01100,map01502	-	R00401	RC00285	ko00000,ko00001,ko01000,ko01011	-	-	-	Ala_racemase_C,Ala_racemase_N	bin.929	alr	sigE_regulon	29786	Poultry	d__Bacteria;	p__Firmicutes	c__Bacilli	o__Paenibacillales	f__Paenibacillaceae	g__Paenibacillus_C	s__Paenibacillus_C
2751674	1122919.KB905552_gene587	6.38e-102	308	COG1876@1|root,COG1876@2|Bacteria,1V6U8@1239|Firmicutes,4HJCV@91061|Bacilli	91061|Bacilli	M	Carboxypeptidase	dacB	-	3.4.17.14	ko:K07260	ko00550,ko01100,ko01502,ko02020,map00550,map01100,map01502,map02020	M00651	-	-	ko00000,ko00001,ko00002,ko01000,ko01002,ko01011,ko01504	-	-	-	VanY	bin.929	dacB	sigE_regulon	29786	Poultry	d__Bacteria;	p__Firmicutes	c__Bacilli	o__Paenibacillales	f__Paenibacillaceae	g__Paenibacillus_C	s__Paenibacillus_C
2754392	324057.Pjdr2_2361	7.21e-113	329	COG2715@1|root,COG2715@2|Bacteria,1V1E2@1239|Firmicutes,4HBTK@91061|Bacilli,26QEI@186822|Paenibacillaceae	91061|Bacilli	S	nucleoside recognition	spmA	-	-	ko:K06373	-	-	-	-	ko00000	-	-	-	Gate	bin.929	spmA	sigE_regulon	29786	Poultry	d__Bacteria;	p__Firmicutes	c__Bacilli	o__Paenibacillales	f__Paenibacillaceae	g__Paenibacillus_C	s__Paenibacillus_C
2754391	324057.Pjdr2_2362	2.07e-98	288	COG0700@1|root,COG0700@2|Bacteria,1V45M@1239|Firmicutes,4HH1Y@91061|Bacilli,26TSC@186822|Paenibacillaceae	91061|Bacilli	S	Spore maturation protein	spmB	-	-	ko:K06374	-	-	-	-	ko00000	-	-	-	Gate	bin.929	spmB	sigE_regulon	29786	Poultry	d__Bacteria;	p__Firmicutes	c__Bacilli	o__Paenibacillales	f__Paenibacillaceae	g__Paenibacillus_C	s__Paenibacillus_C
2755798	189425.PGRAT_19820	1.52e-119	348	COG2267@1|root,COG2267@2|Bacteria,1TPI0@1239|Firmicutes,4HCKX@91061|Bacilli,26TSH@186822|Paenibacillaceae	91061|Bacilli	I	Alpha beta hydrolase	yisY	-	1.11.1.10	ko:K00433	-	-	-	-	ko00000,ko01000	-	-	-	Abhydrolase_1,Abhydrolase_4	bin.929	yisY	sigE_regulon	29786	Poultry	d__Bacteria;	p__Firmicutes	c__Bacilli	o__Paenibacillales	f__Paenibacillaceae	g__Paenibacillus_C	s__Paenibacillus_C
2753058	324057.Pjdr2_3880	1.85e-42	140	COG1873@1|root,COG1873@2|Bacteria,1VEMT@1239|Firmicutes,4HNT3@91061|Bacilli,26Z2D@186822|Paenibacillaceae	91061|Bacilli	S	sporulation protein, YlmC YmxH family	ylmC	-	-	-	-	-	-	-	-	-	-	-	PRC	bin.929	ylmC	sigE_regulon	29786	Poultry	d__Bacteria;	p__Firmicutes	c__Bacilli	o__Paenibacillales	f__Paenibacillaceae	g__Paenibacillus_C	s__Paenibacillus_C
2755463	1122917.KB899676_gene163	1.3e-65	214	COG1971@1|root,COG1971@2|Bacteria,1V4BC@1239|Firmicutes,4HH29@91061|Bacilli,26SZT@186822|Paenibacillaceae	91061|Bacilli	P	Probably functions as a manganese efflux pump	ytaF	-	-	-	-	-	-	-	-	-	-	-	Mntp	bin.929	ytaF	sigE_regulon	29786	Poultry	d__Bacteria;	p__Firmicutes	c__Bacilli	o__Paenibacillales	f__Paenibacillaceae	g__Paenibacillus_C	s__Paenibacillus_C
2751873	1122917.KB899659_gene5736	3.65e-142	417	COG0628@1|root,COG0628@2|Bacteria,1TS4S@1239|Firmicutes,4HC6G@91061|Bacilli,26U4Z@186822|Paenibacillaceae	91061|Bacilli	S	Permease	ytvI	GO:0003674,GO:0005215,GO:0005575,GO:0005623,GO:0005886,GO:0005887,GO:0006810,GO:0008150,GO:0016020,GO:0016021,GO:0031224,GO:0031226,GO:0044425,GO:0044459,GO:0044464,GO:0051179,GO:0051234,GO:0055085,GO:0071944	-	-	-	-	-	-	-	-	-	-	AI-2E_transport	bin.929	ytvI	sigE_regulon	29786	Poultry	d__Bacteria;	p__Firmicutes	c__Bacilli	o__Paenibacillales	f__Paenibacillaceae	g__Paenibacillus_C	s__Paenibacillus_C
2751604	324057.Pjdr2_1264	3.93e-171	496	COG0793@1|root,COG0793@2|Bacteria,1TPBI@1239|Firmicutes,4HAKE@91061|Bacilli,26VGQ@186822|Paenibacillaceae	91061|Bacilli	M	Belongs to the peptidase S41A family	-	-	3.4.21.102	ko:K03797	-	-	-	-	ko00000,ko01000,ko01002	-	-	-	PDZ_2,PG_binding_1,Peptidase_S41	bin.929	ctpB	sigE_regulon	29786	Poultry	d__Bacteria;	p__Firmicutes	c__Bacilli	o__Paenibacillales	f__Paenibacillaceae	g__Paenibacillus_C	s__Paenibacillus_C
2752781	324057.Pjdr2_4416	1.51e-72	233	COG4942@1|root,COG4942@2|Bacteria,1VD2C@1239|Firmicutes,4I07R@91061|Bacilli,26TEJ@186822|Paenibacillaceae	91061|Bacilli	D	Membrane proteins related to metalloendopeptidases	spoIVFA	-	-	ko:K06401	-	-	-	-	ko00000	-	-	-	Peptidase_M23	bin.929	spoIVFA	sigE_regulon	29786	Poultry	d__Bacteria;	p__Firmicutes	c__Bacilli	o__Paenibacillales	f__Paenibacillaceae	g__Paenibacillus_C	s__Paenibacillus_C
2753744	717606.PaecuDRAFT_0173	3.86e-68	214	COG0705@1|root,COG0705@2|Bacteria,1UYXN@1239|Firmicutes,4HCIU@91061|Bacilli,26SQF@186822|Paenibacillaceae	91061|Bacilli	S	Rhomboid family	ydcA	-	3.4.21.105	ko:K19225	-	-	-	-	ko00000,ko01000,ko01002	-	-	-	Rhomboid	bin.929	ydca	sigE_regulon	29786	Poultry	d__Bacteria;	p__Firmicutes	c__Bacilli	o__Paenibacillales	f__Paenibacillaceae	g__Paenibacillus_C	s__Paenibacillus_C
2754497	324057.Pjdr2_1072	2.67e-149	436	COG2834@1|root,COG2834@2|Bacteria,1TSRE@1239|Firmicutes,4HBCH@91061|Bacilli,26SS3@186822|Paenibacillaceae	91061|Bacilli	M	membrane	ydcC	-	-	-	-	-	-	-	-	-	-	-	DUF4367	bin.929	ydcc	sigE_regulon	29786	Poultry	d__Bacteria;	p__Firmicutes	c__Bacilli	o__Paenibacillales	f__Paenibacillaceae	g__Paenibacillus_C	s__Paenibacillus_C
2752411	1122917.KB899659_gene5914	1.93e-238	660	COG2718@1|root,COG2718@2|Bacteria,1TQIN@1239|Firmicutes,4HBIH@91061|Bacilli,26RYR@186822|Paenibacillaceae	91061|Bacilli	S	Belongs to the UPF0229 family	yhbH	-	-	ko:K09786	-	-	-	-	ko00000	-	-	-	DUF444	bin.929	yhbh	sigE_regulon	29786	Poultry	d__Bacteria;	p__Firmicutes	c__Bacilli	o__Paenibacillales	f__Paenibacillaceae	g__Paenibacillus_C	s__Paenibacillus_C
2752803	324057.Pjdr2_5840	8.46e-87	266	2AUKD@1|root,31K93@2|Bacteria,1V6PK@1239|Firmicutes,4HI5F@91061|Bacilli,275CQ@186822|Paenibacillaceae	91061|Bacilli	S	Stage II sporulation protein R (spore_II_R)	spoIIR	-	-	ko:K06387	-	-	-	-	ko00000	-	-	-	Spore_II_R	bin.929	spoIIR	sigF_regulon	29786	Poultry	d__Bacteria;	p__Firmicutes	c__Bacilli	o__Paenibacillales	f__Paenibacillaceae	g__Paenibacillus_C	s__Paenibacillus_C
2754941	717606.PaecuDRAFT_2155	1.09e-107	315	COG2002@1|root,COG2002@2|Bacteria,1V02A@1239|Firmicutes,4HDIW@91061|Bacilli,26R72@186822|Paenibacillaceae	91061|Bacilli	K	stage V sporulation protein T	spoVT	GO:0003674,GO:0005488,GO:0005515,GO:0042802	-	ko:K04769	-	-	-	-	ko00000,ko03000	-	-	-	MazE_antitoxin,SpoVT_C	bin.929	spoVT	sigF_regulon	29786	Poultry	d__Bacteria;	p__Firmicutes	c__Bacilli	o__Paenibacillales	f__Paenibacillaceae	g__Paenibacillus_C	s__Paenibacillus_C
2755188	1122917.KB899660_gene1801	4.18e-186	528	COG1686@1|root,COG1686@2|Bacteria,1TQN0@1239|Firmicutes,4HBCE@91061|Bacilli,26QSM@186822|Paenibacillaceae	91061|Bacilli	M	Belongs to the peptidase S11 family	dacF	GO:0003674,GO:0003824,GO:0004175,GO:0006508,GO:0006807,GO:0008150,GO:0008152,GO:0008233,GO:0016787,GO:0019538,GO:0043170,GO:0044238,GO:0070011,GO:0071704,GO:0140096,GO:1901564	3.4.16.4	ko:K07258	ko00550,ko01100,map00550,map01100	-	-	-	ko00000,ko00001,ko01000,ko01002,ko01011	-	-	-	PBP5_C,Peptidase_S11	bin.929	dacF	sigF_regulon	29786	Poultry	d__Bacteria;	p__Firmicutes	c__Bacilli	o__Paenibacillales	f__Paenibacillaceae	g__Paenibacillus_C	s__Paenibacillus_C
2755173	717606.PaecuDRAFT_3327	9.61e-72	219	COG3874@1|root,COG3874@2|Bacteria,1V6H7@1239|Firmicutes,4HIG7@91061|Bacilli,26Y71@186822|Paenibacillaceae	91061|Bacilli	S	sporulation protein	ytfJ	-	-	-	-	-	-	-	-	-	-	-	Spore_YtfJ	bin.929	ytfJ	sigF_regulon	29786	Poultry	d__Bacteria;	p__Firmicutes	c__Bacilli	o__Paenibacillales	f__Paenibacillaceae	g__Paenibacillus_C	s__Paenibacillus_C
2752238	1380763.BG53_08220	2.76e-50	171	2DGQY@1|root,32U7R@2|Bacteria,1V83A@1239|Firmicutes,4HKRI@91061|Bacilli,26UEX@186822|Paenibacillaceae	91061|Bacilli	S	BofC C-terminal domain	bofC	-	-	ko:K06318	-	-	-	-	ko00000	-	-	-	BOFC_N,BofC_C	bin.929	bofC	sigF_regulon	29786	Poultry	d__Bacteria;	p__Firmicutes	c__Bacilli	o__Paenibacillales	f__Paenibacillaceae	g__Paenibacillus_C	s__Paenibacillus_C
2753036	1380763.BG53_14565	8.37e-102	300	2C8MW@1|root,305IT@2|Bacteria,1V5HI@1239|Firmicutes,4HFNA@91061|Bacilli,26QK7@186822|Paenibacillaceae	91061|Bacilli	S	precorrin-3B C17-methyltransferase	rsfA	-	-	ko:K06314	-	-	-	-	ko00000,ko03000	-	-	-	Myb_DNA-bind_6	bin.929	rsfA	sigF_regulon	29786	Poultry	d__Bacteria;	p__Firmicutes	c__Bacilli	o__Paenibacillales	f__Paenibacillaceae	g__Paenibacillus_C	s__Paenibacillus_C
2754959	717606.PaecuDRAFT_2183	1.17e-38	129	2EJ4H@1|root,33CVR@2|Bacteria,1VMIU@1239|Firmicutes,4HP24@91061|Bacilli,26Z3X@186822|Paenibacillaceae	91061|Bacilli	S	Protein of unknown function (DUF2757)	yabK	-	-	-	-	-	-	-	-	-	-	-	DUF2757	bin.929	fin/yabk	sigF_regulon	29786	Poultry	d__Bacteria;	p__Firmicutes	c__Bacilli	o__Paenibacillales	f__Paenibacillaceae	g__Paenibacillus_C	s__Paenibacillus_C
2754233	1122917.KB899659_gene5211	9.44e-39	130	2E5KP@1|root,330BT@2|Bacteria,1VGM7@1239|Firmicutes,4HNNX@91061|Bacilli,26Z2M@186822|Paenibacillaceae	91061|Bacilli	S	Protein of unknown function (DUF3243)	ymfJ	-	-	-	-	-	-	-	-	-	-	-	DUF3243	bin.929	ymfJ	sigF_regulon	29786	Poultry	d__Bacteria;	p__Firmicutes	c__Bacilli	o__Paenibacillales	f__Paenibacillaceae	g__Paenibacillus_C	s__Paenibacillus_C
2753002	324057.Pjdr2_3992	1.29e-145	421	2CH5D@1|root,2Z821@2|Bacteria,1TS45@1239|Firmicutes,4HCE9@91061|Bacilli,26SR1@186822|Paenibacillaceae	91061|Bacilli	S	Bacterial protein YqhG of unknown function	yqhG	-	-	-	-	-	-	-	-	-	-	-	YqhG	bin.929	yqhG	sigF_regulon	29786	Poultry	d__Bacteria;	p__Firmicutes	c__Bacilli	o__Paenibacillales	f__Paenibacillaceae	g__Paenibacillus_C	s__Paenibacillus_C
2756185	717606.PaecuDRAFT_4066	1.7e-16	74.7	COG4836@1|root,COG4836@2|Bacteria	2|Bacteria	S	Membrane	ywzB	-	-	-	-	-	-	-	-	-	-	-	DUF1146	bin.929	ywzB	sigF_regulon	29786	Poultry	d__Bacteria;	p__Firmicutes	c__Bacilli	o__Paenibacillales	f__Paenibacillaceae	g__Paenibacillus_C	s__Paenibacillus_C
2751987	324057.Pjdr2_4030	5.01e-82	245	2ANER@1|root,31DDD@2|Bacteria,1V46U@1239|Firmicutes,4HH0C@91061|Bacilli,26XIG@186822|Paenibacillaceae	91061|Bacilli	S	stage V sporulation protein AC	spoVAC	-	-	ko:K06405	-	-	-	-	ko00000	-	-	-	SpoVAC_SpoVAEB	bin.929	spoVAC	sigG_regulon	29786	Poultry	d__Bacteria;	p__Firmicutes	c__Bacilli	o__Paenibacillales	f__Paenibacillaceae	g__Paenibacillus_C	s__Paenibacillus_C
2751988	717606.PaecuDRAFT_0209	1.83e-202	565	COG0183@1|root,COG0183@2|Bacteria,1UHVW@1239|Firmicutes,4ISCN@91061|Bacilli,26SA2@186822|Paenibacillaceae	91061|Bacilli	I	Stage V sporulation protein AD	spoVAD	-	-	ko:K06406	-	-	-	-	ko00000	-	-	-	SpoVAD	bin.929	spoVAD	sigG_regulon	29786	Poultry	d__Bacteria;	p__Firmicutes	c__Bacilli	o__Paenibacillales	f__Paenibacillaceae	g__Paenibacillus_C	s__Paenibacillus_C
2752559	324057.Pjdr2_1252	9.29e-217	604	COG0648@1|root,COG0648@2|Bacteria,1TP1D@1239|Firmicutes,4HB4F@91061|Bacilli,26QRA@186822|Paenibacillaceae	91061|Bacilli	L	Endonuclease IV plays a role in DNA repair. It cleaves phosphodiester bonds at apurinic or apyrimidinic sites (AP sites) to produce new 5'-ends that are base-free deoxyribose 5-phosphate residues. It preferentially attacks modified AP sites created by bleomycin and neocarzinostatin	nfo	-	3.1.21.2	ko:K01151	ko03410,map03410	-	-	-	ko00000,ko00001,ko01000,ko03400	-	-	-	AP_endonuc_2	bin.929	nfo	sigG_regulon	29786	Poultry	d__Bacteria;	p__Firmicutes	c__Bacilli	o__Paenibacillales	f__Paenibacillaceae	g__Paenibacillus_C	s__Paenibacillus_C
2753232	1122921.KB898190_gene1579	2.96e-29	105	2BX75@1|root,32YCI@2|Bacteria,1VEDY@1239|Firmicutes,4HKSJ@91061|Bacilli,26Z99@186822|Paenibacillaceae	91061|Bacilli	S	spore protein	sspB	-	-	-	-	-	-	-	-	-	-	-	SASP	bin.929	sspB	sigG_regulon	29786	Poultry	d__Bacteria;	p__Firmicutes	c__Bacilli	o__Paenibacillales	f__Paenibacillaceae	g__Paenibacillus_C	s__Paenibacillus_C
2755184	324057.Pjdr2_2344	3.7e-106	311	28PNE@1|root,2ZCB6@2|Bacteria,1V214@1239|Firmicutes,4HFTI@91061|Bacilli,26T5X@186822|Paenibacillaceae	91061|Bacilli	S	stage V sporulation protein AA	spoVAA	-	-	ko:K06403	-	-	-	-	ko00000	-	-	-	SporV_AA	bin.929	spoVAA	sigG_regulon	29786	Poultry	d__Bacteria;	p__Firmicutes	c__Bacilli	o__Paenibacillales	f__Paenibacillaceae	g__Paenibacillus_C	s__Paenibacillus_C
2753191	1395587.P364_0124600	2.27e-20	82.4	2DJHH@1|root,30658@2|Bacteria,1TZ7B@1239|Firmicutes,4I8F1@91061|Bacilli,26ZRQ@186822|Paenibacillaceae	91061|Bacilli	S	spore protein	-	-	-	ko:K06425	-	-	-	-	ko00000	-	-	-	SspH	bin.929	sspH	sigG_regulon	29786	Poultry	d__Bacteria;	p__Firmicutes	c__Bacilli	o__Paenibacillales	f__Paenibacillaceae	g__Paenibacillus_C	s__Paenibacillus_C
2751989	1122917.KB899659_gene5626	1.24e-65	201	2ANER@1|root,315MJ@2|Bacteria,1V6SU@1239|Firmicutes,4HIW4@91061|Bacilli,26XG2@186822|Paenibacillaceae	91061|Bacilli	S	stage V sporulation protein	spoVAE	-	-	ko:K06407	-	-	-	-	ko00000	-	-	-	SpoVAC_SpoVAEB	bin.929	spoVAEB	sigG_regulon	29786	Poultry	d__Bacteria;	p__Firmicutes	c__Bacilli	o__Paenibacillales	f__Paenibacillaceae	g__Paenibacillus_C	s__Paenibacillus_C
2755183	324057.Pjdr2_2345	2.79e-61	192	2AF43@1|root,3152T@2|Bacteria,1VFMI@1239|Firmicutes,4HIN3@91061|Bacilli,26WWH@186822|Paenibacillaceae	91061|Bacilli	S	stage V sporulation protein AB	spoVAB	-	-	ko:K06404	-	-	-	-	ko00000	-	-	-	SpoVAB	bin.929	spoVAB	sigG_regulon	29786	Poultry	d__Bacteria;	p__Firmicutes	c__Bacilli	o__Paenibacillales	f__Paenibacillaceae	g__Paenibacillus_C	s__Paenibacillus_C
2754969	1499968.TCA2_5637	2.76e-28	102	2E2ZT@1|root,32Y0E@2|Bacteria,1VEHE@1239|Firmicutes,4HNK8@91061|Bacilli,26ZS4@186822|Paenibacillaceae	91061|Bacilli	S	Small, acid-soluble spore proteins, alpha/beta type	sspF	-	-	ko:K06423	-	-	-	-	ko00000	-	-	-	SASP	bin.929	sspF	sigG_regulon	29786	Poultry	d__Bacteria;	p__Firmicutes	c__Bacilli	o__Paenibacillales	f__Paenibacillaceae	g__Paenibacillus_C	s__Paenibacillus_C
2754245	324057.Pjdr2_3397	1.57e-164	466	COG0111@1|root,COG0111@2|Bacteria,1TPUC@1239|Firmicutes,4ISD9@91061|Bacilli,26REZ@186822|Paenibacillaceae	91061|Bacilli	EH	Catalyzes the synthesis of dipicolinic acid from dihydroxydipicolinic acid	spoVFA	-	-	ko:K06410	-	-	-	-	ko00000	-	-	-	2-Hacid_dh_C,AdoHcyase_NAD,AlaDh_PNT_C,DpaA_N,IlvN	bin.929	spoVFA	sigK_regulon	29786	Poultry	d__Bacteria;	p__Firmicutes	c__Bacilli	o__Paenibacillales	f__Paenibacillaceae	g__Paenibacillus_C	s__Paenibacillus_C
2754244	1380763.BG53_11960	8.59e-116	334	COG0452@1|root,COG0452@2|Bacteria,1TQPT@1239|Firmicutes,4HAU9@91061|Bacilli,26S5M@186822|Paenibacillaceae	91061|Bacilli	H	Involved in production of dipicolinic acid (pyridine-2,6-dicarboxylic acid, DPA) which is synthesized late in sporulation in the mother cell and accumulates in the spore	spoVFB	-	-	ko:K06411	-	-	-	-	ko00000	-	-	-	Flavoprotein	bin.929	spoVFB	sigK_regulon	29786	Poultry	d__Bacteria;	p__Firmicutes	c__Bacilli	o__Paenibacillales	f__Paenibacillaceae	g__Paenibacillus_C	s__Paenibacillus_C
2754353	1122918.KB907247_gene4853	1.37e-67	205	COG1376@1|root,COG1376@2|Bacteria,1V9XU@1239|Firmicutes,4HKDD@91061|Bacilli,26Y7D@186822|Paenibacillaceae	91061|Bacilli	S	ErfK YbiS YcfS YnhG family protein	ykuD	-	-	-	-	-	-	-	-	-	-	-	LysM,YkuD	bin.929	ykuD	sigK_regulon	29786	Poultry	d__Bacteria;	p__Firmicutes	c__Bacilli	o__Paenibacillales	f__Paenibacillaceae	g__Paenibacillus_C	s__Paenibacillus_C
2752115	717606.PaecuDRAFT_3284	0	927	COG5019@1|root,COG5019@2|Bacteria,1UHVS@1239|Firmicutes,4ISDE@91061|Bacilli,26QCF@186822|Paenibacillaceae	91061|Bacilli	DZ	ATPase. Has a role at an early stage in the morphogenesis of the spore coat	spoIVA	-	-	ko:K06398	-	-	-	-	ko00000	-	-	-	Spore_IV_A	bin.929	spoIVA	spore_coat	29786	Poultry	d__Bacteria;	p__Firmicutes	c__Bacilli	o__Paenibacillales	f__Paenibacillaceae	g__Paenibacillus_C	s__Paenibacillus_C
2755692	1501230.ET33_02115	5.99e-41	135	COG3546@1|root,COG3546@2|Bacteria,1TQVQ@1239|Firmicutes,4HA34@91061|Bacilli,26ZBR@186822|Paenibacillaceae	91061|Bacilli	P	Manganese containing catalase	cotJC	-	-	ko:K06334	-	-	-	-	ko00000	-	-	-	Mn_catalase	bin.929	cotJC	spore_coat	29786	Poultry	d__Bacteria;	p__Firmicutes	c__Bacilli	o__Paenibacillales	f__Paenibacillaceae	g__Paenibacillus_C	s__Paenibacillus_C
2755853	1449063.JMLS01000036_gene6366	1.7e-192	545	COG0438@1|root,COG0438@2|Bacteria,1TRRW@1239|Firmicutes,4HAFA@91061|Bacilli,2749M@186822|Paenibacillaceae	91061|Bacilli	M	Spore coat protein	cotSA	GO:0003674,GO:0003824,GO:0016740,GO:0016757	-	ko:K06338	-	-	-	-	ko00000	-	-	-	Glyco_transf_4,Glycos_transf_1	bin.929	cotSA	spore_coat	29786	Poultry	d__Bacteria;	p__Firmicutes	c__Bacilli	o__Paenibacillales	f__Paenibacillaceae	g__Paenibacillus_C	s__Paenibacillus_C
2752734	324057.Pjdr2_4459	2.04e-120	358	COG5401@1|root,COG5401@2|Bacteria,1TPQD@1239|Firmicutes,4HB1S@91061|Bacilli,26T67@186822|Paenibacillaceae	91061|Bacilli	S	Lipoprotein LpqB	gerM	-	-	ko:K06298	-	-	-	-	ko00000	-	-	-	Germane	bin.929	gerM	spore_coat	29786	Poultry	d__Bacteria;	p__Firmicutes	c__Bacilli	o__Paenibacillales	f__Paenibacillaceae	g__Paenibacillus_C	s__Paenibacillus_C
2755691	1033743.CAES01000091_gene2865	3.19e-41	137	2E34J@1|root,32Y4N@2|Bacteria,1VESM@1239|Firmicutes,4HKID@91061|Bacilli,26Z5D@186822|Paenibacillaceae	91061|Bacilli	S	CotJB protein	cotJB	-	-	ko:K06333	-	-	-	-	ko00000	-	-	-	CotJB	bin.929	cotJB	spore_coat	29786	Poultry	d__Bacteria;	p__Firmicutes	c__Bacilli	o__Paenibacillales	f__Paenibacillaceae	g__Paenibacillus_C	s__Paenibacillus_C
2752767	324057.Pjdr2_4432	2.13e-95	303	COG1388@1|root,COG1388@2|Bacteria,1U052@1239|Firmicutes,4HF2C@91061|Bacilli,26R6A@186822|Paenibacillaceae	91061|Bacilli	M	Lysin motif	spoVID	GO:0003674,GO:0005488,GO:0005515,GO:0019899,GO:0051117	-	ko:K06417	-	-	-	-	ko00000	-	-	-	LysM	bin.929	spoVID	spore_coat	29786	Poultry	d__Bacteria;	p__Firmicutes	c__Bacilli	o__Paenibacillales	f__Paenibacillaceae	g__Paenibacillus_C	s__Paenibacillus_C
2755671	717606.PaecuDRAFT_0741	2.38e-107	312	2BYGR@1|root,2ZIKA@2|Bacteria,1V30V@1239|Firmicutes,4HFX6@91061|Bacilli,275AY@186822|Paenibacillaceae	91061|Bacilli	S	Outer spore coat protein E (CotE)	cotE	GO:0003674,GO:0005488,GO:0005515,GO:0042802	-	ko:K06328	-	-	-	-	ko00000	-	-	-	CotE	bin.929	cotE	spore_coat	29786	Poultry	d__Bacteria;	p__Firmicutes	c__Bacilli	o__Paenibacillales	f__Paenibacillaceae	g__Paenibacillus_C	s__Paenibacillus_C
2755690	1384057.CD33_05820	1.39e-29	106	2E85N@1|root,332J6@2|Bacteria,1VFSE@1239|Firmicutes,4HNIY@91061|Bacilli,3IYT2@400634|Lysinibacillus	91061|Bacilli	S	Spore coat associated protein JA (CotJA)	cotJA	-	-	ko:K06332	-	-	-	-	ko00000	-	-	-	CotJA	bin.929	cotJA	spore_coat	29786	Poultry	d__Bacteria;	p__Firmicutes	c__Bacilli	o__Paenibacillales	f__Paenibacillaceae	g__Paenibacillus_C	s__Paenibacillus_C
2753045	717606.PaecuDRAFT_0325	0	970	COG0768@1|root,COG0768@2|Bacteria,1TP93@1239|Firmicutes,4H9VQ@91061|Bacilli,26S7A@186822|Paenibacillaceae	91061|Bacilli	M	Stage V sporulation protein d	spoVD	-	-	ko:K08384	ko00550,map00550	-	-	-	ko00000,ko00001,ko01011	-	-	-	PASTA,PBP_dimer,Transpeptidase	bin.929	spoVD	spore_cortex	29786	Poultry	d__Bacteria;	p__Firmicutes	c__Bacilli	o__Paenibacillales	f__Paenibacillaceae	g__Paenibacillus_C	s__Paenibacillus_C
2752537	324057.Pjdr2_1206	5.16e-169	482	COG3314@1|root,COG3314@2|Bacteria,1TR0V@1239|Firmicutes,4HB55@91061|Bacilli,26R9P@186822|Paenibacillaceae	91061|Bacilli	S	Sporulation integral membrane protein YlbJ	ylbJ	-	-	-	-	-	-	-	-	-	-	-	Gate	bin.929	ylbJ	spore_cortex	29786	Poultry	d__Bacteria;	p__Firmicutes	c__Bacilli	o__Paenibacillales	f__Paenibacillaceae	g__Paenibacillus_C	s__Paenibacillus_C
2752999	324057.Pjdr2_3995	4.04e-103	305	COG0860@1|root,COG0860@2|Bacteria,1VBW1@1239|Firmicutes,4HGIY@91061|Bacilli,26UWW@186822|Paenibacillaceae	91061|Bacilli	M	N-acetylmuramoyl-L-alanine amidase	cwlD1	-	3.5.1.28	ko:K01448	ko01503,map01503	M00727	R04112	RC00064,RC00141	ko00000,ko00001,ko00002,ko01000,ko01011,ko03036	-	-	-	Amidase_3	bin.929	cwlC/cwlD	spore_cortex	29786	Poultry	d__Bacteria;	p__Firmicutes	c__Bacilli	o__Paenibacillales	f__Paenibacillaceae	g__Paenibacillus_C	s__Paenibacillus_C
2752533	324057.Pjdr2_1202	2.66e-128	373	COG0739@1|root,COG0739@2|Bacteria,1TQMQ@1239|Firmicutes,4HC7V@91061|Bacilli,26QNF@186822|Paenibacillaceae	91061|Bacilli	M	Peptidase, M23	lytH	-	-	ko:K21472	-	-	-	-	ko00000,ko01000,ko01002,ko01011	-	-	-	Peptidase_M23	bin.929	lytH	spore_cortex	29786	Poultry	d__Bacteria;	p__Firmicutes	c__Bacilli	o__Paenibacillales	f__Paenibacillaceae	g__Paenibacillus_C	s__Paenibacillus_C
2754936	1380763.BG53_03910	8.78e-42	139	2E3ZZ@1|root,32YWW@2|Bacteria,1VEIW@1239|Firmicutes,4HPDE@91061|Bacilli,26Z3H@186822|Paenibacillaceae	91061|Bacilli	S	Spore coat protein	yabP	GO:0005575,GO:0005623,GO:0042601,GO:0042763,GO:0044464	-	-	-	-	-	-	-	-	-	-	YabP	bin.929	yabP	spore_cortex	29786	Poultry	d__Bacteria;	p__Firmicutes	c__Bacilli	o__Paenibacillales	f__Paenibacillaceae	g__Paenibacillus_C	s__Paenibacillus_C
2754935	324057.Pjdr2_0054	1.64e-60	194	2BYDV@1|root,32RAH@2|Bacteria,1V91M@1239|Firmicutes,4HIIQ@91061|Bacilli,26TM4@186822|Paenibacillaceae	91061|Bacilli	S	Spore cortex biosynthesis protein YabQ	yabQ	GO:0005575,GO:0005623,GO:0042601,GO:0042763,GO:0044464	-	-	-	-	-	-	-	-	-	-	Spore_YabQ	bin.929	yabQ	spore_cortex	29786	Poultry	d__Bacteria;	p__Firmicutes	c__Bacilli	o__Paenibacillales	f__Paenibacillaceae	g__Paenibacillus_C	s__Paenibacillus_C
2755301	717606.PaecuDRAFT_0275	2.82e-42	140	2E4EZ@1|root,32ZA5@2|Bacteria,1VF5C@1239|Firmicutes,4HNQG@91061|Bacilli,26YZE@186822|Paenibacillaceae	91061|Bacilli	S	sporulation protein YqfC	yqfC	-	-	-	-	-	-	-	-	-	-	-	YabP	bin.929	yqfC	spore_cortex	29786	Poultry	d__Bacteria;	p__Firmicutes	c__Bacilli	o__Paenibacillales	f__Paenibacillaceae	g__Paenibacillus_C	s__Paenibacillus_C
2755300	324057.Pjdr2_2230	2.24e-178	509	COG0561@1|root,COG0561@2|Bacteria,1TR3N@1239|Firmicutes,4HC8P@91061|Bacilli,26S3Y@186822|Paenibacillaceae	91061|Bacilli	S	sporulation protein	yqfD	-	-	ko:K06438	-	-	-	-	ko00000	-	-	-	YqfD	bin.929	yqfD	spore_cortex	29786	Poultry	d__Bacteria;	p__Firmicutes	c__Bacilli	o__Paenibacillales	f__Paenibacillaceae	g__Paenibacillus_C	s__Paenibacillus_C
2752374	1227349.C170_21944	9.72e-153	444	2DBJR@1|root,2Z9N7@2|Bacteria,1TRSN@1239|Firmicutes,4HCDI@91061|Bacilli,26RRB@186822|Paenibacillaceae	91061|Bacilli	S	PFAM spore germination B3 GerAC family protein	gerAC1	-	-	ko:K06297	-	-	-	-	ko00000	-	-	-	Spore_GerAC	bin.929	gerA	germination	29786	Poultry	d__Bacteria;	p__Firmicutes	c__Bacilli	o__Paenibacillales	f__Paenibacillaceae	g__Paenibacillus_C	s__Paenibacillus_C
2755314	324057.Pjdr2_2199	4.06e-178	503	COG0680@1|root,COG0680@2|Bacteria,1TPFY@1239|Firmicutes,4HAGH@91061|Bacilli,26RQM@186822|Paenibacillaceae	91061|Bacilli	C	Initiates the rapid degradation of small, acid-soluble proteins during spore germination	gpr	GO:0000003,GO:0003674,GO:0003824,GO:0006508,GO:0006807,GO:0008150,GO:0008152,GO:0008233,GO:0016787,GO:0019538,GO:0019954,GO:0030436,GO:0032502,GO:0043170,GO:0043934,GO:0044238,GO:0071704,GO:0140096,GO:1901564	3.4.24.78	ko:K06012	-	-	-	-	ko00000,ko01000,ko01002	-	-	-	Peptidase_A25	bin.929	gpr	germination	29786	Poultry	d__Bacteria;	p__Firmicutes	c__Bacilli	o__Paenibacillales	f__Paenibacillaceae	g__Paenibacillus_C	s__Paenibacillus_C
2753101	1033743.CAES01000043_gene423	4.22e-41	135	COG1278@1|root,COG1278@2|Bacteria,1VEE0@1239|Firmicutes,4HNJC@91061|Bacilli,26YYK@186822|Paenibacillaceae	91061|Bacilli	K	Cold-shock protein	cspA	-	-	ko:K03704	-	-	-	-	ko00000,ko03000	-	-	-	CSD	bin.929	CSD	germination	29786	Poultry	d__Bacteria;	p__Firmicutes	c__Bacilli	o__Paenibacillales	f__Paenibacillaceae	g__Paenibacillus_C	s__Paenibacillus_C
2752131	324057.Pjdr2_2381	6.62e-207	585	COG2959@1|root,COG2959@2|Bacteria,1TT9K@1239|Firmicutes,4HBM9@91061|Bacilli,26QHU@186822|Paenibacillaceae	91061|Bacilli	H	sporulation protein	ypeB	-	-	ko:K06313	-	-	-	-	ko00000	-	-	-	PepSY,YPEB	bin.929	ypeB	germination	29786	Poultry	d__Bacteria;	p__Firmicutes	c__Bacilli	o__Paenibacillales	f__Paenibacillaceae	g__Paenibacillus_C	s__Paenibacillus_C
2755001	1122917.KB899684_gene3188	2.57e-164	471	COG0682@1|root,COG0682@2|Bacteria,1TPAK@1239|Firmicutes,4HAT0@91061|Bacilli,26QPE@186822|Paenibacillaceae	91061|Bacilli	M	Transfers the N-acyl diglyceride group on what will become the N-terminal cysteine of membrane lipoproteins	lgt	GO:0003674,GO:0003824,GO:0006464,GO:0006807,GO:0008150,GO:0008152,GO:0008961,GO:0009249,GO:0009987,GO:0010467,GO:0016740,GO:0016757,GO:0018065,GO:0018193,GO:0018205,GO:0019538,GO:0036211,GO:0043170,GO:0043412,GO:0044237,GO:0044238,GO:0044260,GO:0044267,GO:0051604,GO:0071704,GO:0140096,GO:1901564	-	ko:K13292	-	-	-	-	ko00000,ko01000	-	-	-	LGT	bin.929	lgt	germination	29786	Poultry	d__Bacteria;	p__Firmicutes	c__Bacilli	o__Paenibacillales	f__Paenibacillaceae	g__Paenibacillus_C	s__Paenibacillus_C
2755436	324057.Pjdr2_5643	1.88e-89	270	29HQ2@1|root,304MB@2|Bacteria,1V21Z@1239|Firmicutes,4HG8B@91061|Bacilli,26RZW@186822|Paenibacillaceae	91061|Bacilli	S	Spore gernimation protein	gerD	-	-	ko:K06294	-	-	-	-	ko00000	-	-	-	-	bin.929	gerD	germination	29786	Poultry	d__Bacteria;	p__Firmicutes	c__Bacilli	o__Paenibacillales	f__Paenibacillaceae	g__Paenibacillus_C	s__Paenibacillus_C
2844256	1227360.C176_01310	1.01e-107	315	COG1595@1|root,COG1595@2|Bacteria,1TP55@1239|Firmicutes,4HAHR@91061|Bacilli,26CWY@186818|Planococcaceae	91061|Bacilli	K	Belongs to the sigma-70 factor family	sigH	-	-	ko:K03088,ko:K03091,ko:K12296	ko02020,ko02024,map02020,map02024	-	-	-	ko00000,ko00001,ko03000,ko03021	-	-	-	Sigma70_r2,Sigma70_r4_2	bin.863	sigH	sporulation_onset_and_checkpoints	29825	Poultry	d__Bacteria;	p__Firmicutes	c__Bacilli	o__Bacillales	f__Planococcaceae	g__Rummeliibacillus	s__Rummeliibacillus
2843584	1227360.C176_01840	5.81999999976014e-314	885	COG2208@1|root,COG2208@2|Bacteria,1TQ92@1239|Firmicutes,4HB0X@91061|Bacilli,26DKK@186818|Planococcaceae	91061|Bacilli	KT	Sigma factor PP2C-like phosphatases	spoIIE	GO:0005575,GO:0005623,GO:0042601,GO:0042763,GO:0044464	3.1.3.16	ko:K06382	-	-	-	-	ko00000,ko01000	-	-	-	SpoIIE	bin.863	spoIIE	sporulation_onset_and_checkpoints	29825	Poultry	d__Bacteria;	p__Firmicutes	c__Bacilli	o__Bacillales	f__Planococcaceae	g__Rummeliibacillus	s__Rummeliibacillus
2843290	1307436.PBF_22232	0	1608	COG0433@1|root,COG1674@1|root,COG0433@2|Bacteria,COG1674@2|Bacteria,1TRA4@1239|Firmicutes,4H9QM@91061|Bacilli,1ZDSN@1386|Bacillus	91061|Bacilli	D	COG1674 DNA segregation ATPase FtsK SpoIIIE and related proteins	essC	-	-	ko:K03466	-	-	-	-	ko00000,ko03036	3.A.12	-	-	FHA,FtsK_SpoIIIE,FtsK_SpoIIIE_N	bin.863	spoIIIE	sporulation_onset_and_checkpoints	29825	Poultry	d__Bacteria;	p__Firmicutes	c__Bacilli	o__Bacillales	f__Planococcaceae	g__Rummeliibacillus	s__Rummeliibacillus
2842727	1160707.AJIK01000012_gene112	4.31e-29	112	COG0706@1|root,COG0706@2|Bacteria,1TSDN@1239|Firmicutes,4HCC8@91061|Bacilli,26DJ1@186818|Planococcaceae	91061|Bacilli	U	Required for the insertion and or proper folding and or complex formation of integral membrane proteins into the membrane. Involved in integration of membrane proteins that insert both dependently and independently of the Sec translocase complex, as well as at least some lipoproteins	yidC	-	-	ko:K03217	ko02024,ko03060,ko03070,map02024,map03060,map03070	M00335	-	-	ko00000,ko00001,ko00002,ko02044,ko03029	2.A.9	-	-	60KD_IMP	bin.863	spoIIIJ	sporulation_onset_and_checkpoints	29825	Poultry	d__Bacteria;	p__Firmicutes	c__Bacilli	o__Bacillales	f__Planococcaceae	g__Rummeliibacillus	s__Rummeliibacillus
2843262	1227360.C176_01780	2.17e-115	332	COG0193@1|root,COG0193@2|Bacteria,1V3NB@1239|Firmicutes,4HH2Z@91061|Bacilli,26D80@186818|Planococcaceae	91061|Bacilli	J	The natural substrate for this enzyme may be peptidyl- tRNAs which drop off the ribosome during protein synthesis	pth	GO:0003674,GO:0003824,GO:0004045,GO:0016787,GO:0016788,GO:0052689,GO:0140098,GO:0140101	3.1.1.29	ko:K01056	-	-	-	-	ko00000,ko01000,ko03012	-	-	-	Pept_tRNA_hydro	bin.863	pth	sporulation_onset_and_checkpoints	29825	Poultry	d__Bacteria;	p__Firmicutes	c__Bacilli	o__Bacillales	f__Planococcaceae	g__Rummeliibacillus	s__Rummeliibacillus
2843256	1227360.C176_01735	5.53e-49	157	COG2088@1|root,COG2088@2|Bacteria,1V9ZG@1239|Firmicutes,4HIPT@91061|Bacilli,26FJ8@186818|Planococcaceae	91061|Bacilli	D	Could be involved in septation	spoVG	-	-	ko:K06412	-	-	-	-	ko00000	-	-	-	SpoVG	bin.863	spoVG	sporulation_onset_and_checkpoints	29825	Poultry	d__Bacteria;	p__Firmicutes	c__Bacilli	o__Bacillales	f__Planococcaceae	g__Rummeliibacillus	s__Rummeliibacillus
2841878	1227360.C176_10877	9.32e-49	156	COG2359@1|root,COG2359@2|Bacteria,1V6G8@1239|Firmicutes,4HIQV@91061|Bacilli,26FG5@186818|Planococcaceae	91061|Bacilli	S	Stage V sporulation protein S (SpoVS)	spoVS	-	-	ko:K06416	-	-	-	-	ko00000	-	-	-	SpoVS	bin.863	spoVS	sporulation_onset_and_checkpoints	29825	Poultry	d__Bacteria;	p__Firmicutes	c__Bacilli	o__Bacillales	f__Planococcaceae	g__Rummeliibacillus	s__Rummeliibacillus
2841968	1227360.C176_01830	1.37e-33	121	COG2919@1|root,COG2919@2|Bacteria,1VKC5@1239|Firmicutes,4HR53@91061|Bacilli,26FS1@186818|Planococcaceae	91061|Bacilli	D	Septum formation initiator	divIC	-	-	ko:K13052	-	-	-	-	ko00000,ko03036	-	-	-	DivIC	bin.863	divIC	sporulation_onset_and_checkpoints	29825	Poultry	d__Bacteria;	p__Firmicutes	c__Bacilli	o__Bacillales	f__Planococcaceae	g__Rummeliibacillus	s__Rummeliibacillus
2844107	1227360.C176_10082	4.34e-88	268	COG1589@1|root,COG1589@2|Bacteria,1V6V5@1239|Firmicutes,4HDFD@91061|Bacilli,26EUK@186818|Planococcaceae	91061|Bacilli	D	Cell division protein that may be involved in stabilizing or promoting the assembly of the division complex	divIB	-	-	ko:K03589	ko04112,map04112	-	-	-	ko00000,ko00001,ko03036	-	-	-	FtsQ,POTRA_1	bin.863	divIB	sporulation_onset_and_checkpoints	29825	Poultry	d__Bacteria;	p__Firmicutes	c__Bacilli	o__Bacillales	f__Planococcaceae	g__Rummeliibacillus	s__Rummeliibacillus
2843202	1227360.C176_10152	2.67e-83	249	COG3599@1|root,COG3599@2|Bacteria,1V27M@1239|Firmicutes,4HG80@91061|Bacilli,26EUR@186818|Planococcaceae	91061|Bacilli	D	Cell division initiation protein	divIVA	GO:0003674,GO:0005488,GO:0005515,GO:0042802	-	ko:K04074	-	-	-	-	ko00000,ko03036	-	-	-	DivIVA	bin.863	divIVA	sporulation_onset_and_checkpoints	29825	Poultry	d__Bacteria;	p__Firmicutes	c__Bacilli	o__Bacillales	f__Planococcaceae	g__Rummeliibacillus	s__Rummeliibacillus
2843637	1227360.C176_16662	3.28000000000999e-313	875	COG0849@1|root,COG0849@2|Bacteria,1TP1Z@1239|Firmicutes,4HBAG@91061|Bacilli,26E1M@186818|Planococcaceae	91061|Bacilli	D	Cell division protein FtsA	ftsA_1	-	-	-	-	-	-	-	-	-	-	-	FtsA,PilM_2	bin.863	ftsA	sporulation_onset_and_checkpoints	29825	Poultry	d__Bacteria;	p__Firmicutes	c__Bacilli	o__Bacillales	f__Planococcaceae	g__Rummeliibacillus	s__Rummeliibacillus
2842046	1227360.C176_02843	1.3e-144	409	COG2884@1|root,COG2884@2|Bacteria,1TP58@1239|Firmicutes,4H9Z2@91061|Bacilli,26DDM@186818|Planococcaceae	91061|Bacilli	D	Cell division ATP-binding protein FtsE	ftsE	-	-	ko:K09812	ko02010,map02010	M00256	-	-	ko00000,ko00001,ko00002,ko02000,ko03036	3.A.1.140	-	-	ABC_tran	bin.863	ftsE	sporulation_onset_and_checkpoints	29825	Poultry	d__Bacteria;	p__Firmicutes	c__Bacilli	o__Bacillales	f__Planococcaceae	g__Rummeliibacillus	s__Rummeliibacillus
2842603	1227360.C176_01855	0	1129	COG0465@1|root,COG0465@2|Bacteria,1TPTV@1239|Firmicutes,4HAJB@91061|Bacilli,26D0C@186818|Planococcaceae	91061|Bacilli	O	Acts as a processive, ATP-dependent zinc metallopeptidase for both cytoplasmic and membrane proteins. Plays a role in the quality control of integral membrane proteins	ftsH	GO:0003674,GO:0003824,GO:0004176,GO:0005575,GO:0005623,GO:0006508,GO:0006807,GO:0008150,GO:0008152,GO:0008233,GO:0008237,GO:0009056,GO:0009057,GO:0016462,GO:0016787,GO:0016817,GO:0016818,GO:0016887,GO:0017111,GO:0019538,GO:0030163,GO:0030428,GO:0032502,GO:0042623,GO:0043170,GO:0043934,GO:0044238,GO:0044464,GO:0070011,GO:0071704,GO:0140096,GO:1901564,GO:1901565,GO:1901575	-	ko:K03798	-	M00742	-	-	ko00000,ko00002,ko01000,ko01002,ko03110	-	-	-	AAA,FtsH_ext,Peptidase_M41	bin.863	ftsH	sporulation_onset_and_checkpoints	29825	Poultry	d__Bacteria;	p__Firmicutes	c__Bacilli	o__Bacillales	f__Planococcaceae	g__Rummeliibacillus	s__Rummeliibacillus
2842047	1227360.C176_02838	4.37e-155	441	COG2177@1|root,COG2177@2|Bacteria,1TPND@1239|Firmicutes,4HA5A@91061|Bacilli,26DPE@186818|Planococcaceae	91061|Bacilli	D	Part of the ABC transporter FtsEX involved in asymmetric cellular division facilitating the initiation of sporulation	ftsX	GO:0000910,GO:0005575,GO:0005623,GO:0005886,GO:0007049,GO:0007154,GO:0007165,GO:0007166,GO:0008150,GO:0008356,GO:0009966,GO:0009987,GO:0010033,GO:0010646,GO:0016020,GO:0016043,GO:0019221,GO:0022402,GO:0022603,GO:0022607,GO:0023051,GO:0023052,GO:0032506,GO:0034097,GO:0042173,GO:0042221,GO:0043937,GO:0043938,GO:0044085,GO:0044464,GO:0045595,GO:0045597,GO:0045881,GO:0048518,GO:0048522,GO:0048583,GO:…	-	ko:K09811	ko02010,map02010	M00256	-	-	ko00000,ko00001,ko00002,ko02000,ko03036	3.A.1.140	-	-	FtsX	bin.863	ftsX	sporulation_onset_and_checkpoints	29825	Poultry	d__Bacteria;	p__Firmicutes	c__Bacilli	o__Bacillales	f__Planococcaceae	g__Rummeliibacillus	s__Rummeliibacillus
2844089	1227360.C176_10367	1.98e-198	561	COG0552@1|root,COG0552@2|Bacteria,1TPRI@1239|Firmicutes,4HA6A@91061|Bacilli,26DFD@186818|Planococcaceae	91061|Bacilli	U	Involved in targeting and insertion of nascent membrane proteins into the cytoplasmic membrane. Acts as a receptor for the complex formed by the signal recognition particle (SRP) and the ribosome-nascent chain (RNC)	ftsY	-	-	ko:K03110	ko02024,ko03060,ko03070,map02024,map03060,map03070	M00335	-	-	ko00000,ko00001,ko00002,ko02044	3.A.5.1,3.A.5.2,3.A.5.7	-	-	SRP54,SRP54_N	bin.863	ftsY	sporulation_onset_and_checkpoints	29825	Poultry	d__Bacteria;	p__Firmicutes	c__Bacilli	o__Bacillales	f__Planococcaceae	g__Rummeliibacillus	s__Rummeliibacillus
2844105	1227360.C176_10107	1.97e-206	579	COG0206@1|root,COG0206@2|Bacteria,1TP6W@1239|Firmicutes,4H9WZ@91061|Bacilli,26DUS@186818|Planococcaceae	91061|Bacilli	D	Essential cell division protein that forms a contractile ring structure (Z ring) at the future cell division site. The regulation of the ring assembly controls the timing and the location of cell division. One of the functions of the FtsZ ring is to recruit other cell division proteins to the septum to produce a new cell wall between the dividing cells. Binds GTP and shows GTPase activity	ftsZ	GO:0000166,GO:0001882,GO:0001883,GO:0003674,GO:0003824,GO:0003924,GO:0005488,GO:0005515,GO:0005525,GO:0005575,GO:0005622,GO:0005623,GO:0005737,GO:0008150,GO:0009987,GO:0016462,GO:0016787,GO:0016817,GO:0016818,GO:0017076,GO:0017111,GO:0019001,GO:0030428,GO:0032153,GO:0032549,GO:0032550,GO:0032553,GO:0032555,GO:0032561,GO:0035639,GO:0036094,GO:0042802,GO:0043167,GO:0043168,GO:0044424,GO:0044464,GO:…	-	ko:K03531	ko04112,map04112	-	-	-	ko00000,ko00001,ko02048,ko03036,ko04812	-	-	-	FtsZ_C,Tubulin	bin.863	ftsZ	sporulation_onset_and_checkpoints	29825	Poultry	d__Bacteria;	p__Firmicutes	c__Bacilli	o__Bacillales	f__Planococcaceae	g__Rummeliibacillus	s__Rummeliibacillus
2842427	1227360.C176_00645	2.68e-24	97.8	COG1847@1|root,COG1847@2|Bacteria,1V3IN@1239|Firmicutes,4HHHU@91061|Bacilli,26DSD@186818|Planococcaceae	91061|Bacilli	S	Jag_N	jag	-	-	ko:K06346	-	-	-	-	ko00000	-	-	-	Jag_N,KH_4,R3H	bin.863	jag	sporulation_onset_and_checkpoints	29825	Poultry	d__Bacteria;	p__Firmicutes	c__Bacilli	o__Bacillales	f__Planococcaceae	g__Rummeliibacillus	s__Rummeliibacillus
2844131	1227360.C176_15737	4.66e-44	148	COG0850@1|root,COG0850@2|Bacteria,1VAPC@1239|Firmicutes,4HBTI@91061|Bacilli,26EAM@186818|Planococcaceae	91061|Bacilli	D	Cell division inhibitor that blocks the formation of polar Z ring septums. Rapidly oscillates between the poles of the cell to destabilize FtsZ filaments that have formed before they mature into polar Z rings. Prevents FtsZ polymerization	minC	GO:0000910,GO:0003674,GO:0004857,GO:0007049,GO:0007105,GO:0008150,GO:0009987,GO:0022402,GO:0030234,GO:0031333,GO:0032271,GO:0032272,GO:0032506,GO:0043086,GO:0043254,GO:0044087,GO:0044092,GO:0048519,GO:0048523,GO:0050789,GO:0050790,GO:0050794,GO:0051128,GO:0051129,GO:0051301,GO:0065007,GO:0065009,GO:0098772	-	ko:K03610	-	-	-	-	ko00000,ko03036,ko04812	-	-	-	MinC_C	bin.863	minC	sporulation_onset_and_checkpoints	29825	Poultry	d__Bacteria;	p__Firmicutes	c__Bacilli	o__Bacillales	f__Planococcaceae	g__Rummeliibacillus	s__Rummeliibacillus
2844361	1078085.HMPREF1210_01773	1.41e-23	93.2	COG2204@1|root,COG2204@2|Bacteria,1V6R9@1239|Firmicutes,4HIXH@91061|Bacilli,26FDA@186818|Planococcaceae	91061|Bacilli	T	cheY-homologous receiver domain	spo0F	-	-	ko:K02490	ko02020,ko02024,map02020,map02024	M00485	-	-	ko00000,ko00001,ko00002,ko02022	-	-	-	Response_reg	bin.863	spo0F	sporulation_onset_and_checkpoints	29825	Poultry	d__Bacteria;	p__Firmicutes	c__Bacilli	o__Bacillales	f__Planococcaceae	g__Rummeliibacillus	s__Rummeliibacillus
2842312	1227360.C176_15697	2.39e-128	375	COG0536@1|root,COG0536@2|Bacteria,1TPX7@1239|Firmicutes,4H9P8@91061|Bacilli,26D45@186818|Planococcaceae	91061|Bacilli	S	An essential GTPase which binds GTP, GDP and possibly (p)ppGpp with moderate affinity, with high nucleotide exchange rates and a fairly low GTP hydrolysis rate. Plays a role in control of the cell cycle, stress response, ribosome biogenesis and in those bacteria that undergo differentiation, in morphogenesis control	obg	GO:0000003,GO:0000160,GO:0000166,GO:0001882,GO:0001883,GO:0003674,GO:0005488,GO:0005525,GO:0007154,GO:0007165,GO:0008150,GO:0009987,GO:0017076,GO:0019001,GO:0019954,GO:0023052,GO:0030436,GO:0032502,GO:0032549,GO:0032550,GO:0032553,GO:0032555,GO:0032561,GO:0035556,GO:0035639,GO:0036094,GO:0043167,GO:0043168,GO:0043934,GO:0050789,GO:0050794,GO:0050896,GO:0051716,GO:0065007,GO:0097159,GO:0097367,GO:…	-	ko:K03979	-	-	-	-	ko00000,ko01000,ko03009	-	-	-	DUF1967,GTP1_OBG,MMR_HSR1	bin.863	obg	sporulation_onset_and_checkpoints	29825	Poultry	d__Bacteria;	p__Firmicutes	c__Bacilli	o__Bacillales	f__Planococcaceae	g__Rummeliibacillus	s__Rummeliibacillus
2843425	1227360.C176_10052	1.13e-28	106	COG4839@1|root,COG4839@2|Bacteria,1VAZT@1239|Firmicutes,4HKRU@91061|Bacilli,26FWF@186818|Planococcaceae	91061|Bacilli	D	Essential cell division protein	ftsL	-	-	-	-	-	-	-	-	-	-	-	DivIC	bin.863	ftsL	sporulation_onset_and_checkpoints	29825	Poultry	d__Bacteria;	p__Firmicutes	c__Bacilli	o__Bacillales	f__Planococcaceae	g__Rummeliibacillus	s__Rummeliibacillus
2843798	1033738.CAEP01000005_gene2386	1.53e-66	206	COG3679@1|root,COG3679@2|Bacteria,1V3R6@1239|Firmicutes,4HGYS@91061|Bacilli,26F7A@186818|Planococcaceae	91061|Bacilli	S	Belongs to the UPF0342 family	ylbF	-	-	-	-	-	-	-	-	-	-	-	Com_YlbF	bin.863	ylbF	sporulation_onset_and_checkpoints	29825	Poultry	d__Bacteria;	p__Firmicutes	c__Bacilli	o__Bacillales	f__Planococcaceae	g__Rummeliibacillus	s__Rummeliibacillus
2842165	1227360.C176_01655	1.47e-132	380	COG1774@1|root,COG1774@2|Bacteria,1TP1V@1239|Firmicutes,4H9M9@91061|Bacilli,26D2G@186818|Planococcaceae	91061|Bacilli	S	stage 0 sporulation protein	yaaT	GO:0005575,GO:0005622,GO:0005623,GO:0005737,GO:0044424,GO:0044464	-	-	-	-	-	-	-	-	-	-	PSP1	bin.863	yaaT	sporulation_onset_and_checkpoints	29825	Poultry	d__Bacteria;	p__Firmicutes	c__Bacilli	o__Bacillales	f__Planococcaceae	g__Rummeliibacillus	s__Rummeliibacillus
2844103	1227360.C176_10117	2.94e-133	381	COG1191@1|root,COG1191@2|Bacteria,1TP3T@1239|Firmicutes,4H9PG@91061|Bacilli,26EIJ@186818|Planococcaceae	91061|Bacilli	K	Sigma factors are initiation factors that promote the attachment of RNA polymerase to specific initiation sites and are then released	sigE	GO:0000003,GO:0000988,GO:0000990,GO:0003674,GO:0003676,GO:0003677,GO:0005488,GO:0005575,GO:0005622,GO:0005623,GO:0005737,GO:0005829,GO:0005886,GO:0006139,GO:0006351,GO:0006352,GO:0006355,GO:0006725,GO:0006807,GO:0008150,GO:0008152,GO:0009058,GO:0009059,GO:0009889,GO:0009987,GO:0010467,GO:0010468,GO:0010556,GO:0016020,GO:0016070,GO:0016987,GO:0018130,GO:0019219,GO:0019222,GO:0019438,GO:0019954,GO:…	-	ko:K03091	-	-	-	-	ko00000,ko03021	-	-	-	Sigma70_r2,Sigma70_r4	bin.863	sigE	spo0a_regulon	29825	Poultry	d__Bacteria;	p__Firmicutes	c__Bacilli	o__Bacillales	f__Planococcaceae	g__Rummeliibacillus	s__Rummeliibacillus
2843982	1227360.C176_20999	3.44e-147	419	COG1191@1|root,COG1191@2|Bacteria,1TP3Q@1239|Firmicutes,4HC42@91061|Bacilli,26CZ9@186818|Planococcaceae	91061|Bacilli	K	Sigma factors are initiation factors that promote the attachment of RNA polymerase to specific initiation sites and are then released	sigF	-	-	ko:K03091	-	-	-	-	ko00000,ko03021	-	-	-	Sigma70_r2,Sigma70_r3,Sigma70_r4	bin.863	sigF	spo0a_regulon	29825	Poultry	d__Bacteria;	p__Firmicutes	c__Bacilli	o__Bacillales	f__Planococcaceae	g__Rummeliibacillus	s__Rummeliibacillus
2844102	1227360.C176_10122	1.05e-159	450	COG1191@1|root,COG1191@2|Bacteria,1TPDD@1239|Firmicutes,4H9MN@91061|Bacilli,26D0Z@186818|Planococcaceae	91061|Bacilli	K	Sigma factors are initiation factors that promote the attachment of RNA polymerase to specific initiation sites and are then released	sigG	-	-	ko:K03091	-	-	-	-	ko00000,ko03021	-	-	-	Sigma70_r2,Sigma70_r3,Sigma70_r4	bin.863	sigG	spo0a_regulon	29825	Poultry	d__Bacteria;	p__Firmicutes	c__Bacilli	o__Bacillales	f__Planococcaceae	g__Rummeliibacillus	s__Rummeliibacillus
2843981	1227360.C176_21004	9.23e-74	224	COG2172@1|root,COG2172@2|Bacteria,1V6V2@1239|Firmicutes,4HGYN@91061|Bacilli,26F77@186818|Planococcaceae	91061|Bacilli	T	Binds to sigma F and blocks its ability to form an RNA polymerase holoenzyme (E-sigma F). Phosphorylates SpoIIAA on a serine residue. This phosphorylation may enable SpoIIAA to act as an anti-anti-sigma factor that counteracts SpoIIAB and thus releases sigma F from inhibition	spoIIAB	GO:0000003,GO:0000988,GO:0000989,GO:0003674,GO:0006355,GO:0008150,GO:0009889,GO:0010468,GO:0010556,GO:0016989,GO:0019219,GO:0019222,GO:0019954,GO:0030436,GO:0031323,GO:0031326,GO:0032502,GO:0043934,GO:0050789,GO:0050794,GO:0051171,GO:0051252,GO:0060255,GO:0065007,GO:0080090,GO:0140110,GO:1903506,GO:2000112,GO:2001141	2.7.11.1	ko:K06379	-	-	-	-	ko00000,ko01000	-	-	-	HATPase_c_2	bin.863	spoIIAB	spo0a_regulon	29825	Poultry	d__Bacteria;	p__Firmicutes	c__Bacilli	o__Bacillales	f__Planococcaceae	g__Rummeliibacillus	s__Rummeliibacillus
2844104	1227360.C176_10112	3.03e-54	182	2BGBJ@1|root,32A97@2|Bacteria,1V8HG@1239|Firmicutes,4HJTZ@91061|Bacilli,26FM9@186818|Planococcaceae	91061|Bacilli	S	Sporulation factor SpoIIGA	-	-	-	ko:K06383	-	-	-	-	ko00000,ko01000,ko01002	-	-	-	Peptidase_U4	bin.863	spoIIGA	spo0a_regulon	29825	Poultry	d__Bacteria;	p__Firmicutes	c__Bacilli	o__Bacillales	f__Planococcaceae	g__Rummeliibacillus	s__Rummeliibacillus
2842422	1227360.C176_00670	6.57e-155	437	COG1192@1|root,COG1192@2|Bacteria,1TP8S@1239|Firmicutes,4HAYM@91061|Bacilli,26DXT@186818|Planococcaceae	91061|Bacilli	D	Sporulation initiation inhibitor	soj	GO:0008150,GO:0022603,GO:0042173,GO:0042174,GO:0043937,GO:0043939,GO:0045595,GO:0045596,GO:0048519,GO:0048523,GO:0050789,GO:0050793,GO:0050794,GO:0051093,GO:0065007	-	ko:K03496	-	-	-	-	ko00000,ko03036,ko04812	-	-	-	AAA_31	bin.863	soj	spo0a_regulon	29825	Poultry	d__Bacteria;	p__Firmicutes	c__Bacilli	o__Bacillales	f__Planococcaceae	g__Rummeliibacillus	s__Rummeliibacillus
2842421	1227360.C176_00675	1.23e-135	391	COG1475@1|root,COG1475@2|Bacteria,1TQ2B@1239|Firmicutes,4H9TB@91061|Bacilli,26DCH@186818|Planococcaceae	91061|Bacilli	K	Belongs to the ParB family	spo0J	GO:0005575,GO:0005622,GO:0005623,GO:0007059,GO:0008150,GO:0009295,GO:0009987,GO:0022603,GO:0042173,GO:0043226,GO:0043228,GO:0043229,GO:0043232,GO:0043590,GO:0043937,GO:0043938,GO:0044424,GO:0044464,GO:0045595,GO:0045597,GO:0045881,GO:0048518,GO:0048522,GO:0050789,GO:0050793,GO:0050794,GO:0051094,GO:0065007	-	ko:K03497	-	-	-	-	ko00000,ko03000,ko03036,ko04812	-	-	-	HTH_3,KorB,ParBc	bin.863	parB	spo0a_regulon	29825	Poultry	d__Bacteria;	p__Firmicutes	c__Bacilli	o__Bacillales	f__Planococcaceae	g__Rummeliibacillus	s__Rummeliibacillus
2843085	1227360.C176_03533	1.47e-57	190	COG2385@1|root,COG2385@2|Bacteria,1TQSI@1239|Firmicutes,4HCE3@91061|Bacilli,26EK2@186818|Planococcaceae	91061|Bacilli	D	Stage II sporulation protein	spoIID	-	-	ko:K06381	-	-	-	-	ko00000	-	-	-	SpoIID	bin.863	spoIID	Engulfment	29825	Poultry	d__Bacteria;	p__Firmicutes	c__Bacilli	o__Bacillales	f__Planococcaceae	g__Rummeliibacillus	s__Rummeliibacillus
2843086	1227360.C176_03528	1.86e-96	287	COG0739@1|root,COG0739@2|Bacteria,1V7CU@1239|Firmicutes,4HCZJ@91061|Bacilli,26F2T@186818|Planococcaceae	91061|Bacilli	M	Peptidase family M23	spoIIQ	GO:0005575,GO:0005623,GO:0042601,GO:0042763,GO:0044464	-	ko:K06386	-	-	-	-	ko00000	1.A.34.1.1	-	-	Peptidase_M23	bin.863	spoIIQ	Engulfment	29825	Poultry	d__Bacteria;	p__Firmicutes	c__Bacilli	o__Bacillales	f__Planococcaceae	g__Rummeliibacillus	s__Rummeliibacillus
2842806	1227360.C176_14547	9.36e-25	97.4	2C5KI@1|root,33GID@2|Bacteria,1VNSV@1239|Firmicutes,4HSJZ@91061|Bacilli,26GFU@186818|Planococcaceae	91061|Bacilli	-	-	-	-	-	ko:K06393	-	-	-	-	ko00000	-	-	-	SpoIIIAC	bin.863	spoiiiAD	Engulfment	29825	Poultry	d__Bacteria;	p__Firmicutes	c__Bacilli	o__Bacillales	f__Planococcaceae	g__Rummeliibacillus	s__Rummeliibacillus
2842807	1227360.C176_14542	6.42e-74	234	2C2CG@1|root,2Z7PW@2|Bacteria,1TQQ2@1239|Firmicutes,4H9UX@91061|Bacilli,26FUG@186818|Planococcaceae	91061|Bacilli	S	Stage III sporulation protein AE (spore_III_AE)	spoIIIAE	-	-	ko:K06394	-	-	-	-	ko00000	-	-	-	Spore_III_AE	bin.863	spoIIIAE	Engulfment	29825	Poultry	d__Bacteria;	p__Firmicutes	c__Bacilli	o__Bacillales	f__Planococcaceae	g__Rummeliibacillus	s__Rummeliibacillus
2842808	1227360.C176_14537	1.46e-18	81.3	2EKYM@1|root,33EN4@2|Bacteria,1VMXG@1239|Firmicutes,4HSMG@91061|Bacilli,26GCT@186818|Planococcaceae	91061|Bacilli	-	-	-	-	-	ko:K06396	-	-	-	-	ko00000	-	-	-	-	bin.863	spoIIIAG	Engulfment	29825	Poultry	d__Bacteria;	p__Firmicutes	c__Bacilli	o__Bacillales	f__Planococcaceae	g__Rummeliibacillus	s__Rummeliibacillus
2842809	1227360.C176_14532	6.58e-81	244	2AJAE@1|root,319VH@2|Bacteria,1V70Z@1239|Firmicutes,4HIXS@91061|Bacilli,26FGF@186818|Planococcaceae	91061|Bacilli	S	SpoIIIAH-like protein	spoIIIAH	-	-	ko:K06397	-	-	-	-	ko00000	1.A.34.1.1	-	-	SpoIIIAH	bin.863	spoIIIAH	Engulfment	29825	Poultry	d__Bacteria;	p__Firmicutes	c__Bacilli	o__Bacillales	f__Planococcaceae	g__Rummeliibacillus	s__Rummeliibacillus
2842207	1227360.C176_17311	3.64e-86	263	2B51H@1|root,31XUS@2|Bacteria,1V6KA@1239|Firmicutes,4HKBP@91061|Bacilli,26E3K@186818|Planococcaceae	91061|Bacilli	S	Sporulation protein YunB (Spo_YunB)	yunB	-	-	-	-	-	-	-	-	-	-	-	Spore_YunB	bin.863	yunB	Engulfment	29825	Poultry	d__Bacteria;	p__Firmicutes	c__Bacilli	o__Bacillales	f__Planococcaceae	g__Rummeliibacillus	s__Rummeliibacillus
2841814	1227360.C176_15402	3.05e-121	351	COG1191@1|root,COG1191@2|Bacteria,1TPJ5@1239|Firmicutes,4HBY2@91061|Bacilli,26CZR@186818|Planococcaceae	91061|Bacilli	K	Helix-turn-helix	sigK	GO:0000003,GO:0000988,GO:0000990,GO:0003674,GO:0006139,GO:0006351,GO:0006352,GO:0006355,GO:0006725,GO:0006807,GO:0008150,GO:0008152,GO:0009058,GO:0009059,GO:0009889,GO:0009987,GO:0010467,GO:0010468,GO:0010556,GO:0016070,GO:0016987,GO:0018130,GO:0019219,GO:0019222,GO:0019438,GO:0019954,GO:0030436,GO:0031323,GO:0031326,GO:0032502,GO:0032774,GO:0034641,GO:0034645,GO:0034654,GO:0043170,GO:0043254,GO:…	-	ko:K03091	-	-	-	-	ko00000,ko03021	-	-	-	Sigma70_r2,Sigma70_r4	bin.863	sigK	sigE_regulon	29825	Poultry	d__Bacteria;	p__Firmicutes	c__Bacilli	o__Bacillales	f__Planococcaceae	g__Rummeliibacillus	s__Rummeliibacillus
2842002	1227360.C176_15637	1.79e-241	677	COG2244@1|root,COG2244@2|Bacteria,1TNYX@1239|Firmicutes,4HAB7@91061|Bacilli,26E3I@186818|Planococcaceae	91061|Bacilli	S	Polysaccharide biosynthesis protein	spoVB	-	-	ko:K06409	-	-	-	-	ko00000,ko02000	2.A.66.2.14	-	-	Polysacc_synt,Polysacc_synt_C	bin.863	spoVB	sigE_regulon	29825	Poultry	d__Bacteria;	p__Firmicutes	c__Bacilli	o__Bacillales	f__Planococcaceae	g__Rummeliibacillus	s__Rummeliibacillus
2842266	1227360.C176_09852	1.28e-168	483	COG0772@1|root,COG0772@2|Bacteria,1TPT7@1239|Firmicutes,4HAEV@91061|Bacilli,26DS7@186818|Planococcaceae	91061|Bacilli	D	Belongs to the SEDS family	ftsW	-	-	ko:K03588	ko04112,map04112	-	-	-	ko00000,ko00001,ko02000,ko03036	2.A.103.1	-	-	FTSW_RODA_SPOVE	bin.863	ftsW	sigE_regulon	29825	Poultry	d__Bacteria;	p__Firmicutes	c__Bacilli	o__Bacillales	f__Planococcaceae	g__Rummeliibacillus	s__Rummeliibacillus
2842890	1033738.CAEP01000141_gene3559	1.22e-190	538	COG0787@1|root,COG0787@2|Bacteria,1TNYY@1239|Firmicutes,4HA95@91061|Bacilli,26DIJ@186818|Planococcaceae	91061|Bacilli	M	Catalyzes the interconversion of L-alanine and D- alanine. May also act on other amino acids	alr	-	5.1.1.1,5.1.1.5	ko:K01775,ko:K20707	ko00473,ko01100,ko01502,map00473,map01100,map01502	-	R00401	RC00285	ko00000,ko00001,ko01000,ko01011	-	-	-	Ala_racemase_C,Ala_racemase_N	bin.863	alr	sigE_regulon	29825	Poultry	d__Bacteria;	p__Firmicutes	c__Bacilli	o__Bacillales	f__Planococcaceae	g__Rummeliibacillus	s__Rummeliibacillus
2843989	1227360.C176_20964	2.06e-132	387	COG1686@1|root,COG1686@2|Bacteria,1TQ8M@1239|Firmicutes,4HAHH@91061|Bacilli,26E6R@186818|Planococcaceae	91061|Bacilli	M	D-alanyl-D-alanine carboxypeptidase	dacB	GO:0003674,GO:0003824,GO:0004175,GO:0006508,GO:0006807,GO:0008150,GO:0008152,GO:0008233,GO:0016787,GO:0019538,GO:0043170,GO:0044238,GO:0070011,GO:0071704,GO:0140096,GO:1901564	3.4.16.4	ko:K07258	ko00550,ko01100,map00550,map01100	-	-	-	ko00000,ko00001,ko01000,ko01002,ko01011	-	-	-	PBP5_C,Peptidase_S11	bin.863	dacB	sigE_regulon	29825	Poultry	d__Bacteria;	p__Firmicutes	c__Bacilli	o__Bacillales	f__Planococcaceae	g__Rummeliibacillus	s__Rummeliibacillus
2842437	1347368.HG964404_gene5242	8.06e-92	276	COG2267@1|root,COG2267@2|Bacteria,1TPI0@1239|Firmicutes,4HCKX@91061|Bacilli,1ZEU4@1386|Bacillus	91061|Bacilli	I	hydrolases or acyltransferases (alpha beta hydrolase superfamily)	yisY	-	1.11.1.10	ko:K00433	-	-	-	-	ko00000,ko01000	-	-	-	Abhydrolase_1,Abhydrolase_4,Hydrolase_4	bin.863	yisY	sigE_regulon	29825	Poultry	d__Bacteria;	p__Firmicutes	c__Bacilli	o__Bacillales	f__Planococcaceae	g__Rummeliibacillus	s__Rummeliibacillus
2843174	1227360.C176_19314	1.18e-252	706	COG0793@1|root,COG0793@2|Bacteria,1TPBI@1239|Firmicutes,4HAKE@91061|Bacilli,26D14@186818|Planococcaceae	91061|Bacilli	M	Belongs to the peptidase S41A family	ctpA	GO:0003674,GO:0003824,GO:0004175,GO:0005575,GO:0005623,GO:0006508,GO:0006807,GO:0007154,GO:0007165,GO:0008150,GO:0008152,GO:0008233,GO:0009987,GO:0016787,GO:0019538,GO:0023052,GO:0030288,GO:0030313,GO:0031975,GO:0042597,GO:0043170,GO:0044238,GO:0044464,GO:0050789,GO:0050794,GO:0050896,GO:0051716,GO:0065007,GO:0070011,GO:0071704,GO:0140096,GO:1901564	3.4.21.102	ko:K03797	-	-	-	-	ko00000,ko01000,ko01002	-	-	-	PDZ,PDZ_2,PG_binding_1,Peptidase_S41	bin.863	ctpB	sigE_regulon	29825	Poultry	d__Bacteria;	p__Firmicutes	c__Bacilli	o__Bacillales	f__Planococcaceae	g__Rummeliibacillus	s__Rummeliibacillus
2842887	1227360.C176_13067	3.17e-96	285	COG0705@1|root,COG0705@2|Bacteria,1UYXN@1239|Firmicutes,4HCIU@91061|Bacilli,26E4E@186818|Planococcaceae	91061|Bacilli	S	Rhomboid family	ydcA	-	3.4.21.105	ko:K19225	-	-	-	-	ko00000,ko01000,ko01002	-	-	-	Rhomboid	bin.863	ydca	sigE_regulon	29825	Poultry	d__Bacteria;	p__Firmicutes	c__Bacilli	o__Bacillales	f__Planococcaceae	g__Rummeliibacillus	s__Rummeliibacillus
2842889	1227360.C176_13057	1.4e-130	389	COG2834@1|root,COG2834@2|Bacteria,1TSRE@1239|Firmicutes,4HBCH@91061|Bacilli,26CZ3@186818|Planococcaceae	91061|Bacilli	M	COG2834 Outer membrane lipoprotein-sorting protein	ydcC	-	-	-	-	-	-	-	-	-	-	-	DUF4367	bin.863	ydcc	sigE_regulon	29825	Poultry	d__Bacteria;	p__Firmicutes	c__Bacilli	o__Bacillales	f__Planococcaceae	g__Rummeliibacillus	s__Rummeliibacillus
2844219	1227360.C176_00355	3.74e-236	654	COG2718@1|root,COG2718@2|Bacteria,1TQIN@1239|Firmicutes,4HBIH@91061|Bacilli,26EFY@186818|Planococcaceae	91061|Bacilli	S	Protein of unknown function (DUF444)	yhbH	-	-	ko:K09786	-	-	-	-	ko00000	-	-	-	DUF444	bin.863	yhbh	sigE_regulon	29825	Poultry	d__Bacteria;	p__Firmicutes	c__Bacilli	o__Bacillales	f__Planococcaceae	g__Rummeliibacillus	s__Rummeliibacillus
2844371	1227360.C176_03638	4.48e-48	163	2AUKD@1|root,31K93@2|Bacteria,1V6PK@1239|Firmicutes,4HMIU@91061|Bacilli,26FU5@186818|Planococcaceae	91061|Bacilli	S	Stage II sporulation protein R (spore_II_R)	-	-	-	ko:K06387	-	-	-	-	ko00000	-	-	-	Spore_II_R	bin.863	spoIIR	sigF_regulon	29825	Poultry	d__Bacteria;	p__Firmicutes	c__Bacilli	o__Bacillales	f__Planococcaceae	g__Rummeliibacillus	s__Rummeliibacillus
2843265	1227360.C176_01795	5.98e-105	305	COG2002@1|root,COG2002@2|Bacteria,1V02A@1239|Firmicutes,4HDIW@91061|Bacilli,26CTM@186818|Planococcaceae	91061|Bacilli	K	Stage V sporulation protein T C-terminal, transcription factor	spoVT	GO:0003674,GO:0005488,GO:0005515,GO:0042802	-	ko:K04769	-	-	-	-	ko00000,ko03000	-	-	-	MazE_antitoxin,SpoVT_C	bin.863	spoVT	sigF_regulon	29825	Poultry	d__Bacteria;	p__Firmicutes	c__Bacilli	o__Bacillales	f__Planococcaceae	g__Rummeliibacillus	s__Rummeliibacillus
2841835	1227360.C176_10232	6.66e-138	397	COG1561@1|root,COG1561@2|Bacteria,1TQHJ@1239|Firmicutes,4HAK9@91061|Bacilli,26DXM@186818|Planococcaceae	91061|Bacilli	S	Domain of unknown function (DUF1732)	yloC	-	-	-	-	-	-	-	-	-	-	-	DUF1732,YicC_N	bin.863	yloC	sigF_regulon	29825	Poultry	d__Bacteria;	p__Firmicutes	c__Bacilli	o__Bacillales	f__Planococcaceae	g__Rummeliibacillus	s__Rummeliibacillus
2843615	1227360.C176_03853	4.6e-97	288	2A3YB@1|root,30SGP@2|Bacteria,1V3JK@1239|Firmicutes,4HHK1@91061|Bacilli,26EVH@186818|Planococcaceae	91061|Bacilli	-	-	rsfA_1	GO:0005575,GO:0005623,GO:0042763,GO:0044464	-	ko:K06314	-	-	-	-	ko00000,ko03000	-	-	-	Myb_DNA-bind_6	bin.863	rsfA	sigF_regulon	29825	Poultry	d__Bacteria;	p__Firmicutes	c__Bacilli	o__Bacillales	f__Planococcaceae	g__Rummeliibacillus	s__Rummeliibacillus
2842087	1145276.T479_05410	3.37e-42	139	2E5KP@1|root,330BT@2|Bacteria,1VGM7@1239|Firmicutes,4HNNX@91061|Bacilli,3IYD2@400634|Lysinibacillus	91061|Bacilli	S	Protein of unknown function (DUF3243)	ymfJ	-	-	-	-	-	-	-	-	-	-	-	DUF3243	bin.863	ymfJ	sigF_regulon	29825	Poultry	d__Bacteria;	p__Firmicutes	c__Bacilli	o__Bacillales	f__Planococcaceae	g__Rummeliibacillus	s__Rummeliibacillus
2841818	1227360.C176_11429	5.35e-120	350	2CH5D@1|root,2Z821@2|Bacteria,1TS45@1239|Firmicutes,4HCE9@91061|Bacilli,26E49@186818|Planococcaceae	91061|Bacilli	S	Bacterial protein YqhG of unknown function	yqhG	-	-	-	-	-	-	-	-	-	-	-	YqhG	bin.863	yqhG	sigF_regulon	29825	Poultry	d__Bacteria;	p__Firmicutes	c__Bacilli	o__Bacillales	f__Planococcaceae	g__Rummeliibacillus	s__Rummeliibacillus
2843651	1227360.C176_03543	7.08e-33	115	COG4836@1|root,COG4836@2|Bacteria,1VK5C@1239|Firmicutes,4HR8D@91061|Bacilli,26G26@186818|Planococcaceae	91061|Bacilli	S	Protein of unknown function (DUF1146)	ywzB	-	-	-	-	-	-	-	-	-	-	-	DUF1146	bin.863	ywzB	sigF_regulon	29825	Poultry	d__Bacteria;	p__Firmicutes	c__Bacilli	o__Bacillales	f__Planococcaceae	g__Rummeliibacillus	s__Rummeliibacillus
2842768	1160707.AJIK01000011_gene2588	9.86e-75	226	2ANER@1|root,31DDD@2|Bacteria,1V46U@1239|Firmicutes,4HH0C@91061|Bacilli,26F51@186818|Planococcaceae	91061|Bacilli	S	Pfam:SpoVA	spoVAC	-	-	ko:K06405	-	-	-	-	ko00000	-	-	-	SpoVAC_SpoVAEB	bin.863	spoVAC	sigG_regulon	29825	Poultry	d__Bacteria;	p__Firmicutes	c__Bacilli	o__Bacillales	f__Planococcaceae	g__Rummeliibacillus	s__Rummeliibacillus
2842767	1227360.C176_02588	1.44e-166	474	COG0332@1|root,COG0332@2|Bacteria,1TPDE@1239|Firmicutes,4H9W9@91061|Bacilli,26CZT@186818|Planococcaceae	91061|Bacilli	I	Stage V sporulation protein AD (SpoVAD)	spoVAD	-	-	ko:K06406	-	-	-	-	ko00000	-	-	-	SpoVAD	bin.863	spoVAD	sigG_regulon	29825	Poultry	d__Bacteria;	p__Firmicutes	c__Bacilli	o__Bacillales	f__Planococcaceae	g__Rummeliibacillus	s__Rummeliibacillus
2843499	1227360.C176_15017	2.56e-194	541	COG0648@1|root,COG0648@2|Bacteria,1TP1D@1239|Firmicutes,4HB4F@91061|Bacilli,26EGK@186818|Planococcaceae	91061|Bacilli	L	Endonuclease IV plays a role in DNA repair. It cleaves phosphodiester bonds at apurinic or apyrimidinic sites (AP sites) to produce new 5'-ends that are base-free deoxyribose 5-phosphate residues. It preferentially attacks modified AP sites created by bleomycin and neocarzinostatin	nfo	GO:0003674,GO:0003824,GO:0003906,GO:0006139,GO:0006259,GO:0006281,GO:0006284,GO:0006725,GO:0006807,GO:0006950,GO:0006974,GO:0008081,GO:0008150,GO:0008152,GO:0009987,GO:0016787,GO:0016788,GO:0033554,GO:0034641,GO:0042578,GO:0043170,GO:0044237,GO:0044238,GO:0044260,GO:0046483,GO:0050896,GO:0051716,GO:0071704,GO:0090304,GO:0140097,GO:1901360	3.1.21.2	ko:K01151	ko03410,map03410	-	-	-	ko00000,ko00001,ko01000,ko03400	-	-	-	AP_endonuc_2	bin.863	nfo	sigG_regulon	29825	Poultry	d__Bacteria;	p__Firmicutes	c__Bacilli	o__Bacillales	f__Planococcaceae	g__Rummeliibacillus	s__Rummeliibacillus
2844024	665952.HMPREF1015_02110	2.07e-27	100	2BX75@1|root,32YCI@2|Bacteria,1VEDY@1239|Firmicutes,4HNHZ@91061|Bacilli,1ZIWS@1386|Bacillus	91061|Bacilli	S	spore protein	sspB	-	-	ko:K06418,ko:K06419,ko:K06420	-	-	-	-	ko00000	-	-	-	SASP	bin.863	sspB	sigG_regulon	29825	Poultry	d__Bacteria;	p__Firmicutes	c__Bacilli	o__Bacillales	f__Planococcaceae	g__Rummeliibacillus	s__Rummeliibacillus
2843983	1227360.C176_20994	2.15e-240	675	COG0697@1|root,COG0697@2|Bacteria,1TP7K@1239|Firmicutes,4HBWN@91061|Bacilli,26E2N@186818|Planococcaceae	91061|Bacilli	EG	Bacillus/Clostridium GerA spore germination protein	spoVAF	-	-	ko:K06408	-	-	-	-	ko00000	-	-	-	GerA	bin.863	spoVAF	sigG_regulon	29825	Poultry	d__Bacteria;	p__Firmicutes	c__Bacilli	o__Bacillales	f__Planococcaceae	g__Rummeliibacillus	s__Rummeliibacillus
2842766	1227360.C176_02583	4.58e-68	207	2ANER@1|root,315MJ@2|Bacteria,1V6SU@1239|Firmicutes,4HIW4@91061|Bacilli,26FC7@186818|Planococcaceae	91061|Bacilli	S	SpoVAC/SpoVAEB sporulation membrane protein	spoVAE	-	-	ko:K06407	-	-	-	-	ko00000	-	-	-	SpoVAC_SpoVAEB	bin.863	spoVAEB	sigG_regulon	29825	Poultry	d__Bacteria;	p__Firmicutes	c__Bacilli	o__Bacillales	f__Planococcaceae	g__Rummeliibacillus	s__Rummeliibacillus
2843252	946235.CAER01000029_gene817	7.33e-22	85.9	2E2ZT@1|root,32Y0E@2|Bacteria,1VEHE@1239|Firmicutes,4HNK8@91061|Bacilli,23M7T@182709|Oceanobacillus	91061|Bacilli	S	Small, acid-soluble spore proteins, alpha/beta type	sspF	-	-	ko:K06423	-	-	-	-	ko00000	-	-	-	SASP	bin.863	sspF	sigG_regulon	29825	Poultry	d__Bacteria;	p__Firmicutes	c__Bacilli	o__Bacillales	f__Planococcaceae	g__Rummeliibacillus	s__Rummeliibacillus
2842477	1227360.C176_10767	4.34e-78	244	COG0111@1|root,COG0111@2|Bacteria,1TPUC@1239|Firmicutes,4ISD9@91061|Bacilli,26FCQ@186818|Planococcaceae	91061|Bacilli	EH	Catalyzes the synthesis of dipicolinic acid from dihydroxydipicolinic acid	spoVFA	-	-	ko:K06410	-	-	-	-	ko00000	-	-	-	2-Hacid_dh_C,AdoHcyase_NAD,AlaDh_PNT_C,DpaA_N,IlvN	bin.863	spoVFA	sigK_regulon	29825	Poultry	d__Bacteria;	p__Firmicutes	c__Bacilli	o__Bacillales	f__Planococcaceae	g__Rummeliibacillus	s__Rummeliibacillus
2842478	1384057.CD33_18205	2.26e-113	328	COG0452@1|root,COG0452@2|Bacteria,1TQPT@1239|Firmicutes,4HAU9@91061|Bacilli,3IXKS@400634|Lysinibacillus	91061|Bacilli	H	Involved in production of dipicolinic acid (pyridine-2,6-dicarboxylic acid, DPA) which is synthesized late in sporulation in the mother cell and accumulates in the spore	spoVFB	-	-	ko:K06411	-	-	-	-	ko00000	-	-	-	Flavoprotein	bin.863	spoVFB	sigK_regulon	29825	Poultry	d__Bacteria;	p__Firmicutes	c__Bacilli	o__Bacillales	f__Planococcaceae	g__Rummeliibacillus	s__Rummeliibacillus
2841807	1385511.N783_13085	9.99e-30	108	COG1376@1|root,COG1376@2|Bacteria,1V9XU@1239|Firmicutes,4HKDD@91061|Bacilli	91061|Bacilli	M	ErfK YbiS YcfS YnhG family protein	ykuD	-	-	-	-	-	-	-	-	-	-	-	LysM,YkuD	bin.863	ykuD	sigK_regulon	29825	Poultry	d__Bacteria;	p__Firmicutes	c__Bacilli	o__Bacillales	f__Planococcaceae	g__Rummeliibacillus	s__Rummeliibacillus
2842849	1227360.C176_20654	1.56e-252	704	COG0699@1|root,COG0699@2|Bacteria,1TPPG@1239|Firmicutes,4HBH1@91061|Bacilli,26IIC@186818|Planococcaceae	91061|Bacilli	S	Stage IV sporulation protein A (spore_IV_A)	spoIVA	GO:0000166,GO:0000270,GO:0003674,GO:0003824,GO:0005488,GO:0005524,GO:0005575,GO:0005618,GO:0005623,GO:0006022,GO:0006807,GO:0008144,GO:0008150,GO:0008152,GO:0009653,GO:0009847,GO:0009987,GO:0010927,GO:0016043,GO:0016462,GO:0016787,GO:0016817,GO:0016818,GO:0016887,GO:0017076,GO:0017111,GO:0022607,GO:0030154,GO:0030203,GO:0030312,GO:0030435,GO:0030554,GO:0031160,GO:0032502,GO:0032553,GO:0032555,GO:…	-	ko:K06398	-	-	-	-	ko00000	-	-	-	Spore_IV_A	bin.863	spoIVA	spore_coat	29825	Poultry	d__Bacteria;	p__Firmicutes	c__Bacilli	o__Bacillales	f__Planococcaceae	g__Rummeliibacillus	s__Rummeliibacillus
2844202	1274524.BSONL12_03619	2.34e-121	347	COG3546@1|root,COG3546@2|Bacteria,1TQVQ@1239|Firmicutes,4HA34@91061|Bacilli,1ZQQY@1386|Bacillus	91061|Bacilli	P	Spore Coat	cotJC	-	-	ko:K06334	-	-	-	-	ko00000	-	-	-	Mn_catalase	bin.863	cotJC	spore_coat	29825	Poultry	d__Bacteria;	p__Firmicutes	c__Bacilli	o__Bacillales	f__Planococcaceae	g__Rummeliibacillus	s__Rummeliibacillus
2842011	1227360.C176_15677	1.91e-22	107	COG1388@1|root,COG1388@2|Bacteria,1VETU@1239|Firmicutes,4HP2D@91061|Bacilli,26FXK@186818|Planococcaceae	91061|Bacilli	M	Lysin motif	safA	GO:0003674,GO:0005488,GO:0005515,GO:0019899,GO:0051117	-	ko:K06370	-	-	-	-	ko00000	-	-	-	LysM	bin.863	safA	spore_coat	29825	Poultry	d__Bacteria;	p__Firmicutes	c__Bacilli	o__Bacillales	f__Planococcaceae	g__Rummeliibacillus	s__Rummeliibacillus
2844203	946235.CAER01000045_gene1320	1.63e-50	160	2E34J@1|root,32Y4N@2|Bacteria,1VESM@1239|Firmicutes,4HKID@91061|Bacilli	91061|Bacilli	S	spore coat protein CotJB	cotJB	-	-	ko:K06333	-	-	-	-	ko00000	-	-	-	CotJB	bin.863	cotJB	spore_coat	29825	Poultry	d__Bacteria;	p__Firmicutes	c__Bacilli	o__Bacillales	f__Planococcaceae	g__Rummeliibacillus	s__Rummeliibacillus
2842559	1227360.C176_10902	6.79e-89	266	2BYGR@1|root,2ZIKA@2|Bacteria,1V30V@1239|Firmicutes,4HFUK@91061|Bacilli,26ETI@186818|Planococcaceae	91061|Bacilli	S	Outer spore coat protein E (CotE)	cotE	-	-	ko:K06328	-	-	-	-	ko00000	-	-	-	CotE	bin.863	cotE	spore_coat	29825	Poultry	d__Bacteria;	p__Firmicutes	c__Bacilli	o__Bacillales	f__Planococcaceae	g__Rummeliibacillus	s__Rummeliibacillus
2844204	1384049.CD29_07895	4.45e-37	125	2E85N@1|root,332J6@2|Bacteria,1VFSE@1239|Firmicutes,4HNIY@91061|Bacilli,3IYT2@400634|Lysinibacillus	91061|Bacilli	S	Spore coat associated protein JA (CotJA)	cotJA	-	-	ko:K06332	-	-	-	-	ko00000	-	-	-	CotJA	bin.863	cotJA	spore_coat	29825	Poultry	d__Bacteria;	p__Firmicutes	c__Bacilli	o__Bacillales	f__Planococcaceae	g__Rummeliibacillus	s__Rummeliibacillus
2842965	1122143.AUEG01000002_gene779	1.89e-31	116	COG0071@1|root,COG0071@2|Bacteria,1VG0E@1239|Firmicutes,4HPDH@91061|Bacilli,27GFC@186828|Carnobacteriaceae	91061|Bacilli	O	Hsp20/alpha crystallin family	-	-	-	ko:K13993	ko04141,map04141	-	-	-	ko00000,ko00001,ko03110	-	-	-	HSP20	bin.863	hsps	spore_coat	29825	Poultry	d__Bacteria;	p__Firmicutes	c__Bacilli	o__Bacillales	f__Planococcaceae	g__Rummeliibacillus	s__Rummeliibacillus
2844111	1227360.C176_10062	0	993	COG0768@1|root,COG0768@2|Bacteria,1TP93@1239|Firmicutes,4H9VQ@91061|Bacilli,26DZ2@186818|Planococcaceae	91061|Bacilli	M	Penicillin-binding Protein dimerisation domain	spoVD	-	-	ko:K08384	ko00550,map00550	-	-	-	ko00000,ko00001,ko01011	-	-	-	PASTA,PBP_dimer,Transpeptidase	bin.863	spoVD	spore_cortex	29825	Poultry	d__Bacteria;	p__Firmicutes	c__Bacilli	o__Bacillales	f__Planococcaceae	g__Rummeliibacillus	s__Rummeliibacillus
2844494	1033739.CAEU01000017_gene2458	2.19e-121	374	COG0860@1|root,COG3807@1|root,COG0860@2|Bacteria,COG3807@2|Bacteria,1UYPW@1239|Firmicutes,4HBVT@91061|Bacilli,26CYS@186818|Planococcaceae	91061|Bacilli	M	N-acetylmuramoyl-L-alanine amidase	lytH	GO:0005575,GO:0005623,GO:0030288,GO:0030313,GO:0031975,GO:0042597,GO:0044464	3.5.1.28	ko:K01448	ko01503,map01503	M00727	R04112	RC00064,RC00141	ko00000,ko00001,ko00002,ko01000,ko01011,ko03036	-	-	-	Amidase_3,SH3_3	bin.863	lytH	spore_cortex	29825	Poultry	d__Bacteria;	p__Firmicutes	c__Bacilli	o__Bacillales	f__Planococcaceae	g__Rummeliibacillus	s__Rummeliibacillus
2842376	1227360.C176_15162	1.67e-139	408	COG0561@1|root,COG0561@2|Bacteria,1TR3N@1239|Firmicutes,4HC8P@91061|Bacilli,26EXM@186818|Planococcaceae	91061|Bacilli	S	Putative stage IV sporulation protein YqfD	yqfD	-	-	ko:K06438	-	-	-	-	ko00000	-	-	-	YqfD	bin.863	yqfD	spore_cortex	29825	Poultry	d__Bacteria;	p__Firmicutes	c__Bacilli	o__Bacillales	f__Planococcaceae	g__Rummeliibacillus	s__Rummeliibacillus
2843623	665952.HMPREF1015_01480	2.46e-26	101	2DPQ6@1|root,332Y4@2|Bacteria,1VJD6@1239|Firmicutes,4HQPY@91061|Bacilli,1ZJDN@1386|Bacillus	91061|Bacilli	S	Inner spore coat protein D	-	-	-	ko:K06327	-	-	-	-	ko00000	-	-	-	Spore-coat_CotD	bin.863	cotD	spore_cortex	29825	Poultry	d__Bacteria;	p__Firmicutes	c__Bacilli	o__Bacillales	f__Planococcaceae	g__Rummeliibacillus	s__Rummeliibacillus
2844226	1227360.C176_15312	2.81e-139	405	COG0680@1|root,COG0680@2|Bacteria,1TPFY@1239|Firmicutes,4HAGH@91061|Bacilli,26DAQ@186818|Planococcaceae	91061|Bacilli	C	Initiates the rapid degradation of small, acid-soluble proteins during spore germination	gpr	GO:0000003,GO:0003674,GO:0003824,GO:0006508,GO:0006807,GO:0008150,GO:0008152,GO:0008233,GO:0016787,GO:0019538,GO:0019954,GO:0030436,GO:0032502,GO:0043170,GO:0043934,GO:0044238,GO:0071704,GO:0140096,GO:1901564	3.4.24.78	ko:K06012	-	-	-	-	ko00000,ko01000,ko01002	-	-	-	Peptidase_A25	bin.863	gpr	germination	29825	Poultry	d__Bacteria;	p__Firmicutes	c__Bacilli	o__Bacillales	f__Planococcaceae	g__Rummeliibacillus	s__Rummeliibacillus
2843196	1145276.T479_11275	5.12e-42	137	COG1278@1|root,COG1278@2|Bacteria,1VEE0@1239|Firmicutes,4HNJC@91061|Bacilli,3IYJY@400634|Lysinibacillus	91061|Bacilli	K	Cold-shock protein	cspD	-	-	ko:K03704	-	-	-	-	ko00000,ko03000	-	-	-	CSD	bin.863	CSD	germination	29825	Poultry	d__Bacteria;	p__Firmicutes	c__Bacilli	o__Bacillales	f__Planococcaceae	g__Rummeliibacillus	s__Rummeliibacillus
2841900	1227360.C176_20699	2.19e-182	521	COG2959@1|root,COG2959@2|Bacteria,1TT9K@1239|Firmicutes,4HBM9@91061|Bacilli,26EKK@186818|Planococcaceae	91061|Bacilli	H	YpeB sporulation	ypeB	-	-	ko:K06313	-	-	-	-	ko00000	-	-	-	PepSY,YPEB	bin.863	ypeB	germination	29825	Poultry	d__Bacteria;	p__Firmicutes	c__Bacilli	o__Bacillales	f__Planococcaceae	g__Rummeliibacillus	s__Rummeliibacillus
2842299	1227360.C176_17731	4.01e-157	444	COG0682@1|root,COG0682@2|Bacteria,1TPAK@1239|Firmicutes,4HAT0@91061|Bacilli,26D9R@186818|Planococcaceae	91061|Bacilli	M	Transfers the N-acyl diglyceride group on what will become the N-terminal cysteine of membrane lipoproteins	lgt	-	-	ko:K13292	-	-	-	-	ko00000,ko01000	-	-	-	LGT	bin.863	lgt	germination	29825	Poultry	d__Bacteria;	p__Firmicutes	c__Bacilli	o__Bacillales	f__Planococcaceae	g__Rummeliibacillus	s__Rummeliibacillus
2842443	1227360.C176_01605	3.98e-35	129	29HQ2@1|root,304MB@2|Bacteria,1V21Z@1239|Firmicutes,4HG8B@91061|Bacilli,26F8Z@186818|Planococcaceae	91061|Bacilli	S	Spore gernimation protein	gerD	-	-	ko:K06294	-	-	-	-	ko00000	-	-	-	-	bin.863	gerD	germination	29825	Poultry	d__Bacteria;	p__Firmicutes	c__Bacilli	o__Bacillales	f__Planococcaceae	g__Rummeliibacillus	s__Rummeliibacillus
2843149	1382305.AZUC01000014_gene2309	3.57e-27	100	COG2197@1|root,COG2197@2|Bacteria,1VBZR@1239|Firmicutes,4HKT4@91061|Bacilli,26G33@186818|Planococcaceae	91061|Bacilli	K	helix_turn_helix, Lux Regulon	gerE	-	-	ko:K01994	-	-	-	-	ko00000,ko03000	-	-	-	GerE	bin.863	gerE	germination	29825	Poultry	d__Bacteria;	p__Firmicutes	c__Bacilli	o__Bacillales	f__Planococcaceae	g__Rummeliibacillus	s__Rummeliibacillus
2901893	1201292.DR75_2049	1.62e-175	491	COG0706@1|root,COG0706@2|Bacteria,1TQ0J@1239|Firmicutes,4HB3J@91061|Bacilli,4AZDJ@81852|Enterococcaceae	91061|Bacilli	U	Required for the insertion and or proper folding and or complex formation of integral membrane proteins into the membrane. Involved in integration of membrane proteins that insert both dependently and independently of the Sec translocase complex, as well as at least some lipoproteins	yidC	GO:0005575,GO:0008150,GO:0009653,GO:0009987,GO:0016020,GO:0030154,GO:0030435,GO:0032502,GO:0043934,GO:0048646,GO:0048856,GO:0048869	-	ko:K03217	ko02024,ko03060,ko03070,map02024,map03060,map03070	M00335	-	-	ko00000,ko00001,ko00002,ko02044,ko03029	2.A.9	-	-	60KD_IMP	bin.824	spoIIIJ	sporulation_onset_and_checkpoints	29852	Poultry	d__Bacteria;	p__Firmicutes	c__Bacilli	o__Lactobacillales	f__Enterococcaceae	g__Enterococcus	s__Enterococcus
2903810	226185.EF_0256	2.38e-134	380	COG0193@1|root,COG0193@2|Bacteria,1V3NB@1239|Firmicutes,4HH2Z@91061|Bacilli,4AZY0@81852|Enterococcaceae	91061|Bacilli	J	The natural substrate for this enzyme may be peptidyl- tRNAs which drop off the ribosome during protein synthesis	pth	GO:0003674,GO:0003824,GO:0004045,GO:0016787,GO:0016788,GO:0052689,GO:0140098,GO:0140101	3.1.1.29	ko:K01056	-	-	-	-	ko00000,ko01000,ko03012	-	-	-	Pept_tRNA_hydro	bin.824	pth	sporulation_onset_and_checkpoints	29852	Poultry	d__Bacteria;	p__Firmicutes	c__Bacilli	o__Lactobacillales	f__Enterococcaceae	g__Enterococcus	s__Enterococcus
2903806	1201292.DR75_2282	9.2e-93	273	COG2919@1|root,COG2919@2|Bacteria,1VKC5@1239|Firmicutes,4HR53@91061|Bacilli,4B3FM@81852|Enterococcaceae	91061|Bacilli	D	Septum formation initiator	divIC	-	-	ko:K13052	-	-	-	-	ko00000,ko03036	-	-	-	DivIC	bin.824	divIC	sporulation_onset_and_checkpoints	29852	Poultry	d__Bacteria;	p__Firmicutes	c__Bacilli	o__Lactobacillales	f__Enterococcaceae	g__Enterococcus	s__Enterococcus
2902596	226185.EF_0995	4.26e-80	247	COG1589@1|root,COG1589@2|Bacteria,1V6V5@1239|Firmicutes,4HDFD@91061|Bacilli,4B0D2@81852|Enterococcaceae	91061|Bacilli	D	Cell division protein that may be involved in stabilizing or promoting the assembly of the division complex	divIB	-	-	ko:K03589	ko04112,map04112	-	-	-	ko00000,ko00001,ko03036	-	-	-	FtsQ,POTRA_1	bin.824	divIB	sporulation_onset_and_checkpoints	29852	Poultry	d__Bacteria;	p__Firmicutes	c__Bacilli	o__Lactobacillales	f__Enterococcaceae	g__Enterococcus	s__Enterococcus
2902602	1201292.DR75_62	1.36e-114	334	COG3599@1|root,COG3599@2|Bacteria,1V27M@1239|Firmicutes,4HG80@91061|Bacilli,4B081@81852|Enterococcaceae	91061|Bacilli	D	DivIVA protein	divIVA	GO:0003674,GO:0005488,GO:0005515,GO:0042802	-	ko:K04074	-	-	-	-	ko00000,ko03036	-	-	-	DivIVA	bin.824	divIVA	sporulation_onset_and_checkpoints	29852	Poultry	d__Bacteria;	p__Firmicutes	c__Bacilli	o__Lactobacillales	f__Enterococcaceae	g__Enterococcus	s__Enterococcus
2902597	1201292.DR75_56	1.09999999999979e-311	850	COG0849@1|root,COG0849@2|Bacteria,1TP1Z@1239|Firmicutes,4H9NF@91061|Bacilli,4AZAP@81852|Enterococcaceae	91061|Bacilli	D	Cell division protein that is involved in the assembly of the Z ring. May serve as a membrane anchor for the Z ring	ftsA	GO:0003674,GO:0003824,GO:0005575,GO:0005623,GO:0005886,GO:0008150,GO:0009898,GO:0009987,GO:0016020,GO:0016462,GO:0016787,GO:0016817,GO:0016818,GO:0016887,GO:0017111,GO:0032153,GO:0044425,GO:0044459,GO:0044464,GO:0051301,GO:0071944,GO:0098552,GO:0098562	-	ko:K03590	ko04112,map04112	-	-	-	ko00000,ko00001,ko03036,ko04812	-	-	-	DUF3484,FtsA,SHS2_FTSA	bin.824	ftsA	sporulation_onset_and_checkpoints	29852	Poultry	d__Bacteria;	p__Firmicutes	c__Bacilli	o__Lactobacillales	f__Enterococcaceae	g__Enterococcus	s__Enterococcus
2903219	1201292.DR75_759	2.22e-161	452	COG2884@1|root,COG2884@2|Bacteria,1TP58@1239|Firmicutes,4H9Z2@91061|Bacilli,4B0C2@81852|Enterococcaceae	91061|Bacilli	D	cell division ATP-binding protein FtsE	ftsE	-	-	ko:K09812	ko02010,map02010	M00256	-	-	ko00000,ko00001,ko00002,ko02000,ko03036	3.A.1.140	-	-	ABC_tran	bin.824	ftsE	sporulation_onset_and_checkpoints	29852	Poultry	d__Bacteria;	p__Firmicutes	c__Bacilli	o__Lactobacillales	f__Enterococcaceae	g__Enterococcus	s__Enterococcus
2903802	1201292.DR75_2286	0	1240	COG0465@1|root,COG0465@2|Bacteria,1TPTV@1239|Firmicutes,4HAJB@91061|Bacilli,4AZ66@81852|Enterococcaceae	91061|Bacilli	O	Acts as a processive, ATP-dependent zinc metallopeptidase for both cytoplasmic and membrane proteins. Plays a role in the quality control of integral membrane proteins	ftsH	GO:0003674,GO:0003824,GO:0004176,GO:0005575,GO:0005623,GO:0006508,GO:0006807,GO:0008150,GO:0008152,GO:0008233,GO:0008237,GO:0009056,GO:0009057,GO:0016462,GO:0016787,GO:0016817,GO:0016818,GO:0016887,GO:0017111,GO:0019538,GO:0030163,GO:0030428,GO:0032502,GO:0042623,GO:0043170,GO:0043934,GO:0044238,GO:0044464,GO:0070011,GO:0071704,GO:0140096,GO:1901564,GO:1901565,GO:1901575	-	ko:K03798	-	M00742	-	-	ko00000,ko00002,ko01000,ko01002,ko03110	-	-	-	AAA,FtsH_ext,Peptidase_M41	bin.824	ftsH	sporulation_onset_and_checkpoints	29852	Poultry	d__Bacteria;	p__Firmicutes	c__Bacilli	o__Lactobacillales	f__Enterococcaceae	g__Enterococcus	s__Enterococcus
2902809	1201292.DR75_758	4.93e-58	186	COG2177@1|root,COG2177@2|Bacteria,1TPND@1239|Firmicutes,4HA5A@91061|Bacilli,4AZZ0@81852|Enterococcaceae	91061|Bacilli	D	Part of the ABC transporter FtsEX involved in asymmetric cellular division facilitating the initiation of sporulation	ftsX	-	-	ko:K09811	ko02010,map02010	M00256	-	-	ko00000,ko00001,ko00002,ko02000,ko03036	3.A.1.140	-	-	FtsX	bin.824	ftsX	sporulation_onset_and_checkpoints	29852	Poultry	d__Bacteria;	p__Firmicutes	c__Bacilli	o__Lactobacillales	f__Enterococcaceae	g__Enterococcus	s__Enterococcus
2902296	1201292.DR75_1814	5.43e-251	696	COG0552@1|root,COG0552@2|Bacteria,1TPRI@1239|Firmicutes,4HA6A@91061|Bacilli,4AZU6@81852|Enterococcaceae	91061|Bacilli	U	Involved in targeting and insertion of nascent membrane proteins into the cytoplasmic membrane. Acts as a receptor for the complex formed by the signal recognition particle (SRP) and the ribosome-nascent chain (RNC)	ftsY	-	-	ko:K03110	ko02024,ko03060,ko03070,map02024,map03060,map03070	M00335	-	-	ko00000,ko00001,ko00002,ko02044	3.A.5.1,3.A.5.2,3.A.5.7	-	-	SRP54,SRP54_N	bin.824	ftsY	sporulation_onset_and_checkpoints	29852	Poultry	d__Bacteria;	p__Firmicutes	c__Bacilli	o__Lactobacillales	f__Enterococcaceae	g__Enterococcus	s__Enterococcus
2902598	1201292.DR75_57	7.83e-283	774	COG0206@1|root,COG0206@2|Bacteria,1TP6W@1239|Firmicutes,4H9WZ@91061|Bacilli,4B0IM@81852|Enterococcaceae	91061|Bacilli	D	Essential cell division protein that forms a contractile ring structure (Z ring) at the future cell division site. The regulation of the ring assembly controls the timing and the location of cell division. One of the functions of the FtsZ ring is to recruit other cell division proteins to the septum to produce a new cell wall between the dividing cells. Binds GTP and shows GTPase activity	ftsZ	GO:0000166,GO:0001882,GO:0001883,GO:0003674,GO:0003824,GO:0003924,GO:0005488,GO:0005515,GO:0005525,GO:0005575,GO:0005622,GO:0005623,GO:0005737,GO:0008150,GO:0009987,GO:0016462,GO:0016787,GO:0016817,GO:0016818,GO:0017076,GO:0017111,GO:0019001,GO:0030428,GO:0032153,GO:0032549,GO:0032550,GO:0032553,GO:0032555,GO:0032561,GO:0035639,GO:0036094,GO:0042802,GO:0043167,GO:0043168,GO:0044424,GO:0044464,GO:…	-	ko:K03531	ko04112,map04112	-	-	-	ko00000,ko00001,ko02048,ko03036,ko04812	-	-	-	FtsZ_C,Tubulin	bin.824	ftsZ	sporulation_onset_and_checkpoints	29852	Poultry	d__Bacteria;	p__Firmicutes	c__Bacilli	o__Lactobacillales	f__Enterococcaceae	g__Enterococcus	s__Enterococcus
2901892	226185.EF_3330	2.75e-170	477	COG1847@1|root,COG1847@2|Bacteria,1V3IN@1239|Firmicutes,4HHHU@91061|Bacilli,4AZWE@81852|Enterococcaceae	91061|Bacilli	S	Jag_N	jag	-	-	ko:K06346	-	-	-	-	ko00000	-	-	-	Jag_N,KH_4,R3H	bin.824	jag	sporulation_onset_and_checkpoints	29852	Poultry	d__Bacteria;	p__Firmicutes	c__Bacilli	o__Lactobacillales	f__Enterococcaceae	g__Enterococcus	s__Enterococcus
2903812	1201292.DR75_2276	0	979	COG1012@1|root,COG1012@2|Bacteria,1TP4S@1239|Firmicutes,4H9MF@91061|Bacilli,4B00T@81852|Enterococcaceae	91061|Bacilli	C	Belongs to the aldehyde dehydrogenase family	aldA	-	1.2.1.3,1.2.1.8	ko:K00128,ko:K00130	ko00010,ko00053,ko00071,ko00260,ko00280,ko00310,ko00330,ko00340,ko00380,ko00410,ko00561,ko00620,ko00625,ko00903,ko00981,ko01100,ko01110,ko01120,ko01130,map00010,map00053,map00071,map00260,map00280,map00310,map00330,map00340,map00380,map00410,map00561,map00620,map00625,map00903,map00981,map01100,map01110,map01120,map01130	M00135,M00555	R00264,R00631,R00710,R00904,R01752,R01986,R02549,R02565,R02566,R02678,R02940,R02957,R03283,R03869,R04065,R04506,R04903,R05050,R05237,R05238,R05286,R06366,R08146	RC00047,RC00071,RC00080,RC00186,RC00218,RC00242,RC00816,RC01500	ko00000,ko00001,ko00002,ko01000	-	-	-	Aldedh	bin.824	ald	sporulation_onset_and_checkpoints	29852	Poultry	d__Bacteria;	p__Firmicutes	c__Bacilli	o__Lactobacillales	f__Enterococcaceae	g__Enterococcus	s__Enterococcus
2903391	1201292.DR75_533	0	864	COG0536@1|root,COG0536@2|Bacteria,1TPX7@1239|Firmicutes,4H9P8@91061|Bacilli,4AZI5@81852|Enterococcaceae	91061|Bacilli	S	An essential GTPase which binds GTP, GDP and possibly (p)ppGpp with moderate affinity, with high nucleotide exchange rates and a fairly low GTP hydrolysis rate. Plays a role in control of the cell cycle, stress response, ribosome biogenesis and in those bacteria that undergo differentiation, in morphogenesis control	obg	GO:0000003,GO:0000160,GO:0000166,GO:0001882,GO:0001883,GO:0003674,GO:0005488,GO:0005525,GO:0007154,GO:0007165,GO:0008150,GO:0009987,GO:0017076,GO:0019001,GO:0019954,GO:0023052,GO:0030436,GO:0032502,GO:0032549,GO:0032550,GO:0032553,GO:0032555,GO:0032561,GO:0035556,GO:0035639,GO:0036094,GO:0043167,GO:0043168,GO:0043934,GO:0050789,GO:0050794,GO:0050896,GO:0051716,GO:0065007,GO:0097159,GO:0097367,GO:…	-	ko:K03979	-	-	-	-	ko00000,ko01000,ko03009	-	-	-	DUF1967,GTP1_OBG,MMR_HSR1	bin.824	obg	sporulation_onset_and_checkpoints	29852	Poultry	d__Bacteria;	p__Firmicutes	c__Bacilli	o__Lactobacillales	f__Enterococcaceae	g__Enterococcus	s__Enterococcus
2902591	1201292.DR75_50	1.2e-81	243	COG4839@1|root,COG4839@2|Bacteria,1VCE5@1239|Firmicutes,4HM4W@91061|Bacilli,4B2X3@81852|Enterococcaceae	91061|Bacilli	D	Essential cell division protein	ftsL	-	-	-	-	-	-	-	-	-	-	-	DivIC	bin.824	ftsL	sporulation_onset_and_checkpoints	29852	Poultry	d__Bacteria;	p__Firmicutes	c__Bacilli	o__Lactobacillales	f__Enterococcaceae	g__Enterococcus	s__Enterococcus
2903017	1201292.DR75_1883	9.21e-78	232	COG4550@1|root,COG4550@2|Bacteria,1V4W0@1239|Firmicutes,4HH6Y@91061|Bacilli,4B3I7@81852|Enterococcaceae	91061|Bacilli	S	Belongs to the UPF0342 family	ymcA	-	3.6.3.21	ko:K02028	-	M00236	-	-	ko00000,ko00002,ko01000,ko02000	3.A.1.3	-	-	Com_YlbF	bin.824	ymcA	sporulation_onset_and_checkpoints	29852	Poultry	d__Bacteria;	p__Firmicutes	c__Bacilli	o__Lactobacillales	f__Enterococcaceae	g__Enterococcus	s__Enterococcus
2903276	1201292.DR75_1201	1.27e-94	276	COG3679@1|root,COG3679@2|Bacteria,1V3R6@1239|Firmicutes,4HGYS@91061|Bacilli,4B31V@81852|Enterococcaceae	91061|Bacilli	S	Belongs to the UPF0342 family	ylbF	-	-	-	-	-	-	-	-	-	-	-	Com_YlbF	bin.824	ylbF	sporulation_onset_and_checkpoints	29852	Poultry	d__Bacteria;	p__Firmicutes	c__Bacilli	o__Lactobacillales	f__Enterococcaceae	g__Enterococcus	s__Enterococcus
2902979	1201292.DR75_1454	3.51e-188	524	COG1774@1|root,COG1774@2|Bacteria,1TP1V@1239|Firmicutes,4H9M9@91061|Bacilli,4B02A@81852|Enterococcaceae	91061|Bacilli	S	PSP1 C-terminal conserved region	yaaT	GO:0005575,GO:0005622,GO:0005623,GO:0005737,GO:0044424,GO:0044464	-	-	-	-	-	-	-	-	-	-	PSP1	bin.824	yaaT	sporulation_onset_and_checkpoints	29852	Poultry	d__Bacteria;	p__Firmicutes	c__Bacilli	o__Lactobacillales	f__Enterococcaceae	g__Enterococcus	s__Enterococcus
2903509	1201292.DR75_2007	1.28e-177	495	COG1192@1|root,COG1192@2|Bacteria,1TP8S@1239|Firmicutes,4HAYM@91061|Bacilli,4AZ64@81852|Enterococcaceae	91061|Bacilli	D	Cellulose biosynthesis protein BcsQ	soj	GO:0008150,GO:0022603,GO:0042173,GO:0042174,GO:0043937,GO:0043939,GO:0045595,GO:0045596,GO:0048519,GO:0048523,GO:0050789,GO:0050793,GO:0050794,GO:0051093,GO:0065007	-	ko:K03496	-	-	-	-	ko00000,ko03036,ko04812	-	-	-	AAA_31	bin.824	soj	spo0a_regulon	29852	Poultry	d__Bacteria;	p__Firmicutes	c__Bacilli	o__Lactobacillales	f__Enterococcaceae	g__Enterococcus	s__Enterococcus
2903510	1201292.DR75_2006	1.61e-197	549	COG1475@1|root,COG1475@2|Bacteria,1TQ2B@1239|Firmicutes,4H9TB@91061|Bacilli,4B05W@81852|Enterococcaceae	91061|Bacilli	K	ParB-like nuclease domain	spo0J	GO:0005575,GO:0005622,GO:0005623,GO:0007059,GO:0008150,GO:0009295,GO:0009987,GO:0022603,GO:0042173,GO:0043226,GO:0043228,GO:0043229,GO:0043232,GO:0043590,GO:0043937,GO:0043938,GO:0044424,GO:0044464,GO:0045595,GO:0045597,GO:0045881,GO:0048518,GO:0048522,GO:0050789,GO:0050793,GO:0050794,GO:0051094,GO:0065007	-	ko:K03497	-	-	-	-	ko00000,ko03000,ko03036,ko04812	-	-	-	HTH_3,KorB,ParBc	bin.824	parB	spo0a_regulon	29852	Poultry	d__Bacteria;	p__Firmicutes	c__Bacilli	o__Lactobacillales	f__Enterococcaceae	g__Enterococcus	s__Enterococcus
2903273	1201292.DR75_1204	1.28e-256	706	COG0772@1|root,COG0772@2|Bacteria,1TPT7@1239|Firmicutes,4HAEV@91061|Bacilli,4AZPK@81852|Enterococcaceae	91061|Bacilli	D	Belongs to the SEDS family	ftsW	-	-	ko:K03588	ko04112,map04112	-	-	-	ko00000,ko00001,ko02000,ko03036	2.A.103.1	-	-	FTSW_RODA_SPOVE	bin.824	ftsW	sigE_regulon	29852	Poultry	d__Bacteria;	p__Firmicutes	c__Bacilli	o__Lactobacillales	f__Enterococcaceae	g__Enterococcus	s__Enterococcus
2901784	1201292.DR75_7	5.3e-239	657	COG1609@1|root,COG1609@2|Bacteria,1TPZM@1239|Firmicutes,4H9ZT@91061|Bacilli,4AZCI@81852|Enterococcaceae	91061|Bacilli	K	helix_turn _helix lactose operon repressor	malR	-	-	ko:K02529	-	-	-	-	ko00000,ko03000	-	-	-	LacI,Peripla_BP_3	bin.824	alr	sigE_regulon	29852	Poultry	d__Bacteria;	p__Firmicutes	c__Bacilli	o__Lactobacillales	f__Enterococcaceae	g__Enterococcus	s__Enterococcus
2902819	226185.EF_1679	0	919	COG0793@1|root,COG3409@1|root,COG0793@2|Bacteria,COG3409@2|Bacteria,1TPBI@1239|Firmicutes,4HAKE@91061|Bacilli,4B0RK@81852|Enterococcaceae	91061|Bacilli	M	tail specific protease	ctpA	-	3.4.21.102	ko:K03797	-	-	-	-	ko00000,ko01000,ko01002	-	-	-	PDZ,PDZ_2,PG_binding_1,Peptidase_S41	bin.824	ctpB	sigE_regulon	29852	Poultry	d__Bacteria;	p__Firmicutes	c__Bacilli	o__Lactobacillales	f__Enterococcaceae	g__Enterococcus	s__Enterococcus
2902708	226185.EF_3131	1.57e-203	564	COG1561@1|root,COG1561@2|Bacteria,1TQHJ@1239|Firmicutes,4HAK9@91061|Bacilli,4B10F@81852|Enterococcaceae	91061|Bacilli	S	Domain of unknown function (DUF1732)	yloC	-	-	-	-	-	-	-	-	-	-	-	DUF1732,YicC_N	bin.824	yloC	sigF_regulon	29852	Poultry	d__Bacteria;	p__Firmicutes	c__Bacilli	o__Lactobacillales	f__Enterococcaceae	g__Enterococcus	s__Enterococcus
2902517	1201292.DR75_1312	1.28e-45	147	COG4836@1|root,COG4836@2|Bacteria,1VK5C@1239|Firmicutes,4HR8D@91061|Bacilli,4B3MH@81852|Enterococcaceae	91061|Bacilli	S	Protein of unknown function (DUF1146)	ywzB	-	-	-	-	-	-	-	-	-	-	-	DUF1146	bin.824	ywzB	sigF_regulon	29852	Poultry	d__Bacteria;	p__Firmicutes	c__Bacilli	o__Lactobacillales	f__Enterococcaceae	g__Enterococcus	s__Enterococcus
2903222	1201292.DR75_733	1.26e-215	595	COG0648@1|root,COG0648@2|Bacteria,1TP1D@1239|Firmicutes,4HB4F@91061|Bacilli,4B0D1@81852|Enterococcaceae	91061|Bacilli	L	Endonuclease IV plays a role in DNA repair. It cleaves phosphodiester bonds at apurinic or apyrimidinic sites (AP sites) to produce new 5'-ends that are base-free deoxyribose 5-phosphate residues. It preferentially attacks modified AP sites created by bleomycin and neocarzinostatin	nfo	GO:0003674,GO:0003824,GO:0003906,GO:0006139,GO:0006259,GO:0006281,GO:0006284,GO:0006725,GO:0006807,GO:0006950,GO:0006974,GO:0008081,GO:0008150,GO:0008152,GO:0009987,GO:0016787,GO:0016788,GO:0033554,GO:0034641,GO:0042578,GO:0043170,GO:0044237,GO:0044238,GO:0044260,GO:0046483,GO:0050896,GO:0051716,GO:0071704,GO:0090304,GO:0140097,GO:1901360	3.1.21.2	ko:K01151	ko03410,map03410	-	-	-	ko00000,ko00001,ko01000,ko03400	-	-	-	AP_endonuc_2	bin.824	nfo	sigG_regulon	29852	Poultry	d__Bacteria;	p__Firmicutes	c__Bacilli	o__Lactobacillales	f__Enterococcaceae	g__Enterococcus	s__Enterococcus
2902932	226185.EF_0178	0	983	COG3845@1|root,COG3845@2|Bacteria,1UYQA@1239|Firmicutes,4HVSH@91061|Bacilli,4B0K2@81852|Enterococcaceae	91061|Bacilli	S	ATPases associated with a variety of cellular activities	mglA	-	3.6.3.17	ko:K02056,ko:K06400	-	M00221	-	-	ko00000,ko00002,ko01000,ko02000	3.A.1.2	-	-	ABC_tran	bin.824	mglA / sspA	sigG_regulon	29852	Poultry	d__Bacteria;	p__Firmicutes	c__Bacilli	o__Lactobacillales	f__Enterococcaceae	g__Enterococcus	s__Enterococcus
2901590	1201292.DR75_1619	1.04e-41	136	COG1278@1|root,COG1278@2|Bacteria,1VEE0@1239|Firmicutes,4HNJC@91061|Bacilli,4B3ES@81852|Enterococcaceae	91061|Bacilli	K	'Cold-shock' DNA-binding domain	cspC	-	-	ko:K03704	-	-	-	-	ko00000,ko03000	-	-	-	CSD	bin.824	CSD	germination	29852	Poultry	d__Bacteria;	p__Firmicutes	c__Bacilli	o__Lactobacillales	f__Enterococcaceae	g__Enterococcus	s__Enterococcus
2903330	226185.EF_2382	1.69e-185	515	COG1028@1|root,COG1028@2|Bacteria,1TR5M@1239|Firmicutes,4HCD2@91061|Bacilli,4B69Z@81852|Enterococcaceae	91061|Bacilli	IQ	KR domain	gdh	-	1.1.1.47	ko:K00034	ko00030,ko01120,ko01200,map00030,map01120,map01200	-	R01520,R01521	RC00066	ko00000,ko00001,ko01000	-	-	iYO844.BSU03930	adh_short_C2	bin.824	gdh	germination	29852	Poultry	d__Bacteria;	p__Firmicutes	c__Bacilli	o__Lactobacillales	f__Enterococcaceae	g__Enterococcus	s__Enterococcus
2902797	226185.EF_1748	4.36e-202	559	COG0682@1|root,COG0682@2|Bacteria,1TPAK@1239|Firmicutes,4HAT0@91061|Bacilli,4B0RN@81852|Enterococcaceae	91061|Bacilli	M	Transfers the N-acyl diglyceride group on what will become the N-terminal cysteine of membrane lipoproteins	lgt	-	-	ko:K13292	-	-	-	-	ko00000,ko01000	-	-	-	LGT	bin.824	lgt	germination	29852	Poultry	d__Bacteria;	p__Firmicutes	c__Bacilli	o__Lactobacillales	f__Enterococcaceae	g__Enterococcus	s__Enterococcus
2992053	1121346.KB899846_gene40	1.1e-152	432	COG0745@1|root,COG0745@2|Bacteria,1TPF7@1239|Firmicutes,4HA1M@91061|Bacilli,26QYI@186822|Paenibacillaceae	91061|Bacilli	KT	May play the central regulatory role in sporulation. It may be an element of the effector pathway responsible for the activation of sporulation genes in response to nutritional stress. Spo0A may act in concert with spo0H (a sigma factor) to control the expression of some genes that are critical to the sporulation process	spo0A	GO:0000003,GO:0000156,GO:0000160,GO:0000910,GO:0003674,GO:0006355,GO:0007049,GO:0007154,GO:0007165,GO:0008150,GO:0008356,GO:0009889,GO:0009987,GO:0010468,GO:0010556,GO:0016043,GO:0019219,GO:0019222,GO:0019954,GO:0022402,GO:0022603,GO:0022607,GO:0023052,GO:0030436,GO:0031323,GO:0031326,GO:0032502,GO:0032506,GO:0035556,GO:0042173,GO:0042710,GO:0043934,GO:0043937,GO:0043938,GO:0044010,GO:0044085,GO:…	-	ko:K07699	ko02020,ko02024,map02020,map02024	M00485	-	-	ko00000,ko00001,ko00002,ko02022	-	-	-	Response_reg,Spo0A_C	bin.774	spo0A	sporulation_onset_and_checkpoints	29889	Poultry	d__Bacteria;	p__Firmicutes	c__Bacilli	o__Paenibacillales	f__Paenibacillaceae	g__Cohnella
2991310	1121346.KB899829_gene619	6.06e-135	384	COG1595@1|root,COG1595@2|Bacteria,1TP55@1239|Firmicutes,4HAHR@91061|Bacilli,26QUV@186822|Paenibacillaceae	91061|Bacilli	K	DNA-dependent RNA polymerase catalyzes the transcription of DNA into RNA using the four ribonucleoside triphosphates as substrates	sigH	-	-	ko:K03088,ko:K03091,ko:K12296	ko02020,ko02024,map02020,map02024	-	-	-	ko00000,ko00001,ko03000,ko03021	-	-	-	Sigma70_r2,Sigma70_r4_2	bin.774	sigH	sporulation_onset_and_checkpoints	29889	Poultry	d__Bacteria;	p__Firmicutes	c__Bacilli	o__Paenibacillales	f__Paenibacillaceae	g__Cohnella
2988380	1121346.KB899824_gene3036	0	937	COG2208@1|root,COG2208@2|Bacteria,1TQ92@1239|Firmicutes,4HB0X@91061|Bacilli,26S4U@186822|Paenibacillaceae	91061|Bacilli	KT	Stage II sporulation protein E	spoIIE	GO:0005575,GO:0005623,GO:0042601,GO:0042763,GO:0044464	3.1.3.16	ko:K06382	-	-	-	-	ko00000,ko01000	-	-	-	SpoIIE	bin.774	spoIIE	sporulation_onset_and_checkpoints	29889	Poultry	d__Bacteria;	p__Firmicutes	c__Bacilli	o__Paenibacillales	f__Paenibacillaceae	g__Cohnella
2990134	324057.Pjdr2_4200	0	1174	COG0383@1|root,COG0383@2|Bacteria	2|Bacteria	G	mannose metabolic process	-	-	3.2.1.24	ko:K01191,ko:K03217	ko00511,ko02024,ko03060,ko03070,map00511,map02024,map03060,map03070	M00335	-	-	ko00000,ko00001,ko00002,ko01000,ko02044,ko03029,ko04131	2.A.9	GH38	-	Alpha-mann_mid,Glyco_hydro_38,Glyco_hydro_38C	bin.774	spoIIIJ	sporulation_onset_and_checkpoints	29889	Poultry	d__Bacteria;	p__Firmicutes	c__Bacilli	o__Paenibacillales	f__Paenibacillaceae	g__Cohnella
2989845	1227349.C170_02611	1.71e-97	287	COG0193@1|root,COG0193@2|Bacteria,1V3NB@1239|Firmicutes,4HH2Z@91061|Bacilli,26QYM@186822|Paenibacillaceae	91061|Bacilli	J	The natural substrate for this enzyme may be peptidyl- tRNAs which drop off the ribosome during protein synthesis	pth	GO:0003674,GO:0003824,GO:0004045,GO:0016787,GO:0016788,GO:0052689,GO:0140098,GO:0140101	3.1.1.29	ko:K01056	-	-	-	-	ko00000,ko01000,ko03012	-	-	-	Pept_tRNA_hydro	bin.774	pth	sporulation_onset_and_checkpoints	29889	Poultry	d__Bacteria;	p__Firmicutes	c__Bacilli	o__Paenibacillales	f__Paenibacillaceae	g__Cohnella
2989832	1121346.KB899824_gene3053	1.5e-44	144	COG2088@1|root,COG2088@2|Bacteria,1V9ZG@1239|Firmicutes,4HIPT@91061|Bacilli,26Y3A@186822|Paenibacillaceae	91061|Bacilli	D	Could be involved in septation	spoVG	GO:0000003,GO:0008150,GO:0019954,GO:0030436,GO:0032502,GO:0043934	-	ko:K06412	-	-	-	-	ko00000	-	-	-	SpoVG	bin.774	spoVG	sporulation_onset_and_checkpoints	29889	Poultry	d__Bacteria;	p__Firmicutes	c__Bacilli	o__Paenibacillales	f__Paenibacillaceae	g__Cohnella
2988013	1007103.AFHW01000001_gene4952	2.01e-48	155	COG2359@1|root,COG2359@2|Bacteria,1V6G8@1239|Firmicutes,4HIQV@91061|Bacilli,26Y3Q@186822|Paenibacillaceae	91061|Bacilli	S	Stage V sporulation protein S	spoVS	-	-	ko:K06416	-	-	-	-	ko00000	-	-	-	SpoVS	bin.774	spoVS	sporulation_onset_and_checkpoints	29889	Poultry	d__Bacteria;	p__Firmicutes	c__Bacilli	o__Paenibacillales	f__Paenibacillaceae	g__Cohnella
2990312	1121346.KB899824_gene3038	1.15e-27	103	COG2919@1|root,COG2919@2|Bacteria,1VKC5@1239|Firmicutes,4HR53@91061|Bacilli,2704Q@186822|Paenibacillaceae	91061|Bacilli	D	Septum formation initiator	divIC	-	-	ko:K13052	-	-	-	-	ko00000,ko03036	-	-	-	DivIC	bin.774	divIC	sporulation_onset_and_checkpoints	29889	Poultry	d__Bacteria;	p__Firmicutes	c__Bacilli	o__Paenibacillales	f__Paenibacillaceae	g__Cohnella
2991480	743719.PaelaDRAFT_2311	8.52e-86	255	COG3599@1|root,COG3599@2|Bacteria,1V27M@1239|Firmicutes,4HG80@91061|Bacilli,26R1N@186822|Paenibacillaceae	91061|Bacilli	D	Septum formation initiator	divIVA	GO:0003674,GO:0005488,GO:0005515,GO:0042802	-	ko:K04074	-	-	-	-	ko00000,ko03036	-	-	-	DivIVA	bin.774	divIVA	sporulation_onset_and_checkpoints	29889	Poultry	d__Bacteria;	p__Firmicutes	c__Bacilli	o__Paenibacillales	f__Paenibacillaceae	g__Cohnella
2991492	1121346.KB899816_gene3280	1.93e-123	362	COG0849@1|root,COG0849@2|Bacteria,1TP1Z@1239|Firmicutes,4H9NF@91061|Bacilli,26SN0@186822|Paenibacillaceae	91061|Bacilli	D	Cell division protein that is involved in the assembly of the Z ring. May serve as a membrane anchor for the Z ring	ftsA	GO:0003674,GO:0003824,GO:0005575,GO:0005623,GO:0005886,GO:0008150,GO:0009898,GO:0009987,GO:0016020,GO:0016462,GO:0016787,GO:0016817,GO:0016818,GO:0016887,GO:0017111,GO:0032153,GO:0044425,GO:0044459,GO:0044464,GO:0051301,GO:0071944,GO:0098552,GO:0098562	-	ko:K03590	ko04112,map04112	-	-	-	ko00000,ko00001,ko03036,ko04812	-	-	-	DUF3484,FtsA,SHS2_FTSA	bin.774	ftsA	sporulation_onset_and_checkpoints	29889	Poultry	d__Bacteria;	p__Firmicutes	c__Bacilli	o__Paenibacillales	f__Paenibacillaceae	g__Cohnella
2990780	1121346.KB899817_gene3175	2.34e-141	401	COG2884@1|root,COG2884@2|Bacteria,1TP58@1239|Firmicutes,4H9Z2@91061|Bacilli,26RR3@186822|Paenibacillaceae	91061|Bacilli	D	cell division	ftsE	GO:0000910,GO:0005575,GO:0005623,GO:0005886,GO:0007049,GO:0008150,GO:0008356,GO:0009966,GO:0009987,GO:0010646,GO:0016020,GO:0016043,GO:0022402,GO:0022603,GO:0022607,GO:0023051,GO:0032506,GO:0042173,GO:0043937,GO:0043938,GO:0044085,GO:0044464,GO:0045595,GO:0045597,GO:0045881,GO:0048518,GO:0048522,GO:0048583,GO:0050789,GO:0050793,GO:0050794,GO:0051094,GO:0051301,GO:0065007,GO:0070297,GO:0071840,GO:…	-	ko:K09812	ko02010,map02010	M00256	-	-	ko00000,ko00001,ko00002,ko02000,ko03036	3.A.1.140	-	-	ABC_tran	bin.774	ftsE	sporulation_onset_and_checkpoints	29889	Poultry	d__Bacteria;	p__Firmicutes	c__Bacilli	o__Paenibacillales	f__Paenibacillaceae	g__Cohnella
2988386	1121346.KB899824_gene3030	0	1018	COG0465@1|root,COG0465@2|Bacteria,1TPTV@1239|Firmicutes,4HAJB@91061|Bacilli,26TI4@186822|Paenibacillaceae	91061|Bacilli	O	Acts as a processive, ATP-dependent zinc metallopeptidase for both cytoplasmic and membrane proteins. Plays a role in the quality control of integral membrane proteins	ftsH	GO:0003674,GO:0003824,GO:0004176,GO:0005575,GO:0005623,GO:0006508,GO:0006807,GO:0008150,GO:0008152,GO:0008233,GO:0008237,GO:0009056,GO:0009057,GO:0016462,GO:0016787,GO:0016817,GO:0016818,GO:0016887,GO:0017111,GO:0019538,GO:0030163,GO:0030428,GO:0032502,GO:0042623,GO:0043170,GO:0043934,GO:0044238,GO:0044464,GO:0070011,GO:0071704,GO:0140096,GO:1901564,GO:1901565,GO:1901575	-	ko:K03798	-	M00742	-	-	ko00000,ko00002,ko01000,ko01002,ko03110	-	-	-	AAA,FtsH_ext,Peptidase_M41	bin.774	ftsH	sporulation_onset_and_checkpoints	29889	Poultry	d__Bacteria;	p__Firmicutes	c__Bacilli	o__Paenibacillales	f__Paenibacillaceae	g__Cohnella
2990779	1121346.KB899817_gene3174	6.09e-131	381	COG2177@1|root,COG2177@2|Bacteria,1TPND@1239|Firmicutes,4HA5A@91061|Bacilli,26SIG@186822|Paenibacillaceae	91061|Bacilli	D	Part of the ABC transporter FtsEX involved in asymmetric cellular division facilitating the initiation of sporulation	ftsX	-	-	ko:K09811	ko02010,map02010	M00256	-	-	ko00000,ko00001,ko00002,ko02000,ko03036	3.A.1.140	-	-	FtsX	bin.774	ftsX	sporulation_onset_and_checkpoints	29889	Poultry	d__Bacteria;	p__Firmicutes	c__Bacilli	o__Paenibacillales	f__Paenibacillaceae	g__Cohnella
2991491	1268072.PSAB_17370	5.45e-215	600	COG0206@1|root,COG0206@2|Bacteria,1TP6W@1239|Firmicutes,4H9WZ@91061|Bacilli,26RWU@186822|Paenibacillaceae	91061|Bacilli	D	Essential cell division protein that forms a contractile ring structure (Z ring) at the future cell division site. The regulation of the ring assembly controls the timing and the location of cell division. One of the functions of the FtsZ ring is to recruit other cell division proteins to the septum to produce a new cell wall between the dividing cells. Binds GTP and shows GTPase activity	ftsZ	GO:0000166,GO:0001882,GO:0001883,GO:0003674,GO:0003824,GO:0003924,GO:0005488,GO:0005515,GO:0005525,GO:0005575,GO:0005622,GO:0005623,GO:0005737,GO:0008150,GO:0009987,GO:0016462,GO:0016787,GO:0016817,GO:0016818,GO:0017076,GO:0017111,GO:0019001,GO:0030428,GO:0032153,GO:0032549,GO:0032550,GO:0032553,GO:0032555,GO:0032561,GO:0035639,GO:0036094,GO:0042802,GO:0043167,GO:0043168,GO:0044424,GO:0044464,GO:…	-	ko:K03531	ko04112,map04112	-	-	-	ko00000,ko00001,ko02048,ko03036,ko04812	-	-	-	FtsZ_C,Tubulin	bin.774	ftsZ	sporulation_onset_and_checkpoints	29889	Poultry	d__Bacteria;	p__Firmicutes	c__Bacilli	o__Paenibacillales	f__Paenibacillaceae	g__Cohnella
2990110	1121346.KB899814_gene1838	1.63e-22	91.7	COG1847@1|root,COG1847@2|Bacteria,1V3IN@1239|Firmicutes,4HHHU@91061|Bacilli,26RXR@186822|Paenibacillaceae	91061|Bacilli	S	RNA-binding protein	jag	-	-	ko:K06346	-	-	-	-	ko00000	-	-	-	Jag_N,KH_4,R3H	bin.774	jag	sporulation_onset_and_checkpoints	29889	Poultry	d__Bacteria;	p__Firmicutes	c__Bacilli	o__Paenibacillales	f__Paenibacillaceae	g__Cohnella
2988898	1121346.KB899811_gene1602	9.46e-54	174	COG0850@1|root,COG0850@2|Bacteria,1VAPC@1239|Firmicutes,4HBTI@91061|Bacilli,26SB7@186822|Paenibacillaceae	91061|Bacilli	D	Cell division inhibitor that blocks the formation of polar Z ring septums. Rapidly oscillates between the poles of the cell to destabilize FtsZ filaments that have formed before they mature into polar Z rings. Prevents FtsZ polymerization	minC	GO:0000910,GO:0003674,GO:0004857,GO:0007049,GO:0007105,GO:0008150,GO:0009987,GO:0022402,GO:0030234,GO:0031333,GO:0032271,GO:0032272,GO:0032506,GO:0043086,GO:0043254,GO:0044087,GO:0044092,GO:0048519,GO:0048523,GO:0050789,GO:0050790,GO:0050794,GO:0051128,GO:0051129,GO:0051301,GO:0065007,GO:0065009,GO:0098772	-	ko:K03610	-	-	-	-	ko00000,ko03036,ko04812	-	-	-	MinC_C	bin.774	minC	sporulation_onset_and_checkpoints	29889	Poultry	d__Bacteria;	p__Firmicutes	c__Bacilli	o__Paenibacillales	f__Paenibacillaceae	g__Cohnella
2988897	1121346.KB899811_gene1603	2.87e-159	449	COG2894@1|root,COG2894@2|Bacteria,1TP6P@1239|Firmicutes,4HB2F@91061|Bacilli,26R61@186822|Paenibacillaceae	91061|Bacilli	D	Belongs to the ParA family	minD	GO:0005575,GO:0005623,GO:0005886,GO:0016020,GO:0044464,GO:0071944	-	ko:K03609	-	-	-	-	ko00000,ko03036,ko04812	-	-	-	AAA_31,CbiA	bin.774	minD	sporulation_onset_and_checkpoints	29889	Poultry	d__Bacteria;	p__Firmicutes	c__Bacilli	o__Paenibacillales	f__Paenibacillaceae	g__Cohnella
2988888	1121346.KB899811_gene1612	8.17e-66	212	COG3290@1|root,COG3290@2|Bacteria,1V8IS@1239|Firmicutes,4HQ4T@91061|Bacilli,26QAE@186822|Paenibacillaceae	91061|Bacilli	T	Sensor_kinase_SpoOB-type, alpha-helical domain	spo0B	GO:0005575,GO:0005622,GO:0005623,GO:0005737,GO:0044424,GO:0044464	-	ko:K06375	ko02020,ko02024,map02020,map02024	-	-	-	ko00000,ko00001,ko01000	-	-	-	SPOB_a,SPOB_ab	bin.774	spo0B	sporulation_onset_and_checkpoints	29889	Poultry	d__Bacteria;	p__Firmicutes	c__Bacilli	o__Paenibacillales	f__Paenibacillaceae	g__Cohnella
2988772	1122915.AUGY01000067_gene3081	2.45e-37	128	COG2204@1|root,COG2204@2|Bacteria,1V6R9@1239|Firmicutes,4HIXH@91061|Bacilli,26XCI@186822|Paenibacillaceae	91061|Bacilli	T	CheY-like receiver	spo0F	-	-	ko:K02490	ko02020,ko02024,map02020,map02024	M00485	-	-	ko00000,ko00001,ko00002,ko02022	-	-	-	Response_reg	bin.774	spo0F	sporulation_onset_and_checkpoints	29889	Poultry	d__Bacteria;	p__Firmicutes	c__Bacilli	o__Paenibacillales	f__Paenibacillaceae	g__Cohnella
2988887	1121346.KB899811_gene1613	4.38e-256	709	COG0536@1|root,COG0536@2|Bacteria,1TPX7@1239|Firmicutes,4H9P8@91061|Bacilli,26QKI@186822|Paenibacillaceae	91061|Bacilli	S	An essential GTPase which binds GTP, GDP and possibly (p)ppGpp with moderate affinity, with high nucleotide exchange rates and a fairly low GTP hydrolysis rate. Plays a role in control of the cell cycle, stress response, ribosome biogenesis and in those bacteria that undergo differentiation, in morphogenesis control	obg	GO:0000003,GO:0000160,GO:0000166,GO:0001882,GO:0001883,GO:0003674,GO:0005488,GO:0005525,GO:0007154,GO:0007165,GO:0008150,GO:0009987,GO:0017076,GO:0019001,GO:0019954,GO:0023052,GO:0030436,GO:0032502,GO:0032549,GO:0032550,GO:0032553,GO:0032555,GO:0032561,GO:0035556,GO:0035639,GO:0036094,GO:0043167,GO:0043168,GO:0043934,GO:0050789,GO:0050794,GO:0050896,GO:0051716,GO:0065007,GO:0097159,GO:0097367,GO:…	-	ko:K03979	-	-	-	-	ko00000,ko01000,ko03009	-	-	-	DUF1967,GTP1_OBG,MMR_HSR1	bin.774	obg	sporulation_onset_and_checkpoints	29889	Poultry	d__Bacteria;	p__Firmicutes	c__Bacilli	o__Paenibacillales	f__Paenibacillaceae	g__Cohnella
2991856	1121346.KB899818_gene2543	2.99e-67	208	COG4550@1|root,COG4550@2|Bacteria,1V4W0@1239|Firmicutes,4HH6Y@91061|Bacilli,26V98@186822|Paenibacillaceae	91061|Bacilli	S	Belongs to the UPF0342 family	ymcA	-	3.6.3.21	ko:K02028	-	M00236	-	-	ko00000,ko00002,ko01000,ko02000	3.A.1.3	-	-	Com_YlbF	bin.774	ymcA	sporulation_onset_and_checkpoints	29889	Poultry	d__Bacteria;	p__Firmicutes	c__Bacilli	o__Paenibacillales	f__Paenibacillaceae	g__Cohnella
2989478	717606.PaecuDRAFT_0445	1.36e-37	133	COG3679@1|root,COG3679@2|Bacteria,1V3R6@1239|Firmicutes,4HGYS@91061|Bacilli,26U06@186822|Paenibacillaceae	91061|Bacilli	S	Belongs to the UPF0342 family	ylbF	-	-	-	-	-	-	-	-	-	-	-	Com_YlbF	bin.774	ylbF	sporulation_onset_and_checkpoints	29889	Poultry	d__Bacteria;	p__Firmicutes	c__Bacilli	o__Paenibacillales	f__Paenibacillaceae	g__Cohnella
2988780	1121346.KB899824_gene3069	3.92e-111	323	COG1774@1|root,COG1774@2|Bacteria,1TP1V@1239|Firmicutes,4H9M9@91061|Bacilli,26SA1@186822|Paenibacillaceae	91061|Bacilli	S	Stage 0 sporulation protein	yaaT	GO:0005575,GO:0005622,GO:0005623,GO:0005737,GO:0044424,GO:0044464	-	-	-	-	-	-	-	-	-	-	PSP1	bin.774	yaaT	sporulation_onset_and_checkpoints	29889	Poultry	d__Bacteria;	p__Firmicutes	c__Bacilli	o__Paenibacillales	f__Paenibacillaceae	g__Cohnella
2991489	1121346.KB899816_gene3274	1.04e-156	441	COG1191@1|root,COG1191@2|Bacteria,1TP3T@1239|Firmicutes,4H9PG@91061|Bacilli,26R53@186822|Paenibacillaceae	91061|Bacilli	K	sigma factors are initiation factors that promote the attachment of RNA polymerase to specific initiation sites and are then released	sigE	GO:0000003,GO:0000988,GO:0000990,GO:0003674,GO:0003676,GO:0003677,GO:0005488,GO:0005575,GO:0005622,GO:0005623,GO:0005737,GO:0005829,GO:0005886,GO:0006139,GO:0006351,GO:0006352,GO:0006355,GO:0006725,GO:0006807,GO:0008150,GO:0008152,GO:0009058,GO:0009059,GO:0009889,GO:0009987,GO:0010467,GO:0010468,GO:0010556,GO:0016020,GO:0016070,GO:0016987,GO:0018130,GO:0019219,GO:0019222,GO:0019438,GO:0019954,GO:…	-	ko:K03091	-	-	-	-	ko00000,ko03021	-	-	-	Sigma70_r2,Sigma70_r4	bin.774	sigE	spo0a_regulon	29889	Poultry	d__Bacteria;	p__Firmicutes	c__Bacilli	o__Paenibacillales	f__Paenibacillaceae	g__Cohnella
2988361	1121346.KB899830_gene674	4.1e-153	433	COG1191@1|root,COG1191@2|Bacteria,1TP3Q@1239|Firmicutes,4HC42@91061|Bacilli,26QQF@186822|Paenibacillaceae	91061|Bacilli	K	Sigma factors are initiation factors that promote the attachment of RNA polymerase to specific initiation sites and are then released	sigF	-	-	ko:K03091	-	-	-	-	ko00000,ko03021	-	-	-	Sigma70_r2,Sigma70_r3,Sigma70_r4	bin.774	sigF	spo0a_regulon	29889	Poultry	d__Bacteria;	p__Firmicutes	c__Bacilli	o__Paenibacillales	f__Paenibacillaceae	g__Cohnella
2991488	1121346.KB899816_gene3273	7.35e-160	449	COG1191@1|root,COG1191@2|Bacteria,1TPDD@1239|Firmicutes,4H9MN@91061|Bacilli,26RHR@186822|Paenibacillaceae	91061|Bacilli	K	Sigma factors are initiation factors that promote the attachment of RNA polymerase to specific initiation sites and are then released	sigG	-	-	ko:K03091	-	-	-	-	ko00000,ko03021	-	-	-	Sigma70_r2,Sigma70_r3,Sigma70_r4	bin.774	sigG	spo0a_regulon	29889	Poultry	d__Bacteria;	p__Firmicutes	c__Bacilli	o__Paenibacillales	f__Paenibacillaceae	g__Cohnella
2988359	1121346.KB899830_gene676	7.79e-70	211	COG1366@1|root,COG1366@2|Bacteria,1VENG@1239|Firmicutes,4HINR@91061|Bacilli,26XQ6@186822|Paenibacillaceae	91061|Bacilli	T	Belongs to the anti-sigma-factor antagonist family	spoIIAA	-	-	ko:K06378	-	-	-	-	ko00000	-	-	-	STAS	bin.774	spoIIAA	spo0a_regulon	29889	Poultry	d__Bacteria;	p__Firmicutes	c__Bacilli	o__Paenibacillales	f__Paenibacillaceae	g__Cohnella
2988360	717605.Theco_1915	3.75e-73	222	COG2172@1|root,COG2172@2|Bacteria,1V6V2@1239|Firmicutes,4HGYN@91061|Bacilli,26WQ5@186822|Paenibacillaceae	91061|Bacilli	T	Binds to sigma F and blocks its ability to form an RNA polymerase holoenzyme (E-sigma F). Phosphorylates SpoIIAA on a serine residue. This phosphorylation may enable SpoIIAA to act as an anti-anti-sigma factor that counteracts SpoIIAB and thus releases sigma F from inhibition	spoIIAB	GO:0000003,GO:0000988,GO:0000989,GO:0003674,GO:0006355,GO:0008150,GO:0009889,GO:0010468,GO:0010556,GO:0016989,GO:0019219,GO:0019222,GO:0019954,GO:0030436,GO:0031323,GO:0031326,GO:0032502,GO:0043934,GO:0050789,GO:0050794,GO:0051171,GO:0051252,GO:0060255,GO:0065007,GO:0080090,GO:0140110,GO:1903506,GO:2000112,GO:2001141	2.7.11.1	ko:K06379	-	-	-	-	ko00000,ko01000	-	-	-	HATPase_c_2	bin.774	spoIIAB	spo0a_regulon	29889	Poultry	d__Bacteria;	p__Firmicutes	c__Bacilli	o__Paenibacillales	f__Paenibacillaceae	g__Cohnella
2991490	1121346.KB899816_gene3275	1.71e-127	374	29ECG@1|root,301AF@2|Bacteria,1UY4W@1239|Firmicutes,4HDX6@91061|Bacilli,26QCD@186822|Paenibacillaceae	91061|Bacilli	S	aspartic protease that is responsible for the proteolytic cleavage of the RNA polymerase sigma E factor (SigE spoIIGB) to yield the active peptide in the mother cell during sporulation. Responds to a signal from the forespore that is triggered by the extracellular signal protein SpoIIR	spoIIGA	GO:0003674,GO:0003824,GO:0004175,GO:0004190,GO:0005488,GO:0005515,GO:0005575,GO:0005623,GO:0005886,GO:0005887,GO:0006508,GO:0006807,GO:0008150,GO:0008152,GO:0008233,GO:0016020,GO:0016021,GO:0016787,GO:0019538,GO:0031224,GO:0031226,GO:0043170,GO:0043621,GO:0044238,GO:0044425,GO:0044459,GO:0044464,GO:0070001,GO:0070011,GO:0071704,GO:0071944,GO:0140096,GO:1901564	-	ko:K06383	-	-	-	-	ko00000,ko01000,ko01002	-	-	-	Peptidase_U4	bin.774	spoIIGA	spo0a_regulon	29889	Poultry	d__Bacteria;	p__Firmicutes	c__Bacilli	o__Paenibacillales	f__Paenibacillaceae	g__Cohnella
2990105	1121346.KB899814_gene1833	9.99e-97	285	COG1192@1|root,COG1192@2|Bacteria,1TP8S@1239|Firmicutes,4HAYM@91061|Bacilli,26RTI@186822|Paenibacillaceae	91061|Bacilli	D	Sporulation initiation inhibitor Soj	soj	GO:0008150,GO:0022603,GO:0042173,GO:0042174,GO:0043937,GO:0043939,GO:0045595,GO:0045596,GO:0048519,GO:0048523,GO:0050789,GO:0050793,GO:0050794,GO:0051093,GO:0065007	-	ko:K03496	-	-	-	-	ko00000,ko03036,ko04812	-	-	-	AAA_31	bin.774	soj	spo0a_regulon	29889	Poultry	d__Bacteria;	p__Firmicutes	c__Bacilli	o__Paenibacillales	f__Paenibacillaceae	g__Cohnella
2989576	1449063.JMLS01000004_gene2796	7.73e-132	389	COG1475@1|root,COG1475@2|Bacteria,1TXYA@1239|Firmicutes,4I717@91061|Bacilli,26VT8@186822|Paenibacillaceae	91061|Bacilli	K	ParB-like nuclease domain	-	-	-	ko:K03497	-	-	-	-	ko00000,ko03000,ko03036,ko04812	-	-	-	ParBc	bin.774	parB	spo0a_regulon	29889	Poultry	d__Bacteria;	p__Firmicutes	c__Bacilli	o__Paenibacillales	f__Paenibacillaceae	g__Cohnella
2988715	1121346.KB899842_gene1071	1.16e-89	283	COG2385@1|root,COG2385@2|Bacteria,1TQSI@1239|Firmicutes,4HCE3@91061|Bacilli,26QNJ@186822|Paenibacillaceae	91061|Bacilli	D	Stage II sporulation protein D	spoIID	GO:0005575,GO:0005623,GO:0030288,GO:0030313,GO:0031975,GO:0042597,GO:0044464	-	ko:K06381	-	-	-	-	ko00000	-	-	-	SpoIID	bin.774	spoIID	Engulfment	29889	Poultry	d__Bacteria;	p__Firmicutes	c__Bacilli	o__Paenibacillales	f__Paenibacillaceae	g__Cohnella
2988339	1121346.KB899830_gene689	5.47e-60	193	COG1300@1|root,COG1300@2|Bacteria,1V81P@1239|Firmicutes,4HJW8@91061|Bacilli,26SWF@186822|Paenibacillaceae	91061|Bacilli	S	Stage II sporulation protein M	spoIIM	GO:0005575,GO:0005623,GO:0008150,GO:0010564,GO:0022603,GO:0030428,GO:0032465,GO:0032467,GO:0032954,GO:0042173,GO:0043937,GO:0044087,GO:0044089,GO:0044464,GO:0045595,GO:0045787,GO:0048518,GO:0048522,GO:0050789,GO:0050793,GO:0050794,GO:0051128,GO:0051130,GO:0051302,GO:0051726,GO:0051781,GO:0065007,GO:0090068,GO:1901891,GO:1901893	-	ko:K06384	-	-	-	-	ko00000	-	-	-	SpoIIM	bin.774	spoIIM	Engulfment	29889	Poultry	d__Bacteria;	p__Firmicutes	c__Bacilli	o__Paenibacillales	f__Paenibacillaceae	g__Cohnella
2987807	1121346.KB899847_gene68	6.33e-183	522	COG0860@1|root,COG0860@2|Bacteria,1TSFS@1239|Firmicutes,4HACZ@91061|Bacilli,26SJX@186822|Paenibacillaceae	91061|Bacilli	M	stage II sporulation protein P	spoIIP	-	-	ko:K06385	-	-	-	-	ko00000	-	-	-	SpoIIP	bin.774	spoIIP	Engulfment	29889	Poultry	d__Bacteria;	p__Firmicutes	c__Bacilli	o__Paenibacillales	f__Paenibacillaceae	g__Cohnella
2988716	1121346.KB899842_gene1070	1.56e-77	239	COG0739@1|root,COG0739@2|Bacteria,1V7CU@1239|Firmicutes,4HCZJ@91061|Bacilli,26RC8@186822|Paenibacillaceae	91061|Bacilli	M	membrane	spoIIQ	GO:0005575,GO:0005623,GO:0042601,GO:0042763,GO:0044464	-	ko:K06386	-	-	-	-	ko00000	1.A.34.1.1	-	-	Peptidase_M23	bin.774	spoIIQ	Engulfment	29889	Poultry	d__Bacteria;	p__Firmicutes	c__Bacilli	o__Paenibacillales	f__Paenibacillaceae	g__Cohnella
2990043	1121346.KB899846_gene17	2.11e-159	460	COG3854@1|root,COG3854@2|Bacteria,1TQ23@1239|Firmicutes,4HA2K@91061|Bacilli,26Q8M@186822|Paenibacillaceae	91061|Bacilli	S	stage III sporulation protein AA	spoIIIAA	-	-	ko:K06390	-	-	-	-	ko00000	-	-	-	AAA,T2SSE	bin.774	spoIIIAA	Engulfment	29889	Poultry	d__Bacteria;	p__Firmicutes	c__Bacilli	o__Paenibacillales	f__Paenibacillaceae	g__Cohnella
2990042	1121346.KB899846_gene18	8.84e-75	228	2CEWW@1|root,32S0Q@2|Bacteria,1VAEG@1239|Firmicutes,4HGSK@91061|Bacilli,26SUN@186822|Paenibacillaceae	91061|Bacilli	S	Stage III sporulation protein AB	spoIIIAB	-	-	ko:K06391	-	-	-	-	ko00000	-	-	-	Spore_III_AB	bin.774	spoIIIAB	Engulfment	29889	Poultry	d__Bacteria;	p__Firmicutes	c__Bacilli	o__Paenibacillales	f__Paenibacillaceae	g__Cohnella
2990041	1122917.KB899660_gene1852	2.86e-35	120	2E555@1|root,32ZY3@2|Bacteria,1VEM4@1239|Firmicutes,4HNK4@91061|Bacilli,26Z0D@186822|Paenibacillaceae	91061|Bacilli	S	stage III sporulation protein AC	spoIIIAC	-	-	ko:K06392	-	-	-	-	ko00000	-	-	-	SpoIIIAC	bin.774	spoIIIAC	Engulfment	29889	Poultry	d__Bacteria;	p__Firmicutes	c__Bacilli	o__Paenibacillales	f__Paenibacillaceae	g__Cohnella
2990040	1121346.KB899846_gene20	1.96e-62	194	2CPUI@1|root,32SJW@2|Bacteria,1VA9Y@1239|Firmicutes,4HIIH@91061|Bacilli,26XDF@186822|Paenibacillaceae	91061|Bacilli	S	Stage III sporulation protein AD	spoIIIAD	-	-	ko:K06393	-	-	-	-	ko00000	-	-	-	SpoIIIAC	bin.774	spoiiiAD	Engulfment	29889	Poultry	d__Bacteria;	p__Firmicutes	c__Bacilli	o__Paenibacillales	f__Paenibacillaceae	g__Cohnella
2990039	1121346.KB899846_gene21	6.83e-190	540	2C2CG@1|root,2Z7PW@2|Bacteria,1TQQ2@1239|Firmicutes,4H9UX@91061|Bacilli,26T1A@186822|Paenibacillaceae	91061|Bacilli	S	stage III sporulation protein AE	spoIIIAE	-	-	ko:K06394	-	-	-	-	ko00000	-	-	-	Spore_III_AE	bin.774	spoIIIAE	Engulfment	29889	Poultry	d__Bacteria;	p__Firmicutes	c__Bacilli	o__Paenibacillales	f__Paenibacillaceae	g__Cohnella
2990038	1121346.KB899846_gene22	4.83e-42	150	2E7KE@1|root,3322G@2|Bacteria,1VG6C@1239|Firmicutes,4HNMG@91061|Bacilli,26ZWV@186822|Paenibacillaceae	91061|Bacilli	S	stage III sporulation protein AF	spoIIIAF	-	-	ko:K06395	-	-	-	-	ko00000	-	-	-	Spore_III_AF	bin.774	spoIIIAF	Engulfment	29889	Poultry	d__Bacteria;	p__Firmicutes	c__Bacilli	o__Paenibacillales	f__Paenibacillaceae	g__Cohnella
2990037	1121346.KB899846_gene23	3.54e-97	288	2E6BB@1|root,330Z5@2|Bacteria,1VF3M@1239|Firmicutes,4HHM2@91061|Bacilli,26TMD@186822|Paenibacillaceae	91061|Bacilli	S	stage III sporulation protein AG	spoIIIAG	-	-	ko:K06396	-	-	-	-	ko00000	-	-	-	-	bin.774	spoIIIAG	Engulfment	29889	Poultry	d__Bacteria;	p__Firmicutes	c__Bacilli	o__Paenibacillales	f__Paenibacillaceae	g__Cohnella
2990036	1121346.KB899846_gene24	4.44e-46	159	29WYG@1|root,30IKQ@2|Bacteria,1V4Y2@1239|Firmicutes,4HI5K@91061|Bacilli,26RCM@186822|Paenibacillaceae	91061|Bacilli	S	SpoIIIAH-like protein	spoIIIAH	-	-	ko:K06397	-	-	-	-	ko00000	1.A.34.1.1	-	-	SpoIIIAH	bin.774	spoIIIAH	Engulfment	29889	Poultry	d__Bacteria;	p__Firmicutes	c__Bacilli	o__Paenibacillales	f__Paenibacillaceae	g__Cohnella
2989905	1121346.KB899819_gene2500	1.48e-77	244	2B51H@1|root,31XUS@2|Bacteria,1V6KA@1239|Firmicutes,4HKBP@91061|Bacilli,26SN6@186822|Paenibacillaceae	91061|Bacilli	S	sporulation protein	yunB	-	-	-	-	-	-	-	-	-	-	-	Spore_YunB	bin.774	yunB	Engulfment	29889	Poultry	d__Bacteria;	p__Firmicutes	c__Bacilli	o__Paenibacillales	f__Paenibacillaceae	g__Cohnella
2989485	1121346.KB899839_gene1183	3.3e-72	221	COG1191@1|root,COG1191@2|Bacteria,1TPJ5@1239|Firmicutes,4HBY2@91061|Bacilli,26SHF@186822|Paenibacillaceae	91061|Bacilli	K	sigma factors are initiation factors that promote the attachment of RNA polymerase to specific initiation sites and are then released	sigK	GO:0000003,GO:0000988,GO:0000990,GO:0003674,GO:0006139,GO:0006351,GO:0006352,GO:0006355,GO:0006725,GO:0006807,GO:0008150,GO:0008152,GO:0009058,GO:0009059,GO:0009889,GO:0009987,GO:0010467,GO:0010468,GO:0010556,GO:0016070,GO:0016987,GO:0018130,GO:0019219,GO:0019222,GO:0019438,GO:0019954,GO:0030436,GO:0031323,GO:0031326,GO:0032502,GO:0032774,GO:0034641,GO:0034645,GO:0034654,GO:0043170,GO:0043254,GO:…	-	ko:K03091	-	-	-	-	ko00000,ko03021	-	-	-	Sigma70_r2,Sigma70_r4	bin.774	sigK	sigE_regulon	29889	Poultry	d__Bacteria;	p__Firmicutes	c__Bacilli	o__Paenibacillales	f__Paenibacillaceae	g__Cohnella
2988718	1117108.PAALTS15_07074	1.21e-40	135	COG1609@1|root,COG1609@2|Bacteria,1VADF@1239|Firmicutes,4HKIY@91061|Bacilli,26Y5C@186822|Paenibacillaceae	91061|Bacilli	K	Stage III sporulation protein D	spoIIID	-	-	ko:K06283	-	-	-	-	ko00000,ko03000	-	-	-	SpoIIID	bin.774	spoIIID	sigE_regulon	29889	Poultry	d__Bacteria;	p__Firmicutes	c__Bacilli	o__Paenibacillales	f__Paenibacillaceae	g__Cohnella
2988894	1121346.KB899811_gene1606	4.26e-136	394	COG1994@1|root,COG1994@2|Bacteria,1V72P@1239|Firmicutes,4HJFP@91061|Bacilli,26TKF@186822|Paenibacillaceae	91061|Bacilli	S	Zn-dependent	spoIVFB	-	-	ko:K06402	-	-	-	-	ko00000,ko01000,ko01002	-	-	-	Peptidase_M50,Peptidase_M50B	bin.774	spoIVFB	sigE_regulon	29889	Poultry	d__Bacteria;	p__Firmicutes	c__Bacilli	o__Paenibacillales	f__Paenibacillaceae	g__Cohnella
2987502	324057.Pjdr2_4861	4.94e-136	411	COG2244@1|root,COG2244@2|Bacteria,1TNYX@1239|Firmicutes,4H9RY@91061|Bacilli,26TWS@186822|Paenibacillaceae	91061|Bacilli	S	Membrane protein involved in the export of O-antigen and teichoic acid	mviN	-	-	ko:K06409	-	-	-	-	ko00000,ko02000	2.A.66.2.14	-	-	Polysacc_synt,Polysacc_synt_C	bin.774	spoVB	sigE_regulon	29889	Poultry	d__Bacteria;	p__Firmicutes	c__Bacilli	o__Paenibacillales	f__Paenibacillaceae	g__Cohnella
2991038	1121346.KB899825_gene2980	4.18e-168	477	COG0464@1|root,COG0464@2|Bacteria,1TPQZ@1239|Firmicutes,4HCQK@91061|Bacilli,26QYX@186822|Paenibacillaceae	91061|Bacilli	O	ATPase (AAA	spoVK	-	-	ko:K06413	-	-	-	-	ko00000	-	-	-	AAA	bin.774	spoVK	sigE_regulon	29889	Poultry	d__Bacteria;	p__Firmicutes	c__Bacilli	o__Paenibacillales	f__Paenibacillaceae	g__Cohnella
2987485	1122927.KB895413_gene1378	6.51e-168	479	COG0772@1|root,COG0772@2|Bacteria,1TPT7@1239|Firmicutes,4HAEV@91061|Bacilli,26SSY@186822|Paenibacillaceae	91061|Bacilli	D	Belongs to the SEDS family	-	-	-	ko:K03588	ko04112,map04112	-	-	-	ko00000,ko00001,ko02000,ko03036	2.A.103.1	-	-	FTSW_RODA_SPOVE	bin.774	ftsW	sigE_regulon	29889	Poultry	d__Bacteria;	p__Firmicutes	c__Bacilli	o__Paenibacillales	f__Paenibacillaceae	g__Cohnella
2991238	1121346.KB899855_gene90	1.14e-34	120	28V51@1|root,2ZH8C@2|Bacteria	2|Bacteria	S	Pro-sigmaK processing inhibitor BofA	M1-298	-	-	ko:K06317	-	-	-	-	ko00000	-	-	-	BofA	bin.774	bofA	sigE_regulon	29889	Poultry	d__Bacteria;	p__Firmicutes	c__Bacilli	o__Paenibacillales	f__Paenibacillaceae	g__Cohnella
2990289	1121346.KB899851_gene170	2.96e-142	412	COG0787@1|root,COG0787@2|Bacteria,1TNYY@1239|Firmicutes,4HA95@91061|Bacilli,26Q94@186822|Paenibacillaceae	91061|Bacilli	E	Catalyzes the interconversion of L-alanine and D- alanine. May also act on other amino acids	alr	-	5.1.1.1	ko:K01775	ko00473,ko01100,ko01502,map00473,map01100,map01502	-	R00401	RC00285	ko00000,ko00001,ko01000,ko01011	-	-	-	Ala_racemase_C,Ala_racemase_N	bin.774	alr	sigE_regulon	29889	Poultry	d__Bacteria;	p__Firmicutes	c__Bacilli	o__Paenibacillales	f__Paenibacillaceae	g__Cohnella
2990217	1121346.KB899830_gene660	1.63e-154	447	COG1686@1|root,COG1686@2|Bacteria,1TQ8M@1239|Firmicutes,4HAHH@91061|Bacilli,26T9D@186822|Paenibacillaceae	91061|Bacilli	M	Belongs to the peptidase S11 family	dacB	GO:0003674,GO:0003824,GO:0004175,GO:0006508,GO:0006807,GO:0008150,GO:0008152,GO:0008233,GO:0016787,GO:0019538,GO:0043170,GO:0044238,GO:0070011,GO:0071704,GO:0140096,GO:1901564	3.4.16.4	ko:K07258	ko00550,ko01100,map00550,map01100	-	-	-	ko00000,ko00001,ko01000,ko01002,ko01011	-	-	-	PBP5_C,Peptidase_S11	bin.774	dacB	sigE_regulon	29889	Poultry	d__Bacteria;	p__Firmicutes	c__Bacilli	o__Paenibacillales	f__Paenibacillaceae	g__Cohnella
2990218	1121346.KB899830_gene659	8.65e-106	310	COG2715@1|root,COG2715@2|Bacteria,1V1E2@1239|Firmicutes,4HBTK@91061|Bacilli,26QEI@186822|Paenibacillaceae	91061|Bacilli	S	nucleoside recognition	spmA	-	-	ko:K06373	-	-	-	-	ko00000	-	-	-	Gate	bin.774	spmA	sigE_regulon	29889	Poultry	d__Bacteria;	p__Firmicutes	c__Bacilli	o__Paenibacillales	f__Paenibacillaceae	g__Cohnella
2990219	1121346.KB899830_gene658	2.19e-90	268	COG0700@1|root,COG0700@2|Bacteria,1V45M@1239|Firmicutes,4HH1Y@91061|Bacilli,26TSC@186822|Paenibacillaceae	91061|Bacilli	S	Spore maturation protein	spmB	-	-	ko:K06374	-	-	-	-	ko00000	-	-	-	Gate	bin.774	spmB	sigE_regulon	29889	Poultry	d__Bacteria;	p__Firmicutes	c__Bacilli	o__Paenibacillales	f__Paenibacillaceae	g__Cohnella
2991486	1121346.KB899816_gene3271	1.79e-47	153	COG1873@1|root,COG1873@2|Bacteria,1VEMT@1239|Firmicutes,4HNT3@91061|Bacilli,26Z2D@186822|Paenibacillaceae	91061|Bacilli	S	sporulation protein, YlmC YmxH family	ylmC	-	-	-	-	-	-	-	-	-	-	-	PRC	bin.774	ylmC	sigE_regulon	29889	Poultry	d__Bacteria;	p__Firmicutes	c__Bacilli	o__Paenibacillales	f__Paenibacillaceae	g__Cohnella
2988036	1121346.KB899810_gene1476	3.24e-90	272	COG1971@1|root,COG1971@2|Bacteria,1V4BC@1239|Firmicutes,4HH29@91061|Bacilli,26SZT@186822|Paenibacillaceae	91061|Bacilli	P	Probably functions as a manganese efflux pump	ytaF	-	-	-	-	-	-	-	-	-	-	-	Mntp	bin.774	ytaF	sigE_regulon	29889	Poultry	d__Bacteria;	p__Firmicutes	c__Bacilli	o__Paenibacillales	f__Paenibacillaceae	g__Cohnella
2989657	1121346.KB899839_gene1196	1.09e-156	452	COG0628@1|root,COG0628@2|Bacteria,1TS4S@1239|Firmicutes,4HC6G@91061|Bacilli,26U4Z@186822|Paenibacillaceae	91061|Bacilli	S	Permease	ytvI	GO:0003674,GO:0005215,GO:0005575,GO:0005623,GO:0005886,GO:0005887,GO:0006810,GO:0008150,GO:0016020,GO:0016021,GO:0031224,GO:0031226,GO:0044425,GO:0044459,GO:0044464,GO:0051179,GO:0051234,GO:0055085,GO:0071944	-	-	-	-	-	-	-	-	-	-	AI-2E_transport	bin.774	ytvI	sigE_regulon	29889	Poultry	d__Bacteria;	p__Firmicutes	c__Bacilli	o__Paenibacillales	f__Paenibacillaceae	g__Cohnella
2991030	1121346.KB899825_gene2971	2.95e-161	471	COG0793@1|root,COG0793@2|Bacteria,1TPBI@1239|Firmicutes,4HI96@91061|Bacilli,26T2V@186822|Paenibacillaceae	91061|Bacilli	M	Belongs to the peptidase S41A family	-	-	3.4.21.102	ko:K03797	-	-	-	-	ko00000,ko01000,ko01002	-	-	-	Cu_amine_oxidN1,PDZ,PDZ_2,Peptidase_S41	bin.774	ctpB	sigE_regulon	29889	Poultry	d__Bacteria;	p__Firmicutes	c__Bacilli	o__Paenibacillales	f__Paenibacillaceae	g__Cohnella
2988895	1121346.KB899811_gene1605	5.42e-71	230	COG4942@1|root,COG4942@2|Bacteria,1VD2C@1239|Firmicutes,4I07R@91061|Bacilli,26TEJ@186822|Paenibacillaceae	91061|Bacilli	D	Membrane proteins related to metalloendopeptidases	spoIVFA	-	-	ko:K06401	-	-	-	-	ko00000	-	-	-	Peptidase_M23	bin.774	spoIVFA	sigE_regulon	29889	Poultry	d__Bacteria;	p__Firmicutes	c__Bacilli	o__Paenibacillales	f__Paenibacillaceae	g__Cohnella
2987410	717606.PaecuDRAFT_1496	1.08e-145	418	COG1284@1|root,COG1284@2|Bacteria,1TQTP@1239|Firmicutes,4HBV2@91061|Bacilli,26QVF@186822|Paenibacillaceae	91061|Bacilli	S	Uncharacterized protein conserved in bacteria (DUF2179)	yqfU	-	-	-	-	-	-	-	-	-	-	-	DUF2179,YitT_membrane	bin.774	yqfU	sigE_regulon	29889	Poultry	d__Bacteria;	p__Firmicutes	c__Bacilli	o__Paenibacillales	f__Paenibacillaceae	g__Cohnella
2989026	1380763.BG53_04715	4.23e-97	287	COG0705@1|root,COG0705@2|Bacteria,1UYXN@1239|Firmicutes,4HCIU@91061|Bacilli,26SQF@186822|Paenibacillaceae	91061|Bacilli	S	Rhomboid family	ydcA	-	3.4.21.105	ko:K19225	-	-	-	-	ko00000,ko01000,ko01002	-	-	-	Rhomboid	bin.774	ydca	sigE_regulon	29889	Poultry	d__Bacteria;	p__Firmicutes	c__Bacilli	o__Paenibacillales	f__Paenibacillaceae	g__Cohnella
2990288	1121346.KB899851_gene169	7.78e-151	437	COG2834@1|root,COG2834@2|Bacteria,1TSRE@1239|Firmicutes,4HBCH@91061|Bacilli,26SS3@186822|Paenibacillaceae	91061|Bacilli	M	membrane	ydcC	-	-	-	-	-	-	-	-	-	-	-	DUF4367	bin.774	ydcc	sigE_regulon	29889	Poultry	d__Bacteria;	p__Firmicutes	c__Bacilli	o__Paenibacillales	f__Paenibacillaceae	g__Cohnella
2987487	1121346.KB899828_gene533	3.99e-243	671	COG2718@1|root,COG2718@2|Bacteria,1TQIN@1239|Firmicutes,4HBIH@91061|Bacilli,26RYR@186822|Paenibacillaceae	91061|Bacilli	S	Belongs to the UPF0229 family	yhbH	-	-	ko:K09786	-	-	-	-	ko00000	-	-	-	DUF444	bin.774	yhbh	sigE_regulon	29889	Poultry	d__Bacteria;	p__Firmicutes	c__Bacilli	o__Paenibacillales	f__Paenibacillaceae	g__Cohnella
2990813	1121346.KB899836_gene1327	1.05e-57	189	2AUKD@1|root,31K93@2|Bacteria,1V6PK@1239|Firmicutes,4HI5F@91061|Bacilli,275CQ@186822|Paenibacillaceae	91061|Bacilli	S	Stage II sporulation protein R (spore_II_R)	spoIIR	-	-	ko:K06387	-	-	-	-	ko00000	-	-	-	Spore_II_R	bin.774	spoIIR	sigF_regulon	29889	Poultry	d__Bacteria;	p__Firmicutes	c__Bacilli	o__Paenibacillales	f__Paenibacillaceae	g__Cohnella
2992054	1121346.KB899846_gene39	3.99e-230	643	COG0265@1|root,COG0265@2|Bacteria,1VU1H@1239|Firmicutes,4ISDG@91061|Bacilli,26QU8@186822|Paenibacillaceae	91061|Bacilli	O	peptidase S55	spoIVB	-	3.4.21.116	ko:K06399	-	-	-	-	ko00000,ko01000,ko01002	-	-	-	PDZ_2,Peptidase_S55	bin.774	spoIVB	sigF_regulon	29889	Poultry	d__Bacteria;	p__Firmicutes	c__Bacilli	o__Paenibacillales	f__Paenibacillaceae	g__Cohnella
2988358	1121346.KB899830_gene677	2.35e-202	571	COG1686@1|root,COG1686@2|Bacteria,1TQN0@1239|Firmicutes,4HBCE@91061|Bacilli,26QSM@186822|Paenibacillaceae	91061|Bacilli	M	Belongs to the peptidase S11 family	dacF	GO:0003674,GO:0003824,GO:0004175,GO:0006508,GO:0006807,GO:0008150,GO:0008152,GO:0008233,GO:0016787,GO:0019538,GO:0043170,GO:0044238,GO:0070011,GO:0071704,GO:0140096,GO:1901564	3.4.16.4	ko:K07258	ko00550,ko01100,map00550,map01100	-	-	-	ko00000,ko00001,ko01000,ko01002,ko01011	-	-	-	PBP5_C,Peptidase_S11	bin.774	dacF	sigF_regulon	29889	Poultry	d__Bacteria;	p__Firmicutes	c__Bacilli	o__Paenibacillales	f__Paenibacillaceae	g__Cohnella
2990216	1007103.AFHW01000103_gene5317	3.69e-66	206	COG3874@1|root,COG3874@2|Bacteria,1V6H7@1239|Firmicutes,4HIG7@91061|Bacilli,26Y71@186822|Paenibacillaceae	91061|Bacilli	S	sporulation protein	ytfJ	-	-	-	-	-	-	-	-	-	-	-	Spore_YtfJ	bin.774	ytfJ	sigF_regulon	29889	Poultry	d__Bacteria;	p__Firmicutes	c__Bacilli	o__Paenibacillales	f__Paenibacillaceae	g__Cohnella
2988880	1121346.KB899811_gene1620	1.09e-63	203	2DGQY@1|root,32U7R@2|Bacteria,1V83A@1239|Firmicutes,4HKRI@91061|Bacilli,26UEX@186822|Paenibacillaceae	91061|Bacilli	S	BofC C-terminal domain	bofC	-	-	ko:K06318	-	-	-	-	ko00000	-	-	-	BOFC_N,BofC_C	bin.774	bofC	sigF_regulon	29889	Poultry	d__Bacteria;	p__Firmicutes	c__Bacilli	o__Paenibacillales	f__Paenibacillaceae	g__Cohnella
2987825	1121346.KB899816_gene3306	5.95e-78	239	2C8MW@1|root,305IT@2|Bacteria,1V5HI@1239|Firmicutes,4HFNA@91061|Bacilli,26QK7@186822|Paenibacillaceae	91061|Bacilli	S	precorrin-3B C17-methyltransferase	rsfA	-	-	ko:K06314	-	-	-	-	ko00000,ko03000	-	-	-	Myb_DNA-bind_6	bin.774	rsfA	sigF_regulon	29889	Poultry	d__Bacteria;	p__Firmicutes	c__Bacilli	o__Paenibacillales	f__Paenibacillaceae	g__Cohnella
2989846	324057.Pjdr2_0038	5.15e-33	115	2EJ4H@1|root,33CVR@2|Bacteria,1VMIU@1239|Firmicutes,4HP24@91061|Bacilli,26Z3X@186822|Paenibacillaceae	91061|Bacilli	S	Protein of unknown function (DUF2757)	yabK	-	-	-	-	-	-	-	-	-	-	-	DUF2757	bin.774	fin/yabk	sigF_regulon	29889	Poultry	d__Bacteria;	p__Firmicutes	c__Bacilli	o__Paenibacillales	f__Paenibacillaceae	g__Cohnella
2990260	1121346.KB899818_gene2560	8.75e-42	138	2E5KP@1|root,330BT@2|Bacteria,1VGM7@1239|Firmicutes,4HNNX@91061|Bacilli,26Z2M@186822|Paenibacillaceae	91061|Bacilli	S	Protein of unknown function (DUF3243)	ymfJ	-	-	-	-	-	-	-	-	-	-	-	DUF3243	bin.774	ymfJ	sigF_regulon	29889	Poultry	d__Bacteria;	p__Firmicutes	c__Bacilli	o__Paenibacillales	f__Paenibacillaceae	g__Cohnella
2990555	1121346.KB899833_gene844	1.22e-96	291	2CH5D@1|root,2Z821@2|Bacteria,1TS45@1239|Firmicutes,4HCE9@91061|Bacilli,26SR1@186822|Paenibacillaceae	91061|Bacilli	S	Bacterial protein YqhG of unknown function	yqhG	-	-	-	-	-	-	-	-	-	-	-	YqhG	bin.774	yqhG	sigF_regulon	29889	Poultry	d__Bacteria;	p__Firmicutes	c__Bacilli	o__Paenibacillales	f__Paenibacillaceae	g__Cohnella
2988713	1121346.KB899836_gene1287	3.25e-31	111	COG4836@1|root,COG4836@2|Bacteria	2|Bacteria	S	Membrane	ywzB	-	-	-	-	-	-	-	-	-	-	-	DUF1146	bin.774	ywzB	sigF_regulon	29889	Poultry	d__Bacteria;	p__Firmicutes	c__Bacilli	o__Paenibacillales	f__Paenibacillaceae	g__Cohnella
2989486	1121346.KB899839_gene1180	5.52e-82	246	2ANER@1|root,31DDD@2|Bacteria,1V46U@1239|Firmicutes,4HH0C@91061|Bacilli,26XIG@186822|Paenibacillaceae	91061|Bacilli	S	stage V sporulation protein AC	spoVAC	-	-	ko:K06405	-	-	-	-	ko00000	-	-	-	SpoVAC_SpoVAEB	bin.774	spoVAC	sigG_regulon	29889	Poultry	d__Bacteria;	p__Firmicutes	c__Bacilli	o__Paenibacillales	f__Paenibacillaceae	g__Cohnella
2989487	1121346.KB899839_gene1179	2.08e-192	540	COG0183@1|root,COG0183@2|Bacteria,1UHVW@1239|Firmicutes,4ISCN@91061|Bacilli,26SA2@186822|Paenibacillaceae	91061|Bacilli	I	Stage V sporulation protein AD	spoVAD	-	-	ko:K06406	-	-	-	-	ko00000	-	-	-	SpoVAD	bin.774	spoVAD	sigG_regulon	29889	Poultry	d__Bacteria;	p__Firmicutes	c__Bacilli	o__Paenibacillales	f__Paenibacillaceae	g__Cohnella
2988254	1121346.KB899821_gene2725	1.64e-211	591	COG0648@1|root,COG0648@2|Bacteria,1TP1D@1239|Firmicutes,4HB4F@91061|Bacilli,26QRA@186822|Paenibacillaceae	91061|Bacilli	L	Endonuclease IV plays a role in DNA repair. It cleaves phosphodiester bonds at apurinic or apyrimidinic sites (AP sites) to produce new 5'-ends that are base-free deoxyribose 5-phosphate residues. It preferentially attacks modified AP sites created by bleomycin and neocarzinostatin	nfo	-	3.1.21.2	ko:K01151	ko03410,map03410	-	-	-	ko00000,ko00001,ko01000,ko03400	-	-	-	AP_endonuc_2	bin.774	nfo	sigG_regulon	29889	Poultry	d__Bacteria;	p__Firmicutes	c__Bacilli	o__Paenibacillales	f__Paenibacillaceae	g__Cohnella
2988300	1347369.CCAD010000080_gene3177	1.4e-205	586	COG1129@1|root,COG1129@2|Bacteria,1TP6I@1239|Firmicutes,4H9VK@91061|Bacilli,1ZB07@1386|Bacillus	91061|Bacilli	G	Part of the ABC transporter complex RbsABC involved in ribose import. Responsible for energy coupling to the transport system	mglA	-	3.6.3.17	ko:K10542,ko:K17215	ko02010,map02010	M00214,M00593	-	-	ko00000,ko00001,ko00002,ko01000,ko02000	3.A.1.2,3.A.1.2.3	-	-	ABC_tran	bin.774	mglA / sspA	sigG_regulon	29889	Poultry	d__Bacteria;	p__Firmicutes	c__Bacilli	o__Paenibacillales	f__Paenibacillaceae	g__Cohnella
2990204	1121346.KB899830_gene673	4.18e-80	242	28PNE@1|root,2ZCB6@2|Bacteria,1V214@1239|Firmicutes,4HFTI@91061|Bacilli,26T5X@186822|Paenibacillaceae	91061|Bacilli	S	stage V sporulation protein AA	spoVAA	-	-	ko:K06403	-	-	-	-	ko00000	-	-	-	SporV_AA	bin.774	spoVAA	sigG_regulon	29889	Poultry	d__Bacteria;	p__Firmicutes	c__Bacilli	o__Paenibacillales	f__Paenibacillaceae	g__Cohnella
2989009	44251.PDUR_06245	1.09e-19	80.9	2DJHH@1|root,30658@2|Bacteria,1TZ7B@1239|Firmicutes,4I8F1@91061|Bacilli,26ZRQ@186822|Paenibacillaceae	91061|Bacilli	S	spore protein	-	-	-	ko:K06425	-	-	-	-	ko00000	-	-	-	SspH	bin.774	sspH	sigG_regulon	29889	Poultry	d__Bacteria;	p__Firmicutes	c__Bacilli	o__Paenibacillales	f__Paenibacillaceae	g__Cohnella
2991050	1380763.BG53_13840	1.41e-20	84	2E62M@1|root,32ZH6@2|Bacteria,1VF10@1239|Firmicutes,4HP0J@91061|Bacilli,26ZTN@186822|Paenibacillaceae	91061|Bacilli	S	spore protein	tlp	-	-	ko:K06434	-	-	-	-	ko00000	-	-	-	-	bin.774	tlp	sigG_regulon	29889	Poultry	d__Bacteria;	p__Firmicutes	c__Bacilli	o__Paenibacillales	f__Paenibacillaceae	g__Cohnella
2989488	1121346.KB899839_gene1178	2.61e-65	200	2ANER@1|root,315MJ@2|Bacteria,1V6SU@1239|Firmicutes,4HIW4@91061|Bacilli,26XG2@186822|Paenibacillaceae	91061|Bacilli	S	stage V sporulation protein	spoVAE	-	-	ko:K06407	-	-	-	-	ko00000	-	-	-	SpoVAC_SpoVAEB	bin.774	spoVAEB	sigG_regulon	29889	Poultry	d__Bacteria;	p__Firmicutes	c__Bacilli	o__Paenibacillales	f__Paenibacillaceae	g__Cohnella
2990205	1121346.KB899830_gene672	3.23e-13	66.2	2AF43@1|root,3152T@2|Bacteria,1VFMI@1239|Firmicutes,4HIN3@91061|Bacilli,26WWH@186822|Paenibacillaceae	91061|Bacilli	S	stage V sporulation protein AB	spoVAB	-	-	ko:K06404	-	-	-	-	ko00000	-	-	-	SpoVAB	bin.774	spoVAB	sigG_regulon	29889	Poultry	d__Bacteria;	p__Firmicutes	c__Bacilli	o__Paenibacillales	f__Paenibacillaceae	g__Cohnella
2989828	1121346.KB899824_gene3057	3.8e-30	107	2E2ZT@1|root,32Y0E@2|Bacteria,1VEHE@1239|Firmicutes,4HNK8@91061|Bacilli,26ZS4@186822|Paenibacillaceae	91061|Bacilli	S	Small, acid-soluble spore proteins, alpha/beta type	sspF	-	-	ko:K06423	-	-	-	-	ko00000	-	-	-	SASP	bin.774	sspF	sigG_regulon	29889	Poultry	d__Bacteria;	p__Firmicutes	c__Bacilli	o__Paenibacillales	f__Paenibacillaceae	g__Cohnella
2989003	1121346.KB899811_gene1681	4.59e-174	505	COG0457@1|root,COG1376@1|root,COG0457@2|Bacteria,COG1376@2|Bacteria,1VCGE@1239|Firmicutes,4HBZN@91061|Bacilli,26QQN@186822|Paenibacillaceae	91061|Bacilli	S	ErfK YbiS YcfS YnhG family protein	ykuD1	-	-	-	-	-	-	-	-	-	-	-	YkuD	bin.774	ykuD	sigK_regulon	29889	Poultry	d__Bacteria;	p__Firmicutes	c__Bacilli	o__Paenibacillales	f__Paenibacillaceae	g__Cohnella
2989168	1268072.PSAB_15935	2.07e-303	832	COG5019@1|root,COG5019@2|Bacteria,1UHVS@1239|Firmicutes,4ISDE@91061|Bacilli,26QCF@186822|Paenibacillaceae	91061|Bacilli	DZ	ATPase. Has a role at an early stage in the morphogenesis of the spore coat	spoIVA	-	-	ko:K06398	-	-	-	-	ko00000	-	-	-	Spore_IV_A	bin.774	spoIVA	spore_coat	29889	Poultry	d__Bacteria;	p__Firmicutes	c__Bacilli	o__Paenibacillales	f__Paenibacillaceae	g__Cohnella
2990450	1121346.KB899811_gene1562	2.08e-98	304	COG5401@1|root,COG5401@2|Bacteria,1TPQD@1239|Firmicutes,4HB1S@91061|Bacilli,26T67@186822|Paenibacillaceae	91061|Bacilli	S	Lipoprotein LpqB	gerM	-	-	ko:K06298	-	-	-	-	ko00000	-	-	-	Germane	bin.774	gerM	spore_coat	29889	Poultry	d__Bacteria;	p__Firmicutes	c__Bacilli	o__Paenibacillales	f__Paenibacillaceae	g__Cohnella
2989152	1121346.KB899828_gene511	5.19e-44	146	2E34J@1|root,32Y4N@2|Bacteria,1VESM@1239|Firmicutes,4HKID@91061|Bacilli,26Z5D@186822|Paenibacillaceae	91061|Bacilli	S	CotJB protein	cotJB	-	-	ko:K06333	-	-	-	-	ko00000	-	-	-	CotJB	bin.774	cotJB	spore_coat	29889	Poultry	d__Bacteria;	p__Firmicutes	c__Bacilli	o__Paenibacillales	f__Paenibacillaceae	g__Cohnella
2988909	1121346.KB899811_gene1591	4.06e-72	239	COG1388@1|root,COG1388@2|Bacteria,1U052@1239|Firmicutes,4HF2C@91061|Bacilli,26R6A@186822|Paenibacillaceae	91061|Bacilli	M	Lysin motif	spoVID	GO:0003674,GO:0005488,GO:0005515,GO:0019899,GO:0051117	-	ko:K06417	-	-	-	-	ko00000	-	-	-	LysM	bin.774	spoVID	spore_coat	29889	Poultry	d__Bacteria;	p__Firmicutes	c__Bacilli	o__Paenibacillales	f__Paenibacillaceae	g__Cohnella
2991026	1121346.KB899825_gene2967	5.8e-113	326	2BYGR@1|root,2ZIKA@2|Bacteria,1V30V@1239|Firmicutes,4HFX6@91061|Bacilli,275AY@186822|Paenibacillaceae	91061|Bacilli	S	Outer spore coat protein E (CotE)	cotE	GO:0003674,GO:0005488,GO:0005515,GO:0042802	-	ko:K06328	-	-	-	-	ko00000	-	-	-	CotE	bin.774	cotE	spore_coat	29889	Poultry	d__Bacteria;	p__Firmicutes	c__Bacilli	o__Paenibacillales	f__Paenibacillaceae	g__Cohnella
2989151	717606.PaecuDRAFT_3156	2.6e-31	111	2E85N@1|root,332J6@2|Bacteria,1VFSE@1239|Firmicutes,4HNIY@91061|Bacilli,26ZS6@186822|Paenibacillaceae	91061|Bacilli	S	Spore coat associated protein JA (CotJA)	cotJA	-	-	ko:K06332	-	-	-	-	ko00000	-	-	-	CotJA	bin.774	cotJA	spore_coat	29889	Poultry	d__Bacteria;	p__Firmicutes	c__Bacilli	o__Paenibacillales	f__Paenibacillaceae	g__Cohnella
2990376	1121346.KB899816_gene3291	2.77999999999998e-310	858	COG0768@1|root,COG0768@2|Bacteria,1TP93@1239|Firmicutes,4H9VQ@91061|Bacilli,26S7A@186822|Paenibacillaceae	91061|Bacilli	M	Stage V sporulation protein d	spoVD	-	-	ko:K08384	ko00550,map00550	-	-	-	ko00000,ko00001,ko01011	-	-	-	PASTA,PBP_dimer,Transpeptidase	bin.774	spoVD	spore_cortex	29889	Poultry	d__Bacteria;	p__Firmicutes	c__Bacilli	o__Paenibacillales	f__Paenibacillaceae	g__Cohnella
2987881	1121346.KB899819_gene2491	7.61e-138	407	COG3314@1|root,COG3314@2|Bacteria,1TR0V@1239|Firmicutes,4HB55@91061|Bacilli,26R9P@186822|Paenibacillaceae	91061|Bacilli	S	Sporulation integral membrane protein YlbJ	ylbJ	-	-	-	-	-	-	-	-	-	-	-	Gate	bin.774	ylbJ	spore_cortex	29889	Poultry	d__Bacteria;	p__Firmicutes	c__Bacilli	o__Paenibacillales	f__Paenibacillaceae	g__Cohnella
2989596	1034769.KB910518_gene67	5.61e-39	137	COG0860@1|root,COG0860@2|Bacteria,1TQ74@1239|Firmicutes,4HAV3@91061|Bacilli,26RMV@186822|Paenibacillaceae	91061|Bacilli	M	N-acetylmuramoyl-L-alanine amidase	cwlD	GO:0005575,GO:0005623,GO:0030288,GO:0030313,GO:0031975,GO:0042597,GO:0044464	3.5.1.28	ko:K01448	ko01503,map01503	M00727	R04112	RC00064,RC00141	ko00000,ko00001,ko00002,ko01000,ko01011,ko03036	-	-	-	Amidase_3	bin.774	cwlC/cwlD	spore_cortex	29889	Poultry	d__Bacteria;	p__Firmicutes	c__Bacilli	o__Paenibacillales	f__Paenibacillaceae	g__Cohnella
2989894	1121346.KB899819_gene2495	5.99e-156	449	COG0739@1|root,COG0739@2|Bacteria,1TQMQ@1239|Firmicutes,4HC7V@91061|Bacilli,26QNF@186822|Paenibacillaceae	91061|Bacilli	M	Peptidase, M23	lytH	-	-	ko:K21472	-	-	-	-	ko00000,ko01000,ko01002,ko01011	-	-	-	Peptidase_M23	bin.774	lytH	spore_cortex	29889	Poultry	d__Bacteria;	p__Firmicutes	c__Bacilli	o__Paenibacillales	f__Paenibacillaceae	g__Cohnella
2990310	1121346.KB899824_gene3040	1.06e-49	159	2E3ZZ@1|root,32YWW@2|Bacteria,1VEIW@1239|Firmicutes,4HPDE@91061|Bacilli,26Z3H@186822|Paenibacillaceae	91061|Bacilli	S	Spore coat protein	yabP	GO:0005575,GO:0005623,GO:0042601,GO:0042763,GO:0044464	-	-	-	-	-	-	-	-	-	-	YabP	bin.774	yabP	spore_cortex	29889	Poultry	d__Bacteria;	p__Firmicutes	c__Bacilli	o__Paenibacillales	f__Paenibacillaceae	g__Cohnella
2990311	1121346.KB899824_gene3039	3.93e-56	182	2BYDV@1|root,32RAH@2|Bacteria,1V91M@1239|Firmicutes,4HIIQ@91061|Bacilli,26TM4@186822|Paenibacillaceae	91061|Bacilli	S	Spore cortex biosynthesis protein YabQ	yabQ	GO:0005575,GO:0005623,GO:0042601,GO:0042763,GO:0044464	-	-	-	-	-	-	-	-	-	-	Spore_YabQ	bin.774	yabQ	spore_cortex	29889	Poultry	d__Bacteria;	p__Firmicutes	c__Bacilli	o__Paenibacillales	f__Paenibacillaceae	g__Cohnella
2988091	1121346.KB899816_gene3348	3.62e-46	150	2E4EZ@1|root,32ZA5@2|Bacteria,1VF5C@1239|Firmicutes,4HNQG@91061|Bacilli,26YZE@186822|Paenibacillaceae	91061|Bacilli	S	sporulation protein YqfC	yqfC	-	-	-	-	-	-	-	-	-	-	-	YabP	bin.774	yqfC	spore_cortex	29889	Poultry	d__Bacteria;	p__Firmicutes	c__Bacilli	o__Paenibacillales	f__Paenibacillaceae	g__Cohnella
2988274	1121346.KB899816_gene3347	3.84e-137	401	COG0561@1|root,COG0561@2|Bacteria,1TR3N@1239|Firmicutes,4HC8P@91061|Bacilli,26S3Y@186822|Paenibacillaceae	91061|Bacilli	S	sporulation protein	yqfD	-	-	ko:K06438	-	-	-	-	ko00000	-	-	-	YqfD	bin.774	yqfD	spore_cortex	29889	Poultry	d__Bacteria;	p__Firmicutes	c__Bacilli	o__Paenibacillales	f__Paenibacillaceae	g__Cohnella
2987808	1121346.KB899839_gene1154	7.38e-183	514	COG0680@1|root,COG0680@2|Bacteria,1TPFY@1239|Firmicutes,4HAGH@91061|Bacilli,26RQM@186822|Paenibacillaceae	91061|Bacilli	C	Initiates the rapid degradation of small, acid-soluble proteins during spore germination	gpr	GO:0000003,GO:0003674,GO:0003824,GO:0006508,GO:0006807,GO:0008150,GO:0008152,GO:0008233,GO:0016787,GO:0019538,GO:0019954,GO:0030436,GO:0032502,GO:0043170,GO:0043934,GO:0044238,GO:0071704,GO:0140096,GO:1901564	3.4.24.78	ko:K06012	-	-	-	-	ko00000,ko01000,ko01002	-	-	-	Peptidase_A25	bin.774	gpr	germination	29889	Poultry	d__Bacteria;	p__Firmicutes	c__Bacilli	o__Paenibacillales	f__Paenibacillaceae	g__Cohnella
2990911	1122925.KB895376_gene494	2.45e-40	133	COG1278@1|root,COG1278@2|Bacteria,1VEE0@1239|Firmicutes,4HNJC@91061|Bacilli,26YYK@186822|Paenibacillaceae	91061|Bacilli	K	Cold-shock protein	cspA	-	-	ko:K03704	-	-	-	-	ko00000,ko03000	-	-	-	CSD	bin.774	CSD	germination	29889	Poultry	d__Bacteria;	p__Firmicutes	c__Bacilli	o__Paenibacillales	f__Paenibacillaceae	g__Cohnella
2989434	1122915.AUGY01000004_gene5428	6.18e-120	349	COG1028@1|root,COG1028@2|Bacteria,1TR5M@1239|Firmicutes,4HCD2@91061|Bacilli,26UMA@186822|Paenibacillaceae	91061|Bacilli	IQ	KR domain	gdh	-	1.1.1.47	ko:K00034	ko00030,ko01120,ko01200,map00030,map01120,map01200	-	R01520,R01521	RC00066	ko00000,ko00001,ko01000	-	-	iYO844.BSU03930	adh_short_C2	bin.774	gdh	germination	29889	Poultry	d__Bacteria;	p__Firmicutes	c__Bacilli	o__Paenibacillales	f__Paenibacillaceae	g__Cohnella
2990200	1121346.KB899830_gene641	6.96e-209	590	COG2959@1|root,COG2959@2|Bacteria,1TT9K@1239|Firmicutes,4HBM9@91061|Bacilli,26QHU@186822|Paenibacillaceae	91061|Bacilli	H	sporulation protein	ypeB	-	-	ko:K06313	-	-	-	-	ko00000	-	-	-	PepSY,YPEB	bin.774	ypeB	germination	29889	Poultry	d__Bacteria;	p__Firmicutes	c__Bacilli	o__Paenibacillales	f__Paenibacillaceae	g__Cohnella
2989055	1380763.BG53_03015	7.21e-165	472	COG0682@1|root,COG0682@2|Bacteria,1TPAK@1239|Firmicutes,4HAT0@91061|Bacilli,26QPE@186822|Paenibacillaceae	91061|Bacilli	M	Transfers the N-acyl diglyceride group on what will become the N-terminal cysteine of membrane lipoproteins	lgt	GO:0003674,GO:0003824,GO:0006464,GO:0006807,GO:0008150,GO:0008152,GO:0008961,GO:0009249,GO:0009987,GO:0010467,GO:0016740,GO:0016757,GO:0018065,GO:0018193,GO:0018205,GO:0019538,GO:0036211,GO:0043170,GO:0043412,GO:0044237,GO:0044238,GO:0044260,GO:0044267,GO:0051604,GO:0071704,GO:0140096,GO:1901564	-	ko:K13292	-	-	-	-	ko00000,ko01000	-	-	-	LGT	bin.774	lgt	germination	29889	Poultry	d__Bacteria;	p__Firmicutes	c__Bacilli	o__Paenibacillales	f__Paenibacillaceae	g__Cohnella
2989598	1121346.KB899829_gene565	6.83e-65	207	29HQ2@1|root,304MB@2|Bacteria,1V21Z@1239|Firmicutes,4HG8B@91061|Bacilli,26RZW@186822|Paenibacillaceae	91061|Bacilli	S	Spore gernimation protein	gerD	-	-	ko:K06294	-	-	-	-	ko00000	-	-	-	-	bin.774	gerD	germination	29889	Poultry	d__Bacteria;	p__Firmicutes	c__Bacilli	o__Paenibacillales	f__Paenibacillaceae	g__Cohnella
3047059	883110.HMPREF9260_01637	1.8e-15	79	COG1595@1|root,COG1595@2|Bacteria	2|Bacteria	K	DNA-templated transcription, initiation	sigH	-	-	ko:K03088,ko:K03091,ko:K12296	ko02020,ko02024,map02020,map02024	-	-	-	ko00000,ko00001,ko03000,ko03021	-	-	-	Sigma70_r2,Sigma70_r4_2	bin.728	sigH	sporulation_onset_and_checkpoints	29911	Poultry	d__Bacteria;	p__Firmicutes	c__Bacilli	o__Lactobacillales	f__Aerococcaceae	g__Globicatella	s__Globicatella
3047460	883112.HMPREF9707_00889	1.32e-122	358	COG0706@1|root,COG0706@2|Bacteria,1TQ0J@1239|Firmicutes,4HB3J@91061|Bacilli,27DGY@186827|Aerococcaceae	91061|Bacilli	U	Required for the insertion and or proper folding and or complex formation of integral membrane proteins into the membrane. Involved in integration of membrane proteins that insert both dependently and independently of the Sec translocase complex, as well as at least some lipoproteins	yidC	GO:0005575,GO:0008150,GO:0009653,GO:0009987,GO:0016020,GO:0030154,GO:0030435,GO:0032502,GO:0043934,GO:0048646,GO:0048856,GO:0048869	-	ko:K03217	ko02024,ko03060,ko03070,map02024,map03060,map03070	M00335	-	-	ko00000,ko00001,ko00002,ko02044,ko03029	2.A.9	-	-	60KD_IMP	bin.728	spoIIIJ	sporulation_onset_and_checkpoints	29911	Poultry	d__Bacteria;	p__Firmicutes	c__Bacilli	o__Lactobacillales	f__Aerococcaceae	g__Globicatella	s__Globicatella
3047870	1121871.AUAT01000010_gene699	7.02e-90	268	COG0193@1|root,COG0193@2|Bacteria,1V3NB@1239|Firmicutes,4HH2Z@91061|Bacilli,27DU4@186827|Aerococcaceae	91061|Bacilli	J	The natural substrate for this enzyme may be peptidyl- tRNAs which drop off the ribosome during protein synthesis	pth	GO:0003674,GO:0003824,GO:0004045,GO:0016787,GO:0016788,GO:0052689,GO:0140098,GO:0140101	3.1.1.29	ko:K01056	-	-	-	-	ko00000,ko01000,ko03012	-	-	-	Pept_tRNA_hydro	bin.728	pth	sporulation_onset_and_checkpoints	29911	Poultry	d__Bacteria;	p__Firmicutes	c__Bacilli	o__Lactobacillales	f__Aerococcaceae	g__Globicatella	s__Globicatella
3047571	883112.HMPREF9707_00400	7.15e-47	168	COG1589@1|root,COG1589@2|Bacteria,1VHEY@1239|Firmicutes,4HQCD@91061|Bacilli,27E6X@186827|Aerococcaceae	91061|Bacilli	D	cell division protein	divIB	-	-	ko:K03589	ko04112,map04112	-	-	-	ko00000,ko00001,ko03036	-	-	-	FtsQ,POTRA_1	bin.728	divIB	sporulation_onset_and_checkpoints	29911	Poultry	d__Bacteria;	p__Firmicutes	c__Bacilli	o__Lactobacillales	f__Aerococcaceae	g__Globicatella	s__Globicatella
3047566	1121871.AUAT01000014_gene408	4.88e-38	141	COG3599@1|root,COG3599@2|Bacteria,1V27M@1239|Firmicutes,4HG80@91061|Bacilli,27E4A@186827|Aerococcaceae	91061|Bacilli	D	DivIVA protein	divIVA	GO:0003674,GO:0005488,GO:0005515,GO:0042802	-	ko:K04074	-	-	-	-	ko00000,ko03036	-	-	-	DivIVA	bin.728	divIVA	sporulation_onset_and_checkpoints	29911	Poultry	d__Bacteria;	p__Firmicutes	c__Bacilli	o__Lactobacillales	f__Aerococcaceae	g__Globicatella	s__Globicatella
3047570	1408438.JADD01000018_gene662	1.66e-232	654	COG0849@1|root,COG0849@2|Bacteria,1TP1Z@1239|Firmicutes,4H9NF@91061|Bacilli,27DMD@186827|Aerococcaceae	91061|Bacilli	D	Cell division protein that is involved in the assembly of the Z ring. May serve as a membrane anchor for the Z ring	ftsA	GO:0003674,GO:0003824,GO:0005575,GO:0005623,GO:0005886,GO:0008150,GO:0009898,GO:0009987,GO:0016020,GO:0016462,GO:0016787,GO:0016817,GO:0016818,GO:0016887,GO:0017111,GO:0032153,GO:0044425,GO:0044459,GO:0044464,GO:0051301,GO:0071944,GO:0098552,GO:0098562	-	ko:K03590	ko04112,map04112	-	-	-	ko00000,ko00001,ko03036,ko04812	-	-	-	DUF3484,FtsA,SHS2_FTSA	bin.728	ftsA	sporulation_onset_and_checkpoints	29911	Poultry	d__Bacteria;	p__Firmicutes	c__Bacilli	o__Lactobacillales	f__Aerococcaceae	g__Globicatella	s__Globicatella
3046704	1122143.AUEG01000012_gene1715	1.27e-105	311	COG2884@1|root,COG2884@2|Bacteria,1TP58@1239|Firmicutes,4H9Z2@91061|Bacilli,27FAU@186828|Carnobacteriaceae	91061|Bacilli	D	Cell division ATP-binding protein FtsE	ftsE	GO:0000910,GO:0005575,GO:0005623,GO:0005886,GO:0007049,GO:0008150,GO:0008356,GO:0009966,GO:0009987,GO:0010646,GO:0016020,GO:0016043,GO:0022402,GO:0022603,GO:0022607,GO:0023051,GO:0032506,GO:0042173,GO:0043937,GO:0043938,GO:0044085,GO:0044464,GO:0045595,GO:0045597,GO:0045881,GO:0048518,GO:0048522,GO:0048583,GO:0050789,GO:0050793,GO:0050794,GO:0051094,GO:0051301,GO:0065007,GO:0070297,GO:0071840,GO:…	-	ko:K09812	ko02010,map02010	M00256	-	-	ko00000,ko00001,ko00002,ko02000,ko03036	3.A.1.140	-	-	ABC_tran	bin.728	ftsE	sporulation_onset_and_checkpoints	29911	Poultry	d__Bacteria;	p__Firmicutes	c__Bacilli	o__Lactobacillales	f__Aerococcaceae	g__Globicatella	s__Globicatella
3047877	883112.HMPREF9707_00158	0	912	COG0465@1|root,COG0465@2|Bacteria,1TPTV@1239|Firmicutes,4HAJB@91061|Bacilli,27DPZ@186827|Aerococcaceae	91061|Bacilli	O	Acts as a processive, ATP-dependent zinc metallopeptidase for both cytoplasmic and membrane proteins. Plays a role in the quality control of integral membrane proteins	ftsH	GO:0003674,GO:0003824,GO:0004176,GO:0005575,GO:0005623,GO:0006508,GO:0006807,GO:0008150,GO:0008152,GO:0008233,GO:0008237,GO:0009056,GO:0009057,GO:0016462,GO:0016787,GO:0016817,GO:0016818,GO:0016887,GO:0017111,GO:0019538,GO:0030163,GO:0030428,GO:0032502,GO:0042623,GO:0043170,GO:0043934,GO:0044238,GO:0044464,GO:0070011,GO:0071704,GO:0140096,GO:1901564,GO:1901565,GO:1901575	-	ko:K03798	-	M00742	-	-	ko00000,ko00002,ko01000,ko01002,ko03110	-	-	-	AAA,FtsH_ext,Peptidase_M41	bin.728	ftsH	sporulation_onset_and_checkpoints	29911	Poultry	d__Bacteria;	p__Firmicutes	c__Bacilli	o__Lactobacillales	f__Aerococcaceae	g__Globicatella	s__Globicatella
3047683	592010.GCWU000182_000095	4.07e-199	556	COG0552@1|root,COG0552@2|Bacteria,1TPRI@1239|Firmicutes,4HA6A@91061|Bacilli,27DHJ@186827|Aerococcaceae	91061|Bacilli	U	Involved in targeting and insertion of nascent membrane proteins into the cytoplasmic membrane. Acts as a receptor for the complex formed by the signal recognition particle (SRP) and the ribosome-nascent chain (RNC)	ftsY	-	-	ko:K03110	ko02024,ko03060,ko03070,map02024,map03060,map03070	M00335	-	-	ko00000,ko00001,ko00002,ko02044	3.A.5.1,3.A.5.2,3.A.5.7	-	-	SRP54,SRP54_N	bin.728	ftsY	sporulation_onset_and_checkpoints	29911	Poultry	d__Bacteria;	p__Firmicutes	c__Bacilli	o__Lactobacillales	f__Aerococcaceae	g__Globicatella	s__Globicatella
3047569	592010.GCWU000182_000282	8.53e-224	628	COG0206@1|root,COG0206@2|Bacteria,1TP6W@1239|Firmicutes,4H9WZ@91061|Bacilli,27DFK@186827|Aerococcaceae	91061|Bacilli	D	Essential cell division protein that forms a contractile ring structure (Z ring) at the future cell division site. The regulation of the ring assembly controls the timing and the location of cell division. One of the functions of the FtsZ ring is to recruit other cell division proteins to the septum to produce a new cell wall between the dividing cells. Binds GTP and shows GTPase activity	ftsZ	GO:0000166,GO:0001882,GO:0001883,GO:0003674,GO:0003824,GO:0003924,GO:0005488,GO:0005515,GO:0005525,GO:0005575,GO:0005622,GO:0005623,GO:0005737,GO:0008150,GO:0009987,GO:0016462,GO:0016787,GO:0016817,GO:0016818,GO:0017076,GO:0017111,GO:0019001,GO:0030428,GO:0032153,GO:0032549,GO:0032550,GO:0032553,GO:0032555,GO:0032561,GO:0035639,GO:0036094,GO:0042802,GO:0043167,GO:0043168,GO:0044424,GO:0044464,GO:…	-	ko:K03531	ko04112,map04112	-	-	-	ko00000,ko00001,ko02048,ko03036,ko04812	-	-	-	FtsZ_C,Tubulin	bin.728	ftsZ	sporulation_onset_and_checkpoints	29911	Poultry	d__Bacteria;	p__Firmicutes	c__Bacilli	o__Lactobacillales	f__Aerococcaceae	g__Globicatella	s__Globicatella
3046856	592010.GCWU000182_001365	1.8e-245	682	COG0536@1|root,COG0536@2|Bacteria,1TPX7@1239|Firmicutes,4H9P8@91061|Bacilli,27DRM@186827|Aerococcaceae	91061|Bacilli	S	An essential GTPase which binds GTP, GDP and possibly (p)ppGpp with moderate affinity, with high nucleotide exchange rates and a fairly low GTP hydrolysis rate. Plays a role in control of the cell cycle, stress response, ribosome biogenesis and in those bacteria that undergo differentiation, in morphogenesis control	obg	GO:0000003,GO:0000160,GO:0000166,GO:0001882,GO:0001883,GO:0003674,GO:0005488,GO:0005525,GO:0007154,GO:0007165,GO:0008150,GO:0009987,GO:0017076,GO:0019001,GO:0019954,GO:0023052,GO:0030436,GO:0032502,GO:0032549,GO:0032550,GO:0032553,GO:0032555,GO:0032561,GO:0035556,GO:0035639,GO:0036094,GO:0043167,GO:0043168,GO:0043934,GO:0050789,GO:0050794,GO:0050896,GO:0051716,GO:0065007,GO:0097159,GO:0097367,GO:…	-	ko:K03979	-	-	-	-	ko00000,ko01000,ko03009	-	-	-	DUF1967,GTP1_OBG,MMR_HSR1	bin.728	obg	sporulation_onset_and_checkpoints	29911	Poultry	d__Bacteria;	p__Firmicutes	c__Bacilli	o__Lactobacillales	f__Aerococcaceae	g__Globicatella	s__Globicatella
3046697	883113.HMPREF9708_00701	2.21e-144	411	COG1192@1|root,COG1192@2|Bacteria,1TP8S@1239|Firmicutes,4HAYM@91061|Bacilli,27DP0@186827|Aerococcaceae	91061|Bacilli	D	4Fe-4S iron sulfur cluster binding proteins, NifH/frxC family	soj	GO:0008150,GO:0022603,GO:0042173,GO:0042174,GO:0043937,GO:0043939,GO:0045595,GO:0045596,GO:0048519,GO:0048523,GO:0050789,GO:0050793,GO:0050794,GO:0051093,GO:0065007	-	ko:K03496	-	-	-	-	ko00000,ko03036,ko04812	-	-	-	AAA_31	bin.728	soj	spo0a_regulon	29911	Poultry	d__Bacteria;	p__Firmicutes	c__Bacilli	o__Lactobacillales	f__Aerococcaceae	g__Globicatella	s__Globicatella
3046696	1121871.AUAT01000005_gene1752	9.3e-139	400	COG1475@1|root,COG1475@2|Bacteria,1TQ2B@1239|Firmicutes,4H9TB@91061|Bacilli,27DR1@186827|Aerococcaceae	91061|Bacilli	K	Belongs to the ParB family	spo0J	GO:0005575,GO:0005622,GO:0005623,GO:0007059,GO:0008150,GO:0009295,GO:0009987,GO:0022603,GO:0042173,GO:0043226,GO:0043228,GO:0043229,GO:0043232,GO:0043590,GO:0043937,GO:0043938,GO:0044424,GO:0044464,GO:0045595,GO:0045597,GO:0045881,GO:0048518,GO:0048522,GO:0050789,GO:0050793,GO:0050794,GO:0051094,GO:0065007	-	ko:K03497	-	-	-	-	ko00000,ko03000,ko03036,ko04812	-	-	-	HTH_3,KorB,ParBc	bin.728	parB	spo0a_regulon	29911	Poultry	d__Bacteria;	p__Firmicutes	c__Bacilli	o__Lactobacillales	f__Aerococcaceae	g__Globicatella	s__Globicatella
3046643	883112.HMPREF9707_01576	3.42e-58	205	COG0772@1|root,COG0772@2|Bacteria,1TPT7@1239|Firmicutes,4HAEV@91061|Bacilli,27E0U@186827|Aerococcaceae	91061|Bacilli	D	Cell cycle protein, FtsW RodA SpoVE family	ftsW	-	-	ko:K03588	ko04112,map04112	-	-	-	ko00000,ko00001,ko02000,ko03036	2.A.103.1	-	-	FTSW_RODA_SPOVE	bin.728	ftsW	sigE_regulon	29911	Poultry	d__Bacteria;	p__Firmicutes	c__Bacilli	o__Lactobacillales	f__Aerococcaceae	g__Globicatella	s__Globicatella
3046928	1408438.JADD01000012_gene1627	2.43e-176	503	COG0787@1|root,COG0787@2|Bacteria,1TNYY@1239|Firmicutes,4HA95@91061|Bacilli,27DRZ@186827|Aerococcaceae	91061|Bacilli	M	Catalyzes the interconversion of L-alanine and D- alanine. May also act on other amino acids	alr	-	5.1.1.1,5.1.1.5	ko:K01775,ko:K20707	ko00473,ko01100,ko01502,map00473,map01100,map01502	-	R00401	RC00285	ko00000,ko00001,ko01000,ko01011	-	-	-	Ala_racemase_C,Ala_racemase_N	bin.728	alr	sigE_regulon	29911	Poultry	d__Bacteria;	p__Firmicutes	c__Bacilli	o__Lactobacillales	f__Aerococcaceae	g__Globicatella	s__Globicatella
3047532	908337.HMPREF9257_1182	5.55e-162	474	COG0793@1|root,COG0793@2|Bacteria,1TPBI@1239|Firmicutes,4HAKE@91061|Bacilli,27DR3@186827|Aerococcaceae	91061|Bacilli	M	Belongs to the peptidase S41A family	ctpA	-	3.4.21.102	ko:K03797	-	-	-	-	ko00000,ko01000,ko01002	-	-	-	PDZ,PDZ_2,PG_binding_1,Peptidase_S41	bin.728	ctpB	sigE_regulon	29911	Poultry	d__Bacteria;	p__Firmicutes	c__Bacilli	o__Lactobacillales	f__Aerococcaceae	g__Globicatella	s__Globicatella
3047701	883112.HMPREF9707_00751	6.48e-160	454	COG0648@1|root,COG0648@2|Bacteria,1TP1D@1239|Firmicutes,4HB4F@91061|Bacilli	91061|Bacilli	L	Endonuclease IV plays a role in DNA repair. It cleaves phosphodiester bonds at apurinic or apyrimidinic sites (AP sites) to produce new 5'-ends that are base-free deoxyribose 5-phosphate residues. It preferentially attacks modified AP sites created by bleomycin and neocarzinostatin	nfo	GO:0003674,GO:0003824,GO:0003906,GO:0006139,GO:0006259,GO:0006281,GO:0006284,GO:0006725,GO:0006807,GO:0006950,GO:0006974,GO:0008081,GO:0008150,GO:0008152,GO:0009987,GO:0016787,GO:0016788,GO:0033554,GO:0034641,GO:0042578,GO:0043170,GO:0044237,GO:0044238,GO:0044260,GO:0046483,GO:0050896,GO:0051716,GO:0071704,GO:0090304,GO:0140097,GO:1901360	3.1.21.2	ko:K01151	ko03410,map03410	-	-	-	ko00000,ko00001,ko01000,ko03400	-	-	-	AP_endonuc_2	bin.728	nfo	sigG_regulon	29911	Poultry	d__Bacteria;	p__Firmicutes	c__Bacilli	o__Lactobacillales	f__Aerococcaceae	g__Globicatella	s__Globicatella
3046486	592010.GCWU000182_000136	4.77e-265	739	COG3845@1|root,COG3845@2|Bacteria,1UYQA@1239|Firmicutes,4HVSH@91061|Bacilli,27DRK@186827|Aerococcaceae	91061|Bacilli	S	ATPases associated with a variety of cellular activities	mglA	-	3.6.3.17	ko:K02056,ko:K06400	-	M00221	-	-	ko00000,ko00002,ko01000,ko02000	3.A.1.2	-	-	ABC_tran	bin.728	mglA / sspA	sigG_regulon	29911	Poultry	d__Bacteria;	p__Firmicutes	c__Bacilli	o__Lactobacillales	f__Aerococcaceae	g__Globicatella	s__Globicatella
3047698	883112.HMPREF9707_00754	1.17e-109	338	COG0860@1|root,COG0860@2|Bacteria,1UYPW@1239|Firmicutes,4HBVT@91061|Bacilli,27DS0@186827|Aerococcaceae	91061|Bacilli	M	Ami_3	lytH	GO:0005575,GO:0005623,GO:0030288,GO:0030313,GO:0031975,GO:0042597,GO:0044464	3.5.1.28	ko:K01448	ko01503,map01503	M00727	R04112	RC00064,RC00141	ko00000,ko00001,ko00002,ko01000,ko01011,ko03036	-	-	-	Amidase_3,SH3_3	bin.728	lytH	spore_cortex	29911	Poultry	d__Bacteria;	p__Firmicutes	c__Bacilli	o__Lactobacillales	f__Aerococcaceae	g__Globicatella	s__Globicatella
3046982	1449338.JQLU01000003_gene496	2.57e-37	125	COG1278@1|root,COG1278@2|Bacteria,1VEE0@1239|Firmicutes,4HNJC@91061|Bacilli	91061|Bacilli	K	Cold-Shock Protein	cspL	-	-	ko:K03704	-	-	-	-	ko00000,ko03000	-	-	-	CSD	bin.728	CSD	germination	29911	Poultry	d__Bacteria;	p__Firmicutes	c__Bacilli	o__Lactobacillales	f__Aerococcaceae	g__Globicatella	s__Globicatella
3047495	592010.GCWU000182_000863	8.87e-118	345	COG0682@1|root,COG0682@2|Bacteria,1TPAK@1239|Firmicutes,4HAT0@91061|Bacilli,27DDB@186827|Aerococcaceae	91061|Bacilli	M	Transfers the N-acyl diglyceride group on what will become the N-terminal cysteine of membrane lipoproteins	lgt	-	-	ko:K13292	-	-	-	-	ko00000,ko01000	-	-	-	LGT	bin.728	lgt	germination	29911	Poultry	d__Bacteria;	p__Firmicutes	c__Bacilli	o__Lactobacillales	f__Aerococcaceae	g__Globicatella	s__Globicatella
3223861	621372.ACIH01000184_gene3126	4.98e-161	453	COG0745@1|root,COG0745@2|Bacteria,1TPF7@1239|Firmicutes,4HA1M@91061|Bacilli,26QYI@186822|Paenibacillaceae	91061|Bacilli	KT	May play the central regulatory role in sporulation. It may be an element of the effector pathway responsible for the activation of sporulation genes in response to nutritional stress. Spo0A may act in concert with spo0H (a sigma factor) to control the expression of some genes that are critical to the sporulation process	spo0A	GO:0000003,GO:0000156,GO:0000160,GO:0000910,GO:0003674,GO:0006355,GO:0007049,GO:0007154,GO:0007165,GO:0008150,GO:0008356,GO:0009889,GO:0009987,GO:0010468,GO:0010556,GO:0016043,GO:0019219,GO:0019222,GO:0019954,GO:0022402,GO:0022603,GO:0022607,GO:0023052,GO:0030436,GO:0031323,GO:0031326,GO:0032502,GO:0032506,GO:0035556,GO:0042173,GO:0042710,GO:0043934,GO:0043937,GO:0043938,GO:0044010,GO:0044085,GO:…	-	ko:K07699	ko02020,ko02024,map02020,map02024	M00485	-	-	ko00000,ko00001,ko00002,ko02022	-	-	-	Response_reg,Spo0A_C	bin.633	spo0A	sporulation_onset_and_checkpoints	29978	Poultry	d__Bacteria;	p__Firmicutes	c__Bacilli	o__Paenibacillales	f__Paenibacillaceae	g__Paenibacillus_A	s__Paenibacillus_A
3223397	621372.ACIH01000229_gene1995	1.75e-99	292	COG1595@1|root,COG1595@2|Bacteria,1TP55@1239|Firmicutes,4HAHR@91061|Bacilli,26QUV@186822|Paenibacillaceae	91061|Bacilli	K	DNA-dependent RNA polymerase catalyzes the transcription of DNA into RNA using the four ribonucleoside triphosphates as substrates	sigH	-	-	ko:K03088,ko:K03091,ko:K12296	ko02020,ko02024,map02020,map02024	-	-	-	ko00000,ko00001,ko03000,ko03021	-	-	-	Sigma70_r2,Sigma70_r4_2	bin.633	sigH	sporulation_onset_and_checkpoints	29978	Poultry	d__Bacteria;	p__Firmicutes	c__Bacilli	o__Paenibacillales	f__Paenibacillaceae	g__Paenibacillus_A	s__Paenibacillus_A
3220595	621372.ACIH01000203_gene2406	0	1541	COG2208@1|root,COG2208@2|Bacteria,1TQ92@1239|Firmicutes,4HB0X@91061|Bacilli,26S4U@186822|Paenibacillaceae	91061|Bacilli	KT	Stage II sporulation protein E	spoIIE	GO:0005575,GO:0005623,GO:0042601,GO:0042763,GO:0044464	3.1.3.16	ko:K06382	-	-	-	-	ko00000,ko01000	-	-	-	SpoIIE	bin.633	spoIIE	sporulation_onset_and_checkpoints	29978	Poultry	d__Bacteria;	p__Firmicutes	c__Bacilli	o__Paenibacillales	f__Paenibacillaceae	g__Paenibacillus_A	s__Paenibacillus_A
3220625	935845.JADQ01000065_gene114	2.33e-164	464	COG0706@1|root,COG0706@2|Bacteria,1TQ0J@1239|Firmicutes,4HB3J@91061|Bacilli,26R7R@186822|Paenibacillaceae	91061|Bacilli	U	Required for the insertion and or proper folding and or complex formation of integral membrane proteins into the membrane. Involved in integration of membrane proteins that insert both dependently and independently of the Sec translocase complex, as well as at least some lipoproteins	yidC	GO:0005575,GO:0008150,GO:0009653,GO:0009987,GO:0016020,GO:0030154,GO:0030435,GO:0032502,GO:0043934,GO:0048646,GO:0048856,GO:0048869	-	ko:K03217	ko02024,ko03060,ko03070,map02024,map03060,map03070	M00335	-	-	ko00000,ko00001,ko00002,ko02044,ko03029	2.A.9	-	-	60KD_IMP	bin.633	spoIIIJ	sporulation_onset_and_checkpoints	29978	Poultry	d__Bacteria;	p__Firmicutes	c__Bacilli	o__Paenibacillales	f__Paenibacillaceae	g__Paenibacillus_A	s__Paenibacillus_A
3221570	935845.JADQ01000053_gene3526	7.66e-130	369	COG0193@1|root,COG0193@2|Bacteria,1V3NB@1239|Firmicutes,4HH2Z@91061|Bacilli,26QYM@186822|Paenibacillaceae	91061|Bacilli	J	The natural substrate for this enzyme may be peptidyl- tRNAs which drop off the ribosome during protein synthesis	pth	GO:0003674,GO:0003824,GO:0004045,GO:0016787,GO:0016788,GO:0052689,GO:0140098,GO:0140101	3.1.1.29	ko:K01056	-	-	-	-	ko00000,ko01000,ko03012	-	-	-	Pept_tRNA_hydro	bin.633	pth	sporulation_onset_and_checkpoints	29978	Poultry	d__Bacteria;	p__Firmicutes	c__Bacilli	o__Paenibacillales	f__Paenibacillaceae	g__Paenibacillus_A	s__Paenibacillus_A
3221573	1122925.KB895392_gene1597	1.24e-57	179	COG2088@1|root,COG2088@2|Bacteria,1V9ZG@1239|Firmicutes,4HIPT@91061|Bacilli,26Y3A@186822|Paenibacillaceae	91061|Bacilli	D	Could be involved in septation	spoVG	GO:0000003,GO:0008150,GO:0019954,GO:0030436,GO:0032502,GO:0043934	-	ko:K06412	-	-	-	-	ko00000	-	-	-	SpoVG	bin.633	spoVG	sporulation_onset_and_checkpoints	29978	Poultry	d__Bacteria;	p__Firmicutes	c__Bacilli	o__Paenibacillales	f__Paenibacillaceae	g__Paenibacillus_A	s__Paenibacillus_A
3222349	1007103.AFHW01000001_gene4952	9.96e-49	155	COG2359@1|root,COG2359@2|Bacteria,1V6G8@1239|Firmicutes,4HIQV@91061|Bacilli,26Y3Q@186822|Paenibacillaceae	91061|Bacilli	S	Stage V sporulation protein S	spoVS	-	-	ko:K06416	-	-	-	-	ko00000	-	-	-	SpoVS	bin.633	spoVS	sporulation_onset_and_checkpoints	29978	Poultry	d__Bacteria;	p__Firmicutes	c__Bacilli	o__Paenibacillales	f__Paenibacillaceae	g__Paenibacillus_A	s__Paenibacillus_A
3220597	1122925.KB895392_gene1610	3.56e-55	174	COG2919@1|root,COG2919@2|Bacteria,1VKC5@1239|Firmicutes,4HR53@91061|Bacilli,2704Q@186822|Paenibacillaceae	91061|Bacilli	D	Septum formation initiator	divIC	-	-	ko:K13052	-	-	-	-	ko00000,ko03036	-	-	-	DivIC	bin.633	divIC	sporulation_onset_and_checkpoints	29978	Poultry	d__Bacteria;	p__Firmicutes	c__Bacilli	o__Paenibacillales	f__Paenibacillaceae	g__Paenibacillus_A	s__Paenibacillus_A
3223147	1122925.KB895388_gene1895	9.03e-129	371	COG1589@1|root,COG1589@2|Bacteria,1V6V5@1239|Firmicutes,4HDFD@91061|Bacilli,26T6Y@186822|Paenibacillaceae	91061|Bacilli	D	Cell division protein that may be involved in stabilizing or promoting the assembly of the division complex	divIB	-	-	ko:K03589	ko04112,map04112	-	-	-	ko00000,ko00001,ko03036	-	-	-	FtsQ,POTRA_1	bin.633	divIB	sporulation_onset_and_checkpoints	29978	Poultry	d__Bacteria;	p__Firmicutes	c__Bacilli	o__Paenibacillales	f__Paenibacillaceae	g__Paenibacillus_A	s__Paenibacillus_A
3223160	621372.ACIH01000171_gene3913	2.71e-103	300	COG3599@1|root,COG3599@2|Bacteria,1V27M@1239|Firmicutes,4HG80@91061|Bacilli,26R1N@186822|Paenibacillaceae	91061|Bacilli	D	Septum formation initiator	divIVA	GO:0003674,GO:0005488,GO:0005515,GO:0042802	-	ko:K04074	-	-	-	-	ko00000,ko03036	-	-	-	DivIVA	bin.633	divIVA	sporulation_onset_and_checkpoints	29978	Poultry	d__Bacteria;	p__Firmicutes	c__Bacilli	o__Paenibacillales	f__Paenibacillaceae	g__Paenibacillus_A	s__Paenibacillus_A
3223148	621372.ACIH01000171_gene3902	9.62e-233	645	COG0849@1|root,COG0849@2|Bacteria,1TP1Z@1239|Firmicutes,4H9NF@91061|Bacilli,26SN0@186822|Paenibacillaceae	91061|Bacilli	D	Cell division protein that is involved in the assembly of the Z ring. May serve as a membrane anchor for the Z ring	ftsA	GO:0003674,GO:0003824,GO:0005575,GO:0005623,GO:0005886,GO:0008150,GO:0009898,GO:0009987,GO:0016020,GO:0016462,GO:0016787,GO:0016817,GO:0016818,GO:0016887,GO:0017111,GO:0032153,GO:0044425,GO:0044459,GO:0044464,GO:0051301,GO:0071944,GO:0098552,GO:0098562	-	ko:K03590	ko04112,map04112	-	-	-	ko00000,ko00001,ko03036,ko04812	-	-	-	DUF3484,FtsA,SHS2_FTSA	bin.633	ftsA	sporulation_onset_and_checkpoints	29978	Poultry	d__Bacteria;	p__Firmicutes	c__Bacilli	o__Paenibacillales	f__Paenibacillaceae	g__Paenibacillus_A	s__Paenibacillus_A
3224119	621372.ACIH01000151_gene3735	3.41e-159	446	COG2884@1|root,COG2884@2|Bacteria,1TP58@1239|Firmicutes,4H9Z2@91061|Bacilli,26RR3@186822|Paenibacillaceae	91061|Bacilli	D	cell division	ftsE	GO:0000910,GO:0005575,GO:0005623,GO:0005886,GO:0007049,GO:0008150,GO:0008356,GO:0009966,GO:0009987,GO:0010646,GO:0016020,GO:0016043,GO:0022402,GO:0022603,GO:0022607,GO:0023051,GO:0032506,GO:0042173,GO:0043937,GO:0043938,GO:0044085,GO:0044464,GO:0045595,GO:0045597,GO:0045881,GO:0048518,GO:0048522,GO:0048583,GO:0050789,GO:0050793,GO:0050794,GO:0051094,GO:0051301,GO:0065007,GO:0070297,GO:0071840,GO:…	-	ko:K09812	ko02010,map02010	M00256	-	-	ko00000,ko00001,ko00002,ko02000,ko03036	3.A.1.140	-	-	ABC_tran	bin.633	ftsE	sporulation_onset_and_checkpoints	29978	Poultry	d__Bacteria;	p__Firmicutes	c__Bacilli	o__Paenibacillales	f__Paenibacillaceae	g__Paenibacillus_A	s__Paenibacillus_A
3220583	621372.ACIH01000203_gene2394	0	1281	COG0465@1|root,COG0465@2|Bacteria,1TPTV@1239|Firmicutes,4HAJB@91061|Bacilli,26TI4@186822|Paenibacillaceae	91061|Bacilli	O	Acts as a processive, ATP-dependent zinc metallopeptidase for both cytoplasmic and membrane proteins. Plays a role in the quality control of integral membrane proteins	ftsH	GO:0003674,GO:0003824,GO:0004176,GO:0005575,GO:0005623,GO:0006508,GO:0006807,GO:0008150,GO:0008152,GO:0008233,GO:0008237,GO:0009056,GO:0009057,GO:0016462,GO:0016787,GO:0016817,GO:0016818,GO:0016887,GO:0017111,GO:0019538,GO:0030163,GO:0030428,GO:0032502,GO:0042623,GO:0043170,GO:0043934,GO:0044238,GO:0044464,GO:0070011,GO:0071704,GO:0140096,GO:1901564,GO:1901565,GO:1901575	-	ko:K03798	-	M00742	-	-	ko00000,ko00002,ko01000,ko01002,ko03110	-	-	-	AAA,FtsH_ext,Peptidase_M41	bin.633	ftsH	sporulation_onset_and_checkpoints	29978	Poultry	d__Bacteria;	p__Firmicutes	c__Bacilli	o__Paenibacillales	f__Paenibacillaceae	g__Paenibacillus_A	s__Paenibacillus_A
3224120	621372.ACIH01000151_gene3736	5.77e-195	543	COG2177@1|root,COG2177@2|Bacteria,1TPND@1239|Firmicutes,4HA5A@91061|Bacilli,26SIG@186822|Paenibacillaceae	91061|Bacilli	D	Part of the ABC transporter FtsEX involved in asymmetric cellular division facilitating the initiation of sporulation	ftsX	-	-	ko:K09811	ko02010,map02010	M00256	-	-	ko00000,ko00001,ko00002,ko02000,ko03036	3.A.1.140	-	-	FtsX	bin.633	ftsX	sporulation_onset_and_checkpoints	29978	Poultry	d__Bacteria;	p__Firmicutes	c__Bacilli	o__Paenibacillales	f__Paenibacillaceae	g__Paenibacillus_A	s__Paenibacillus_A
3223684	935845.JADQ01000007_gene1558	1.57e-218	605	COG0552@1|root,COG0552@2|Bacteria,1TPRI@1239|Firmicutes,4HA6A@91061|Bacilli,26S6C@186822|Paenibacillaceae	91061|Bacilli	U	Involved in targeting and insertion of nascent membrane proteins into the cytoplasmic membrane. Acts as a receptor for the complex formed by the signal recognition particle (SRP) and the ribosome-nascent chain (RNC)	ftsY	-	-	ko:K03110	ko02024,ko03060,ko03070,map02024,map03060,map03070	M00335	-	-	ko00000,ko00001,ko00002,ko02044	3.A.5.1,3.A.5.2,3.A.5.7	-	-	SRP54,SRP54_N	bin.633	ftsY	sporulation_onset_and_checkpoints	29978	Poultry	d__Bacteria;	p__Firmicutes	c__Bacilli	o__Paenibacillales	f__Paenibacillaceae	g__Paenibacillus_A	s__Paenibacillus_A
3223149	935845.JADQ01000008_gene1922	5.16e-250	688	COG0206@1|root,COG0206@2|Bacteria,1TP6W@1239|Firmicutes,4H9WZ@91061|Bacilli,26RWU@186822|Paenibacillaceae	91061|Bacilli	D	Essential cell division protein that forms a contractile ring structure (Z ring) at the future cell division site. The regulation of the ring assembly controls the timing and the location of cell division. One of the functions of the FtsZ ring is to recruit other cell division proteins to the septum to produce a new cell wall between the dividing cells. Binds GTP and shows GTPase activity	ftsZ	GO:0000166,GO:0001882,GO:0001883,GO:0003674,GO:0003824,GO:0003924,GO:0005488,GO:0005515,GO:0005525,GO:0005575,GO:0005622,GO:0005623,GO:0005737,GO:0008150,GO:0009987,GO:0016462,GO:0016787,GO:0016817,GO:0016818,GO:0017076,GO:0017111,GO:0019001,GO:0030428,GO:0032153,GO:0032549,GO:0032550,GO:0032553,GO:0032555,GO:0032561,GO:0035639,GO:0036094,GO:0042802,GO:0043167,GO:0043168,GO:0044424,GO:0044464,GO:…	-	ko:K03531	ko04112,map04112	-	-	-	ko00000,ko00001,ko02048,ko03036,ko04812	-	-	-	FtsZ_C,Tubulin	bin.633	ftsZ	sporulation_onset_and_checkpoints	29978	Poultry	d__Bacteria;	p__Firmicutes	c__Bacilli	o__Paenibacillales	f__Paenibacillaceae	g__Paenibacillus_A	s__Paenibacillus_A
3220626	935845.JADQ01000065_gene113	4.11e-137	392	COG1847@1|root,COG1847@2|Bacteria,1V3IN@1239|Firmicutes,4HHHU@91061|Bacilli,26RXR@186822|Paenibacillaceae	91061|Bacilli	S	RNA-binding protein	jag	-	-	ko:K06346	-	-	-	-	ko00000	-	-	-	Jag_N,KH_4,R3H	bin.633	jag	sporulation_onset_and_checkpoints	29978	Poultry	d__Bacteria;	p__Firmicutes	c__Bacilli	o__Paenibacillales	f__Paenibacillaceae	g__Paenibacillus_A	s__Paenibacillus_A
3223622	621372.ACIH01000144_gene176	2.59e-151	426	COG0850@1|root,COG0850@2|Bacteria,1VAPC@1239|Firmicutes,4HBTI@91061|Bacilli,26SB7@186822|Paenibacillaceae	91061|Bacilli	D	Cell division inhibitor that blocks the formation of polar Z ring septums. Rapidly oscillates between the poles of the cell to destabilize FtsZ filaments that have formed before they mature into polar Z rings. Prevents FtsZ polymerization	minC	GO:0000910,GO:0003674,GO:0004857,GO:0007049,GO:0007105,GO:0008150,GO:0009987,GO:0022402,GO:0030234,GO:0031333,GO:0032271,GO:0032272,GO:0032506,GO:0043086,GO:0043254,GO:0044087,GO:0044092,GO:0048519,GO:0048523,GO:0050789,GO:0050790,GO:0050794,GO:0051128,GO:0051129,GO:0051301,GO:0065007,GO:0065009,GO:0098772	-	ko:K03610	-	-	-	-	ko00000,ko03036,ko04812	-	-	-	MinC_C	bin.633	minC	sporulation_onset_and_checkpoints	29978	Poultry	d__Bacteria;	p__Firmicutes	c__Bacilli	o__Paenibacillales	f__Paenibacillaceae	g__Paenibacillus_A	s__Paenibacillus_A
3223621	621372.ACIH01000144_gene177	4.99e-181	504	COG2894@1|root,COG2894@2|Bacteria,1TP6P@1239|Firmicutes,4HB2F@91061|Bacilli,26R61@186822|Paenibacillaceae	91061|Bacilli	D	Belongs to the ParA family	minD	GO:0005575,GO:0005623,GO:0005886,GO:0016020,GO:0044464,GO:0071944	-	ko:K03609	-	-	-	-	ko00000,ko03036,ko04812	-	-	-	AAA_31,CbiA	bin.633	minD	sporulation_onset_and_checkpoints	29978	Poultry	d__Bacteria;	p__Firmicutes	c__Bacilli	o__Paenibacillales	f__Paenibacillaceae	g__Paenibacillus_A	s__Paenibacillus_A
3223613	621372.ACIH01000144_gene185	5.82e-145	412	COG3290@1|root,COG3290@2|Bacteria,1V8IS@1239|Firmicutes,4HQ4T@91061|Bacilli,26QAE@186822|Paenibacillaceae	91061|Bacilli	T	Sensor_kinase_SpoOB-type, alpha-helical domain	spo0B	GO:0005575,GO:0005622,GO:0005623,GO:0005737,GO:0044424,GO:0044464	-	ko:K06375	ko02020,ko02024,map02020,map02024	-	-	-	ko00000,ko00001,ko01000	-	-	-	SPOB_a,SPOB_ab	bin.633	spo0B	sporulation_onset_and_checkpoints	29978	Poultry	d__Bacteria;	p__Firmicutes	c__Bacilli	o__Paenibacillales	f__Paenibacillaceae	g__Paenibacillus_A	s__Paenibacillus_A
3222697	621372.ACIH01000240_gene1456	2.33e-65	201	COG2204@1|root,COG2204@2|Bacteria,1V6R9@1239|Firmicutes,4HIXH@91061|Bacilli,26XCI@186822|Paenibacillaceae	91061|Bacilli	T	CheY-like receiver	spo0F	-	-	ko:K02490	ko02020,ko02024,map02020,map02024	M00485	-	-	ko00000,ko00001,ko00002,ko02022	-	-	-	Response_reg	bin.633	spo0F	sporulation_onset_and_checkpoints	29978	Poultry	d__Bacteria;	p__Firmicutes	c__Bacilli	o__Paenibacillales	f__Paenibacillaceae	g__Paenibacillus_A	s__Paenibacillus_A
3223612	621372.ACIH01000144_gene186	1.65e-302	826	COG0536@1|root,COG0536@2|Bacteria,1TPX7@1239|Firmicutes,4H9P8@91061|Bacilli,26QKI@186822|Paenibacillaceae	91061|Bacilli	S	An essential GTPase which binds GTP, GDP and possibly (p)ppGpp with moderate affinity, with high nucleotide exchange rates and a fairly low GTP hydrolysis rate. Plays a role in control of the cell cycle, stress response, ribosome biogenesis and in those bacteria that undergo differentiation, in morphogenesis control	obg	GO:0000003,GO:0000160,GO:0000166,GO:0001882,GO:0001883,GO:0003674,GO:0005488,GO:0005525,GO:0007154,GO:0007165,GO:0008150,GO:0009987,GO:0017076,GO:0019001,GO:0019954,GO:0023052,GO:0030436,GO:0032502,GO:0032549,GO:0032550,GO:0032553,GO:0032555,GO:0032561,GO:0035556,GO:0035639,GO:0036094,GO:0043167,GO:0043168,GO:0043934,GO:0050789,GO:0050794,GO:0050896,GO:0051716,GO:0065007,GO:0097159,GO:0097367,GO:…	-	ko:K03979	-	-	-	-	ko00000,ko01000,ko03009	-	-	-	DUF1967,GTP1_OBG,MMR_HSR1	bin.633	obg	sporulation_onset_and_checkpoints	29978	Poultry	d__Bacteria;	p__Firmicutes	c__Bacilli	o__Paenibacillales	f__Paenibacillaceae	g__Paenibacillus_A	s__Paenibacillus_A
3222339	935845.JADQ01000030_gene1358	2.49e-69	212	COG4550@1|root,COG4550@2|Bacteria,1V4W0@1239|Firmicutes,4HH6Y@91061|Bacilli,26V98@186822|Paenibacillaceae	91061|Bacilli	S	Belongs to the UPF0342 family	ymcA	-	3.6.3.21	ko:K02028	-	M00236	-	-	ko00000,ko00002,ko01000,ko02000	3.A.1.3	-	-	Com_YlbF	bin.633	ymcA	sporulation_onset_and_checkpoints	29978	Poultry	d__Bacteria;	p__Firmicutes	c__Bacilli	o__Paenibacillales	f__Paenibacillaceae	g__Paenibacillus_A	s__Paenibacillus_A
3223974	621372.ACIH01000145_gene110	2.27e-93	273	COG3679@1|root,COG3679@2|Bacteria,1V3R6@1239|Firmicutes,4HGYS@91061|Bacilli,26U06@186822|Paenibacillaceae	91061|Bacilli	S	Belongs to the UPF0342 family	ylbF	-	-	-	-	-	-	-	-	-	-	-	Com_YlbF	bin.633	ylbF	sporulation_onset_and_checkpoints	29978	Poultry	d__Bacteria;	p__Firmicutes	c__Bacilli	o__Paenibacillales	f__Paenibacillaceae	g__Paenibacillus_A	s__Paenibacillus_A
3221588	621372.ACIH01000204_gene2373	9.23e-116	335	COG1774@1|root,COG1774@2|Bacteria,1TP1V@1239|Firmicutes,4H9M9@91061|Bacilli,26SA1@186822|Paenibacillaceae	91061|Bacilli	S	Stage 0 sporulation protein	yaaT	GO:0005575,GO:0005622,GO:0005623,GO:0005737,GO:0044424,GO:0044464	-	-	-	-	-	-	-	-	-	-	PSP1	bin.633	yaaT	sporulation_onset_and_checkpoints	29978	Poultry	d__Bacteria;	p__Firmicutes	c__Bacilli	o__Paenibacillales	f__Paenibacillaceae	g__Paenibacillus_A	s__Paenibacillus_A
3223151	1274374.CBLK010000053_gene2391	2.65e-159	447	COG1191@1|root,COG1191@2|Bacteria,1TP3T@1239|Firmicutes,4H9PG@91061|Bacilli,26R53@186822|Paenibacillaceae	91061|Bacilli	K	sigma factors are initiation factors that promote the attachment of RNA polymerase to specific initiation sites and are then released	sigE	GO:0000003,GO:0000988,GO:0000990,GO:0003674,GO:0003676,GO:0003677,GO:0005488,GO:0005575,GO:0005622,GO:0005623,GO:0005737,GO:0005829,GO:0005886,GO:0006139,GO:0006351,GO:0006352,GO:0006355,GO:0006725,GO:0006807,GO:0008150,GO:0008152,GO:0009058,GO:0009059,GO:0009889,GO:0009987,GO:0010467,GO:0010468,GO:0010556,GO:0016020,GO:0016070,GO:0016987,GO:0018130,GO:0019219,GO:0019222,GO:0019438,GO:0019954,GO:…	-	ko:K03091	-	-	-	-	ko00000,ko03021	-	-	-	Sigma70_r2,Sigma70_r4	bin.633	sigE	spo0a_regulon	29978	Poultry	d__Bacteria;	p__Firmicutes	c__Bacilli	o__Paenibacillales	f__Paenibacillaceae	g__Paenibacillus_A	s__Paenibacillus_A
3223836	621372.ACIH01000184_gene3150	1.6e-170	477	COG1191@1|root,COG1191@2|Bacteria,1TP3Q@1239|Firmicutes,4HC42@91061|Bacilli,26QQF@186822|Paenibacillaceae	91061|Bacilli	K	Sigma factors are initiation factors that promote the attachment of RNA polymerase to specific initiation sites and are then released	sigF	-	-	ko:K03091	-	-	-	-	ko00000,ko03021	-	-	-	Sigma70_r2,Sigma70_r3,Sigma70_r4	bin.633	sigF	spo0a_regulon	29978	Poultry	d__Bacteria;	p__Firmicutes	c__Bacilli	o__Paenibacillales	f__Paenibacillaceae	g__Paenibacillus_A	s__Paenibacillus_A
3223152	1274374.CBLK010000053_gene2390	1.51e-180	503	COG1191@1|root,COG1191@2|Bacteria,1TPDD@1239|Firmicutes,4H9MN@91061|Bacilli,26RHR@186822|Paenibacillaceae	91061|Bacilli	K	Sigma factors are initiation factors that promote the attachment of RNA polymerase to specific initiation sites and are then released	sigG	-	-	ko:K03091	-	-	-	-	ko00000,ko03021	-	-	-	Sigma70_r2,Sigma70_r3,Sigma70_r4	bin.633	sigG	spo0a_regulon	29978	Poultry	d__Bacteria;	p__Firmicutes	c__Bacilli	o__Paenibacillales	f__Paenibacillaceae	g__Paenibacillus_A	s__Paenibacillus_A
3223838	621372.ACIH01000184_gene3148	2.67e-69	209	COG1366@1|root,COG1366@2|Bacteria,1VENG@1239|Firmicutes,4HINR@91061|Bacilli,26XQ6@186822|Paenibacillaceae	91061|Bacilli	T	Belongs to the anti-sigma-factor antagonist family	spoIIAA	-	-	ko:K06378	-	-	-	-	ko00000	-	-	-	STAS	bin.633	spoIIAA	spo0a_regulon	29978	Poultry	d__Bacteria;	p__Firmicutes	c__Bacilli	o__Paenibacillales	f__Paenibacillaceae	g__Paenibacillus_A	s__Paenibacillus_A
3223837	1122925.KB895379_gene2252	6.02e-92	270	COG2172@1|root,COG2172@2|Bacteria,1V6V2@1239|Firmicutes,4HGYN@91061|Bacilli,26WQ5@186822|Paenibacillaceae	91061|Bacilli	T	Binds to sigma F and blocks its ability to form an RNA polymerase holoenzyme (E-sigma F). Phosphorylates SpoIIAA on a serine residue. This phosphorylation may enable SpoIIAA to act as an anti-anti-sigma factor that counteracts SpoIIAB and thus releases sigma F from inhibition	spoIIAB	GO:0000003,GO:0000988,GO:0000989,GO:0003674,GO:0006355,GO:0008150,GO:0009889,GO:0010468,GO:0010556,GO:0016989,GO:0019219,GO:0019222,GO:0019954,GO:0030436,GO:0031323,GO:0031326,GO:0032502,GO:0043934,GO:0050789,GO:0050794,GO:0051171,GO:0051252,GO:0060255,GO:0065007,GO:0080090,GO:0140110,GO:1903506,GO:2000112,GO:2001141	2.7.11.1	ko:K06379	-	-	-	-	ko00000,ko01000	-	-	-	HATPase_c_2	bin.633	spoIIAB	spo0a_regulon	29978	Poultry	d__Bacteria;	p__Firmicutes	c__Bacilli	o__Paenibacillales	f__Paenibacillaceae	g__Paenibacillus_A	s__Paenibacillus_A
3223150	621372.ACIH01000171_gene3904	6.83e-208	577	29ECG@1|root,301AF@2|Bacteria,1UY4W@1239|Firmicutes,4HDX6@91061|Bacilli,26QCD@186822|Paenibacillaceae	91061|Bacilli	S	aspartic protease that is responsible for the proteolytic cleavage of the RNA polymerase sigma E factor (SigE spoIIGB) to yield the active peptide in the mother cell during sporulation. Responds to a signal from the forespore that is triggered by the extracellular signal protein SpoIIR	spoIIGA	GO:0003674,GO:0003824,GO:0004175,GO:0004190,GO:0005488,GO:0005515,GO:0005575,GO:0005623,GO:0005886,GO:0005887,GO:0006508,GO:0006807,GO:0008150,GO:0008152,GO:0008233,GO:0016020,GO:0016021,GO:0016787,GO:0019538,GO:0031224,GO:0031226,GO:0043170,GO:0043621,GO:0044238,GO:0044425,GO:0044459,GO:0044464,GO:0070001,GO:0070011,GO:0071704,GO:0071944,GO:0140096,GO:1901564	-	ko:K06383	-	-	-	-	ko00000,ko01000,ko01002	-	-	-	Peptidase_U4	bin.633	spoIIGA	spo0a_regulon	29978	Poultry	d__Bacteria;	p__Firmicutes	c__Bacilli	o__Paenibacillales	f__Paenibacillaceae	g__Paenibacillus_A	s__Paenibacillus_A
3220631	1122918.KB907269_gene3041	3.2e-40	139	COG1192@1|root,COG1192@2|Bacteria,1TP8S@1239|Firmicutes,4HAYM@91061|Bacilli,26RTI@186822|Paenibacillaceae	91061|Bacilli	D	Sporulation initiation inhibitor Soj	soj	GO:0008150,GO:0022603,GO:0042173,GO:0042174,GO:0043937,GO:0043939,GO:0045595,GO:0045596,GO:0048519,GO:0048523,GO:0050789,GO:0050793,GO:0050794,GO:0051093,GO:0065007	-	ko:K03496	-	-	-	-	ko00000,ko03036,ko04812	-	-	-	AAA_31	bin.633	soj	spo0a_regulon	29978	Poultry	d__Bacteria;	p__Firmicutes	c__Bacilli	o__Paenibacillales	f__Paenibacillaceae	g__Paenibacillus_A	s__Paenibacillus_A
3220630	935845.JADQ01000065_gene109	4.88e-180	503	COG1475@1|root,COG1475@2|Bacteria,1TP0I@1239|Firmicutes,4HAC6@91061|Bacilli,26QR1@186822|Paenibacillaceae	91061|Bacilli	K	Belongs to the ParB family	noc	-	-	ko:K03497	-	-	-	-	ko00000,ko03000,ko03036,ko04812	-	-	-	ParBc	bin.633	parB	spo0a_regulon	29978	Poultry	d__Bacteria;	p__Firmicutes	c__Bacilli	o__Paenibacillales	f__Paenibacillaceae	g__Paenibacillus_A	s__Paenibacillus_A
3222091	621372.ACIH01000094_gene2720	0	1084	COG2385@1|root,COG2385@2|Bacteria,1UW6J@1239|Firmicutes,4HCNK@91061|Bacilli,26SG4@186822|Paenibacillaceae	91061|Bacilli	D	sporulation protein	-	-	-	ko:K06381	-	-	-	-	ko00000	-	-	-	SPOR,SpoIID	bin.633	spoIID	Engulfment	29978	Poultry	d__Bacteria;	p__Firmicutes	c__Bacilli	o__Paenibacillales	f__Paenibacillaceae	g__Paenibacillus_A	s__Paenibacillus_A
3223846	935845.JADQ01000014_gene3444	6.48e-126	360	COG1300@1|root,COG1300@2|Bacteria,1V81P@1239|Firmicutes,4HJW8@91061|Bacilli,26SWF@186822|Paenibacillaceae	91061|Bacilli	S	Stage II sporulation protein M	spoIIM	GO:0005575,GO:0005623,GO:0008150,GO:0010564,GO:0022603,GO:0030428,GO:0032465,GO:0032467,GO:0032954,GO:0042173,GO:0043937,GO:0044087,GO:0044089,GO:0044464,GO:0045595,GO:0045787,GO:0048518,GO:0048522,GO:0050789,GO:0050793,GO:0050794,GO:0051128,GO:0051130,GO:0051302,GO:0051726,GO:0051781,GO:0065007,GO:0090068,GO:1901891,GO:1901893	-	ko:K06384	-	-	-	-	ko00000	-	-	-	SpoIIM	bin.633	spoIIM	Engulfment	29978	Poultry	d__Bacteria;	p__Firmicutes	c__Bacilli	o__Paenibacillales	f__Paenibacillaceae	g__Paenibacillus_A	s__Paenibacillus_A
3223884	621372.ACIH01000183_gene3220	2.25e-230	635	COG3854@1|root,COG3854@2|Bacteria,1TQ23@1239|Firmicutes,4HA2K@91061|Bacilli,26Q8M@186822|Paenibacillaceae	91061|Bacilli	S	stage III sporulation protein AA	spoIIIAA	-	-	ko:K06390	-	-	-	-	ko00000	-	-	-	AAA,T2SSE	bin.633	spoIIIAA	Engulfment	29978	Poultry	d__Bacteria;	p__Firmicutes	c__Bacilli	o__Paenibacillales	f__Paenibacillaceae	g__Paenibacillus_A	s__Paenibacillus_A
3223883	621372.ACIH01000183_gene3221	4.84e-108	312	2CEWW@1|root,32S0Q@2|Bacteria,1VAEG@1239|Firmicutes,4HGSK@91061|Bacilli,26SUN@186822|Paenibacillaceae	91061|Bacilli	S	Stage III sporulation protein AB	spoIIIAB	-	-	ko:K06391	-	-	-	-	ko00000	-	-	-	Spore_III_AB	bin.633	spoIIIAB	Engulfment	29978	Poultry	d__Bacteria;	p__Firmicutes	c__Bacilli	o__Paenibacillales	f__Paenibacillaceae	g__Paenibacillus_A	s__Paenibacillus_A
3223882	1122925.KB895379_gene2297	5.99e-37	124	2E555@1|root,32ZY3@2|Bacteria,1VEM4@1239|Firmicutes,4HNK4@91061|Bacilli,26Z0D@186822|Paenibacillaceae	91061|Bacilli	S	stage III sporulation protein AC	spoIIIAC	-	-	ko:K06392	-	-	-	-	ko00000	-	-	-	SpoIIIAC	bin.633	spoIIIAC	Engulfment	29978	Poultry	d__Bacteria;	p__Firmicutes	c__Bacilli	o__Paenibacillales	f__Paenibacillaceae	g__Paenibacillus_A	s__Paenibacillus_A
3223881	935845.JADQ01000014_gene3479	1.89e-55	175	2CPUI@1|root,32SJW@2|Bacteria,1VA9Y@1239|Firmicutes,4HIIH@91061|Bacilli,26XDF@186822|Paenibacillaceae	91061|Bacilli	S	Stage III sporulation protein AD	spoIIIAD	-	-	ko:K06393	-	-	-	-	ko00000	-	-	-	SpoIIIAC	bin.633	spoiiiAD	Engulfment	29978	Poultry	d__Bacteria;	p__Firmicutes	c__Bacilli	o__Paenibacillales	f__Paenibacillaceae	g__Paenibacillus_A	s__Paenibacillus_A
3223880	935845.JADQ01000014_gene3478	8.25e-256	705	2C2CG@1|root,2Z7PW@2|Bacteria,1TQQ2@1239|Firmicutes,4H9UX@91061|Bacilli,26T1A@186822|Paenibacillaceae	91061|Bacilli	S	stage III sporulation protein AE	spoIIIAE	-	-	ko:K06394	-	-	-	-	ko00000	-	-	-	Spore_III_AE	bin.633	spoIIIAE	Engulfment	29978	Poultry	d__Bacteria;	p__Firmicutes	c__Bacilli	o__Paenibacillales	f__Paenibacillaceae	g__Paenibacillus_A	s__Paenibacillus_A
3223879	621372.ACIH01000183_gene3225	2.55e-81	252	2E7KE@1|root,3322G@2|Bacteria,1VG6C@1239|Firmicutes,4HNMG@91061|Bacilli,26ZWV@186822|Paenibacillaceae	91061|Bacilli	S	stage III sporulation protein AF	spoIIIAF	-	-	ko:K06395	-	-	-	-	ko00000	-	-	-	Spore_III_AF	bin.633	spoIIIAF	Engulfment	29978	Poultry	d__Bacteria;	p__Firmicutes	c__Bacilli	o__Paenibacillales	f__Paenibacillaceae	g__Paenibacillus_A	s__Paenibacillus_A
3223878	935845.JADQ01000014_gene3476	5.91e-107	311	2E6BB@1|root,330Z5@2|Bacteria,1VF3M@1239|Firmicutes,4HHM2@91061|Bacilli,26TMD@186822|Paenibacillaceae	91061|Bacilli	S	stage III sporulation protein AG	spoIIIAG	-	-	ko:K06396	-	-	-	-	ko00000	-	-	-	-	bin.633	spoIIIAG	Engulfment	29978	Poultry	d__Bacteria;	p__Firmicutes	c__Bacilli	o__Paenibacillales	f__Paenibacillaceae	g__Paenibacillus_A	s__Paenibacillus_A
3223877	935845.JADQ01000014_gene3475	5.74e-99	297	29WYG@1|root,30IKQ@2|Bacteria,1V4Y2@1239|Firmicutes,4HI5K@91061|Bacilli,26RCM@186822|Paenibacillaceae	91061|Bacilli	S	SpoIIIAH-like protein	spoIIIAH	-	-	ko:K06397	-	-	-	-	ko00000	1.A.34.1.1	-	-	SpoIIIAH	bin.633	spoIIIAH	Engulfment	29978	Poultry	d__Bacteria;	p__Firmicutes	c__Bacilli	o__Paenibacillales	f__Paenibacillaceae	g__Paenibacillus_A	s__Paenibacillus_A
3223628	621372.ACIH01000144_gene170	1.05e-220	617	2DTMA@1|root,33KWF@2|Bacteria,1VQ6W@1239|Firmicutes,4HSQC@91061|Bacilli,26RVH@186822|Paenibacillaceae	91061|Bacilli	-	-	spoIIB	-	-	ko:K06380	-	-	-	-	ko00000	-	-	-	SPOR	bin.633	spoIIB	Engulfment	29978	Poultry	d__Bacteria;	p__Firmicutes	c__Bacilli	o__Paenibacillales	f__Paenibacillaceae	g__Paenibacillus_A	s__Paenibacillus_A
3222497	621372.ACIH01000118_gene969	2.48e-143	410	2B51H@1|root,31XUS@2|Bacteria,1V6KA@1239|Firmicutes,4HKBP@91061|Bacilli,26SN6@186822|Paenibacillaceae	91061|Bacilli	S	sporulation protein	yunB	-	-	-	-	-	-	-	-	-	-	-	Spore_YunB	bin.633	yunB	Engulfment	29978	Poultry	d__Bacteria;	p__Firmicutes	c__Bacilli	o__Paenibacillales	f__Paenibacillaceae	g__Paenibacillus_A	s__Paenibacillus_A
3222755	1122918.KB907251_gene1791	3.69e-65	203	COG1191@1|root,COG1191@2|Bacteria,1TPJ5@1239|Firmicutes,4HBY2@91061|Bacilli,26SHF@186822|Paenibacillaceae	91061|Bacilli	K	sigma factors are initiation factors that promote the attachment of RNA polymerase to specific initiation sites and are then released	sigK	GO:0000003,GO:0000988,GO:0000990,GO:0003674,GO:0006139,GO:0006351,GO:0006352,GO:0006355,GO:0006725,GO:0006807,GO:0008150,GO:0008152,GO:0009058,GO:0009059,GO:0009889,GO:0009987,GO:0010467,GO:0010468,GO:0010556,GO:0016070,GO:0016987,GO:0018130,GO:0019219,GO:0019222,GO:0019438,GO:0019954,GO:0030436,GO:0031323,GO:0031326,GO:0032502,GO:0032774,GO:0034641,GO:0034645,GO:0034654,GO:0043170,GO:0043254,GO:…	-	ko:K03091	-	-	-	-	ko00000,ko03021	-	-	-	Sigma70_r2,Sigma70_r4	bin.633	sigK	sigE_regulon	29978	Poultry	d__Bacteria;	p__Firmicutes	c__Bacilli	o__Paenibacillales	f__Paenibacillaceae	g__Paenibacillus_A	s__Paenibacillus_A
3223618	621372.ACIH01000144_gene180	2.48e-168	473	COG1994@1|root,COG1994@2|Bacteria,1V72P@1239|Firmicutes,4HJFP@91061|Bacilli,26TKF@186822|Paenibacillaceae	91061|Bacilli	S	Zn-dependent	spoIVFB	-	-	ko:K06402	-	-	-	-	ko00000,ko01000,ko01002	-	-	-	Peptidase_M50,Peptidase_M50B	bin.633	spoIVFB	sigE_regulon	29978	Poultry	d__Bacteria;	p__Firmicutes	c__Bacilli	o__Paenibacillales	f__Paenibacillaceae	g__Paenibacillus_A	s__Paenibacillus_A
3222085	621372.ACIH01000093_gene2732	1.66999999998415e-313	862	COG2244@1|root,COG2244@2|Bacteria,1TNYX@1239|Firmicutes,4HAB7@91061|Bacilli,26QNW@186822|Paenibacillaceae	91061|Bacilli	S	Membrane protein involved in the export of O-antigen and teichoic acid	spoVB	-	-	ko:K06409	-	-	-	-	ko00000,ko02000	2.A.66.2.14	-	-	Polysacc_synt,Polysacc_synt_C	bin.633	spoVB	sigE_regulon	29978	Poultry	d__Bacteria;	p__Firmicutes	c__Bacilli	o__Paenibacillales	f__Paenibacillaceae	g__Paenibacillus_A	s__Paenibacillus_A
3220981	621372.ACIH01000226_gene1564	5.36e-223	616	COG0464@1|root,COG0464@2|Bacteria,1TPQZ@1239|Firmicutes,4HCQK@91061|Bacilli,26QYX@186822|Paenibacillaceae	91061|Bacilli	O	ATPase (AAA	spoVK	-	-	ko:K06413	-	-	-	-	ko00000	-	-	-	AAA	bin.633	spoVK	sigE_regulon	29978	Poultry	d__Bacteria;	p__Firmicutes	c__Bacilli	o__Paenibacillales	f__Paenibacillaceae	g__Paenibacillus_A	s__Paenibacillus_A
3223143	621372.ACIH01000171_gene3897	2.33e-243	671	COG0772@1|root,COG0772@2|Bacteria,1TPT7@1239|Firmicutes,4HAEV@91061|Bacilli,26S7H@186822|Paenibacillaceae	91061|Bacilli	D	Belongs to the SEDS family	spoVE	GO:0005575,GO:0005623,GO:0005886,GO:0016020,GO:0044464,GO:0071944	-	ko:K03588	ko04112,map04112	-	-	-	ko00000,ko00001,ko02000,ko03036	2.A.103.1	-	-	FTSW_RODA_SPOVE	bin.633	ftsW	sigE_regulon	29978	Poultry	d__Bacteria;	p__Firmicutes	c__Bacilli	o__Paenibacillales	f__Paenibacillaceae	g__Paenibacillus_A	s__Paenibacillus_A
3222708	621372.ACIH01000289_gene3595	9.16e-41	135	28V51@1|root,2ZH8C@2|Bacteria,1W39D@1239|Firmicutes,4I0X6@91061|Bacilli,2706J@186822|Paenibacillaceae	91061|Bacilli	S	Pro-sigmaK processing inhibitor BofA	M1-298	-	-	ko:K06317	-	-	-	-	ko00000	-	-	-	BofA	bin.633	bofA	sigE_regulon	29978	Poultry	d__Bacteria;	p__Firmicutes	c__Bacilli	o__Paenibacillales	f__Paenibacillaceae	g__Paenibacillus_A	s__Paenibacillus_A
3220192	621372.ACIH01000111_gene937	7.25e-219	611	COG0787@1|root,COG0787@2|Bacteria,1TNYY@1239|Firmicutes,4HA95@91061|Bacilli,26Q94@186822|Paenibacillaceae	91061|Bacilli	E	Catalyzes the interconversion of L-alanine and D- alanine. May also act on other amino acids	alr2	-	5.1.1.1	ko:K01775	ko00473,ko01100,ko01502,map00473,map01100,map01502	-	R00401	RC00285	ko00000,ko00001,ko01000,ko01011	-	-	-	Ala_racemase_C,Ala_racemase_N	bin.633	alr	sigE_regulon	29978	Poultry	d__Bacteria;	p__Firmicutes	c__Bacilli	o__Paenibacillales	f__Paenibacillaceae	g__Paenibacillus_A	s__Paenibacillus_A
3223820	621372.ACIH01000184_gene3169	1.18e-238	661	COG1686@1|root,COG1686@2|Bacteria,1TQ8M@1239|Firmicutes,4HAHH@91061|Bacilli,26T9D@186822|Paenibacillaceae	91061|Bacilli	M	Belongs to the peptidase S11 family	dacB	GO:0003674,GO:0003824,GO:0004175,GO:0006508,GO:0006807,GO:0008150,GO:0008152,GO:0008233,GO:0016787,GO:0019538,GO:0043170,GO:0044238,GO:0070011,GO:0071704,GO:0140096,GO:1901564	3.4.16.4	ko:K07258	ko00550,ko01100,map00550,map01100	-	-	-	ko00000,ko00001,ko01000,ko01002,ko01011	-	-	-	PBP5_C,Peptidase_S11	bin.633	dacB	sigE_regulon	29978	Poultry	d__Bacteria;	p__Firmicutes	c__Bacilli	o__Paenibacillales	f__Paenibacillaceae	g__Paenibacillus_A	s__Paenibacillus_A
3223819	935845.JADQ01000014_gene3414	3.94e-132	376	COG2715@1|root,COG2715@2|Bacteria,1V1E2@1239|Firmicutes,4HBTK@91061|Bacilli,26QEI@186822|Paenibacillaceae	91061|Bacilli	S	nucleoside recognition	spmA	-	-	ko:K06373	-	-	-	-	ko00000	-	-	-	Gate	bin.633	spmA	sigE_regulon	29978	Poultry	d__Bacteria;	p__Firmicutes	c__Bacilli	o__Paenibacillales	f__Paenibacillaceae	g__Paenibacillus_A	s__Paenibacillus_A
3223818	621372.ACIH01000184_gene3171	5.45e-108	312	COG0700@1|root,COG0700@2|Bacteria,1V45M@1239|Firmicutes,4HH1Y@91061|Bacilli,26TSC@186822|Paenibacillaceae	91061|Bacilli	S	Spore maturation protein	spmB	-	-	ko:K06374	-	-	-	-	ko00000	-	-	-	Gate	bin.633	spmB	sigE_regulon	29978	Poultry	d__Bacteria;	p__Firmicutes	c__Bacilli	o__Paenibacillales	f__Paenibacillaceae	g__Paenibacillus_A	s__Paenibacillus_A
3223155	621372.ACIH01000171_gene3907	4.7e-66	201	COG1873@1|root,COG1873@2|Bacteria,1VEMT@1239|Firmicutes,4HNT3@91061|Bacilli,26Z2D@186822|Paenibacillaceae	91061|Bacilli	S	sporulation protein, YlmC YmxH family	ylmC	-	-	-	-	-	-	-	-	-	-	-	PRC	bin.633	ylmC	sigE_regulon	29978	Poultry	d__Bacteria;	p__Firmicutes	c__Bacilli	o__Paenibacillales	f__Paenibacillaceae	g__Paenibacillus_A	s__Paenibacillus_A
3224024	935845.JADQ01000069_gene1470	5.11e-230	638	COG0628@1|root,COG0628@2|Bacteria,1TS4S@1239|Firmicutes,4HC6G@91061|Bacilli,26RJE@186822|Paenibacillaceae	91061|Bacilli	S	Sporulation integral membrane protein ytvi	ytvI	GO:0003674,GO:0005215,GO:0005575,GO:0005623,GO:0005886,GO:0005887,GO:0006810,GO:0008150,GO:0016020,GO:0016021,GO:0031224,GO:0031226,GO:0044425,GO:0044459,GO:0044464,GO:0051179,GO:0051234,GO:0055085,GO:0071944	-	-	-	-	-	-	-	-	-	-	AI-2E_transport	bin.633	ytvI	sigE_regulon	29978	Poultry	d__Bacteria;	p__Firmicutes	c__Bacilli	o__Paenibacillales	f__Paenibacillaceae	g__Paenibacillus_A	s__Paenibacillus_A
3222501	935845.JADQ01000022_gene4026	2.08e-302	832	COG0793@1|root,COG0793@2|Bacteria,1TPBI@1239|Firmicutes,4HI96@91061|Bacilli,26T2V@186822|Paenibacillaceae	91061|Bacilli	M	Belongs to the peptidase S41A family	-	-	3.4.21.102	ko:K03797	-	-	-	-	ko00000,ko01000,ko01002	-	-	-	Cu_amine_oxidN1,PDZ,PDZ_2,Peptidase_S41	bin.633	ctpB	sigE_regulon	29978	Poultry	d__Bacteria;	p__Firmicutes	c__Bacilli	o__Paenibacillales	f__Paenibacillaceae	g__Paenibacillus_A	s__Paenibacillus_A
3223619	621372.ACIH01000144_gene179	3.3e-177	499	COG4942@1|root,COG4942@2|Bacteria,1VD2C@1239|Firmicutes,4I07R@91061|Bacilli,26TEJ@186822|Paenibacillaceae	91061|Bacilli	D	Membrane proteins related to metalloendopeptidases	spoIVFA	-	-	ko:K06401	-	-	-	-	ko00000	-	-	-	Peptidase_M23	bin.633	spoIVFA	sigE_regulon	29978	Poultry	d__Bacteria;	p__Firmicutes	c__Bacilli	o__Paenibacillales	f__Paenibacillaceae	g__Paenibacillus_A	s__Paenibacillus_A
3222920	621372.ACIH01000073_gene1724	2.68e-217	603	COG3949@1|root,COG3949@2|Bacteria,1U601@1239|Firmicutes,4HBYW@91061|Bacilli,26QGY@186822|Paenibacillaceae	91061|Bacilli	S	membrane	ykvI	-	-	-	-	-	-	-	-	-	-	-	Spore_permease	bin.633	ykvI	sigE_regulon	29978	Poultry	d__Bacteria;	p__Firmicutes	c__Bacilli	o__Paenibacillales	f__Paenibacillaceae	g__Paenibacillus_A	s__Paenibacillus_A
3222671	935845.JADQ01000029_gene1201	2.43e-175	491	COG1284@1|root,COG1284@2|Bacteria,1TQTP@1239|Firmicutes,4HBV2@91061|Bacilli,26QVF@186822|Paenibacillaceae	91061|Bacilli	S	Uncharacterized protein conserved in bacteria (DUF2179)	yqfU	-	-	-	-	-	-	-	-	-	-	-	DUF2179,YitT_membrane	bin.633	yqfU	sigE_regulon	29978	Poultry	d__Bacteria;	p__Firmicutes	c__Bacilli	o__Paenibacillales	f__Paenibacillaceae	g__Paenibacillus_A	s__Paenibacillus_A
3221890	1274374.CBLK010000012_gene4202	2.52e-105	308	COG0705@1|root,COG0705@2|Bacteria,1UYXN@1239|Firmicutes,4HCIU@91061|Bacilli,26SQF@186822|Paenibacillaceae	91061|Bacilli	S	Rhomboid family	ydcA	-	3.4.21.105	ko:K19225	-	-	-	-	ko00000,ko01000,ko01002	-	-	-	Rhomboid	bin.633	ydca	sigE_regulon	29978	Poultry	d__Bacteria;	p__Firmicutes	c__Bacilli	o__Paenibacillales	f__Paenibacillaceae	g__Paenibacillus_A	s__Paenibacillus_A
3221296	621372.ACIH01000217_gene1099	7.5e-244	672	COG2834@1|root,COG2834@2|Bacteria,1TSRE@1239|Firmicutes,4HBCH@91061|Bacilli,26SS3@186822|Paenibacillaceae	91061|Bacilli	M	membrane	ydcC	-	-	-	-	-	-	-	-	-	-	-	DUF4367	bin.633	ydcc	sigE_regulon	29978	Poultry	d__Bacteria;	p__Firmicutes	c__Bacilli	o__Paenibacillales	f__Paenibacillaceae	g__Paenibacillus_A	s__Paenibacillus_A
3221403	935845.JADQ01000012_gene2752	1.18e-271	744	COG2718@1|root,COG2718@2|Bacteria,1TQIN@1239|Firmicutes,4HBIH@91061|Bacilli,26RYR@186822|Paenibacillaceae	91061|Bacilli	S	Belongs to the UPF0229 family	yhbH	-	-	ko:K09786	-	-	-	-	ko00000	-	-	-	DUF444	bin.633	yhbh	sigE_regulon	29978	Poultry	d__Bacteria;	p__Firmicutes	c__Bacilli	o__Paenibacillales	f__Paenibacillaceae	g__Paenibacillus_A	s__Paenibacillus_A
3222064	935845.JADQ01000011_gene2890	2.04e-131	375	2AUKD@1|root,31K93@2|Bacteria,1V6PK@1239|Firmicutes,4HI5F@91061|Bacilli,275CQ@186822|Paenibacillaceae	91061|Bacilli	S	Stage II sporulation protein R (spore_II_R)	spoIIR	-	-	ko:K06387	-	-	-	-	ko00000	-	-	-	Spore_II_R	bin.633	spoIIR	sigF_regulon	29978	Poultry	d__Bacteria;	p__Firmicutes	c__Bacilli	o__Paenibacillales	f__Paenibacillaceae	g__Paenibacillus_A	s__Paenibacillus_A
3223862	935845.JADQ01000014_gene3459	8.68e-295	806	COG0265@1|root,COG0265@2|Bacteria,1VU1H@1239|Firmicutes,4ISDG@91061|Bacilli,26QU8@186822|Paenibacillaceae	91061|Bacilli	O	peptidase S55	spoIVB	-	3.4.21.116	ko:K06399	-	-	-	-	ko00000,ko01000,ko01002	-	-	-	PDZ_2,Peptidase_S55	bin.633	spoIVB	sigF_regulon	29978	Poultry	d__Bacteria;	p__Firmicutes	c__Bacilli	o__Paenibacillales	f__Paenibacillaceae	g__Paenibacillus_A	s__Paenibacillus_A
3221566	935845.JADQ01000048_gene2430	8.96e-117	335	COG2002@1|root,COG2002@2|Bacteria,1V02A@1239|Firmicutes,4HDIW@91061|Bacilli,26R72@186822|Paenibacillaceae	91061|Bacilli	K	stage V sporulation protein T	spoVT	GO:0003674,GO:0005488,GO:0005515,GO:0042802	-	ko:K04769	-	-	-	-	ko00000,ko03000	-	-	-	MazE_antitoxin,SpoVT_C	bin.633	spoVT	sigF_regulon	29978	Poultry	d__Bacteria;	p__Firmicutes	c__Bacilli	o__Paenibacillales	f__Paenibacillaceae	g__Paenibacillus_A	s__Paenibacillus_A
3223839	621372.ACIH01000184_gene3147	1.05e-267	735	COG1686@1|root,COG1686@2|Bacteria,1TQN0@1239|Firmicutes,4HBCE@91061|Bacilli,26QSM@186822|Paenibacillaceae	91061|Bacilli	M	Belongs to the peptidase S11 family	dacF	GO:0003674,GO:0003824,GO:0004175,GO:0006508,GO:0006807,GO:0008150,GO:0008152,GO:0008233,GO:0016787,GO:0019538,GO:0043170,GO:0044238,GO:0070011,GO:0071704,GO:0140096,GO:1901564	3.4.16.4	ko:K07258	ko00550,ko01100,map00550,map01100	-	-	-	ko00000,ko00001,ko01000,ko01002,ko01011	-	-	-	PBP5_C,Peptidase_S11	bin.633	dacF	sigF_regulon	29978	Poultry	d__Bacteria;	p__Firmicutes	c__Bacilli	o__Paenibacillales	f__Paenibacillaceae	g__Paenibacillus_A	s__Paenibacillus_A
3223821	621372.ACIH01000184_gene3168	1.95e-83	249	COG3874@1|root,COG3874@2|Bacteria,1V6H7@1239|Firmicutes,4HIG7@91061|Bacilli,26Y71@186822|Paenibacillaceae	91061|Bacilli	S	sporulation protein	ytfJ	-	-	-	-	-	-	-	-	-	-	-	Spore_YtfJ	bin.633	ytfJ	sigF_regulon	29978	Poultry	d__Bacteria;	p__Firmicutes	c__Bacilli	o__Paenibacillales	f__Paenibacillaceae	g__Paenibacillus_A	s__Paenibacillus_A
3223965	621372.ACIH01000145_gene120	1.5e-192	536	COG1561@1|root,COG1561@2|Bacteria,1TQHJ@1239|Firmicutes,4HAK9@91061|Bacilli,26T1M@186822|Paenibacillaceae	91061|Bacilli	S	Stress-induced protein	yloC	-	-	-	-	-	-	-	-	-	-	-	DUF1732,YicC_N	bin.633	yloC	sigF_regulon	29978	Poultry	d__Bacteria;	p__Firmicutes	c__Bacilli	o__Paenibacillales	f__Paenibacillaceae	g__Paenibacillus_A	s__Paenibacillus_A
3222095	621372.ACIH01000094_gene2724	1.89e-106	310	2DGQY@1|root,32U7R@2|Bacteria,1V83A@1239|Firmicutes,4HKRI@91061|Bacilli,26UEX@186822|Paenibacillaceae	91061|Bacilli	S	BofC C-terminal domain	bofC	-	-	ko:K06318	-	-	-	-	ko00000	-	-	-	BOFC_N,BofC_C	bin.633	bofC	sigF_regulon	29978	Poultry	d__Bacteria;	p__Firmicutes	c__Bacilli	o__Paenibacillales	f__Paenibacillaceae	g__Paenibacillus_A	s__Paenibacillus_A
3223124	935845.JADQ01000008_gene1896	4.14e-106	311	2C8MW@1|root,305IT@2|Bacteria,1V5HI@1239|Firmicutes,4HI2B@91061|Bacilli,275CB@186822|Paenibacillaceae	91061|Bacilli	S	SANT SWI3, ADA2, N-CoR and TFIIIB'' DNA-binding domains	rsfA	-	-	ko:K06314	-	-	-	-	ko00000,ko03000	-	-	-	Myb_DNA-bind_6	bin.633	rsfA	sigF_regulon	29978	Poultry	d__Bacteria;	p__Firmicutes	c__Bacilli	o__Paenibacillales	f__Paenibacillaceae	g__Paenibacillus_A	s__Paenibacillus_A
3221569	1227349.C170_02606	2.86e-39	131	2EJ4H@1|root,33CVR@2|Bacteria,1VMIU@1239|Firmicutes,4HP24@91061|Bacilli,26Z3X@186822|Paenibacillaceae	91061|Bacilli	S	Protein of unknown function (DUF2757)	yabK	-	-	-	-	-	-	-	-	-	-	-	DUF2757	bin.633	fin/yabk	sigF_regulon	29978	Poultry	d__Bacteria;	p__Firmicutes	c__Bacilli	o__Paenibacillales	f__Paenibacillaceae	g__Paenibacillus_A	s__Paenibacillus_A
3222360	621372.ACIH01000015_gene3962	1.27e-50	160	2E5KP@1|root,330BT@2|Bacteria,1VGM7@1239|Firmicutes,4HNNX@91061|Bacilli,26Z2M@186822|Paenibacillaceae	91061|Bacilli	S	Protein of unknown function (DUF3243)	ymfJ	-	-	-	-	-	-	-	-	-	-	-	DUF3243	bin.633	ymfJ	sigF_regulon	29978	Poultry	d__Bacteria;	p__Firmicutes	c__Bacilli	o__Paenibacillales	f__Paenibacillaceae	g__Paenibacillus_A	s__Paenibacillus_A
3221742	935845.JADQ01000009_gene2530	1.5e-207	576	2CH5D@1|root,2Z821@2|Bacteria,1TS45@1239|Firmicutes,4HCE9@91061|Bacilli,26SR1@186822|Paenibacillaceae	91061|Bacilli	S	Bacterial protein YqhG of unknown function	yqhG	-	-	-	-	-	-	-	-	-	-	-	YqhG	bin.633	yqhG	sigF_regulon	29978	Poultry	d__Bacteria;	p__Firmicutes	c__Bacilli	o__Paenibacillales	f__Paenibacillaceae	g__Paenibacillus_A	s__Paenibacillus_A
3222728	1122925.KB895376_gene608	2.14e-44	144	COG4836@1|root,COG4836@2|Bacteria,1VK5C@1239|Firmicutes,4HR8D@91061|Bacilli,26ZZM@186822|Paenibacillaceae	91061|Bacilli	S	membrane	ywzB	-	-	-	-	-	-	-	-	-	-	-	DUF1146	bin.633	ywzB	sigF_regulon	29978	Poultry	d__Bacteria;	p__Firmicutes	c__Bacilli	o__Paenibacillales	f__Paenibacillaceae	g__Paenibacillus_A	s__Paenibacillus_A
3222343	935845.JADQ01000030_gene1362	4.75e-101	294	2ANER@1|root,31DDD@2|Bacteria,1V46U@1239|Firmicutes,4HH0C@91061|Bacilli,26XIG@186822|Paenibacillaceae	91061|Bacilli	S	stage V sporulation protein AC	spoVAC	-	-	ko:K06405	-	-	-	-	ko00000	-	-	-	SpoVAC_SpoVAEB	bin.633	spoVAC	sigG_regulon	29978	Poultry	d__Bacteria;	p__Firmicutes	c__Bacilli	o__Paenibacillales	f__Paenibacillaceae	g__Paenibacillus_A	s__Paenibacillus_A
3222344	621372.ACIH01000015_gene3978	5.41e-235	647	COG0183@1|root,COG0183@2|Bacteria,1UHVW@1239|Firmicutes,4ISCN@91061|Bacilli,26SA2@186822|Paenibacillaceae	91061|Bacilli	I	Stage V sporulation protein AD	spoVAD	-	-	ko:K06406	-	-	-	-	ko00000	-	-	-	SpoVAD	bin.633	spoVAD	sigG_regulon	29978	Poultry	d__Bacteria;	p__Firmicutes	c__Bacilli	o__Paenibacillales	f__Paenibacillaceae	g__Paenibacillus_A	s__Paenibacillus_A
3220998	621372.ACIH01000197_gene2627	5.87e-194	539	COG0648@1|root,COG0648@2|Bacteria,1TQ7G@1239|Firmicutes,4HED6@91061|Bacilli,26TPY@186822|Paenibacillaceae	91061|Bacilli	L	apurinic endonuclease (APN1)	nfo3	-	3.1.21.2	ko:K01151	ko03410,map03410	-	-	-	ko00000,ko00001,ko01000,ko03400	-	-	-	AP_endonuc_2	bin.633	nfo	sigG_regulon	29978	Poultry	d__Bacteria;	p__Firmicutes	c__Bacilli	o__Paenibacillales	f__Paenibacillaceae	g__Paenibacillus_A	s__Paenibacillus_A
3221425	621372.ACIH01000187_gene3340	0	924	COG1129@1|root,COG1129@2|Bacteria,1TP6I@1239|Firmicutes,4H9VK@91061|Bacilli,26SVT@186822|Paenibacillaceae	91061|Bacilli	G	import. Responsible for energy coupling to the transport system	mglA	-	3.6.3.17	ko:K10542	ko02010,map02010	M00214	-	-	ko00000,ko00001,ko00002,ko01000,ko02000	3.A.1.2.3	-	-	ABC_tran	bin.633	mglA / sspA	sigG_regulon	29978	Poultry	d__Bacteria;	p__Firmicutes	c__Bacilli	o__Paenibacillales	f__Paenibacillaceae	g__Paenibacillus_A	s__Paenibacillus_A
3223834	621372.ACIH01000184_gene3154	9.84e-131	373	28PNE@1|root,2ZCB6@2|Bacteria,1V214@1239|Firmicutes,4HFTI@91061|Bacilli,26T5X@186822|Paenibacillaceae	91061|Bacilli	S	stage V sporulation protein AA	spoVAA	-	-	ko:K06403	-	-	-	-	ko00000	-	-	-	SporV_AA	bin.633	spoVAA	sigG_regulon	29978	Poultry	d__Bacteria;	p__Firmicutes	c__Bacilli	o__Paenibacillales	f__Paenibacillaceae	g__Paenibacillus_A	s__Paenibacillus_A
3221093	1122925.KB895401_gene90	5.17e-30	106	2EH2H@1|root,33AUF@2|Bacteria,1VKXK@1239|Firmicutes,4HRIP@91061|Bacilli,26ZV1@186822|Paenibacillaceae	91061|Bacilli	S	spore protein	sspH	-	-	ko:K06425	-	-	-	-	ko00000	-	-	-	SspH	bin.633	sspH	sigG_regulon	29978	Poultry	d__Bacteria;	p__Firmicutes	c__Bacilli	o__Paenibacillales	f__Paenibacillaceae	g__Paenibacillus_A	s__Paenibacillus_A
3223829	621372.ACIH01000184_gene3159	6.43e-41	135	2E62M@1|root,32ZH6@2|Bacteria,1VF10@1239|Firmicutes,4HP0J@91061|Bacilli,26ZTN@186822|Paenibacillaceae	91061|Bacilli	S	spore protein	tlp	-	-	ko:K06434	-	-	-	-	ko00000	-	-	-	-	bin.633	tlp	sigG_regulon	29978	Poultry	d__Bacteria;	p__Firmicutes	c__Bacilli	o__Paenibacillales	f__Paenibacillaceae	g__Paenibacillus_A	s__Paenibacillus_A
3222886	1122925.KB895384_gene3154	4.88e-72	217	2ANER@1|root,315MJ@2|Bacteria,1V6SU@1239|Firmicutes,4HIW4@91061|Bacilli,26XG2@186822|Paenibacillaceae	91061|Bacilli	S	stage V sporulation protein	spoVAE	-	-	ko:K06407	-	-	-	-	ko00000	-	-	-	SpoVAC_SpoVAEB	bin.633	spoVAEB	sigG_regulon	29978	Poultry	d__Bacteria;	p__Firmicutes	c__Bacilli	o__Paenibacillales	f__Paenibacillaceae	g__Paenibacillus_A	s__Paenibacillus_A
3223833	621372.ACIH01000184_gene3155	7.16e-90	264	2AF43@1|root,3152T@2|Bacteria,1VFMI@1239|Firmicutes,4HIN3@91061|Bacilli,26WWH@186822|Paenibacillaceae	91061|Bacilli	S	stage V sporulation protein AB	spoVAB	-	-	ko:K06404	-	-	-	-	ko00000	-	-	-	SpoVAB	bin.633	spoVAB	sigG_regulon	29978	Poultry	d__Bacteria;	p__Firmicutes	c__Bacilli	o__Paenibacillales	f__Paenibacillaceae	g__Paenibacillus_A	s__Paenibacillus_A
3222493	935845.JADQ01000022_gene4034	5.5e-37	125	2E3SP@1|root,334DH@2|Bacteria,1VHGI@1239|Firmicutes,4HS7F@91061|Bacilli,26ZQT@186822|Paenibacillaceae	91061|Bacilli	S	small, acid-soluble spore protein I	sspI	-	-	ko:K06426	-	-	-	-	ko00000	-	-	-	SSPI	bin.633	sspI	sigG_regulon	29978	Poultry	d__Bacteria;	p__Firmicutes	c__Bacilli	o__Paenibacillales	f__Paenibacillaceae	g__Paenibacillus_A	s__Paenibacillus_A
3221576	935845.JADQ01000053_gene3520	9.24e-33	113	2E2ZT@1|root,32Y0E@2|Bacteria,1VEHE@1239|Firmicutes,4HNK8@91061|Bacilli,26ZS4@186822|Paenibacillaceae	91061|Bacilli	S	Small, acid-soluble spore proteins, alpha/beta type	sspF	-	-	ko:K06423	-	-	-	-	ko00000	-	-	-	SASP	bin.633	sspF	sigG_regulon	29978	Poultry	d__Bacteria;	p__Firmicutes	c__Bacilli	o__Paenibacillales	f__Paenibacillaceae	g__Paenibacillus_A	s__Paenibacillus_A
3222372	621372.ACIH01000015_gene3950	7.41e-200	555	COG0111@1|root,COG0111@2|Bacteria,1TPUC@1239|Firmicutes,4ISD9@91061|Bacilli,26REZ@186822|Paenibacillaceae	91061|Bacilli	EH	Catalyzes the synthesis of dipicolinic acid from dihydroxydipicolinic acid	spoVFA	-	-	ko:K06410	-	-	-	-	ko00000	-	-	-	2-Hacid_dh_C,AdoHcyase_NAD,AlaDh_PNT_C,DpaA_N,IlvN	bin.633	spoVFA	sigK_regulon	29978	Poultry	d__Bacteria;	p__Firmicutes	c__Bacilli	o__Paenibacillales	f__Paenibacillaceae	g__Paenibacillus_A	s__Paenibacillus_A
3222371	935845.JADQ01000030_gene1391	2.79e-118	339	COG0452@1|root,COG0452@2|Bacteria,1TQPT@1239|Firmicutes,4HAU9@91061|Bacilli,26S5M@186822|Paenibacillaceae	91061|Bacilli	H	Involved in production of dipicolinic acid (pyridine-2,6-dicarboxylic acid, DPA) which is synthesized late in sporulation in the mother cell and accumulates in the spore	spoVFB	-	-	ko:K06411	-	-	-	-	ko00000	-	-	-	Flavoprotein	bin.633	spoVFB	sigK_regulon	29978	Poultry	d__Bacteria;	p__Firmicutes	c__Bacilli	o__Paenibacillales	f__Paenibacillaceae	g__Paenibacillus_A	s__Paenibacillus_A
3221384	621372.ACIH01000258_gene4295	9.27e-75	223	COG1376@1|root,COG1376@2|Bacteria,1V9XU@1239|Firmicutes,4HKDD@91061|Bacilli,26Y7D@186822|Paenibacillaceae	91061|Bacilli	S	ErfK YbiS YcfS YnhG family protein	ykuD	-	-	-	-	-	-	-	-	-	-	-	LysM,YkuD	bin.633	ykuD	sigK_regulon	29978	Poultry	d__Bacteria;	p__Firmicutes	c__Bacilli	o__Paenibacillales	f__Paenibacillaceae	g__Paenibacillus_A	s__Paenibacillus_A
3223791	621372.ACIH01000184_gene3200	0	1077	COG5019@1|root,COG5019@2|Bacteria,1UHVS@1239|Firmicutes,4ISDE@91061|Bacilli,26QCF@186822|Paenibacillaceae	91061|Bacilli	DZ	ATPase. Has a role at an early stage in the morphogenesis of the spore coat	spoIVA	-	-	ko:K06398	-	-	-	-	ko00000	-	-	-	Spore_IV_A	bin.633	spoIVA	spore_coat	29978	Poultry	d__Bacteria;	p__Firmicutes	c__Bacilli	o__Paenibacillales	f__Paenibacillaceae	g__Paenibacillus_A	s__Paenibacillus_A
3221375	621372.ACIH01000254_gene1804	6.29e-135	382	COG3546@1|root,COG3546@2|Bacteria,1TQVQ@1239|Firmicutes,4HA34@91061|Bacilli,26QJJ@186822|Paenibacillaceae	91061|Bacilli	P	Manganese containing catalase	cotJC	-	-	ko:K06334	-	-	-	-	ko00000	-	-	-	Mn_catalase	bin.633	cotJC	spore_coat	29978	Poultry	d__Bacteria;	p__Firmicutes	c__Bacilli	o__Paenibacillales	f__Paenibacillaceae	g__Paenibacillus_A	s__Paenibacillus_A
3220068	621372.ACIH01000143_gene201	1.02e-235	650	COG5401@1|root,COG5401@2|Bacteria,1TPQD@1239|Firmicutes,4HB1S@91061|Bacilli,26T67@186822|Paenibacillaceae	91061|Bacilli	S	Lipoprotein LpqB	gerM	-	-	ko:K06298	-	-	-	-	ko00000	-	-	-	Germane	bin.633	gerM	spore_coat	29978	Poultry	d__Bacteria;	p__Firmicutes	c__Bacilli	o__Paenibacillales	f__Paenibacillaceae	g__Paenibacillus_A	s__Paenibacillus_A
3223606	621372.ACIH01000144_gene193	7.53e-110	348	COG1388@1|root,COG1388@2|Bacteria,1VETU@1239|Firmicutes,4HP2D@91061|Bacilli,26YBP@186822|Paenibacillaceae	91061|Bacilli	M	Lysin motif	safA	GO:0003674,GO:0005488,GO:0005515,GO:0019899,GO:0051117	-	ko:K06370	-	-	-	-	ko00000	-	-	-	LysM	bin.633	safA	spore_coat	29978	Poultry	d__Bacteria;	p__Firmicutes	c__Bacilli	o__Paenibacillales	f__Paenibacillaceae	g__Paenibacillus_A	s__Paenibacillus_A
3222703	621372.ACIH01000240_gene1462	2.98e-259	715	COG3858@1|root,COG3858@2|Bacteria,1TT0C@1239|Firmicutes,4HG2W@91061|Bacilli,26S2X@186822|Paenibacillaceae	91061|Bacilli	S	Glycosyl hydrolase	ydhD1	-	-	-	-	-	-	-	-	-	-	-	Cu_amine_oxidN1,Glyco_hydro_18	bin.633	ydhD	spore_coat	29978	Poultry	d__Bacteria;	p__Firmicutes	c__Bacilli	o__Paenibacillales	f__Paenibacillaceae	g__Paenibacillus_A	s__Paenibacillus_A
3221239	621372.ACIH01000193_gene3112	3.66e-184	513	COG0561@1|root,COG0561@2|Bacteria,1TREF@1239|Firmicutes,4H9Y9@91061|Bacilli,274MM@186822|Paenibacillaceae	91061|Bacilli	S	Hydrolase	yhaX	-	-	-	-	-	-	-	-	-	-	-	Hydrolase_3	bin.633	yhaX	spore_coat	29978	Poultry	d__Bacteria;	p__Firmicutes	c__Bacilli	o__Paenibacillales	f__Paenibacillaceae	g__Paenibacillus_A	s__Paenibacillus_A
3221376	935845.JADQ01000012_gene2773	2.53e-56	175	2E34J@1|root,32Y4N@2|Bacteria,1VESM@1239|Firmicutes,4HKID@91061|Bacilli,26Z5D@186822|Paenibacillaceae	91061|Bacilli	S	CotJB protein	cotJB	-	-	ko:K06333	-	-	-	-	ko00000	-	-	-	CotJB	bin.633	cotJB	spore_coat	29978	Poultry	d__Bacteria;	p__Firmicutes	c__Bacilli	o__Paenibacillales	f__Paenibacillaceae	g__Paenibacillus_A	s__Paenibacillus_A
3223632	621372.ACIH01000144_gene166	1.74e-215	610	COG1388@1|root,COG1388@2|Bacteria,1U052@1239|Firmicutes,4HF2C@91061|Bacilli,26R6A@186822|Paenibacillaceae	91061|Bacilli	M	Lysin motif	spoVID	GO:0003674,GO:0005488,GO:0005515,GO:0019899,GO:0051117	-	ko:K06417	-	-	-	-	ko00000	-	-	-	LysM	bin.633	spoVID	spore_coat	29978	Poultry	d__Bacteria;	p__Firmicutes	c__Bacilli	o__Paenibacillales	f__Paenibacillaceae	g__Paenibacillus_A	s__Paenibacillus_A
3221555	621372.ACIH01000225_gene1553	1.33e-123	352	2BYGR@1|root,31NH1@2|Bacteria,1V9DE@1239|Firmicutes,4IR5S@91061|Bacilli,276ND@186822|Paenibacillaceae	91061|Bacilli	S	Outer spore coat protein E (CotE)	cotE	-	-	ko:K06328	-	-	-	-	ko00000	-	-	-	CotE	bin.633	cotE	spore_coat	29978	Poultry	d__Bacteria;	p__Firmicutes	c__Bacilli	o__Paenibacillales	f__Paenibacillaceae	g__Paenibacillus_A	s__Paenibacillus_A
3224244	935845.JADQ01000002_gene807	5.94e-91	267	COG0071@1|root,COG0071@2|Bacteria,1VG0E@1239|Firmicutes,4HPDH@91061|Bacilli,26XIX@186822|Paenibacillaceae	91061|Bacilli	O	Belongs to the small heat shock protein (HSP20) family	-	-	-	ko:K13993	ko04141,map04141	-	-	-	ko00000,ko00001,ko03110	-	-	-	HSP20	bin.633	hsps	spore_coat	29978	Poultry	d__Bacteria;	p__Firmicutes	c__Bacilli	o__Paenibacillales	f__Paenibacillaceae	g__Paenibacillus_A	s__Paenibacillus_A
3223138	621372.ACIH01000171_gene3892	0	1210	COG0768@1|root,COG0768@2|Bacteria,1TP93@1239|Firmicutes,4H9VQ@91061|Bacilli,26S7A@186822|Paenibacillaceae	91061|Bacilli	M	Stage V sporulation protein d	spoVD	-	-	ko:K08384	ko00550,map00550	-	-	-	ko00000,ko00001,ko01011	-	-	-	PASTA,PBP_dimer,Transpeptidase	bin.633	spoVD	spore_cortex	29978	Poultry	d__Bacteria;	p__Firmicutes	c__Bacilli	o__Paenibacillales	f__Paenibacillaceae	g__Paenibacillus_A	s__Paenibacillus_A
3222188	621372.ACIH01000011_gene4067	2.15e-241	669	COG3314@1|root,COG3314@2|Bacteria,1V8CH@1239|Firmicutes,4HI70@91061|Bacilli,26TBQ@186822|Paenibacillaceae	91061|Bacilli	S	Sporulation integral membrane protein YlbJ	ylbJ1	-	-	-	-	-	-	-	-	-	-	-	Gate	bin.633	ylbJ	spore_cortex	29978	Poultry	d__Bacteria;	p__Firmicutes	c__Bacilli	o__Paenibacillales	f__Paenibacillaceae	g__Paenibacillus_A	s__Paenibacillus_A
3221747	621372.ACIH01000004_gene407	1.09e-138	394	COG0860@1|root,COG0860@2|Bacteria,1VBW1@1239|Firmicutes,4HGIY@91061|Bacilli,26UWW@186822|Paenibacillaceae	91061|Bacilli	M	N-acetylmuramoyl-L-alanine amidase	cwlD1	-	3.5.1.28	ko:K01448	ko01503,map01503	M00727	R04112	RC00064,RC00141	ko00000,ko00001,ko00002,ko01000,ko01011,ko03036	-	-	-	Amidase_3	bin.633	cwlC/cwlD	spore_cortex	29978	Poultry	d__Bacteria;	p__Firmicutes	c__Bacilli	o__Paenibacillales	f__Paenibacillaceae	g__Paenibacillus_A	s__Paenibacillus_A
3222498	621372.ACIH01000118_gene970	5.4e-215	595	COG0739@1|root,COG0739@2|Bacteria,1TQMQ@1239|Firmicutes,4HC7V@91061|Bacilli,26QNF@186822|Paenibacillaceae	91061|Bacilli	M	Peptidase, M23	lytH	-	-	ko:K21472	-	-	-	-	ko00000,ko01000,ko01002,ko01011	-	-	-	Peptidase_M23	bin.633	lytH	spore_cortex	29978	Poultry	d__Bacteria;	p__Firmicutes	c__Bacilli	o__Paenibacillales	f__Paenibacillaceae	g__Paenibacillus_A	s__Paenibacillus_A
3220599	621372.ACIH01000203_gene2410	6.43e-55	172	2E3ZZ@1|root,32YWW@2|Bacteria,1VEIW@1239|Firmicutes,4HPDE@91061|Bacilli,26Z3H@186822|Paenibacillaceae	91061|Bacilli	S	Spore coat protein	yabP	GO:0005575,GO:0005623,GO:0042601,GO:0042763,GO:0044464	-	-	-	-	-	-	-	-	-	-	YabP	bin.633	yabP	spore_cortex	29978	Poultry	d__Bacteria;	p__Firmicutes	c__Bacilli	o__Paenibacillales	f__Paenibacillaceae	g__Paenibacillus_A	s__Paenibacillus_A
3220598	621372.ACIH01000203_gene2409	8.32e-118	339	2BYDV@1|root,32RAH@2|Bacteria,1V91M@1239|Firmicutes,4HIIQ@91061|Bacilli,26TM4@186822|Paenibacillaceae	91061|Bacilli	S	Spore cortex biosynthesis protein YabQ	yabQ	GO:0005575,GO:0005623,GO:0042601,GO:0042763,GO:0044464	-	-	-	-	-	-	-	-	-	-	Spore_YabQ	bin.633	yabQ	spore_cortex	29978	Poultry	d__Bacteria;	p__Firmicutes	c__Bacilli	o__Paenibacillales	f__Paenibacillaceae	g__Paenibacillus_A	s__Paenibacillus_A
3220272	935845.JADQ01000008_gene1860	2.39e-60	186	2E4EZ@1|root,32ZA5@2|Bacteria,1VF5C@1239|Firmicutes,4HNQG@91061|Bacilli,26YZE@186822|Paenibacillaceae	91061|Bacilli	S	sporulation protein YqfC	yqfC	-	-	-	-	-	-	-	-	-	-	-	YabP	bin.633	yqfC	spore_cortex	29978	Poultry	d__Bacteria;	p__Firmicutes	c__Bacilli	o__Paenibacillales	f__Paenibacillaceae	g__Paenibacillus_A	s__Paenibacillus_A
3220271	621372.ACIH01000170_gene3425	7.91e-232	642	COG0561@1|root,COG0561@2|Bacteria,1TR3N@1239|Firmicutes,4HC8P@91061|Bacilli,26S3Y@186822|Paenibacillaceae	91061|Bacilli	S	sporulation protein	yqfD	-	-	ko:K06438	-	-	-	-	ko00000	-	-	-	YqfD	bin.633	yqfD	spore_cortex	29978	Poultry	d__Bacteria;	p__Firmicutes	c__Bacilli	o__Paenibacillales	f__Paenibacillaceae	g__Paenibacillus_A	s__Paenibacillus_A
3222321	621372.ACIH01000041_gene355	1.2e-212	596	2DBJR@1|root,2Z9N7@2|Bacteria,1TRSN@1239|Firmicutes,4HCDI@91061|Bacilli,26RRB@186822|Paenibacillaceae	91061|Bacilli	S	PFAM spore germination B3 GerAC family protein	gerAC5	-	-	ko:K06297	-	-	-	-	ko00000	-	-	-	Spore_GerAC	bin.633	gerA	germination	29978	Poultry	d__Bacteria;	p__Firmicutes	c__Bacilli	o__Paenibacillales	f__Paenibacillaceae	g__Paenibacillus_A	s__Paenibacillus_A
3222940	935845.JADQ01000050_gene3907	4.32e-234	645	COG0680@1|root,COG0680@2|Bacteria,1TPFY@1239|Firmicutes,4HAGH@91061|Bacilli,26RQM@186822|Paenibacillaceae	91061|Bacilli	C	Initiates the rapid degradation of small, acid-soluble proteins during spore germination	gpr	GO:0000003,GO:0003674,GO:0003824,GO:0006508,GO:0006807,GO:0008150,GO:0008152,GO:0008233,GO:0016787,GO:0019538,GO:0019954,GO:0030436,GO:0032502,GO:0043170,GO:0043934,GO:0044238,GO:0071704,GO:0140096,GO:1901564	3.4.24.78	ko:K06012	-	-	-	-	ko00000,ko01000,ko01002	-	-	-	Peptidase_A25	bin.633	gpr	germination	29978	Poultry	d__Bacteria;	p__Firmicutes	c__Bacilli	o__Paenibacillales	f__Paenibacillaceae	g__Paenibacillus_A	s__Paenibacillus_A
3221986	1122925.KB895376_gene494	7.28e-42	137	COG1278@1|root,COG1278@2|Bacteria,1VEE0@1239|Firmicutes,4HNJC@91061|Bacilli,26YYK@186822|Paenibacillaceae	91061|Bacilli	K	Cold-shock protein	cspA	-	-	ko:K03704	-	-	-	-	ko00000,ko03000	-	-	-	CSD	bin.633	CSD	germination	29978	Poultry	d__Bacteria;	p__Firmicutes	c__Bacilli	o__Paenibacillales	f__Paenibacillaceae	g__Paenibacillus_A	s__Paenibacillus_A
3223803	935845.JADQ01000014_gene3396	2.45e-304	832	COG2959@1|root,COG2959@2|Bacteria,1TT9K@1239|Firmicutes,4HBM9@91061|Bacilli,26QHU@186822|Paenibacillaceae	91061|Bacilli	H	sporulation protein	ypeB	-	-	ko:K06313	-	-	-	-	ko00000	-	-	-	PepSY,YPEB	bin.633	ypeB	germination	29978	Poultry	d__Bacteria;	p__Firmicutes	c__Bacilli	o__Paenibacillales	f__Paenibacillaceae	g__Paenibacillus_A	s__Paenibacillus_A
3220320	935845.JADQ01000027_gene557	3.29e-198	556	2DH6Y@1|root,2ZYKQ@2|Bacteria,1V3RR@1239|Firmicutes,4HHKE@91061|Bacilli,26V3R@186822|Paenibacillaceae	91061|Bacilli	S	Spore germination B3/ GerAC like, C-terminal	-	-	-	ko:K06308	-	-	-	-	ko00000	-	-	-	Spore_GerAC	bin.633	gerC	germination	29978	Poultry	d__Bacteria;	p__Firmicutes	c__Bacilli	o__Paenibacillales	f__Paenibacillaceae	g__Paenibacillus_A	s__Paenibacillus_A
3223411	935845.JADQ01000072_gene1536	2.5e-219	608	COG0682@1|root,COG0682@2|Bacteria,1TPAK@1239|Firmicutes,4HAT0@91061|Bacilli,26QPE@186822|Paenibacillaceae	91061|Bacilli	M	Transfers the N-acyl diglyceride group on what will become the N-terminal cysteine of membrane lipoproteins	lgt	GO:0003674,GO:0003824,GO:0006464,GO:0006807,GO:0008150,GO:0008152,GO:0008961,GO:0009249,GO:0009987,GO:0010467,GO:0016740,GO:0016757,GO:0018065,GO:0018193,GO:0018205,GO:0019538,GO:0036211,GO:0043170,GO:0043412,GO:0044237,GO:0044238,GO:0044260,GO:0044267,GO:0051604,GO:0071704,GO:0140096,GO:1901564	-	ko:K13292	-	-	-	-	ko00000,ko01000	-	-	-	LGT	bin.633	lgt	germination	29978	Poultry	d__Bacteria;	p__Firmicutes	c__Bacilli	o__Paenibacillales	f__Paenibacillaceae	g__Paenibacillus_A	s__Paenibacillus_A
3399488	498761.HM1_0304	2.53e-54	183	COG2197@1|root,COG2197@2|Bacteria,1UIEG@1239|Firmicutes,25EJS@186801|Clostridia	186801|Clostridia	KT	May play the central regulatory role in sporulation. It may be an element of the effector pathway responsible for the activation of sporulation genes in response to nutritional stress. Spo0A may act in concert with spo0H (a sigma factor) to control the expression of some genes that are critical to the sporulation process	spo0A	-	-	ko:K07699	ko02020,ko02024,map02020,map02024	M00485	-	-	ko00000,ko00001,ko00002,ko02022	-	-	-	Response_reg,Spo0A_C	bin.546	spo0A	sporulation_onset_and_checkpoints	30045	Poultry	d__Bacteria;	p__Firmicutes	c__Bacilli	o__Erysipelotrichales	f__Erysipelotrichaceae
3398273	1232449.BAHV02000001_gene278	4e-21	94	COG1595@1|root,COG1595@2|Bacteria	2|Bacteria	K	DNA-templated transcription, initiation	sigH	-	-	ko:K03091	-	-	-	-	ko00000,ko03021	-	-	-	GerE,Sigma70_r2,Sigma70_r4_2	bin.546	sigH	sporulation_onset_and_checkpoints	30045	Poultry	d__Bacteria;	p__Firmicutes	c__Bacilli	o__Erysipelotrichales	f__Erysipelotrichaceae
3399425	1232449.BAHV02000002_gene35	9.86e-67	216	COG0706@1|root,COG0706@2|Bacteria	2|Bacteria	U	membrane insertase activity	yidC	-	-	ko:K03217	ko02024,ko03060,ko03070,map02024,map03060,map03070	M00335	-	-	ko00000,ko00001,ko00002,ko02044,ko03029	2.A.9	-	-	60KD_IMP	bin.546	spoIIIJ	sporulation_onset_and_checkpoints	30045	Poultry	d__Bacteria;	p__Firmicutes	c__Bacilli	o__Erysipelotrichales	f__Erysipelotrichaceae
3399427	428127.EUBDOL_00804	2.34e-70	218	COG0193@1|root,COG0193@2|Bacteria,1V3NB@1239|Firmicutes,3VQBC@526524|Erysipelotrichia	526524|Erysipelotrichia	J	The natural substrate for this enzyme may be peptidyl- tRNAs which drop off the ribosome during protein synthesis	pth	-	3.1.1.29	ko:K01056	-	-	-	-	ko00000,ko01000,ko03012	-	-	-	Pept_tRNA_hydro	bin.546	pth	sporulation_onset_and_checkpoints	30045	Poultry	d__Bacteria;	p__Firmicutes	c__Bacilli	o__Erysipelotrichales	f__Erysipelotrichaceae
3398457	1385512.N784_06825	7.56e-35	120	COG2359@1|root,COG2359@2|Bacteria,1V6G8@1239|Firmicutes,4HIQV@91061|Bacilli,2YAMI@289201|Pontibacillus	91061|Bacilli	S	Stage V sporulation protein S	spoVS	-	-	ko:K06416	-	-	-	-	ko00000	-	-	-	SpoVS	bin.546	spoVS	sporulation_onset_and_checkpoints	30045	Poultry	d__Bacteria;	p__Firmicutes	c__Bacilli	o__Erysipelotrichales	f__Erysipelotrichaceae
3399298	545696.HOLDEFILI_01122	3.52e-18	80.5	COG2919@1|root,COG2919@2|Bacteria,1VJ3Q@1239|Firmicutes,3VRW8@526524|Erysipelotrichia	526524|Erysipelotrichia	D	Septum formation initiator	-	-	-	ko:K13052	-	-	-	-	ko00000,ko03036	-	-	-	DivIC	bin.546	divIC	sporulation_onset_and_checkpoints	30045	Poultry	d__Bacteria;	p__Firmicutes	c__Bacilli	o__Erysipelotrichales	f__Erysipelotrichaceae
3400220	999413.HMPREF1094_03140	2.99e-24	97.8	COG3599@1|root,COG3599@2|Bacteria,1VFQA@1239|Firmicutes,3VRM4@526524|Erysipelotrichia	526524|Erysipelotrichia	D	DivIVA protein	-	-	-	ko:K04074	-	-	-	-	ko00000,ko03036	-	-	-	DivIVA	bin.546	divIVA	sporulation_onset_and_checkpoints	30045	Poultry	d__Bacteria;	p__Firmicutes	c__Bacilli	o__Erysipelotrichales	f__Erysipelotrichaceae
3398224	1211819.CALK01000009_gene2839	1.1e-82	265	COG0849@1|root,COG0849@2|Bacteria,1TP1Z@1239|Firmicutes,3VNTD@526524|Erysipelotrichia	526524|Erysipelotrichia	D	Cell division protein that is involved in the assembly of the Z ring. May serve as a membrane anchor for the Z ring	ftsA	-	-	ko:K03590	ko04112,map04112	-	-	-	ko00000,ko00001,ko03036,ko04812	-	-	-	FtsA,SHS2_FTSA	bin.546	ftsA	sporulation_onset_and_checkpoints	30045	Poultry	d__Bacteria;	p__Firmicutes	c__Bacilli	o__Erysipelotrichales	f__Erysipelotrichaceae
3399692	1232449.BAHV02000001_gene308	2.09e-74	237	COG2177@1|root,COG2177@2|Bacteria,1TPND@1239|Firmicutes,24AA6@186801|Clostridia,268YA@186813|unclassified Clostridiales	186801|Clostridia	D	Part of the ABC transporter FtsEX involved in asymmetric cellular division facilitating the initiation of sporulation	ftsX	-	-	ko:K09811	ko02010,map02010	M00256	-	-	ko00000,ko00001,ko00002,ko02000,ko03036	3.A.1.140	-	-	FtsX	bin.546	ftsX	sporulation_onset_and_checkpoints	30045	Poultry	d__Bacteria;	p__Firmicutes	c__Bacilli	o__Erysipelotrichales	f__Erysipelotrichaceae
3399937	552396.HMPREF0863_00768	1.93e-74	232	COG0552@1|root,COG0552@2|Bacteria,1TPRI@1239|Firmicutes,3VP8N@526524|Erysipelotrichia	526524|Erysipelotrichia	U	Involved in targeting and insertion of nascent membrane proteins into the cytoplasmic membrane. Acts as a receptor for the complex formed by the signal recognition particle (SRP) and the ribosome-nascent chain (RNC)	ftsY	-	-	ko:K03110	ko02024,ko03060,ko03070,map02024,map03060,map03070	M00335	-	-	ko00000,ko00001,ko00002,ko02044	3.A.5.1,3.A.5.2,3.A.5.7	-	-	SRP54,SRP54_N	bin.546	ftsY	sporulation_onset_and_checkpoints	30045	Poultry	d__Bacteria;	p__Firmicutes	c__Bacilli	o__Erysipelotrichales	f__Erysipelotrichaceae
3398225	545696.HOLDEFILI_01767	4.52e-165	472	COG0206@1|root,COG0206@2|Bacteria,1TP6W@1239|Firmicutes,3VNTG@526524|Erysipelotrichia	526524|Erysipelotrichia	D	Essential cell division protein that forms a contractile ring structure (Z ring) at the future cell division site. The regulation of the ring assembly controls the timing and the location of cell division. One of the functions of the FtsZ ring is to recruit other cell division proteins to the septum to produce a new cell wall between the dividing cells. Binds GTP and shows GTPase activity	ftsZ	-	-	ko:K03531	ko04112,map04112	-	-	-	ko00000,ko00001,ko02048,ko03036,ko04812	-	-	-	FtsZ_C,Tubulin	bin.546	ftsZ	sporulation_onset_and_checkpoints	30045	Poultry	d__Bacteria;	p__Firmicutes	c__Bacilli	o__Erysipelotrichales	f__Erysipelotrichaceae
3399426	658659.HMPREF0983_03691	3.99e-74	229	COG1847@1|root,COG1847@2|Bacteria,1V3IN@1239|Firmicutes,3VQC9@526524|Erysipelotrichia	526524|Erysipelotrichia	S	R3H domain protein	-	-	-	ko:K06346	-	-	-	-	ko00000	-	-	-	Jag_N,KH_4,R3H	bin.546	jag	sporulation_onset_and_checkpoints	30045	Poultry	d__Bacteria;	p__Firmicutes	c__Bacilli	o__Erysipelotrichales	f__Erysipelotrichaceae
3398327	1232449.BAHV02000014_gene2009	1.34e-98	295	COG2894@1|root,COG2894@2|Bacteria,1TP6P@1239|Firmicutes,249BB@186801|Clostridia,2682J@186813|unclassified Clostridiales	186801|Clostridia	D	ATPase MipZ	minD	-	-	ko:K03609	-	-	-	-	ko00000,ko03036,ko04812	-	-	-	AAA_31,CbiA,ParA	bin.546	minD	sporulation_onset_and_checkpoints	30045	Poultry	d__Bacteria;	p__Firmicutes	c__Bacilli	o__Erysipelotrichales	f__Erysipelotrichaceae
3400225	658659.HMPREF0983_03755	2.55e-103	306	COG1191@1|root,COG1191@2|Bacteria,1TP3T@1239|Firmicutes,3VP5R@526524|Erysipelotrichia	526524|Erysipelotrichia	K	Sigma factors are initiation factors that promote the attachment of RNA polymerase to specific initiation sites and are then released	sigE	-	-	-	-	-	-	-	-	-	-	-	Sigma70_r2,Sigma70_r4	bin.546	sigE	spo0a_regulon	30045	Poultry	d__Bacteria;	p__Firmicutes	c__Bacilli	o__Erysipelotrichales	f__Erysipelotrichaceae
3398184	658659.HMPREF0983_01241	2e-85	261	COG1191@1|root,COG1191@2|Bacteria,1TP3Q@1239|Firmicutes,3VQ4Q@526524|Erysipelotrichia	526524|Erysipelotrichia	K	Belongs to the sigma-70 factor family	sigF	-	-	-	-	-	-	-	-	-	-	-	Sigma70_r2,Sigma70_r3,Sigma70_r4	bin.546	sigF	spo0a_regulon	30045	Poultry	d__Bacteria;	p__Firmicutes	c__Bacilli	o__Erysipelotrichales	f__Erysipelotrichaceae
3400224	1211819.CALK01000004_gene2136	1.45e-116	341	COG1191@1|root,COG1191@2|Bacteria,1TPDD@1239|Firmicutes,3VPP9@526524|Erysipelotrichia	526524|Erysipelotrichia	K	Sigma factors are initiation factors that promote the attachment of RNA polymerase to specific initiation sites and are then released	sigG	-	-	-	-	-	-	-	-	-	-	-	Sigma70_r2,Sigma70_r3,Sigma70_r4	bin.546	sigG	spo0a_regulon	30045	Poultry	d__Bacteria;	p__Firmicutes	c__Bacilli	o__Erysipelotrichales	f__Erysipelotrichaceae
3398185	545696.HOLDEFILI_03457	4.52e-44	148	COG2172@1|root,COG2172@2|Bacteria,1V6V2@1239|Firmicutes,3VQZS@526524|Erysipelotrichia	526524|Erysipelotrichia	T	anti-sigma F factor	spoIIAB	-	-	-	-	-	-	-	-	-	-	-	HATPase_c_2	bin.546	spoIIAB	spo0a_regulon	30045	Poultry	d__Bacteria;	p__Firmicutes	c__Bacilli	o__Erysipelotrichales	f__Erysipelotrichaceae
3398695	908340.HMPREF9406_4068	1.04e-84	263	COG2385@1|root,COG2385@2|Bacteria,1TQSI@1239|Firmicutes,249H0@186801|Clostridia,36EBP@31979|Clostridiaceae	186801|Clostridia	D	stage II sporulation protein D	spoIID	-	-	ko:K06381	-	-	-	-	ko00000	-	-	-	SpoIID	bin.546	spoIID	Engulfment	30045	Poultry	d__Bacteria;	p__Firmicutes	c__Bacilli	o__Erysipelotrichales	f__Erysipelotrichaceae
3399017	1232449.BAHV02000011_gene2119	1.52e-53	183	COG0860@1|root,COG0860@2|Bacteria,1TSFS@1239|Firmicutes	1239|Firmicutes	M	stage II sporulation protein P	spoIIP	-	-	ko:K06385	-	-	-	-	ko00000	-	-	-	SpoIIP	bin.546	spoIIP	Engulfment	30045	Poultry	d__Bacteria;	p__Firmicutes	c__Bacilli	o__Erysipelotrichales	f__Erysipelotrichaceae
3399279	908340.HMPREF9406_1511	6.43e-81	249	COG1191@1|root,COG1191@2|Bacteria,1TPJ5@1239|Firmicutes,247XH@186801|Clostridia,36EDZ@31979|Clostridiaceae	186801|Clostridia	K	Sigma factors are initiation factors that promote the attachment of RNA polymerase to specific initiation sites and are then released	sigK	-	-	ko:K03091	-	-	-	-	ko00000,ko03021	-	-	-	Sigma70_r2,Sigma70_r4	bin.546	sigK	sigE_regulon	30045	Poultry	d__Bacteria;	p__Firmicutes	c__Bacilli	o__Erysipelotrichales	f__Erysipelotrichaceae
3400258	1232449.BAHV02000012_gene2367	2.3e-118	367	COG2244@1|root,COG2244@2|Bacteria,1TNYX@1239|Firmicutes,2485G@186801|Clostridia,2681D@186813|unclassified Clostridiales	186801|Clostridia	S	Psort location CytoplasmicMembrane, score 10.00	-	-	-	ko:K06409	-	-	-	-	ko00000,ko02000	2.A.66.2.14	-	-	Polysacc_synt,Polysacc_synt_C	bin.546	spoVB	sigE_regulon	30045	Poultry	d__Bacteria;	p__Firmicutes	c__Bacilli	o__Erysipelotrichales	f__Erysipelotrichaceae
3398370	545696.HOLDEFILI_01851	4.17e-102	315	COG0772@1|root,COG0772@2|Bacteria,1TPT7@1239|Firmicutes,3VQ6M@526524|Erysipelotrichia	526524|Erysipelotrichia	D	Cell cycle protein, FtsW RodA SpoVE family	-	-	-	ko:K03588	ko04112,map04112	-	-	-	ko00000,ko00001,ko02000,ko03036	2.A.103.1	-	-	FTSW_RODA_SPOVE	bin.546	ftsW	sigE_regulon	30045	Poultry	d__Bacteria;	p__Firmicutes	c__Bacilli	o__Erysipelotrichales	f__Erysipelotrichaceae
3398236	1235802.C823_00855	6.2e-233	672	COG0787@1|root,COG1835@1|root,COG0787@2|Bacteria,COG1835@2|Bacteria,1TNYY@1239|Firmicutes,2480T@186801|Clostridia,25VG9@186806|Eubacteriaceae	186801|Clostridia	M	Catalyzes the interconversion of L-alanine and D- alanine. May also act on other amino acids	alr	-	5.1.1.1,5.1.1.18	ko:K01775,ko:K18348	ko00473,ko01100,ko01502,ko02020,map00473,map01100,map01502,map02020	M00652	R00401	RC00285	ko00000,ko00001,ko00002,ko01000,ko01011,ko01504	-	-	-	Acyl_transf_3,Ala_racemase_C,Ala_racemase_N	bin.546	alr	sigE_regulon	30045	Poultry	d__Bacteria;	p__Firmicutes	c__Bacilli	o__Erysipelotrichales	f__Erysipelotrichaceae
3400184	908340.HMPREF9406_1951	2.43e-73	236	COG1686@1|root,COG1686@2|Bacteria,1TQ8M@1239|Firmicutes,2480S@186801|Clostridia,36DEG@31979|Clostridiaceae	186801|Clostridia	M	Belongs to the peptidase S11 family	dacB	-	3.4.16.4	ko:K01286,ko:K07258	ko00550,ko01100,map00550,map01100	-	-	-	ko00000,ko00001,ko01000,ko01002,ko01011	-	-	-	PBP5_C,Peptidase_S11	bin.546	dacB	sigE_regulon	30045	Poultry	d__Bacteria;	p__Firmicutes	c__Bacilli	o__Erysipelotrichales	f__Erysipelotrichaceae
3400223	1329516.JPST01000013_gene297	9.84e-12	62.4	COG1873@1|root,COG1873@2|Bacteria,1VEMT@1239|Firmicutes,4HNT3@91061|Bacilli,27CER@186824|Thermoactinomycetaceae	91061|Bacilli	S	PRC-barrel domain	ylmC	-	-	-	-	-	-	-	-	-	-	-	PRC	bin.546	ylmC	sigE_regulon	30045	Poultry	d__Bacteria;	p__Firmicutes	c__Bacilli	o__Erysipelotrichales	f__Erysipelotrichaceae
3399560	1236976.JCM16418_292	4.13e-07	56.6	COG1971@1|root,COG1971@2|Bacteria,1V4BC@1239|Firmicutes,4HH29@91061|Bacilli,26SZT@186822|Paenibacillaceae	91061|Bacilli	P	Probably functions as a manganese efflux pump	ytaF	-	-	-	-	-	-	-	-	-	-	-	Mntp	bin.546	ytaF	sigE_regulon	30045	Poultry	d__Bacteria;	p__Firmicutes	c__Bacilli	o__Erysipelotrichales	f__Erysipelotrichaceae
3399319	1232449.BAHV02000001_gene305	3.79e-122	373	COG0793@1|root,COG0793@2|Bacteria,1TPBI@1239|Firmicutes,248HZ@186801|Clostridia	186801|Clostridia	M	Belongs to the peptidase S41A family	-	-	3.4.21.102	ko:K03797	-	-	-	-	ko00000,ko01000,ko01002	-	-	-	PDZ,PDZ_2,PG_binding_1,Peptidase_S41	bin.546	ctpB	sigE_regulon	30045	Poultry	d__Bacteria;	p__Firmicutes	c__Bacilli	o__Erysipelotrichales	f__Erysipelotrichaceae
3400261	545696.HOLDEFILI_03594	7.92e-99	302	COG0750@1|root,COG0750@2|Bacteria,1TPIR@1239|Firmicutes,3VP1K@526524|Erysipelotrichia	526524|Erysipelotrichia	M	stage IV sporulation protein B	spoIVB	-	-	-	-	-	-	-	-	-	-	-	PDZ_2,Peptidase_S55	bin.546	spoIVB	sigF_regulon	30045	Poultry	d__Bacteria;	p__Firmicutes	c__Bacilli	o__Erysipelotrichales	f__Erysipelotrichaceae
3399311	1211819.CALK01000005_gene2505	1.22e-49	162	2ANER@1|root,31DDD@2|Bacteria,1V46U@1239|Firmicutes,3VQU5@526524|Erysipelotrichia	526524|Erysipelotrichia	S	stage V sporulation protein AC	spoVAC	-	-	-	-	-	-	-	-	-	-	-	SpoVAC_SpoVAEB	bin.546	spoVAC	sigG_regulon	30045	Poultry	d__Bacteria;	p__Firmicutes	c__Bacilli	o__Erysipelotrichales	f__Erysipelotrichaceae
3400039	1232449.BAHV02000012_gene2357	3.87e-46	159	COG0332@1|root,COG0332@2|Bacteria,1TPDE@1239|Firmicutes,25EAS@186801|Clostridia,26CJ8@186813|unclassified Clostridiales	186801|Clostridia	I	Stage V sporulation protein AD (SpoVAD)	spoVAD	-	-	ko:K06406	-	-	-	-	ko00000	-	-	-	SpoVAD	bin.546	spoVAD	sigG_regulon	30045	Poultry	d__Bacteria;	p__Firmicutes	c__Bacilli	o__Erysipelotrichales	f__Erysipelotrichaceae
3398517	552396.HMPREF0863_00950	5.98e-116	342	COG0648@1|root,COG0648@2|Bacteria,1TP1D@1239|Firmicutes,3VP8Q@526524|Erysipelotrichia	526524|Erysipelotrichia	L	Endonuclease IV plays a role in DNA repair. It cleaves phosphodiester bonds at apurinic or apyrimidinic sites (AP sites) to produce new 5'-ends that are base-free deoxyribose 5-phosphate residues. It preferentially attacks modified AP sites created by bleomycin and neocarzinostatin	nfo	-	3.1.21.2	ko:K01151	ko03410,map03410	-	-	-	ko00000,ko00001,ko01000,ko03400	-	-	-	AP_endonuc_2	bin.546	nfo	sigG_regulon	30045	Poultry	d__Bacteria;	p__Firmicutes	c__Bacilli	o__Erysipelotrichales	f__Erysipelotrichaceae
3399450	1340434.AXVA01000019_gene971	1.94e-245	687	COG1129@1|root,COG1129@2|Bacteria,1TP6I@1239|Firmicutes,4H9VK@91061|Bacilli,1ZB07@1386|Bacillus	91061|Bacilli	G	Part of the ABC transporter complex RbsABC involved in ribose import. Responsible for energy coupling to the transport system	mglA	-	3.6.3.17	ko:K10542,ko:K17215	ko02010,map02010	M00214,M00593	-	-	ko00000,ko00001,ko00002,ko01000,ko02000	3.A.1.2,3.A.1.2.3	-	-	ABC_tran	bin.546	mglA / sspA	sigG_regulon	30045	Poultry	d__Bacteria;	p__Firmicutes	c__Bacilli	o__Erysipelotrichales	f__Erysipelotrichaceae
3399627	552396.HMPREF0863_00846	9.17e-45	158	COG0111@1|root,COG0111@2|Bacteria,1TPUC@1239|Firmicutes	1239|Firmicutes	EH	Catalyzes the synthesis of dipicolinic acid from dihydroxydipicolinic acid	spoVFA	-	-	ko:K06410	-	-	-	-	ko00000	-	-	-	2-Hacid_dh_C,AdoHcyase_NAD,AlaDh_PNT_C,DpaA_N	bin.546	spoVFA	sigK_regulon	30045	Poultry	d__Bacteria;	p__Firmicutes	c__Bacilli	o__Erysipelotrichales	f__Erysipelotrichaceae
3399626	1211819.CALK01000004_gene2302	3.45e-49	164	COG0452@1|root,COG0452@2|Bacteria,1TQPT@1239|Firmicutes,3VQI9@526524|Erysipelotrichia	526524|Erysipelotrichia	H	Flavoprotein	spoVFB	-	-	-	-	-	-	-	-	-	-	-	Flavoprotein	bin.546	spoVFB	sigK_regulon	30045	Poultry	d__Bacteria;	p__Firmicutes	c__Bacilli	o__Erysipelotrichales	f__Erysipelotrichaceae
3398158	1232449.BAHV02000014_gene1973	1.07e-41	154	COG5401@1|root,COG5401@2|Bacteria	2|Bacteria	T	PFAM Sporulation and spore germination	gerM	-	-	ko:K06298	-	-	-	-	ko00000	-	-	-	Germane	bin.546	gerM	spore_coat	30045	Poultry	d__Bacteria;	p__Firmicutes	c__Bacilli	o__Erysipelotrichales	f__Erysipelotrichaceae
3399997	903814.ELI_4153	7.45e-45	150	COG0071@1|root,COG0071@2|Bacteria,1VG0E@1239|Firmicutes,24MRZ@186801|Clostridia,25WH5@186806|Eubacteriaceae	186801|Clostridia	O	Belongs to the small heat shock protein (HSP20) family	hsp18	-	-	ko:K13993	ko04141,map04141	-	-	-	ko00000,ko00001,ko03110	-	-	-	HSP20	bin.546	hsps	spore_coat	30045	Poultry	d__Bacteria;	p__Firmicutes	c__Bacilli	o__Erysipelotrichales	f__Erysipelotrichaceae
3399984	908340.HMPREF9406_2993	1.58e-277	780	COG0768@1|root,COG0768@2|Bacteria,1TP93@1239|Firmicutes,248KB@186801|Clostridia,36DJT@31979|Clostridiaceae	186801|Clostridia	M	stage V sporulation protein D	spoVD	-	3.4.16.4	ko:K03587,ko:K08384	ko00550,ko01501,map00550,map01501	-	-	-	ko00000,ko00001,ko01000,ko01011,ko03036	-	-	-	PASTA,PBP_dimer,Transpeptidase	bin.546	spoVD	spore_cortex	30045	Poultry	d__Bacteria;	p__Firmicutes	c__Bacilli	o__Erysipelotrichales	f__Erysipelotrichaceae
3398762	698769.JFBD01000059_gene1146	1.2e-24	110	COG0860@1|root,COG0860@2|Bacteria,1UYPW@1239|Firmicutes,4HBVT@91061|Bacilli,4C4SF@84406|Virgibacillus	91061|Bacilli	M	Bacterial SH3 domain	lytH	GO:0005575,GO:0005623,GO:0030288,GO:0030313,GO:0031975,GO:0042597,GO:0044464	3.5.1.28	ko:K01448	ko01503,map01503	M00727	R04112	RC00064,RC00141	ko00000,ko00001,ko00002,ko01000,ko01011,ko03036	-	-	-	Amidase_3,SH3_3	bin.546	lytH	spore_cortex	30045	Poultry	d__Bacteria;	p__Firmicutes	c__Bacilli	o__Erysipelotrichales	f__Erysipelotrichaceae
3399859	658659.HMPREF0983_03655	2.05e-45	148	2E3ZZ@1|root,303A1@2|Bacteria,1TTYQ@1239|Firmicutes,3VRDU@526524|Erysipelotrichia	526524|Erysipelotrichia	S	YabP family	yabP	-	-	-	-	-	-	-	-	-	-	-	YabP	bin.546	yabP	spore_cortex	30045	Poultry	d__Bacteria;	p__Firmicutes	c__Bacilli	o__Erysipelotrichales	f__Erysipelotrichaceae
3400121	1033810.HLPCO_000921	2.82e-10	69.3	28M4H@1|root,2ZAIE@2|Bacteria,2NR0W@2323|unclassified Bacteria	2|Bacteria	S	Spore germination B3/ GerAC like, C-terminal	gerAC	-	-	ko:K06297	-	-	-	-	ko00000	-	-	-	Spore_GerAC	bin.546	gerA	germination	30045	Poultry	d__Bacteria;	p__Firmicutes	c__Bacilli	o__Erysipelotrichales	f__Erysipelotrichaceae
3399700	574376.BAMA_00865	1.91e-30	108	COG1278@1|root,COG1278@2|Bacteria,1VEE0@1239|Firmicutes,4HNJC@91061|Bacilli,1ZI6D@1386|Bacillus	91061|Bacilli	K	cold-shock protein	cspC	GO:0003674,GO:0003676,GO:0003677,GO:0005488,GO:0005575,GO:0005622,GO:0005623,GO:0005737,GO:0006355,GO:0006950,GO:0008150,GO:0009266,GO:0009409,GO:0009628,GO:0009889,GO:0010468,GO:0010556,GO:0019219,GO:0019222,GO:0031323,GO:0031326,GO:0044424,GO:0044464,GO:0050789,GO:0050794,GO:0050896,GO:0051171,GO:0051252,GO:0060255,GO:0065007,GO:0080090,GO:0097159,GO:1901363,GO:1903506,GO:2000112,GO:2001141	-	ko:K03704	-	-	-	-	ko00000,ko03000	-	-	-	CSD	bin.546	CSD	germination	30045	Poultry	d__Bacteria;	p__Firmicutes	c__Bacilli	o__Erysipelotrichales	f__Erysipelotrichaceae
3399339	545696.HOLDEFILI_00189	2.01e-164	480	COG0546@1|root,COG0682@1|root,COG0546@2|Bacteria,COG0682@2|Bacteria,1TPAK@1239|Firmicutes,3VPIK@526524|Erysipelotrichia	526524|Erysipelotrichia	M	Transfers the N-acyl diglyceride group on what will become the N-terminal cysteine of membrane lipoproteins	lgt	-	-	ko:K13292	-	-	-	-	ko00000,ko01000	-	-	-	HAD_2,LGT	bin.546	lgt	germination	30045	Poultry	d__Bacteria;	p__Firmicutes	c__Bacilli	o__Erysipelotrichales	f__Erysipelotrichaceae
3398155	552396.HMPREF0863_01792	4.17e-24	92.8	COG2197@1|root,COG2197@2|Bacteria,1VBZR@1239|Firmicutes,3VRIY@526524|Erysipelotrichia	526524|Erysipelotrichia	K	Spore germination protein GerE	gerE	-	-	-	-	-	-	-	-	-	-	-	GerE	bin.546	gerE	germination	30045	Poultry	d__Bacteria;	p__Firmicutes	c__Bacilli	o__Erysipelotrichales	f__Erysipelotrichaceae
3716459	1227360.C176_11659	5.98e-156	441	COG0745@1|root,COG0745@2|Bacteria,1TPF7@1239|Firmicutes,4HA1M@91061|Bacilli,26D87@186818|Planococcaceae	91061|Bacilli	KT	May play the central regulatory role in sporulation. It may be an element of the effector pathway responsible for the activation of sporulation genes in response to nutritional stress. Spo0A may act in concert with spo0H (a sigma factor) to control the expression of some genes that are critical to the sporulation process	spo0A	GO:0000003,GO:0000156,GO:0000160,GO:0000910,GO:0003674,GO:0006355,GO:0007049,GO:0007154,GO:0007165,GO:0008150,GO:0008356,GO:0009889,GO:0009987,GO:0010468,GO:0010556,GO:0016043,GO:0019219,GO:0019222,GO:0019954,GO:0022402,GO:0022603,GO:0022607,GO:0023052,GO:0030436,GO:0031323,GO:0031326,GO:0032502,GO:0032506,GO:0035556,GO:0042173,GO:0042710,GO:0043934,GO:0043937,GO:0043938,GO:0044010,GO:0044085,GO:…	-	ko:K07699	ko02020,ko02024,map02020,map02024	M00485	-	-	ko00000,ko00001,ko00002,ko02022	-	-	-	Response_reg,Spo0A_C	bin.378	spo0A	sporulation_onset_and_checkpoints	30163	Poultry	d__Bacteria;	p__Firmicutes	c__Bacilli	o__Bacillales	f__Planococcaceae	g__Rummeliibacillus	s__Rummeliibacillus
3716603	1227360.C176_01310	5.98e-82	248	COG1595@1|root,COG1595@2|Bacteria,1TP55@1239|Firmicutes,4HAHR@91061|Bacilli,26CWY@186818|Planococcaceae	91061|Bacilli	K	Belongs to the sigma-70 factor family	sigH	-	-	ko:K03088,ko:K03091,ko:K12296	ko02020,ko02024,map02020,map02024	-	-	-	ko00000,ko00001,ko03000,ko03021	-	-	-	Sigma70_r2,Sigma70_r4_2	bin.378	sigH	sporulation_onset_and_checkpoints	30163	Poultry	d__Bacteria;	p__Firmicutes	c__Bacilli	o__Bacillales	f__Planococcaceae	g__Rummeliibacillus	s__Rummeliibacillus
3715785	1227360.C176_01840	3.78999999997674e-313	883	COG2208@1|root,COG2208@2|Bacteria,1TQ92@1239|Firmicutes,4HB0X@91061|Bacilli,26DKK@186818|Planococcaceae	91061|Bacilli	KT	Sigma factor PP2C-like phosphatases	spoIIE	GO:0005575,GO:0005623,GO:0042601,GO:0042763,GO:0044464	3.1.3.16	ko:K06382	-	-	-	-	ko00000,ko01000	-	-	-	SpoIIE	bin.378	spoIIE	sporulation_onset_and_checkpoints	30163	Poultry	d__Bacteria;	p__Firmicutes	c__Bacilli	o__Bacillales	f__Planococcaceae	g__Rummeliibacillus	s__Rummeliibacillus
3716795	1227360.C176_13172	9.65e-149	423	COG0706@1|root,COG0706@2|Bacteria,1TSDN@1239|Firmicutes,4HCC8@91061|Bacilli,26DJ1@186818|Planococcaceae	91061|Bacilli	U	Required for the insertion and or proper folding and or complex formation of integral membrane proteins into the membrane. Involved in integration of membrane proteins that insert both dependently and independently of the Sec translocase complex, as well as at least some lipoproteins	yidC	-	-	ko:K03217	ko02024,ko03060,ko03070,map02024,map03060,map03070	M00335	-	-	ko00000,ko00001,ko00002,ko02044,ko03029	2.A.9	-	-	60KD_IMP	bin.378	spoIIIJ	sporulation_onset_and_checkpoints	30163	Poultry	d__Bacteria;	p__Firmicutes	c__Bacilli	o__Bacillales	f__Planococcaceae	g__Rummeliibacillus	s__Rummeliibacillus
3715797	1033740.CAEW01000040_gene213	4.19e-118	339	COG0193@1|root,COG0193@2|Bacteria,1V3NB@1239|Firmicutes,4HH2Z@91061|Bacilli,26D80@186818|Planococcaceae	91061|Bacilli	J	The natural substrate for this enzyme may be peptidyl- tRNAs which drop off the ribosome during protein synthesis	pth	GO:0003674,GO:0003824,GO:0004045,GO:0016787,GO:0016788,GO:0052689,GO:0140098,GO:0140101	3.1.1.29	ko:K01056	-	-	-	-	ko00000,ko01000,ko03012	-	-	-	Pept_tRNA_hydro	bin.378	pth	sporulation_onset_and_checkpoints	30163	Poultry	d__Bacteria;	p__Firmicutes	c__Bacilli	o__Bacillales	f__Planococcaceae	g__Rummeliibacillus	s__Rummeliibacillus
3715804	1227360.C176_01735	3.59e-49	157	COG2088@1|root,COG2088@2|Bacteria,1V9ZG@1239|Firmicutes,4HIPT@91061|Bacilli,26FJ8@186818|Planococcaceae	91061|Bacilli	D	Could be involved in septation	spoVG	-	-	ko:K06412	-	-	-	-	ko00000	-	-	-	SpoVG	bin.378	spoVG	sporulation_onset_and_checkpoints	30163	Poultry	d__Bacteria;	p__Firmicutes	c__Bacilli	o__Bacillales	f__Planococcaceae	g__Rummeliibacillus	s__Rummeliibacillus
3715943	1227360.C176_10877	1.32e-48	156	COG2359@1|root,COG2359@2|Bacteria,1V6G8@1239|Firmicutes,4HIQV@91061|Bacilli,26FG5@186818|Planococcaceae	91061|Bacilli	S	Stage V sporulation protein S (SpoVS)	spoVS	-	-	ko:K06416	-	-	-	-	ko00000	-	-	-	SpoVS	bin.378	spoVS	sporulation_onset_and_checkpoints	30163	Poultry	d__Bacteria;	p__Firmicutes	c__Bacilli	o__Bacillales	f__Planococcaceae	g__Rummeliibacillus	s__Rummeliibacillus
3715787	1227360.C176_01830	2.94e-30	113	COG2919@1|root,COG2919@2|Bacteria,1VKC5@1239|Firmicutes,4HR53@91061|Bacilli,26FS1@186818|Planococcaceae	91061|Bacilli	D	Septum formation initiator	divIC	-	-	ko:K13052	-	-	-	-	ko00000,ko03036	-	-	-	DivIC	bin.378	divIC	sporulation_onset_and_checkpoints	30163	Poultry	d__Bacteria;	p__Firmicutes	c__Bacilli	o__Bacillales	f__Planococcaceae	g__Rummeliibacillus	s__Rummeliibacillus
3716397	1227360.C176_10082	7.21e-48	160	COG1589@1|root,COG1589@2|Bacteria,1V6V5@1239|Firmicutes,4HDFD@91061|Bacilli,26EUK@186818|Planococcaceae	91061|Bacilli	D	Cell division protein that may be involved in stabilizing or promoting the assembly of the division complex	divIB	-	-	ko:K03589	ko04112,map04112	-	-	-	ko00000,ko00001,ko03036	-	-	-	FtsQ,POTRA_1	bin.378	divIB	sporulation_onset_and_checkpoints	30163	Poultry	d__Bacteria;	p__Firmicutes	c__Bacilli	o__Bacillales	f__Planococcaceae	g__Rummeliibacillus	s__Rummeliibacillus
3716407	1227360.C176_10152	1.62e-84	253	COG3599@1|root,COG3599@2|Bacteria,1V27M@1239|Firmicutes,4HG80@91061|Bacilli,26EUR@186818|Planococcaceae	91061|Bacilli	D	Cell division initiation protein	divIVA	GO:0003674,GO:0005488,GO:0005515,GO:0042802	-	ko:K04074	-	-	-	-	ko00000,ko03036	-	-	-	DivIVA	bin.378	divIVA	sporulation_onset_and_checkpoints	30163	Poultry	d__Bacteria;	p__Firmicutes	c__Bacilli	o__Bacillales	f__Planococcaceae	g__Rummeliibacillus	s__Rummeliibacillus
3715498	1227360.C176_16662	1.9e-310	868	COG0849@1|root,COG0849@2|Bacteria,1TP1Z@1239|Firmicutes,4HBAG@91061|Bacilli,26E1M@186818|Planococcaceae	91061|Bacilli	D	Cell division protein FtsA	ftsA_1	-	-	-	-	-	-	-	-	-	-	-	FtsA,PilM_2	bin.378	ftsA	sporulation_onset_and_checkpoints	30163	Poultry	d__Bacteria;	p__Firmicutes	c__Bacilli	o__Bacillales	f__Planococcaceae	g__Rummeliibacillus	s__Rummeliibacillus
3717239	1227360.C176_02843	1.77e-142	404	COG2884@1|root,COG2884@2|Bacteria,1TP58@1239|Firmicutes,4H9Z2@91061|Bacilli,26DDM@186818|Planococcaceae	91061|Bacilli	D	Cell division ATP-binding protein FtsE	ftsE	-	-	ko:K09812	ko02010,map02010	M00256	-	-	ko00000,ko00001,ko00002,ko02000,ko03036	3.A.1.140	-	-	ABC_tran	bin.378	ftsE	sporulation_onset_and_checkpoints	30163	Poultry	d__Bacteria;	p__Firmicutes	c__Bacilli	o__Bacillales	f__Planococcaceae	g__Rummeliibacillus	s__Rummeliibacillus
3715782	1227360.C176_01855	0	1119	COG0465@1|root,COG0465@2|Bacteria,1TPTV@1239|Firmicutes,4HAJB@91061|Bacilli,26D0C@186818|Planococcaceae	91061|Bacilli	O	Acts as a processive, ATP-dependent zinc metallopeptidase for both cytoplasmic and membrane proteins. Plays a role in the quality control of integral membrane proteins	ftsH	GO:0003674,GO:0003824,GO:0004176,GO:0005575,GO:0005623,GO:0006508,GO:0006807,GO:0008150,GO:0008152,GO:0008233,GO:0008237,GO:0009056,GO:0009057,GO:0016462,GO:0016787,GO:0016817,GO:0016818,GO:0016887,GO:0017111,GO:0019538,GO:0030163,GO:0030428,GO:0032502,GO:0042623,GO:0043170,GO:0043934,GO:0044238,GO:0044464,GO:0070011,GO:0071704,GO:0140096,GO:1901564,GO:1901565,GO:1901575	-	ko:K03798	-	M00742	-	-	ko00000,ko00002,ko01000,ko01002,ko03110	-	-	-	AAA,FtsH_ext,Peptidase_M41	bin.378	ftsH	sporulation_onset_and_checkpoints	30163	Poultry	d__Bacteria;	p__Firmicutes	c__Bacilli	o__Bacillales	f__Planococcaceae	g__Rummeliibacillus	s__Rummeliibacillus
3717238	1227360.C176_02838	2.94e-146	419	COG2177@1|root,COG2177@2|Bacteria,1TPND@1239|Firmicutes,4HA5A@91061|Bacilli,26DPE@186818|Planococcaceae	91061|Bacilli	D	Part of the ABC transporter FtsEX involved in asymmetric cellular division facilitating the initiation of sporulation	ftsX	GO:0000910,GO:0005575,GO:0005623,GO:0005886,GO:0007049,GO:0007154,GO:0007165,GO:0007166,GO:0008150,GO:0008356,GO:0009966,GO:0009987,GO:0010033,GO:0010646,GO:0016020,GO:0016043,GO:0019221,GO:0022402,GO:0022603,GO:0022607,GO:0023051,GO:0023052,GO:0032506,GO:0034097,GO:0042173,GO:0042221,GO:0043937,GO:0043938,GO:0044085,GO:0044464,GO:0045595,GO:0045597,GO:0045881,GO:0048518,GO:0048522,GO:0048583,GO:…	-	ko:K09811	ko02010,map02010	M00256	-	-	ko00000,ko00001,ko00002,ko02000,ko03036	3.A.1.140	-	-	FtsX	bin.378	ftsX	sporulation_onset_and_checkpoints	30163	Poultry	d__Bacteria;	p__Firmicutes	c__Bacilli	o__Bacillales	f__Planococcaceae	g__Rummeliibacillus	s__Rummeliibacillus
3716568	1227360.C176_10367	1.07e-199	564	COG0552@1|root,COG0552@2|Bacteria,1TPRI@1239|Firmicutes,4HA6A@91061|Bacilli,26DFD@186818|Planococcaceae	91061|Bacilli	U	Involved in targeting and insertion of nascent membrane proteins into the cytoplasmic membrane. Acts as a receptor for the complex formed by the signal recognition particle (SRP) and the ribosome-nascent chain (RNC)	ftsY	-	-	ko:K03110	ko02024,ko03060,ko03070,map02024,map03060,map03070	M00335	-	-	ko00000,ko00001,ko00002,ko02044	3.A.5.1,3.A.5.2,3.A.5.7	-	-	SRP54,SRP54_N	bin.378	ftsY	sporulation_onset_and_checkpoints	30163	Poultry	d__Bacteria;	p__Firmicutes	c__Bacilli	o__Bacillales	f__Planococcaceae	g__Rummeliibacillus	s__Rummeliibacillus
3716399	1227360.C176_10107	1.83e-207	582	COG0206@1|root,COG0206@2|Bacteria,1TP6W@1239|Firmicutes,4H9WZ@91061|Bacilli,26DUS@186818|Planococcaceae	91061|Bacilli	D	Essential cell division protein that forms a contractile ring structure (Z ring) at the future cell division site. The regulation of the ring assembly controls the timing and the location of cell division. One of the functions of the FtsZ ring is to recruit other cell division proteins to the septum to produce a new cell wall between the dividing cells. Binds GTP and shows GTPase activity	ftsZ	GO:0000166,GO:0001882,GO:0001883,GO:0003674,GO:0003824,GO:0003924,GO:0005488,GO:0005515,GO:0005525,GO:0005575,GO:0005622,GO:0005623,GO:0005737,GO:0008150,GO:0009987,GO:0016462,GO:0016787,GO:0016817,GO:0016818,GO:0017076,GO:0017111,GO:0019001,GO:0030428,GO:0032153,GO:0032549,GO:0032550,GO:0032553,GO:0032555,GO:0032561,GO:0035639,GO:0036094,GO:0042802,GO:0043167,GO:0043168,GO:0044424,GO:0044464,GO:…	-	ko:K03531	ko04112,map04112	-	-	-	ko00000,ko00001,ko02048,ko03036,ko04812	-	-	-	FtsZ_C,Tubulin	bin.378	ftsZ	sporulation_onset_and_checkpoints	30163	Poultry	d__Bacteria;	p__Firmicutes	c__Bacilli	o__Bacillales	f__Planococcaceae	g__Rummeliibacillus	s__Rummeliibacillus
3715187	1227360.C176_00645	1.83e-101	305	COG1847@1|root,COG1847@2|Bacteria,1V3IN@1239|Firmicutes,4HHHU@91061|Bacilli,26DSD@186818|Planococcaceae	91061|Bacilli	S	Jag_N	jag	-	-	ko:K06346	-	-	-	-	ko00000	-	-	-	Jag_N,KH_4,R3H	bin.378	jag	sporulation_onset_and_checkpoints	30163	Poultry	d__Bacteria;	p__Firmicutes	c__Bacilli	o__Bacillales	f__Planococcaceae	g__Rummeliibacillus	s__Rummeliibacillus
3717528	1227360.C176_15737	1.32e-43	147	COG0850@1|root,COG0850@2|Bacteria,1VAPC@1239|Firmicutes,4HBTI@91061|Bacilli,26EAM@186818|Planococcaceae	91061|Bacilli	D	Cell division inhibitor that blocks the formation of polar Z ring septums. Rapidly oscillates between the poles of the cell to destabilize FtsZ filaments that have formed before they mature into polar Z rings. Prevents FtsZ polymerization	minC	GO:0000910,GO:0003674,GO:0004857,GO:0007049,GO:0007105,GO:0008150,GO:0009987,GO:0022402,GO:0030234,GO:0031333,GO:0032271,GO:0032272,GO:0032506,GO:0043086,GO:0043254,GO:0044087,GO:0044092,GO:0048519,GO:0048523,GO:0050789,GO:0050790,GO:0050794,GO:0051128,GO:0051129,GO:0051301,GO:0065007,GO:0065009,GO:0098772	-	ko:K03610	-	-	-	-	ko00000,ko03036,ko04812	-	-	-	MinC_C	bin.378	minC	sporulation_onset_and_checkpoints	30163	Poultry	d__Bacteria;	p__Firmicutes	c__Bacilli	o__Bacillales	f__Planococcaceae	g__Rummeliibacillus	s__Rummeliibacillus
3717527	1227360.C176_15732	1.24e-94	281	COG2894@1|root,COG2894@2|Bacteria,1TP6P@1239|Firmicutes,4HB2F@91061|Bacilli,26E7Y@186818|Planococcaceae	91061|Bacilli	D	Belongs to the ParA family	minD	GO:0005575,GO:0005623,GO:0005886,GO:0016020,GO:0044464,GO:0071944	-	ko:K03609	-	-	-	-	ko00000,ko03036,ko04812	-	-	-	AAA_31,CbiA	bin.378	minD	sporulation_onset_and_checkpoints	30163	Poultry	d__Bacteria;	p__Firmicutes	c__Bacilli	o__Bacillales	f__Planococcaceae	g__Rummeliibacillus	s__Rummeliibacillus
3717521	1227360.C176_15702	1.29e-62	198	COG3290@1|root,COG3290@2|Bacteria,1V8IS@1239|Firmicutes,4HJPR@91061|Bacilli,26IC2@186818|Planococcaceae	91061|Bacilli	T	Sensor_kinase_SpoOB-type, alpha-helical domain	spo0B	-	-	ko:K06375	ko02020,ko02024,map02020,map02024	-	-	-	ko00000,ko00001,ko01000	-	-	-	SPOB_a,SPOB_ab	bin.378	spo0B	sporulation_onset_and_checkpoints	30163	Poultry	d__Bacteria;	p__Firmicutes	c__Bacilli	o__Bacillales	f__Planococcaceae	g__Rummeliibacillus	s__Rummeliibacillus
3716680	1033738.CAEP01000003_gene2177	9.92e-21	85.5	COG2204@1|root,COG2204@2|Bacteria,1V6R9@1239|Firmicutes,4HIXH@91061|Bacilli,26FDA@186818|Planococcaceae	91061|Bacilli	T	cheY-homologous receiver domain	spo0F	-	-	ko:K02490	ko02020,ko02024,map02020,map02024	M00485	-	-	ko00000,ko00001,ko00002,ko02022	-	-	-	Response_reg	bin.378	spo0F	sporulation_onset_and_checkpoints	30163	Poultry	d__Bacteria;	p__Firmicutes	c__Bacilli	o__Bacillales	f__Planococcaceae	g__Rummeliibacillus	s__Rummeliibacillus
3715175	1227360.C176_15697	2.23e-134	391	COG0536@1|root,COG0536@2|Bacteria,1TPX7@1239|Firmicutes,4H9P8@91061|Bacilli,26D45@186818|Planococcaceae	91061|Bacilli	S	An essential GTPase which binds GTP, GDP and possibly (p)ppGpp with moderate affinity, with high nucleotide exchange rates and a fairly low GTP hydrolysis rate. Plays a role in control of the cell cycle, stress response, ribosome biogenesis and in those bacteria that undergo differentiation, in morphogenesis control	obg	GO:0000003,GO:0000160,GO:0000166,GO:0001882,GO:0001883,GO:0003674,GO:0005488,GO:0005525,GO:0007154,GO:0007165,GO:0008150,GO:0009987,GO:0017076,GO:0019001,GO:0019954,GO:0023052,GO:0030436,GO:0032502,GO:0032549,GO:0032550,GO:0032553,GO:0032555,GO:0032561,GO:0035556,GO:0035639,GO:0036094,GO:0043167,GO:0043168,GO:0043934,GO:0050789,GO:0050794,GO:0050896,GO:0051716,GO:0065007,GO:0097159,GO:0097367,GO:…	-	ko:K03979	-	-	-	-	ko00000,ko01000,ko03009	-	-	-	DUF1967,GTP1_OBG,MMR_HSR1	bin.378	obg	sporulation_onset_and_checkpoints	30163	Poultry	d__Bacteria;	p__Firmicutes	c__Bacilli	o__Bacillales	f__Planococcaceae	g__Rummeliibacillus	s__Rummeliibacillus
3716391	1227360.C176_10052	2.96e-29	107	COG4839@1|root,COG4839@2|Bacteria,1VAZT@1239|Firmicutes,4HKRU@91061|Bacilli,26FWF@186818|Planococcaceae	91061|Bacilli	D	Essential cell division protein	ftsL	-	-	-	-	-	-	-	-	-	-	-	DivIC	bin.378	ftsL	sporulation_onset_and_checkpoints	30163	Poultry	d__Bacteria;	p__Firmicutes	c__Bacilli	o__Bacillales	f__Planococcaceae	g__Rummeliibacillus	s__Rummeliibacillus
3715947	1384057.CD33_18625	3.29e-77	232	COG4550@1|root,COG4550@2|Bacteria,1V4W0@1239|Firmicutes,4HH6Y@91061|Bacilli,3IXZ1@400634|Lysinibacillus	91061|Bacilli	S	Belongs to the UPF0342 family	ymcA	-	3.6.3.21	ko:K02028	-	M00236	-	-	ko00000,ko00002,ko01000,ko02000	3.A.1.3	-	-	Com_YlbF	bin.378	ymcA	sporulation_onset_and_checkpoints	30163	Poultry	d__Bacteria;	p__Firmicutes	c__Bacilli	o__Bacillales	f__Planococcaceae	g__Rummeliibacillus	s__Rummeliibacillus
3715228	1033738.CAEP01000005_gene2386	1.86e-67	208	COG3679@1|root,COG3679@2|Bacteria,1V3R6@1239|Firmicutes,4HGYS@91061|Bacilli,26F7A@186818|Planococcaceae	91061|Bacilli	S	Belongs to the UPF0342 family	ylbF	-	-	-	-	-	-	-	-	-	-	-	Com_YlbF	bin.378	ylbF	sporulation_onset_and_checkpoints	30163	Poultry	d__Bacteria;	p__Firmicutes	c__Bacilli	o__Bacillales	f__Planococcaceae	g__Rummeliibacillus	s__Rummeliibacillus
3715489	1227360.C176_01655	3.63e-133	382	COG1774@1|root,COG1774@2|Bacteria,1TP1V@1239|Firmicutes,4H9M9@91061|Bacilli,26D2G@186818|Planococcaceae	91061|Bacilli	S	stage 0 sporulation protein	yaaT	GO:0005575,GO:0005622,GO:0005623,GO:0005737,GO:0044424,GO:0044464	-	-	-	-	-	-	-	-	-	-	PSP1	bin.378	yaaT	sporulation_onset_and_checkpoints	30163	Poultry	d__Bacteria;	p__Firmicutes	c__Bacilli	o__Bacillales	f__Planococcaceae	g__Rummeliibacillus	s__Rummeliibacillus
3717442	1307436.PBF_16954	9.1e-07	48.1	2EIH6@1|root,33C8I@2|Bacteria,1VMKK@1239|Firmicutes,4HRH7@91061|Bacilli,1ZJY1@1386|Bacillus	91061|Bacilli	S	Sporulation inhibitor A	sda	-	-	ko:K06371	-	-	-	-	ko00000	-	-	-	Sda	bin.378	sda	sporulation_onset_and_checkpoints	30163	Poultry	d__Bacteria;	p__Firmicutes	c__Bacilli	o__Bacillales	f__Planococcaceae	g__Rummeliibacillus	s__Rummeliibacillus
3716401	1227360.C176_10117	2.07e-133	382	COG1191@1|root,COG1191@2|Bacteria,1TP3T@1239|Firmicutes,4H9PG@91061|Bacilli,26EIJ@186818|Planococcaceae	91061|Bacilli	K	Sigma factors are initiation factors that promote the attachment of RNA polymerase to specific initiation sites and are then released	sigE	GO:0000003,GO:0000988,GO:0000990,GO:0003674,GO:0003676,GO:0003677,GO:0005488,GO:0005575,GO:0005622,GO:0005623,GO:0005737,GO:0005829,GO:0005886,GO:0006139,GO:0006351,GO:0006352,GO:0006355,GO:0006725,GO:0006807,GO:0008150,GO:0008152,GO:0009058,GO:0009059,GO:0009889,GO:0009987,GO:0010467,GO:0010468,GO:0010556,GO:0016020,GO:0016070,GO:0016987,GO:0018130,GO:0019219,GO:0019222,GO:0019438,GO:0019954,GO:…	-	ko:K03091	-	-	-	-	ko00000,ko03021	-	-	-	Sigma70_r2,Sigma70_r4	bin.378	sigE	spo0a_regulon	30163	Poultry	d__Bacteria;	p__Firmicutes	c__Bacilli	o__Bacillales	f__Planococcaceae	g__Rummeliibacillus	s__Rummeliibacillus
3715983	1227360.C176_20999	3.6e-149	424	COG1191@1|root,COG1191@2|Bacteria,1TP3Q@1239|Firmicutes,4HC42@91061|Bacilli,26CZ9@186818|Planococcaceae	91061|Bacilli	K	Sigma factors are initiation factors that promote the attachment of RNA polymerase to specific initiation sites and are then released	sigF	-	-	ko:K03091	-	-	-	-	ko00000,ko03021	-	-	-	Sigma70_r2,Sigma70_r3,Sigma70_r4	bin.378	sigF	spo0a_regulon	30163	Poultry	d__Bacteria;	p__Firmicutes	c__Bacilli	o__Bacillales	f__Planococcaceae	g__Rummeliibacillus	s__Rummeliibacillus
3716402	1227360.C176_10122	1.55e-161	455	COG1191@1|root,COG1191@2|Bacteria,1TPDD@1239|Firmicutes,4H9MN@91061|Bacilli,26D0Z@186818|Planococcaceae	91061|Bacilli	K	Sigma factors are initiation factors that promote the attachment of RNA polymerase to specific initiation sites and are then released	sigG	-	-	ko:K03091	-	-	-	-	ko00000,ko03021	-	-	-	Sigma70_r2,Sigma70_r3,Sigma70_r4	bin.378	sigG	spo0a_regulon	30163	Poultry	d__Bacteria;	p__Firmicutes	c__Bacilli	o__Bacillales	f__Planococcaceae	g__Rummeliibacillus	s__Rummeliibacillus
3715982	1227360.C176_21004	6.21e-72	219	COG2172@1|root,COG2172@2|Bacteria,1V6V2@1239|Firmicutes,4HGYN@91061|Bacilli,26F77@186818|Planococcaceae	91061|Bacilli	T	Binds to sigma F and blocks its ability to form an RNA polymerase holoenzyme (E-sigma F). Phosphorylates SpoIIAA on a serine residue. This phosphorylation may enable SpoIIAA to act as an anti-anti-sigma factor that counteracts SpoIIAB and thus releases sigma F from inhibition	spoIIAB	GO:0000003,GO:0000988,GO:0000989,GO:0003674,GO:0006355,GO:0008150,GO:0009889,GO:0010468,GO:0010556,GO:0016989,GO:0019219,GO:0019222,GO:0019954,GO:0030436,GO:0031323,GO:0031326,GO:0032502,GO:0043934,GO:0050789,GO:0050794,GO:0051171,GO:0051252,GO:0060255,GO:0065007,GO:0080090,GO:0140110,GO:1903506,GO:2000112,GO:2001141	2.7.11.1	ko:K06379	-	-	-	-	ko00000,ko01000	-	-	-	HATPase_c_2	bin.378	spoIIAB	spo0a_regulon	30163	Poultry	d__Bacteria;	p__Firmicutes	c__Bacilli	o__Bacillales	f__Planococcaceae	g__Rummeliibacillus	s__Rummeliibacillus
3716400	1227360.C176_10112	1.87e-62	204	2BGBJ@1|root,32A97@2|Bacteria,1V8HG@1239|Firmicutes,4HJTZ@91061|Bacilli,26FM9@186818|Planococcaceae	91061|Bacilli	S	Sporulation factor SpoIIGA	-	-	-	ko:K06383	-	-	-	-	ko00000,ko01000,ko01002	-	-	-	Peptidase_U4	bin.378	spoIIGA	spo0a_regulon	30163	Poultry	d__Bacteria;	p__Firmicutes	c__Bacilli	o__Bacillales	f__Planococcaceae	g__Rummeliibacillus	s__Rummeliibacillus
3715192	1227360.C176_00670	2.19e-153	434	COG1192@1|root,COG1192@2|Bacteria,1TP8S@1239|Firmicutes,4HAYM@91061|Bacilli,26DXT@186818|Planococcaceae	91061|Bacilli	D	Sporulation initiation inhibitor	soj	GO:0008150,GO:0022603,GO:0042173,GO:0042174,GO:0043937,GO:0043939,GO:0045595,GO:0045596,GO:0048519,GO:0048523,GO:0050789,GO:0050793,GO:0050794,GO:0051093,GO:0065007	-	ko:K03496	-	-	-	-	ko00000,ko03036,ko04812	-	-	-	AAA_31	bin.378	soj	spo0a_regulon	30163	Poultry	d__Bacteria;	p__Firmicutes	c__Bacilli	o__Bacillales	f__Planococcaceae	g__Rummeliibacillus	s__Rummeliibacillus
3715191	1227360.C176_00665	2.76e-161	456	COG1475@1|root,COG1475@2|Bacteria,1TP0I@1239|Firmicutes,4HAC6@91061|Bacilli,26EAA@186818|Planococcaceae	91061|Bacilli	K	Effects nucleoid occlusion by binding relatively nonspecifically to DNA and preventing the assembly of the division machinery in the vicinity of the nucleoid, especially under conditions that disturb the cell cycle. It helps to coordinate cell division and chromosome segregation by preventing the formation of the Z ring through the nucleoid, which would cause chromosome breakage	noc	-	-	ko:K03497	-	-	-	-	ko00000,ko03000,ko03036,ko04812	-	-	-	ParBc	bin.378	parB	spo0a_regulon	30163	Poultry	d__Bacteria;	p__Firmicutes	c__Bacilli	o__Bacillales	f__Planococcaceae	g__Rummeliibacillus	s__Rummeliibacillus
3715658	1227360.C176_03533	7.35e-103	312	COG2385@1|root,COG2385@2|Bacteria,1TQSI@1239|Firmicutes,4HCE3@91061|Bacilli,26EK2@186818|Planococcaceae	91061|Bacilli	D	Stage II sporulation protein	spoIID	-	-	ko:K06381	-	-	-	-	ko00000	-	-	-	SpoIID	bin.378	spoIID	Engulfment	30163	Poultry	d__Bacteria;	p__Firmicutes	c__Bacilli	o__Bacillales	f__Planococcaceae	g__Rummeliibacillus	s__Rummeliibacillus
3715659	1227360.C176_03528	1.56e-70	218	COG0739@1|root,COG0739@2|Bacteria,1V7CU@1239|Firmicutes,4HCZJ@91061|Bacilli,26F2T@186818|Planococcaceae	91061|Bacilli	M	Peptidase family M23	spoIIQ	GO:0005575,GO:0005623,GO:0042601,GO:0042763,GO:0044464	-	ko:K06386	-	-	-	-	ko00000	1.A.34.1.1	-	-	Peptidase_M23	bin.378	spoIIQ	Engulfment	30163	Poultry	d__Bacteria;	p__Firmicutes	c__Bacilli	o__Bacillales	f__Planococcaceae	g__Rummeliibacillus	s__Rummeliibacillus
3716441	1227360.C176_14552	2.16e-32	114	2E58S@1|root,33016@2|Bacteria,1VFG3@1239|Firmicutes,4HPI7@91061|Bacilli,26G2B@186818|Planococcaceae	91061|Bacilli	-	-	-	-	-	ko:K06392	-	-	-	-	ko00000	-	-	-	SpoIIIAC	bin.378	spoIIIAC	Engulfment	30163	Poultry	d__Bacteria;	p__Firmicutes	c__Bacilli	o__Bacillales	f__Planococcaceae	g__Rummeliibacillus	s__Rummeliibacillus
3716442	1227360.C176_14547	5.36e-24	95.5	2C5KI@1|root,33GID@2|Bacteria,1VNSV@1239|Firmicutes,4HSJZ@91061|Bacilli,26GFU@186818|Planococcaceae	91061|Bacilli	-	-	-	-	-	ko:K06393	-	-	-	-	ko00000	-	-	-	SpoIIIAC	bin.378	spoiiiAD	Engulfment	30163	Poultry	d__Bacteria;	p__Firmicutes	c__Bacilli	o__Bacillales	f__Planococcaceae	g__Rummeliibacillus	s__Rummeliibacillus
3716443	1227360.C176_14542	3.98e-75	238	2C2CG@1|root,2Z7PW@2|Bacteria,1TQQ2@1239|Firmicutes,4H9UX@91061|Bacilli,26FUG@186818|Planococcaceae	91061|Bacilli	S	Stage III sporulation protein AE (spore_III_AE)	spoIIIAE	-	-	ko:K06394	-	-	-	-	ko00000	-	-	-	Spore_III_AE	bin.378	spoIIIAE	Engulfment	30163	Poultry	d__Bacteria;	p__Firmicutes	c__Bacilli	o__Bacillales	f__Planococcaceae	g__Rummeliibacillus	s__Rummeliibacillus
3716444	1227360.C176_14537	7.02e-19	82	2EKYM@1|root,33EN4@2|Bacteria,1VMXG@1239|Firmicutes,4HSMG@91061|Bacilli,26GCT@186818|Planococcaceae	91061|Bacilli	-	-	-	-	-	ko:K06396	-	-	-	-	ko00000	-	-	-	-	bin.378	spoIIIAG	Engulfment	30163	Poultry	d__Bacteria;	p__Firmicutes	c__Bacilli	o__Bacillales	f__Planococcaceae	g__Rummeliibacillus	s__Rummeliibacillus
3716445	1227360.C176_14532	5.91e-46	153	2AJAE@1|root,319VH@2|Bacteria,1V70Z@1239|Firmicutes,4HIXS@91061|Bacilli,26FGF@186818|Planococcaceae	91061|Bacilli	S	SpoIIIAH-like protein	spoIIIAH	-	-	ko:K06397	-	-	-	-	ko00000	1.A.34.1.1	-	-	SpoIIIAH	bin.378	spoIIIAH	Engulfment	30163	Poultry	d__Bacteria;	p__Firmicutes	c__Bacilli	o__Bacillales	f__Planococcaceae	g__Rummeliibacillus	s__Rummeliibacillus
3716141	1227360.C176_17311	1.76e-92	280	2B51H@1|root,31XUS@2|Bacteria,1V6KA@1239|Firmicutes,4HKBP@91061|Bacilli,26E3K@186818|Planococcaceae	91061|Bacilli	S	Sporulation protein YunB (Spo_YunB)	yunB	-	-	-	-	-	-	-	-	-	-	-	Spore_YunB	bin.378	yunB	Engulfment	30163	Poultry	d__Bacteria;	p__Firmicutes	c__Bacilli	o__Bacillales	f__Planococcaceae	g__Rummeliibacillus	s__Rummeliibacillus
3717260	1227360.C176_15402	3.85e-120	348	COG1191@1|root,COG1191@2|Bacteria,1TPJ5@1239|Firmicutes,4HBY2@91061|Bacilli,26CZR@186818|Planococcaceae	91061|Bacilli	K	Helix-turn-helix	sigK	GO:0000003,GO:0000988,GO:0000990,GO:0003674,GO:0006139,GO:0006351,GO:0006352,GO:0006355,GO:0006725,GO:0006807,GO:0008150,GO:0008152,GO:0009058,GO:0009059,GO:0009889,GO:0009987,GO:0010467,GO:0010468,GO:0010556,GO:0016070,GO:0016987,GO:0018130,GO:0019219,GO:0019222,GO:0019438,GO:0019954,GO:0030436,GO:0031323,GO:0031326,GO:0032502,GO:0032774,GO:0034641,GO:0034645,GO:0034654,GO:0043170,GO:0043254,GO:…	-	ko:K03091	-	-	-	-	ko00000,ko03021	-	-	-	Sigma70_r2,Sigma70_r4	bin.378	sigK	sigE_regulon	30163	Poultry	d__Bacteria;	p__Firmicutes	c__Bacilli	o__Bacillales	f__Planococcaceae	g__Rummeliibacillus	s__Rummeliibacillus
3715660	1227360.C176_03523	7.66e-34	118	COG1609@1|root,COG1609@2|Bacteria,1VADF@1239|Firmicutes,4HKIY@91061|Bacilli,26FWX@186818|Planococcaceae	91061|Bacilli	K	Stage III sporulation protein D	spoIIID	-	-	ko:K06283	-	-	-	-	ko00000,ko03000	-	-	-	SpoIIID	bin.378	spoIIID	sigE_regulon	30163	Poultry	d__Bacteria;	p__Firmicutes	c__Bacilli	o__Bacillales	f__Planococcaceae	g__Rummeliibacillus	s__Rummeliibacillus
3717525	1227360.C176_15722	4.97e-54	178	COG1994@1|root,COG1994@2|Bacteria,1VB73@1239|Firmicutes,4IR70@91061|Bacilli,26FVK@186818|Planococcaceae	91061|Bacilli	S	Stage IV sporulation protein FB	-	-	-	ko:K06402	-	-	-	-	ko00000,ko01000,ko01002	-	-	-	Peptidase_M50B	bin.378	spoIVFB	sigE_regulon	30163	Poultry	d__Bacteria;	p__Firmicutes	c__Bacilli	o__Bacillales	f__Planococcaceae	g__Rummeliibacillus	s__Rummeliibacillus
3717610	1227360.C176_15637	2.07e-240	675	COG2244@1|root,COG2244@2|Bacteria,1TNYX@1239|Firmicutes,4HAB7@91061|Bacilli,26E3I@186818|Planococcaceae	91061|Bacilli	S	Polysaccharide biosynthesis protein	spoVB	-	-	ko:K06409	-	-	-	-	ko00000,ko02000	2.A.66.2.14	-	-	Polysacc_synt,Polysacc_synt_C	bin.378	spoVB	sigE_regulon	30163	Poultry	d__Bacteria;	p__Firmicutes	c__Bacilli	o__Bacillales	f__Planococcaceae	g__Rummeliibacillus	s__Rummeliibacillus
3715243	1227360.C176_09852	2.24e-162	468	COG0772@1|root,COG0772@2|Bacteria,1TPT7@1239|Firmicutes,4HAEV@91061|Bacilli,26DS7@186818|Planococcaceae	91061|Bacilli	D	Belongs to the SEDS family	ftsW	-	-	ko:K03588	ko04112,map04112	-	-	-	ko00000,ko00001,ko02000,ko03036	2.A.103.1	-	-	FTSW_RODA_SPOVE	bin.378	ftsW	sigE_regulon	30163	Poultry	d__Bacteria;	p__Firmicutes	c__Bacilli	o__Bacillales	f__Planococcaceae	g__Rummeliibacillus	s__Rummeliibacillus
3716313	1227360.C176_05435	9.4e-10	57.8	2EKYS@1|root,33EN9@2|Bacteria,1VMUU@1239|Firmicutes,4HR8C@91061|Bacilli,26GAW@186818|Planococcaceae	91061|Bacilli	S	SigmaK-factor processing regulatory protein BofA	-	-	-	ko:K06317	-	-	-	-	ko00000	-	-	-	BofA	bin.378	bofA	sigE_regulon	30163	Poultry	d__Bacteria;	p__Firmicutes	c__Bacilli	o__Bacillales	f__Planococcaceae	g__Rummeliibacillus	s__Rummeliibacillus
3717016	1227360.C176_13052	2.76e-190	537	COG0787@1|root,COG0787@2|Bacteria,1TNYY@1239|Firmicutes,4HA95@91061|Bacilli,26DIJ@186818|Planococcaceae	91061|Bacilli	M	Catalyzes the interconversion of L-alanine and D- alanine. May also act on other amino acids	alr	-	5.1.1.1,5.1.1.5	ko:K01775,ko:K20707	ko00473,ko01100,ko01502,map00473,map01100,map01502	-	R00401	RC00285	ko00000,ko00001,ko01000,ko01011	-	-	-	Ala_racemase_C,Ala_racemase_N	bin.378	alr	sigE_regulon	30163	Poultry	d__Bacteria;	p__Firmicutes	c__Bacilli	o__Bacillales	f__Planococcaceae	g__Rummeliibacillus	s__Rummeliibacillus
3715934	1132442.KB889752_gene430	1.58e-96	286	COG1624@1|root,COG1624@2|Bacteria,1V3J8@1239|Firmicutes,4HHIB@91061|Bacilli,1ZGH7@1386|Bacillus	91061|Bacilli	S	Catalyzes the condensation of 2 ATP molecules into cyclic di-AMP (c-di-AMP), a second messenger used to regulate differing processes in different bacteria	dacB	GO:0003674,GO:0003824,GO:0004016,GO:0009975,GO:0016829,GO:0016849	2.7.7.85	ko:K18672	-	-	-	-	ko00000,ko01000	-	-	-	DisA_N,YojJ	bin.378	dacB	sigE_regulon	30163	Poultry	d__Bacteria;	p__Firmicutes	c__Bacilli	o__Bacillales	f__Planococcaceae	g__Rummeliibacillus	s__Rummeliibacillus
3716717	1347087.CBYO010000020_gene2963	7.57e-142	405	COG2267@1|root,COG2267@2|Bacteria,1TPI0@1239|Firmicutes,4HCKX@91061|Bacilli	91061|Bacilli	I	Alpha beta hydrolase	yisY	-	1.11.1.10	ko:K00433	-	-	-	-	ko00000,ko01000	-	-	-	Abhydrolase_1,Abhydrolase_4	bin.378	yisY	sigE_regulon	30163	Poultry	d__Bacteria;	p__Firmicutes	c__Bacilli	o__Bacillales	f__Planococcaceae	g__Rummeliibacillus	s__Rummeliibacillus
3715881	1227360.C176_03323	3.3e-148	437	COG0793@1|root,COG0793@2|Bacteria,1V0GW@1239|Firmicutes,4HA53@91061|Bacilli,26EN4@186818|Planococcaceae	91061|Bacilli	M	tail specific protease	-	-	3.4.21.102	ko:K03797	-	-	-	-	ko00000,ko01000,ko01002	-	-	-	Big_5,PDZ,PDZ_2,Peptidase_S41	bin.378	ctpB	sigE_regulon	30163	Poultry	d__Bacteria;	p__Firmicutes	c__Bacilli	o__Bacillales	f__Planococcaceae	g__Rummeliibacillus	s__Rummeliibacillus
3717019	1227360.C176_13067	1.11e-96	286	COG0705@1|root,COG0705@2|Bacteria,1UYXN@1239|Firmicutes,4HCIU@91061|Bacilli,26E4E@186818|Planococcaceae	91061|Bacilli	S	Rhomboid family	ydcA	-	3.4.21.105	ko:K19225	-	-	-	-	ko00000,ko01000,ko01002	-	-	-	Rhomboid	bin.378	ydca	sigE_regulon	30163	Poultry	d__Bacteria;	p__Firmicutes	c__Bacilli	o__Bacillales	f__Planococcaceae	g__Rummeliibacillus	s__Rummeliibacillus
3717017	1227360.C176_13057	7.14e-119	357	COG2834@1|root,COG2834@2|Bacteria,1TSRE@1239|Firmicutes,4HBCH@91061|Bacilli,26CZ3@186818|Planococcaceae	91061|Bacilli	M	COG2834 Outer membrane lipoprotein-sorting protein	ydcC	-	-	-	-	-	-	-	-	-	-	-	DUF4367	bin.378	ydcc	sigE_regulon	30163	Poultry	d__Bacteria;	p__Firmicutes	c__Bacilli	o__Bacillales	f__Planococcaceae	g__Rummeliibacillus	s__Rummeliibacillus
3716264	1145276.T479_20660	7.75e-234	649	COG2718@1|root,COG2718@2|Bacteria,1TQIN@1239|Firmicutes,4HBIH@91061|Bacilli,3IWD4@400634|Lysinibacillus	91061|Bacilli	S	Belongs to the UPF0229 family	yhbH	-	-	ko:K09786	-	-	-	-	ko00000	-	-	-	DUF444	bin.378	yhbh	sigE_regulon	30163	Poultry	d__Bacteria;	p__Firmicutes	c__Bacilli	o__Bacillales	f__Planococcaceae	g__Rummeliibacillus	s__Rummeliibacillus
3716690	1227360.C176_03638	7.75e-53	175	2AUKD@1|root,31K93@2|Bacteria,1V6PK@1239|Firmicutes,4HMIU@91061|Bacilli,26FU5@186818|Planococcaceae	91061|Bacilli	S	Stage II sporulation protein R (spore_II_R)	-	-	-	ko:K06387	-	-	-	-	ko00000	-	-	-	Spore_II_R	bin.378	spoIIR	sigF_regulon	30163	Poultry	d__Bacteria;	p__Firmicutes	c__Bacilli	o__Bacillales	f__Planococcaceae	g__Rummeliibacillus	s__Rummeliibacillus
3716458	1227360.C176_11664	1.15e-118	350	COG0265@1|root,COG0265@2|Bacteria,1VU1H@1239|Firmicutes,4ISDG@91061|Bacilli,26II3@186818|Planococcaceae	91061|Bacilli	O	SpoIVB peptidase S55	spoIVB	-	3.4.21.116	ko:K06399	-	-	-	-	ko00000,ko01000,ko01002	-	-	-	PDZ_2,Peptidase_S55	bin.378	spoIVB	sigF_regulon	30163	Poultry	d__Bacteria;	p__Firmicutes	c__Bacilli	o__Bacillales	f__Planococcaceae	g__Rummeliibacillus	s__Rummeliibacillus
3715794	1227360.C176_01795	5.13e-106	308	COG2002@1|root,COG2002@2|Bacteria,1V02A@1239|Firmicutes,4HDIW@91061|Bacilli,26CTM@186818|Planococcaceae	91061|Bacilli	K	Stage V sporulation protein T C-terminal, transcription factor	spoVT	GO:0003674,GO:0005488,GO:0005515,GO:0042802	-	ko:K04769	-	-	-	-	ko00000,ko03000	-	-	-	MazE_antitoxin,SpoVT_C	bin.378	spoVT	sigF_regulon	30163	Poultry	d__Bacteria;	p__Firmicutes	c__Bacilli	o__Bacillales	f__Planococcaceae	g__Rummeliibacillus	s__Rummeliibacillus
3714856	1227360.C176_10232	7.96e-76	236	COG1561@1|root,COG1561@2|Bacteria,1TQHJ@1239|Firmicutes,4HAK9@91061|Bacilli,26DXM@186818|Planococcaceae	91061|Bacilli	S	Domain of unknown function (DUF1732)	yloC	-	-	-	-	-	-	-	-	-	-	-	DUF1732,YicC_N	bin.378	yloC	sigF_regulon	30163	Poultry	d__Bacteria;	p__Firmicutes	c__Bacilli	o__Bacillales	f__Planococcaceae	g__Rummeliibacillus	s__Rummeliibacillus
3717503	1227360.C176_03853	2.79e-98	291	2A3YB@1|root,30SGP@2|Bacteria,1V3JK@1239|Firmicutes,4HHK1@91061|Bacilli,26EVH@186818|Planococcaceae	91061|Bacilli	-	-	rsfA_1	GO:0005575,GO:0005623,GO:0042763,GO:0044464	-	ko:K06314	-	-	-	-	ko00000,ko03000	-	-	-	Myb_DNA-bind_6	bin.378	rsfA	sigF_regulon	30163	Poultry	d__Bacteria;	p__Firmicutes	c__Bacilli	o__Bacillales	f__Planococcaceae	g__Rummeliibacillus	s__Rummeliibacillus
3716545	1145276.T479_05410	2.88e-43	142	2E5KP@1|root,330BT@2|Bacteria,1VGM7@1239|Firmicutes,4HNNX@91061|Bacilli,3IYD2@400634|Lysinibacillus	91061|Bacilli	S	Protein of unknown function (DUF3243)	ymfJ	-	-	-	-	-	-	-	-	-	-	-	DUF3243	bin.378	ymfJ	sigF_regulon	30163	Poultry	d__Bacteria;	p__Firmicutes	c__Bacilli	o__Bacillales	f__Planococcaceae	g__Rummeliibacillus	s__Rummeliibacillus
3716862	1145276.T479_01335	1.03e-124	362	2CH5D@1|root,2Z821@2|Bacteria,1TS45@1239|Firmicutes,4HCE9@91061|Bacilli,3IWFH@400634|Lysinibacillus	91061|Bacilli	S	Bacterial protein YqhG of unknown function	yqhG	-	-	-	-	-	-	-	-	-	-	-	YqhG	bin.378	yqhG	sigF_regulon	30163	Poultry	d__Bacteria;	p__Firmicutes	c__Bacilli	o__Bacillales	f__Planococcaceae	g__Rummeliibacillus	s__Rummeliibacillus
3715656	1227360.C176_03543	3.65e-35	121	COG4836@1|root,COG4836@2|Bacteria,1VK5C@1239|Firmicutes,4HR8D@91061|Bacilli,26G26@186818|Planococcaceae	91061|Bacilli	S	Protein of unknown function (DUF1146)	ywzB	-	-	-	-	-	-	-	-	-	-	-	DUF1146	bin.378	ywzB	sigF_regulon	30163	Poultry	d__Bacteria;	p__Firmicutes	c__Bacilli	o__Bacillales	f__Planococcaceae	g__Rummeliibacillus	s__Rummeliibacillus
3715334	1211035.CD30_10975	1.26e-77	234	2ANER@1|root,31DDD@2|Bacteria,1V46U@1239|Firmicutes,4HH0C@91061|Bacilli,3IXT6@400634|Lysinibacillus	91061|Bacilli	S	Stage V sporulation protein AC	spoVAC	-	-	ko:K06405	-	-	-	-	ko00000	-	-	-	SpoVAC_SpoVAEB	bin.378	spoVAC	sigG_regulon	30163	Poultry	d__Bacteria;	p__Firmicutes	c__Bacilli	o__Bacillales	f__Planococcaceae	g__Rummeliibacillus	s__Rummeliibacillus
3715333	1227360.C176_02588	4.11e-166	473	COG0332@1|root,COG0332@2|Bacteria,1TPDE@1239|Firmicutes,4H9W9@91061|Bacilli,26CZT@186818|Planococcaceae	91061|Bacilli	I	Stage V sporulation protein AD (SpoVAD)	spoVAD	-	-	ko:K06406	-	-	-	-	ko00000	-	-	-	SpoVAD	bin.378	spoVAD	sigG_regulon	30163	Poultry	d__Bacteria;	p__Firmicutes	c__Bacilli	o__Bacillales	f__Planococcaceae	g__Rummeliibacillus	s__Rummeliibacillus
3716889	1227360.C176_15017	2.2e-195	543	COG0648@1|root,COG0648@2|Bacteria,1TP1D@1239|Firmicutes,4HB4F@91061|Bacilli,26EGK@186818|Planococcaceae	91061|Bacilli	L	Endonuclease IV plays a role in DNA repair. It cleaves phosphodiester bonds at apurinic or apyrimidinic sites (AP sites) to produce new 5'-ends that are base-free deoxyribose 5-phosphate residues. It preferentially attacks modified AP sites created by bleomycin and neocarzinostatin	nfo	GO:0003674,GO:0003824,GO:0003906,GO:0006139,GO:0006259,GO:0006281,GO:0006284,GO:0006725,GO:0006807,GO:0006950,GO:0006974,GO:0008081,GO:0008150,GO:0008152,GO:0009987,GO:0016787,GO:0016788,GO:0033554,GO:0034641,GO:0042578,GO:0043170,GO:0044237,GO:0044238,GO:0044260,GO:0046483,GO:0050896,GO:0051716,GO:0071704,GO:0090304,GO:0140097,GO:1901360	3.1.21.2	ko:K01151	ko03410,map03410	-	-	-	ko00000,ko00001,ko01000,ko03400	-	-	-	AP_endonuc_2	bin.378	nfo	sigG_regulon	30163	Poultry	d__Bacteria;	p__Firmicutes	c__Bacilli	o__Bacillales	f__Planococcaceae	g__Rummeliibacillus	s__Rummeliibacillus
3715984	1227360.C176_20994	2.11e-243	682	COG0697@1|root,COG0697@2|Bacteria,1TP7K@1239|Firmicutes,4HBWN@91061|Bacilli,26E2N@186818|Planococcaceae	91061|Bacilli	EG	Bacillus/Clostridium GerA spore germination protein	spoVAF	-	-	ko:K06408	-	-	-	-	ko00000	-	-	-	GerA	bin.378	spoVAF	sigG_regulon	30163	Poultry	d__Bacteria;	p__Firmicutes	c__Bacilli	o__Bacillales	f__Planococcaceae	g__Rummeliibacillus	s__Rummeliibacillus
3717210	1145276.T479_17275	8.61e-26	96.3	2E5UW@1|root,330J3@2|Bacteria,1VFMQ@1239|Firmicutes,4HPRZ@91061|Bacilli,3IYNY@400634|Lysinibacillus	91061|Bacilli	S	Small, acid-soluble spore protein H	sspH	-	-	ko:K06425	-	-	-	-	ko00000	-	-	-	SspH	bin.378	sspH	sigG_regulon	30163	Poultry	d__Bacteria;	p__Firmicutes	c__Bacilli	o__Bacillales	f__Planococcaceae	g__Rummeliibacillus	s__Rummeliibacillus
3715332	1227360.C176_02583	8.24e-71	214	2ANER@1|root,315MJ@2|Bacteria,1V6SU@1239|Firmicutes,4HIW4@91061|Bacilli,26FC7@186818|Planococcaceae	91061|Bacilli	S	SpoVAC/SpoVAEB sporulation membrane protein	spoVAE	-	-	ko:K06407	-	-	-	-	ko00000	-	-	-	SpoVAC_SpoVAEB	bin.378	spoVAEB	sigG_regulon	30163	Poultry	d__Bacteria;	p__Firmicutes	c__Bacilli	o__Bacillales	f__Planococcaceae	g__Rummeliibacillus	s__Rummeliibacillus
3716226	1145276.T479_17290	7.79e-27	99.4	2E3SP@1|root,32YQ7@2|Bacteria,1VFJP@1239|Firmicutes,4HNJI@91061|Bacilli,3IYN2@400634|Lysinibacillus	91061|Bacilli	S	Small, acid-soluble spore protein I	sspI	-	-	ko:K06426	-	-	-	-	ko00000	-	-	-	SSPI	bin.378	sspI	sigG_regulon	30163	Poultry	d__Bacteria;	p__Firmicutes	c__Bacilli	o__Bacillales	f__Planococcaceae	g__Rummeliibacillus	s__Rummeliibacillus
3715808	1384057.CD33_02615	2.04e-22	87.4	2E2ZT@1|root,32Y0E@2|Bacteria,1VEHE@1239|Firmicutes,4HNK8@91061|Bacilli,3IYPM@400634|Lysinibacillus	91061|Bacilli	S	Small, acid-soluble spore proteins, alpha/beta type	sspF	-	-	ko:K06423	-	-	-	-	ko00000	-	-	-	SASP	bin.378	sspF	sigG_regulon	30163	Poultry	d__Bacteria;	p__Firmicutes	c__Bacilli	o__Bacillales	f__Planococcaceae	g__Rummeliibacillus	s__Rummeliibacillus
3715647	1227360.C176_10767	2.85e-78	244	COG0111@1|root,COG0111@2|Bacteria,1TPUC@1239|Firmicutes,4ISD9@91061|Bacilli,26FCQ@186818|Planococcaceae	91061|Bacilli	EH	Catalyzes the synthesis of dipicolinic acid from dihydroxydipicolinic acid	spoVFA	-	-	ko:K06410	-	-	-	-	ko00000	-	-	-	2-Hacid_dh_C,AdoHcyase_NAD,AlaDh_PNT_C,DpaA_N,IlvN	bin.378	spoVFA	sigK_regulon	30163	Poultry	d__Bacteria;	p__Firmicutes	c__Bacilli	o__Bacillales	f__Planococcaceae	g__Rummeliibacillus	s__Rummeliibacillus
3715648	1384057.CD33_18205	1.17e-115	333	COG0452@1|root,COG0452@2|Bacteria,1TQPT@1239|Firmicutes,4HAU9@91061|Bacilli,3IXKS@400634|Lysinibacillus	91061|Bacilli	H	Involved in production of dipicolinic acid (pyridine-2,6-dicarboxylic acid, DPA) which is synthesized late in sporulation in the mother cell and accumulates in the spore	spoVFB	-	-	ko:K06411	-	-	-	-	ko00000	-	-	-	Flavoprotein	bin.378	spoVFB	sigK_regulon	30163	Poultry	d__Bacteria;	p__Firmicutes	c__Bacilli	o__Bacillales	f__Planococcaceae	g__Rummeliibacillus	s__Rummeliibacillus
3714833	1227360.C176_20654	3.15e-252	703	COG0699@1|root,COG0699@2|Bacteria,1TPPG@1239|Firmicutes,4HBH1@91061|Bacilli,26IIC@186818|Planococcaceae	91061|Bacilli	S	Stage IV sporulation protein A (spore_IV_A)	spoIVA	GO:0000166,GO:0000270,GO:0003674,GO:0003824,GO:0005488,GO:0005524,GO:0005575,GO:0005618,GO:0005623,GO:0006022,GO:0006807,GO:0008144,GO:0008150,GO:0008152,GO:0009653,GO:0009847,GO:0009987,GO:0010927,GO:0016043,GO:0016462,GO:0016787,GO:0016817,GO:0016818,GO:0016887,GO:0017076,GO:0017111,GO:0022607,GO:0030154,GO:0030203,GO:0030312,GO:0030435,GO:0030554,GO:0031160,GO:0032502,GO:0032553,GO:0032555,GO:…	-	ko:K06398	-	-	-	-	ko00000	-	-	-	Spore_IV_A	bin.378	spoIVA	spore_coat	30163	Poultry	d__Bacteria;	p__Firmicutes	c__Bacilli	o__Bacillales	f__Planococcaceae	g__Rummeliibacillus	s__Rummeliibacillus
3717063	1274524.BSONL12_03619	3.33e-121	347	COG3546@1|root,COG3546@2|Bacteria,1TQVQ@1239|Firmicutes,4HA34@91061|Bacilli,1ZQQY@1386|Bacillus	91061|Bacilli	P	Spore Coat	cotJC	-	-	ko:K06334	-	-	-	-	ko00000	-	-	-	Mn_catalase	bin.378	cotJC	spore_coat	30163	Poultry	d__Bacteria;	p__Firmicutes	c__Bacilli	o__Bacillales	f__Planococcaceae	g__Rummeliibacillus	s__Rummeliibacillus
3716475	1121090.KB894691_gene2535	3.51e-146	428	COG1388@1|root,COG3858@1|root,COG1388@2|Bacteria,COG3858@2|Bacteria,1TQK2@1239|Firmicutes,4HB5I@91061|Bacilli,1ZF99@1386|Bacillus	91061|Bacilli	M	Glycosyl hydrolase	ydhD	-	-	-	-	-	-	-	-	-	-	-	Glyco_hydro_18,LysM	bin.378	ydhD	spore_coat	30163	Poultry	d__Bacteria;	p__Firmicutes	c__Bacilli	o__Bacillales	f__Planococcaceae	g__Rummeliibacillus	s__Rummeliibacillus
3717064	946235.CAER01000045_gene1320	4e-49	157	2E34J@1|root,32Y4N@2|Bacteria,1VESM@1239|Firmicutes,4HKID@91061|Bacilli	91061|Bacilli	S	spore coat protein CotJB	cotJB	-	-	ko:K06333	-	-	-	-	ko00000	-	-	-	CotJB	bin.378	cotJB	spore_coat	30163	Poultry	d__Bacteria;	p__Firmicutes	c__Bacilli	o__Bacillales	f__Planococcaceae	g__Rummeliibacillus	s__Rummeliibacillus
3716992	1078085.HMPREF1210_01007	2.09e-39	136	COG1633@1|root,COG1633@2|Bacteria,1V9AF@1239|Firmicutes,4HIP7@91061|Bacilli,26FIG@186818|Planococcaceae	91061|Bacilli	S	Rubrerythrin	yhjR	-	-	-	-	-	-	-	-	-	-	-	DUF2202,Rubrerythrin	bin.378	yhjR	spore_coat	30163	Poultry	d__Bacteria;	p__Firmicutes	c__Bacilli	o__Bacillales	f__Planococcaceae	g__Rummeliibacillus	s__Rummeliibacillus
3715948	1227360.C176_10902	2.03e-89	267	2BYGR@1|root,2ZIKA@2|Bacteria,1V30V@1239|Firmicutes,4HFUK@91061|Bacilli,26ETI@186818|Planococcaceae	91061|Bacilli	S	Outer spore coat protein E (CotE)	cotE	-	-	ko:K06328	-	-	-	-	ko00000	-	-	-	CotE	bin.378	cotE	spore_coat	30163	Poultry	d__Bacteria;	p__Firmicutes	c__Bacilli	o__Bacillales	f__Planococcaceae	g__Rummeliibacillus	s__Rummeliibacillus
3717065	1384049.CD29_07895	3.13e-37	125	2E85N@1|root,332J6@2|Bacteria,1VFSE@1239|Firmicutes,4HNIY@91061|Bacilli,3IYT2@400634|Lysinibacillus	91061|Bacilli	S	Spore coat associated protein JA (CotJA)	cotJA	-	-	ko:K06332	-	-	-	-	ko00000	-	-	-	CotJA	bin.378	cotJA	spore_coat	30163	Poultry	d__Bacteria;	p__Firmicutes	c__Bacilli	o__Bacillales	f__Planococcaceae	g__Rummeliibacillus	s__Rummeliibacillus
3717576	1273103.NM10_12875	1.67e-30	114	COG0071@1|root,COG0071@2|Bacteria,1VG0E@1239|Firmicutes,4H58E@909932|Negativicutes	909932|Negativicutes	O	Belongs to the small heat shock protein (HSP20) family	hsp20-2	-	-	ko:K13993	ko04141,map04141	-	-	-	ko00000,ko00001,ko03110	-	-	-	HSP20	bin.378	hsps	spore_coat	30163	Poultry	d__Bacteria;	p__Firmicutes	c__Bacilli	o__Bacillales	f__Planococcaceae	g__Rummeliibacillus	s__Rummeliibacillus
3716393	1227360.C176_10062	0	992	COG0768@1|root,COG0768@2|Bacteria,1TP93@1239|Firmicutes,4H9VQ@91061|Bacilli,26DZ2@186818|Planococcaceae	91061|Bacilli	M	Penicillin-binding Protein dimerisation domain	spoVD	-	-	ko:K08384	ko00550,map00550	-	-	-	ko00000,ko00001,ko01011	-	-	-	PASTA,PBP_dimer,Transpeptidase	bin.378	spoVD	spore_cortex	30163	Poultry	d__Bacteria;	p__Firmicutes	c__Bacilli	o__Bacillales	f__Planococcaceae	g__Rummeliibacillus	s__Rummeliibacillus
3716038	1227360.C176_01595	1.4e-75	232	COG0860@1|root,COG0860@2|Bacteria,1TQ74@1239|Firmicutes,4HAV3@91061|Bacilli,26EJQ@186818|Planococcaceae	91061|Bacilli	M	Ami_3	cwlD	GO:0005575,GO:0005623,GO:0030288,GO:0030313,GO:0031975,GO:0042597,GO:0044464	3.5.1.28	ko:K01448	ko01503,map01503	M00727	R04112	RC00064,RC00141	ko00000,ko00001,ko00002,ko01000,ko01011,ko03036	-	-	-	Amidase_3	bin.378	cwlC/cwlD	spore_cortex	30163	Poultry	d__Bacteria;	p__Firmicutes	c__Bacilli	o__Bacillales	f__Planococcaceae	g__Rummeliibacillus	s__Rummeliibacillus
3716266	1145276.T479_20670	2.87e-172	486	COG0739@1|root,COG0739@2|Bacteria,1TQMQ@1239|Firmicutes,4HC7V@91061|Bacilli,3IW52@400634|Lysinibacillus	91061|Bacilli	M	Peptidase M23	lytH	-	-	ko:K21472	-	-	-	-	ko00000,ko01000,ko01002,ko01011	-	-	-	Peptidase_M23	bin.378	lytH	spore_cortex	30163	Poultry	d__Bacteria;	p__Firmicutes	c__Bacilli	o__Bacillales	f__Planococcaceae	g__Rummeliibacillus	s__Rummeliibacillus
3717299	1227360.C176_15162	6.34e-137	402	COG0561@1|root,COG0561@2|Bacteria,1TR3N@1239|Firmicutes,4HC8P@91061|Bacilli,26EXM@186818|Planococcaceae	91061|Bacilli	S	Putative stage IV sporulation protein YqfD	yqfD	-	-	ko:K06438	-	-	-	-	ko00000	-	-	-	YqfD	bin.378	yqfD	spore_cortex	30163	Poultry	d__Bacteria;	p__Firmicutes	c__Bacilli	o__Bacillales	f__Planococcaceae	g__Rummeliibacillus	s__Rummeliibacillus
3714992	665952.HMPREF1015_01480	1.11e-24	97.1	2DPQ6@1|root,332Y4@2|Bacteria,1VJD6@1239|Firmicutes,4HQPY@91061|Bacilli,1ZJDN@1386|Bacillus	91061|Bacilli	S	Inner spore coat protein D	-	-	-	ko:K06327	-	-	-	-	ko00000	-	-	-	Spore-coat_CotD	bin.378	cotD	spore_cortex	30163	Poultry	d__Bacteria;	p__Firmicutes	c__Bacilli	o__Bacillales	f__Planococcaceae	g__Rummeliibacillus	s__Rummeliibacillus
3717276	1227360.C176_15312	5.33e-137	399	COG0680@1|root,COG0680@2|Bacteria,1TPFY@1239|Firmicutes,4HAGH@91061|Bacilli,26DAQ@186818|Planococcaceae	91061|Bacilli	C	Initiates the rapid degradation of small, acid-soluble proteins during spore germination	gpr	GO:0000003,GO:0003674,GO:0003824,GO:0006508,GO:0006807,GO:0008150,GO:0008152,GO:0008233,GO:0016787,GO:0019538,GO:0019954,GO:0030436,GO:0032502,GO:0043170,GO:0043934,GO:0044238,GO:0071704,GO:0140096,GO:1901564	3.4.24.78	ko:K06012	-	-	-	-	ko00000,ko01000,ko01002	-	-	-	Peptidase_A25	bin.378	gpr	germination	30163	Poultry	d__Bacteria;	p__Firmicutes	c__Bacilli	o__Bacillales	f__Planococcaceae	g__Rummeliibacillus	s__Rummeliibacillus
3715836	1334046.AYTB01000018_gene799	4.95e-40	132	COG1278@1|root,COG1278@2|Bacteria,1VEE0@1239|Firmicutes,4HKZU@91061|Bacilli	91061|Bacilli	K	Cold shock protein domain	-	-	-	ko:K03704	-	-	-	-	ko00000,ko03000	-	-	-	CSD	bin.378	CSD	germination	30163	Poultry	d__Bacteria;	p__Firmicutes	c__Bacilli	o__Bacillales	f__Planococcaceae	g__Rummeliibacillus	s__Rummeliibacillus
3716015	1227360.C176_20699	2.39e-179	514	COG2959@1|root,COG2959@2|Bacteria,1TT9K@1239|Firmicutes,4HBM9@91061|Bacilli,26EKK@186818|Planococcaceae	91061|Bacilli	H	YpeB sporulation	ypeB	-	-	ko:K06313	-	-	-	-	ko00000	-	-	-	PepSY,YPEB	bin.378	ypeB	germination	30163	Poultry	d__Bacteria;	p__Firmicutes	c__Bacilli	o__Bacillales	f__Planococcaceae	g__Rummeliibacillus	s__Rummeliibacillus
3715542	1227360.C176_17731	5.12e-160	452	COG0682@1|root,COG0682@2|Bacteria,1TPAK@1239|Firmicutes,4HAT0@91061|Bacilli,26D9R@186818|Planococcaceae	91061|Bacilli	M	Transfers the N-acyl diglyceride group on what will become the N-terminal cysteine of membrane lipoproteins	lgt	-	-	ko:K13292	-	-	-	-	ko00000,ko01000	-	-	-	LGT	bin.378	lgt	germination	30163	Poultry	d__Bacteria;	p__Firmicutes	c__Bacilli	o__Bacillales	f__Planococcaceae	g__Rummeliibacillus	s__Rummeliibacillus
3716040	1227360.C176_01605	1.39e-33	125	29HQ2@1|root,304MB@2|Bacteria,1V21Z@1239|Firmicutes,4HG8B@91061|Bacilli,26F8Z@186818|Planococcaceae	91061|Bacilli	S	Spore gernimation protein	gerD	-	-	ko:K06294	-	-	-	-	ko00000	-	-	-	-	bin.378	gerD	germination	30163	Poultry	d__Bacteria;	p__Firmicutes	c__Bacilli	o__Bacillales	f__Planococcaceae	g__Rummeliibacillus	s__Rummeliibacillus
3716191	1382305.AZUC01000014_gene2309	3.57e-27	100	COG2197@1|root,COG2197@2|Bacteria,1VBZR@1239|Firmicutes,4HKT4@91061|Bacilli,26G33@186818|Planococcaceae	91061|Bacilli	K	helix_turn_helix, Lux Regulon	gerE	-	-	ko:K01994	-	-	-	-	ko00000,ko03000	-	-	-	GerE	bin.378	gerE	germination	30163	Poultry	d__Bacteria;	p__Firmicutes	c__Bacilli	o__Bacillales	f__Planococcaceae	g__Rummeliibacillus	s__Rummeliibacillus
3804920	1380763.BG53_01595	1.37e-161	454	COG0745@1|root,COG0745@2|Bacteria,1TPF7@1239|Firmicutes,4HA1M@91061|Bacilli,26QYI@186822|Paenibacillaceae	91061|Bacilli	KT	May play the central regulatory role in sporulation. It may be an element of the effector pathway responsible for the activation of sporulation genes in response to nutritional stress. Spo0A may act in concert with spo0H (a sigma factor) to control the expression of some genes that are critical to the sporulation process	spo0A	GO:0000003,GO:0000156,GO:0000160,GO:0000910,GO:0003674,GO:0006355,GO:0007049,GO:0007154,GO:0007165,GO:0008150,GO:0008356,GO:0009889,GO:0009987,GO:0010468,GO:0010556,GO:0016043,GO:0019219,GO:0019222,GO:0019954,GO:0022402,GO:0022603,GO:0022607,GO:0023052,GO:0030436,GO:0031323,GO:0031326,GO:0032502,GO:0032506,GO:0035556,GO:0042173,GO:0042710,GO:0043934,GO:0043937,GO:0043938,GO:0044010,GO:0044085,GO:…	-	ko:K07699	ko02020,ko02024,map02020,map02024	M00485	-	-	ko00000,ko00001,ko00002,ko02022	-	-	-	Response_reg,Spo0A_C	bin.303	spo0A	sporulation_onset_and_checkpoints	30197	Poultry	d__Bacteria;	p__Firmicutes	c__Bacilli	o__Paenibacillales	f__Paenibacillaceae	g__Paenibacillus_I
3801968	1122917.KB899672_gene847	2.25e-139	395	COG1595@1|root,COG1595@2|Bacteria,1TP55@1239|Firmicutes,4HAHR@91061|Bacilli,26QUV@186822|Paenibacillaceae	91061|Bacilli	K	DNA-dependent RNA polymerase catalyzes the transcription of DNA into RNA using the four ribonucleoside triphosphates as substrates	sigH	-	-	ko:K03088,ko:K03091,ko:K12296	ko02020,ko02024,map02020,map02024	-	-	-	ko00000,ko00001,ko03000,ko03021	-	-	-	Sigma70_r2,Sigma70_r4_2	bin.303	sigH	sporulation_onset_and_checkpoints	30197	Poultry	d__Bacteria;	p__Firmicutes	c__Bacilli	o__Paenibacillales	f__Paenibacillaceae	g__Paenibacillus_I
3801149	1380763.BG53_03885	0	1212	COG2208@1|root,COG2208@2|Bacteria,1TQ92@1239|Firmicutes,4HB0X@91061|Bacilli,26S4U@186822|Paenibacillaceae	91061|Bacilli	KT	Stage II sporulation protein E	spoIIE	GO:0005575,GO:0005623,GO:0042601,GO:0042763,GO:0044464	3.1.3.16	ko:K06382	-	-	-	-	ko00000,ko01000	-	-	-	SpoIIE	bin.303	spoIIE	sporulation_onset_and_checkpoints	30197	Poultry	d__Bacteria;	p__Firmicutes	c__Bacilli	o__Paenibacillales	f__Paenibacillaceae	g__Paenibacillus_I
3804567	1122917.KB899682_gene3797	1.8e-120	348	COG0706@1|root,COG0706@2|Bacteria,1TQ0J@1239|Firmicutes,4HB3J@91061|Bacilli,26R7R@186822|Paenibacillaceae	91061|Bacilli	U	Required for the insertion and or proper folding and or complex formation of integral membrane proteins into the membrane. Involved in integration of membrane proteins that insert both dependently and independently of the Sec translocase complex, as well as at least some lipoproteins	yidC	GO:0005575,GO:0008150,GO:0009653,GO:0009987,GO:0016020,GO:0030154,GO:0030435,GO:0032502,GO:0043934,GO:0048646,GO:0048856,GO:0048869	-	ko:K03217	ko02024,ko03060,ko03070,map02024,map03060,map03070	M00335	-	-	ko00000,ko00001,ko00002,ko02044,ko03029	2.A.9	-	-	60KD_IMP	bin.303	spoIIIJ	sporulation_onset_and_checkpoints	30197	Poultry	d__Bacteria;	p__Firmicutes	c__Bacilli	o__Paenibacillales	f__Paenibacillaceae	g__Paenibacillus_I
3803344	1380763.BG53_06490	1.11e-113	328	COG0193@1|root,COG0193@2|Bacteria,1V3NB@1239|Firmicutes,4HH2Z@91061|Bacilli,26QYM@186822|Paenibacillaceae	91061|Bacilli	J	The natural substrate for this enzyme may be peptidyl- tRNAs which drop off the ribosome during protein synthesis	pth	GO:0003674,GO:0003824,GO:0004045,GO:0016787,GO:0016788,GO:0052689,GO:0140098,GO:0140101	3.1.1.29	ko:K01056	-	-	-	-	ko00000,ko01000,ko03012	-	-	-	Pept_tRNA_hydro	bin.303	pth	sporulation_onset_and_checkpoints	30197	Poultry	d__Bacteria;	p__Firmicutes	c__Bacilli	o__Paenibacillales	f__Paenibacillaceae	g__Paenibacillus_I
3803348	1122917.KB899679_gene461	6.82e-46	148	COG2088@1|root,COG2088@2|Bacteria,1V9ZG@1239|Firmicutes,4HIPT@91061|Bacilli,26Y3A@186822|Paenibacillaceae	91061|Bacilli	D	Could be involved in septation	spoVG	GO:0000003,GO:0008150,GO:0019954,GO:0030436,GO:0032502,GO:0043934	-	ko:K06412	-	-	-	-	ko00000	-	-	-	SpoVG	bin.303	spoVG	sporulation_onset_and_checkpoints	30197	Poultry	d__Bacteria;	p__Firmicutes	c__Bacilli	o__Paenibacillales	f__Paenibacillaceae	g__Paenibacillus_I
3802926	1007103.AFHW01000001_gene4952	9.96e-49	155	COG2359@1|root,COG2359@2|Bacteria,1V6G8@1239|Firmicutes,4HIQV@91061|Bacilli,26Y3Q@186822|Paenibacillaceae	91061|Bacilli	S	Stage V sporulation protein S	spoVS	-	-	ko:K06416	-	-	-	-	ko00000	-	-	-	SpoVS	bin.303	spoVS	sporulation_onset_and_checkpoints	30197	Poultry	d__Bacteria;	p__Firmicutes	c__Bacilli	o__Paenibacillales	f__Paenibacillaceae	g__Paenibacillus_I
3804047	1380763.BG53_03900	5.98e-24	93.6	COG2919@1|root,COG2919@2|Bacteria,1VKC5@1239|Firmicutes,4HR53@91061|Bacilli,2704Q@186822|Paenibacillaceae	91061|Bacilli	D	Septum formation initiator	divIC	-	-	ko:K13052	-	-	-	-	ko00000,ko03036	-	-	-	DivIC	bin.303	divIC	sporulation_onset_and_checkpoints	30197	Poultry	d__Bacteria;	p__Firmicutes	c__Bacilli	o__Paenibacillales	f__Paenibacillaceae	g__Paenibacillus_I
3804340	717605.Theco_2314	7.73e-86	263	COG1589@1|root,COG1589@2|Bacteria,1V6V5@1239|Firmicutes,4HDFD@91061|Bacilli,26T6Y@186822|Paenibacillaceae	91061|Bacilli	D	Cell division protein that may be involved in stabilizing or promoting the assembly of the division complex	divIB	-	-	ko:K03589	ko04112,map04112	-	-	-	ko00000,ko00001,ko03036	-	-	-	FtsQ,POTRA_1	bin.303	divIB	sporulation_onset_and_checkpoints	30197	Poultry	d__Bacteria;	p__Firmicutes	c__Bacilli	o__Paenibacillales	f__Paenibacillaceae	g__Paenibacillus_I
3804328	1380763.BG53_12055	2.64e-100	293	COG3599@1|root,COG3599@2|Bacteria,1V27M@1239|Firmicutes,4HG80@91061|Bacilli,26R1N@186822|Paenibacillaceae	91061|Bacilli	D	Septum formation initiator	divIVA	GO:0003674,GO:0005488,GO:0005515,GO:0042802	-	ko:K04074	-	-	-	-	ko00000,ko03036	-	-	-	DivIVA	bin.303	divIVA	sporulation_onset_and_checkpoints	30197	Poultry	d__Bacteria;	p__Firmicutes	c__Bacilli	o__Paenibacillales	f__Paenibacillaceae	g__Paenibacillus_I
3804339	1380763.BG53_12110	3.5e-223	621	COG0849@1|root,COG0849@2|Bacteria,1TP1Z@1239|Firmicutes,4H9NF@91061|Bacilli,26SN0@186822|Paenibacillaceae	91061|Bacilli	D	Cell division protein that is involved in the assembly of the Z ring. May serve as a membrane anchor for the Z ring	ftsA	GO:0003674,GO:0003824,GO:0005575,GO:0005623,GO:0005886,GO:0008150,GO:0009898,GO:0009987,GO:0016020,GO:0016462,GO:0016787,GO:0016817,GO:0016818,GO:0016887,GO:0017111,GO:0032153,GO:0044425,GO:0044459,GO:0044464,GO:0051301,GO:0071944,GO:0098552,GO:0098562	-	ko:K03590	ko04112,map04112	-	-	-	ko00000,ko00001,ko03036,ko04812	-	-	-	DUF3484,FtsA,SHS2_FTSA	bin.303	ftsA	sporulation_onset_and_checkpoints	30197	Poultry	d__Bacteria;	p__Firmicutes	c__Bacilli	o__Paenibacillales	f__Paenibacillaceae	g__Paenibacillus_I
3803851	1090320.KB900605_gene1075	6.39e-104	309	COG2884@1|root,COG2884@2|Bacteria,1MVQ4@1224|Proteobacteria,2TS9Y@28211|Alphaproteobacteria,2JZVB@204457|Sphingomonadales	204457|Sphingomonadales	D	cell division	ftsE	-	-	ko:K09812	ko02010,map02010	M00256	-	-	ko00000,ko00001,ko00002,ko02000,ko03036	3.A.1.140	-	-	ABC_tran	bin.303	ftsE	sporulation_onset_and_checkpoints	30197	Poultry	d__Bacteria;	p__Firmicutes	c__Bacilli	o__Paenibacillales	f__Paenibacillaceae	g__Paenibacillus_I
3801154	1380763.BG53_03860	0	1149	COG0465@1|root,COG0465@2|Bacteria,1TPTV@1239|Firmicutes,4HAJB@91061|Bacilli,26TI4@186822|Paenibacillaceae	91061|Bacilli	O	Acts as a processive, ATP-dependent zinc metallopeptidase for both cytoplasmic and membrane proteins. Plays a role in the quality control of integral membrane proteins	ftsH	GO:0003674,GO:0003824,GO:0004176,GO:0005575,GO:0005623,GO:0006508,GO:0006807,GO:0008150,GO:0008152,GO:0008233,GO:0008237,GO:0009056,GO:0009057,GO:0016462,GO:0016787,GO:0016817,GO:0016818,GO:0016887,GO:0017111,GO:0019538,GO:0030163,GO:0030428,GO:0032502,GO:0042623,GO:0043170,GO:0043934,GO:0044238,GO:0044464,GO:0070011,GO:0071704,GO:0140096,GO:1901564,GO:1901565,GO:1901575	-	ko:K03798	-	M00742	-	-	ko00000,ko00002,ko01000,ko01002,ko03110	-	-	-	AAA,FtsH_ext,Peptidase_M41	bin.303	ftsH	sporulation_onset_and_checkpoints	30197	Poultry	d__Bacteria;	p__Firmicutes	c__Bacilli	o__Paenibacillales	f__Paenibacillaceae	g__Paenibacillus_I
3804287	1380763.BG53_00840	1.38e-157	449	COG2177@1|root,COG2177@2|Bacteria,1TPND@1239|Firmicutes,4HA5A@91061|Bacilli,26SIG@186822|Paenibacillaceae	91061|Bacilli	D	Part of the ABC transporter FtsEX involved in asymmetric cellular division facilitating the initiation of sporulation	ftsX	-	-	ko:K09811	ko02010,map02010	M00256	-	-	ko00000,ko00001,ko00002,ko02000,ko03036	3.A.1.140	-	-	FtsX	bin.303	ftsX	sporulation_onset_and_checkpoints	30197	Poultry	d__Bacteria;	p__Firmicutes	c__Bacilli	o__Paenibacillales	f__Paenibacillaceae	g__Paenibacillus_I
3803244	1122917.KB899659_gene5310	9.54e-160	453	COG0552@1|root,COG0552@2|Bacteria,1TPRI@1239|Firmicutes,4HA6A@91061|Bacilli,26S6C@186822|Paenibacillaceae	91061|Bacilli	U	Involved in targeting and insertion of nascent membrane proteins into the cytoplasmic membrane. Acts as a receptor for the complex formed by the signal recognition particle (SRP) and the ribosome-nascent chain (RNC)	ftsY	-	-	ko:K03110	ko02024,ko03060,ko03070,map02024,map03060,map03070	M00335	-	-	ko00000,ko00001,ko00002,ko02044	3.A.5.1,3.A.5.2,3.A.5.7	-	-	SRP54,SRP54_N	bin.303	ftsY	sporulation_onset_and_checkpoints	30197	Poultry	d__Bacteria;	p__Firmicutes	c__Bacilli	o__Paenibacillales	f__Paenibacillaceae	g__Paenibacillus_I
3804338	1380763.BG53_12105	1.94e-221	616	COG0206@1|root,COG0206@2|Bacteria,1TP6W@1239|Firmicutes,4H9WZ@91061|Bacilli,26RWU@186822|Paenibacillaceae	91061|Bacilli	D	Essential cell division protein that forms a contractile ring structure (Z ring) at the future cell division site. The regulation of the ring assembly controls the timing and the location of cell division. One of the functions of the FtsZ ring is to recruit other cell division proteins to the septum to produce a new cell wall between the dividing cells. Binds GTP and shows GTPase activity	ftsZ	GO:0000166,GO:0001882,GO:0001883,GO:0003674,GO:0003824,GO:0003924,GO:0005488,GO:0005515,GO:0005525,GO:0005575,GO:0005622,GO:0005623,GO:0005737,GO:0008150,GO:0009987,GO:0016462,GO:0016787,GO:0016817,GO:0016818,GO:0017076,GO:0017111,GO:0019001,GO:0030428,GO:0032153,GO:0032549,GO:0032550,GO:0032553,GO:0032555,GO:0032561,GO:0035639,GO:0036094,GO:0042802,GO:0043167,GO:0043168,GO:0044424,GO:0044464,GO:…	-	ko:K03531	ko04112,map04112	-	-	-	ko00000,ko00001,ko02048,ko03036,ko04812	-	-	-	FtsZ_C,Tubulin	bin.303	ftsZ	sporulation_onset_and_checkpoints	30197	Poultry	d__Bacteria;	p__Firmicutes	c__Bacilli	o__Paenibacillales	f__Paenibacillaceae	g__Paenibacillus_I
3804568	324057.Pjdr2_6288	3.53e-95	284	COG1847@1|root,COG1847@2|Bacteria,1V3IN@1239|Firmicutes,4HHHU@91061|Bacilli,26RXR@186822|Paenibacillaceae	91061|Bacilli	S	RNA-binding protein	jag	-	-	ko:K06346	-	-	-	-	ko00000	-	-	-	Jag_N,KH_4,R3H	bin.303	jag	sporulation_onset_and_checkpoints	30197	Poultry	d__Bacteria;	p__Firmicutes	c__Bacilli	o__Paenibacillales	f__Paenibacillaceae	g__Paenibacillus_I
3801898	1380763.BG53_09520	4.93e-120	347	COG0850@1|root,COG0850@2|Bacteria,1VAPC@1239|Firmicutes,4HBTI@91061|Bacilli,26SB7@186822|Paenibacillaceae	91061|Bacilli	D	Cell division inhibitor that blocks the formation of polar Z ring septums. Rapidly oscillates between the poles of the cell to destabilize FtsZ filaments that have formed before they mature into polar Z rings. Prevents FtsZ polymerization	minC	GO:0000910,GO:0003674,GO:0004857,GO:0007049,GO:0007105,GO:0008150,GO:0009987,GO:0022402,GO:0030234,GO:0031333,GO:0032271,GO:0032272,GO:0032506,GO:0043086,GO:0043254,GO:0044087,GO:0044092,GO:0048519,GO:0048523,GO:0050789,GO:0050790,GO:0050794,GO:0051128,GO:0051129,GO:0051301,GO:0065007,GO:0065009,GO:0098772	-	ko:K03610	-	-	-	-	ko00000,ko03036,ko04812	-	-	-	MinC_C	bin.303	minC	sporulation_onset_and_checkpoints	30197	Poultry	d__Bacteria;	p__Firmicutes	c__Bacilli	o__Paenibacillales	f__Paenibacillaceae	g__Paenibacillus_I
3801899	1380763.BG53_09525	2.43e-171	480	COG2894@1|root,COG2894@2|Bacteria,1TP6P@1239|Firmicutes,4HB2F@91061|Bacilli,26R61@186822|Paenibacillaceae	91061|Bacilli	D	Belongs to the ParA family	minD	GO:0005575,GO:0005623,GO:0005886,GO:0016020,GO:0044464,GO:0071944	-	ko:K03609	-	-	-	-	ko00000,ko03036,ko04812	-	-	-	AAA_31,CbiA	bin.303	minD	sporulation_onset_and_checkpoints	30197	Poultry	d__Bacteria;	p__Firmicutes	c__Bacilli	o__Paenibacillales	f__Paenibacillaceae	g__Paenibacillus_I
3801908	1380763.BG53_08170	5.1e-104	308	COG3290@1|root,COG3290@2|Bacteria,1V8IS@1239|Firmicutes,4HQ4T@91061|Bacilli,26QAE@186822|Paenibacillaceae	91061|Bacilli	T	Sensor_kinase_SpoOB-type, alpha-helical domain	spo0B	GO:0005575,GO:0005622,GO:0005623,GO:0005737,GO:0044424,GO:0044464	-	ko:K06375	ko02020,ko02024,map02020,map02024	-	-	-	ko00000,ko00001,ko01000	-	-	-	SPOB_a,SPOB_ab	bin.303	spo0B	sporulation_onset_and_checkpoints	30197	Poultry	d__Bacteria;	p__Firmicutes	c__Bacilli	o__Paenibacillales	f__Paenibacillaceae	g__Paenibacillus_I
3801568	1380763.BG53_06710	1.16e-68	209	COG2204@1|root,COG2204@2|Bacteria,1V6R9@1239|Firmicutes,4HIXH@91061|Bacilli,26XCI@186822|Paenibacillaceae	91061|Bacilli	T	CheY-like receiver	spo0F	-	-	ko:K02490	ko02020,ko02024,map02020,map02024	M00485	-	-	ko00000,ko00001,ko00002,ko02022	-	-	-	Response_reg	bin.303	spo0F	sporulation_onset_and_checkpoints	30197	Poultry	d__Bacteria;	p__Firmicutes	c__Bacilli	o__Paenibacillales	f__Paenibacillaceae	g__Paenibacillus_I
3801909	1380763.BG53_08175	3.46e-274	755	COG0536@1|root,COG0536@2|Bacteria,1TPX7@1239|Firmicutes,4H9P8@91061|Bacilli,26QKI@186822|Paenibacillaceae	91061|Bacilli	S	An essential GTPase which binds GTP, GDP and possibly (p)ppGpp with moderate affinity, with high nucleotide exchange rates and a fairly low GTP hydrolysis rate. Plays a role in control of the cell cycle, stress response, ribosome biogenesis and in those bacteria that undergo differentiation, in morphogenesis control	obg	GO:0000003,GO:0000160,GO:0000166,GO:0001882,GO:0001883,GO:0003674,GO:0005488,GO:0005525,GO:0007154,GO:0007165,GO:0008150,GO:0009987,GO:0017076,GO:0019001,GO:0019954,GO:0023052,GO:0030436,GO:0032502,GO:0032549,GO:0032550,GO:0032553,GO:0032555,GO:0032561,GO:0035556,GO:0035639,GO:0036094,GO:0043167,GO:0043168,GO:0043934,GO:0050789,GO:0050794,GO:0050896,GO:0051716,GO:0065007,GO:0097159,GO:0097367,GO:…	-	ko:K03979	-	-	-	-	ko00000,ko01000,ko03009	-	-	-	DUF1967,GTP1_OBG,MMR_HSR1	bin.303	obg	sporulation_onset_and_checkpoints	30197	Poultry	d__Bacteria;	p__Firmicutes	c__Bacilli	o__Paenibacillales	f__Paenibacillaceae	g__Paenibacillus_I
3802932	1380763.BG53_12260	1.31e-72	222	COG4550@1|root,COG4550@2|Bacteria,1V4W0@1239|Firmicutes,4HH6Y@91061|Bacilli,26V98@186822|Paenibacillaceae	91061|Bacilli	S	Belongs to the UPF0342 family	ymcA	-	3.6.3.21	ko:K02028	-	M00236	-	-	ko00000,ko00002,ko01000,ko02000	3.A.1.3	-	-	Com_YlbF	bin.303	ymcA	sporulation_onset_and_checkpoints	30197	Poultry	d__Bacteria;	p__Firmicutes	c__Bacilli	o__Paenibacillales	f__Paenibacillaceae	g__Paenibacillus_I
3803564	1380763.BG53_09565	1.98e-56	181	COG3679@1|root,COG3679@2|Bacteria,1V3R6@1239|Firmicutes,4HGYS@91061|Bacilli,26U06@186822|Paenibacillaceae	91061|Bacilli	S	Belongs to the UPF0342 family	ylbF	-	-	-	-	-	-	-	-	-	-	-	Com_YlbF	bin.303	ylbF	sporulation_onset_and_checkpoints	30197	Poultry	d__Bacteria;	p__Firmicutes	c__Bacilli	o__Paenibacillales	f__Paenibacillaceae	g__Paenibacillus_I
3803364	1380763.BG53_06590	4.56e-174	487	COG1774@1|root,COG1774@2|Bacteria,1TP1V@1239|Firmicutes,4H9M9@91061|Bacilli,26SA1@186822|Paenibacillaceae	91061|Bacilli	S	Stage 0 sporulation protein	yaaT	GO:0005575,GO:0005622,GO:0005623,GO:0005737,GO:0044424,GO:0044464	-	-	-	-	-	-	-	-	-	-	PSP1	bin.303	yaaT	sporulation_onset_and_checkpoints	30197	Poultry	d__Bacteria;	p__Firmicutes	c__Bacilli	o__Paenibacillales	f__Paenibacillaceae	g__Paenibacillus_I
3804336	1380763.BG53_12095	1.31e-159	448	COG1191@1|root,COG1191@2|Bacteria,1TP3T@1239|Firmicutes,4H9PG@91061|Bacilli,26R53@186822|Paenibacillaceae	91061|Bacilli	K	sigma factors are initiation factors that promote the attachment of RNA polymerase to specific initiation sites and are then released	sigE	GO:0000003,GO:0000988,GO:0000990,GO:0003674,GO:0003676,GO:0003677,GO:0005488,GO:0005575,GO:0005622,GO:0005623,GO:0005737,GO:0005829,GO:0005886,GO:0006139,GO:0006351,GO:0006352,GO:0006355,GO:0006725,GO:0006807,GO:0008150,GO:0008152,GO:0009058,GO:0009059,GO:0009889,GO:0009987,GO:0010467,GO:0010468,GO:0010556,GO:0016020,GO:0016070,GO:0016987,GO:0018130,GO:0019219,GO:0019222,GO:0019438,GO:0019954,GO:…	-	ko:K03091	-	-	-	-	ko00000,ko03021	-	-	-	Sigma70_r2,Sigma70_r4	bin.303	sigE	spo0a_regulon	30197	Poultry	d__Bacteria;	p__Firmicutes	c__Bacilli	o__Paenibacillales	f__Paenibacillaceae	g__Paenibacillus_I
3801841	1380763.BG53_01735	2.15e-159	449	COG1191@1|root,COG1191@2|Bacteria,1TP3Q@1239|Firmicutes,4HC42@91061|Bacilli,26QQF@186822|Paenibacillaceae	91061|Bacilli	K	Sigma factors are initiation factors that promote the attachment of RNA polymerase to specific initiation sites and are then released	sigF	-	-	ko:K03091	-	-	-	-	ko00000,ko03021	-	-	-	Sigma70_r2,Sigma70_r3,Sigma70_r4	bin.303	sigF	spo0a_regulon	30197	Poultry	d__Bacteria;	p__Firmicutes	c__Bacilli	o__Paenibacillales	f__Paenibacillaceae	g__Paenibacillus_I
3804335	717606.PaecuDRAFT_0343	7.33e-182	507	COG1191@1|root,COG1191@2|Bacteria,1TPDD@1239|Firmicutes,4H9MN@91061|Bacilli,26RHR@186822|Paenibacillaceae	91061|Bacilli	K	Sigma factors are initiation factors that promote the attachment of RNA polymerase to specific initiation sites and are then released	sigG	-	-	ko:K03091	-	-	-	-	ko00000,ko03021	-	-	-	Sigma70_r2,Sigma70_r3,Sigma70_r4	bin.303	sigG	spo0a_regulon	30197	Poultry	d__Bacteria;	p__Firmicutes	c__Bacilli	o__Paenibacillales	f__Paenibacillaceae	g__Paenibacillus_I
3801839	1380763.BG53_01725	5.44e-65	199	COG1366@1|root,COG1366@2|Bacteria,1VENG@1239|Firmicutes,4HINR@91061|Bacilli,26XQ6@186822|Paenibacillaceae	91061|Bacilli	T	Belongs to the anti-sigma-factor antagonist family	spoIIAA	-	-	ko:K06378	-	-	-	-	ko00000	-	-	-	STAS	bin.303	spoIIAA	spo0a_regulon	30197	Poultry	d__Bacteria;	p__Firmicutes	c__Bacilli	o__Paenibacillales	f__Paenibacillaceae	g__Paenibacillus_I
3801840	1380763.BG53_01730	2.41e-85	253	COG2172@1|root,COG2172@2|Bacteria,1V6V2@1239|Firmicutes,4HGYN@91061|Bacilli,26WQ5@186822|Paenibacillaceae	91061|Bacilli	T	Binds to sigma F and blocks its ability to form an RNA polymerase holoenzyme (E-sigma F). Phosphorylates SpoIIAA on a serine residue. This phosphorylation may enable SpoIIAA to act as an anti-anti-sigma factor that counteracts SpoIIAB and thus releases sigma F from inhibition	spoIIAB	GO:0000003,GO:0000988,GO:0000989,GO:0003674,GO:0006355,GO:0008150,GO:0009889,GO:0010468,GO:0010556,GO:0016989,GO:0019219,GO:0019222,GO:0019954,GO:0030436,GO:0031323,GO:0031326,GO:0032502,GO:0043934,GO:0050789,GO:0050794,GO:0051171,GO:0051252,GO:0060255,GO:0065007,GO:0080090,GO:0140110,GO:1903506,GO:2000112,GO:2001141	2.7.11.1	ko:K06379	-	-	-	-	ko00000,ko01000	-	-	-	HATPase_c_2	bin.303	spoIIAB	spo0a_regulon	30197	Poultry	d__Bacteria;	p__Firmicutes	c__Bacilli	o__Paenibacillales	f__Paenibacillaceae	g__Paenibacillus_I
3804337	1380763.BG53_12100	2.49e-142	408	29ECG@1|root,301AF@2|Bacteria,1UY4W@1239|Firmicutes,4HDX6@91061|Bacilli,26QCD@186822|Paenibacillaceae	91061|Bacilli	S	aspartic protease that is responsible for the proteolytic cleavage of the RNA polymerase sigma E factor (SigE spoIIGB) to yield the active peptide in the mother cell during sporulation. Responds to a signal from the forespore that is triggered by the extracellular signal protein SpoIIR	spoIIGA	GO:0003674,GO:0003824,GO:0004175,GO:0004190,GO:0005488,GO:0005515,GO:0005575,GO:0005623,GO:0005886,GO:0005887,GO:0006508,GO:0006807,GO:0008150,GO:0008152,GO:0008233,GO:0016020,GO:0016021,GO:0016787,GO:0019538,GO:0031224,GO:0031226,GO:0043170,GO:0043621,GO:0044238,GO:0044425,GO:0044459,GO:0044464,GO:0070001,GO:0070011,GO:0071704,GO:0071944,GO:0140096,GO:1901564	-	ko:K06383	-	-	-	-	ko00000,ko01000,ko01002	-	-	-	Peptidase_U4	bin.303	spoIIGA	spo0a_regulon	30197	Poultry	d__Bacteria;	p__Firmicutes	c__Bacilli	o__Paenibacillales	f__Paenibacillaceae	g__Paenibacillus_I
3804573	1122917.KB899682_gene3809	8.07e-118	341	COG1192@1|root,COG1192@2|Bacteria,1TP8S@1239|Firmicutes,4HAYM@91061|Bacilli,26RTI@186822|Paenibacillaceae	91061|Bacilli	D	Sporulation initiation inhibitor Soj	soj	GO:0008150,GO:0022603,GO:0042173,GO:0042174,GO:0043937,GO:0043939,GO:0045595,GO:0045596,GO:0048519,GO:0048523,GO:0050789,GO:0050793,GO:0050794,GO:0051093,GO:0065007	-	ko:K03496	-	-	-	-	ko00000,ko03036,ko04812	-	-	-	AAA_31	bin.303	soj	spo0a_regulon	30197	Poultry	d__Bacteria;	p__Firmicutes	c__Bacilli	o__Paenibacillales	f__Paenibacillaceae	g__Paenibacillus_I
3803711	1449063.JMLS01000004_gene2796	2.11e-133	391	COG1475@1|root,COG1475@2|Bacteria,1TXYA@1239|Firmicutes,4I717@91061|Bacilli,26VT8@186822|Paenibacillaceae	91061|Bacilli	K	ParB-like nuclease domain	-	-	-	ko:K03497	-	-	-	-	ko00000,ko03000,ko03036,ko04812	-	-	-	ParBc	bin.303	parB	spo0a_regulon	30197	Poultry	d__Bacteria;	p__Firmicutes	c__Bacilli	o__Paenibacillales	f__Paenibacillaceae	g__Paenibacillus_I
3801666	717605.Theco_2517	5.39e-278	786	COG2385@1|root,COG2385@2|Bacteria,1UW6J@1239|Firmicutes,4HCNK@91061|Bacilli,26SG4@186822|Paenibacillaceae	91061|Bacilli	D	sporulation protein	-	-	-	ko:K06381	-	-	-	-	ko00000	-	-	-	SPOR,SpoIID	bin.303	spoIID	Engulfment	30197	Poultry	d__Bacteria;	p__Firmicutes	c__Bacilli	o__Paenibacillales	f__Paenibacillaceae	g__Paenibacillus_I
3805137	1380763.BG53_01655	9.07e-91	272	COG1300@1|root,COG1300@2|Bacteria,1V81P@1239|Firmicutes,4HJW8@91061|Bacilli,26SWF@186822|Paenibacillaceae	91061|Bacilli	S	Stage II sporulation protein M	spoIIM	GO:0005575,GO:0005623,GO:0008150,GO:0010564,GO:0022603,GO:0030428,GO:0032465,GO:0032467,GO:0032954,GO:0042173,GO:0043937,GO:0044087,GO:0044089,GO:0044464,GO:0045595,GO:0045787,GO:0048518,GO:0048522,GO:0050789,GO:0050793,GO:0050794,GO:0051128,GO:0051130,GO:0051302,GO:0051726,GO:0051781,GO:0065007,GO:0090068,GO:1901891,GO:1901893	-	ko:K06384	-	-	-	-	ko00000	-	-	-	SpoIIM	bin.303	spoIIM	Engulfment	30197	Poultry	d__Bacteria;	p__Firmicutes	c__Bacilli	o__Paenibacillales	f__Paenibacillaceae	g__Paenibacillus_I
3803858	1380763.BG53_02680	4.76e-188	535	COG0860@1|root,COG0860@2|Bacteria,1TSFS@1239|Firmicutes,4HACZ@91061|Bacilli,26SJX@186822|Paenibacillaceae	91061|Bacilli	M	stage II sporulation protein P	spoIIP	-	-	ko:K06385	-	-	-	-	ko00000	-	-	-	SpoIIP	bin.303	spoIIP	Engulfment	30197	Poultry	d__Bacteria;	p__Firmicutes	c__Bacilli	o__Paenibacillales	f__Paenibacillaceae	g__Paenibacillus_I
3803222	1380763.BG53_07955	1.56e-112	330	COG0739@1|root,COG0739@2|Bacteria,1V7CU@1239|Firmicutes,4HCZJ@91061|Bacilli,26RC8@186822|Paenibacillaceae	91061|Bacilli	M	membrane	spoIIQ	GO:0005575,GO:0005623,GO:0042601,GO:0042763,GO:0044464	-	ko:K06386	-	-	-	-	ko00000	1.A.34.1.1	-	-	Peptidase_M23	bin.303	spoIIQ	Engulfment	30197	Poultry	d__Bacteria;	p__Firmicutes	c__Bacilli	o__Paenibacillales	f__Paenibacillaceae	g__Paenibacillus_I
3803413	1380763.BG53_05735	4.65e-173	491	COG3854@1|root,COG3854@2|Bacteria,1TQ23@1239|Firmicutes,4HA2K@91061|Bacilli,26Q8M@186822|Paenibacillaceae	91061|Bacilli	S	stage III sporulation protein AA	spoIIIAA	-	-	ko:K06390	-	-	-	-	ko00000	-	-	-	AAA,T2SSE	bin.303	spoIIIAA	Engulfment	30197	Poultry	d__Bacteria;	p__Firmicutes	c__Bacilli	o__Paenibacillales	f__Paenibacillaceae	g__Paenibacillus_I
3803412	324057.Pjdr2_2295	5.23e-61	193	2CEWW@1|root,32S0Q@2|Bacteria,1VAEG@1239|Firmicutes,4HGSK@91061|Bacilli,26SUN@186822|Paenibacillaceae	91061|Bacilli	S	Stage III sporulation protein AB	spoIIIAB	-	-	ko:K06391	-	-	-	-	ko00000	-	-	-	Spore_III_AB	bin.303	spoIIIAB	Engulfment	30197	Poultry	d__Bacteria;	p__Firmicutes	c__Bacilli	o__Paenibacillales	f__Paenibacillaceae	g__Paenibacillus_I
3803411	1121346.KB899846_gene19	3.47e-36	122	2E555@1|root,32ZY3@2|Bacteria,1VEM4@1239|Firmicutes,4HNK4@91061|Bacilli,26Z0D@186822|Paenibacillaceae	91061|Bacilli	S	stage III sporulation protein AC	spoIIIAC	-	-	ko:K06392	-	-	-	-	ko00000	-	-	-	SpoIIIAC	bin.303	spoIIIAC	Engulfment	30197	Poultry	d__Bacteria;	p__Firmicutes	c__Bacilli	o__Paenibacillales	f__Paenibacillaceae	g__Paenibacillus_I
3803410	1380763.BG53_05755	2.97e-53	169	2CPUI@1|root,32SJW@2|Bacteria,1VA9Y@1239|Firmicutes,4HIIH@91061|Bacilli,26XDF@186822|Paenibacillaceae	91061|Bacilli	S	Stage III sporulation protein AD	spoIIIAD	-	-	ko:K06393	-	-	-	-	ko00000	-	-	-	SpoIIIAC	bin.303	spoiiiAD	Engulfment	30197	Poultry	d__Bacteria;	p__Firmicutes	c__Bacilli	o__Paenibacillales	f__Paenibacillaceae	g__Paenibacillus_I
3803409	1380763.BG53_05760	9.65e-195	551	2C2CG@1|root,2Z7PW@2|Bacteria,1TQQ2@1239|Firmicutes,4H9UX@91061|Bacilli,26T1A@186822|Paenibacillaceae	91061|Bacilli	S	stage III sporulation protein AE	spoIIIAE	-	-	ko:K06394	-	-	-	-	ko00000	-	-	-	Spore_III_AE	bin.303	spoIIIAE	Engulfment	30197	Poultry	d__Bacteria;	p__Firmicutes	c__Bacilli	o__Paenibacillales	f__Paenibacillaceae	g__Paenibacillus_I
3803408	717605.Theco_1981	3.3e-27	111	2E7KE@1|root,3322G@2|Bacteria,1VG6C@1239|Firmicutes,4HNMG@91061|Bacilli,26ZWV@186822|Paenibacillaceae	91061|Bacilli	S	stage III sporulation protein AF	spoIIIAF	-	-	ko:K06395	-	-	-	-	ko00000	-	-	-	Spore_III_AF	bin.303	spoIIIAF	Engulfment	30197	Poultry	d__Bacteria;	p__Firmicutes	c__Bacilli	o__Paenibacillales	f__Paenibacillaceae	g__Paenibacillus_I
3804903	717605.Theco_1979	1.61e-74	230	29WYG@1|root,30IKQ@2|Bacteria,1V4Y2@1239|Firmicutes,4HI5K@91061|Bacilli,26RCM@186822|Paenibacillaceae	91061|Bacilli	S	SpoIIIAH-like protein	spoIIIAH	-	-	ko:K06397	-	-	-	-	ko00000	1.A.34.1.1	-	-	SpoIIIAH	bin.303	spoIIIAH	Engulfment	30197	Poultry	d__Bacteria;	p__Firmicutes	c__Bacilli	o__Paenibacillales	f__Paenibacillaceae	g__Paenibacillus_I
3802389	1380763.BG53_13280	3.07e-114	340	2B51H@1|root,31XUS@2|Bacteria,1V6KA@1239|Firmicutes,4HKBP@91061|Bacilli,26SN6@186822|Paenibacillaceae	91061|Bacilli	S	sporulation protein	yunB	-	-	-	-	-	-	-	-	-	-	-	Spore_YunB	bin.303	yunB	Engulfment	30197	Poultry	d__Bacteria;	p__Firmicutes	c__Bacilli	o__Paenibacillales	f__Paenibacillaceae	g__Paenibacillus_I
3802666	717606.PaecuDRAFT_3936	1.41e-148	420	COG1191@1|root,COG1191@2|Bacteria,1TPJ5@1239|Firmicutes,4HBY2@91061|Bacilli,26SHF@186822|Paenibacillaceae	91061|Bacilli	K	sigma factors are initiation factors that promote the attachment of RNA polymerase to specific initiation sites and are then released	sigK	GO:0000003,GO:0000988,GO:0000990,GO:0003674,GO:0006139,GO:0006351,GO:0006352,GO:0006355,GO:0006725,GO:0006807,GO:0008150,GO:0008152,GO:0009058,GO:0009059,GO:0009889,GO:0009987,GO:0010467,GO:0010468,GO:0010556,GO:0016070,GO:0016987,GO:0018130,GO:0019219,GO:0019222,GO:0019438,GO:0019954,GO:0030436,GO:0031323,GO:0031326,GO:0032502,GO:0032774,GO:0034641,GO:0034645,GO:0034654,GO:0043170,GO:0043254,GO:…	-	ko:K03091	-	-	-	-	ko00000,ko03021	-	-	-	Sigma70_r2,Sigma70_r4	bin.303	sigK	sigE_regulon	30197	Poultry	d__Bacteria;	p__Firmicutes	c__Bacilli	o__Paenibacillales	f__Paenibacillaceae	g__Paenibacillus_I
3801903	1380763.BG53_09550	4.31e-112	332	COG1994@1|root,COG1994@2|Bacteria,1V72P@1239|Firmicutes,4HJFP@91061|Bacilli,26TKF@186822|Paenibacillaceae	91061|Bacilli	S	Zn-dependent	spoIVFB	-	-	ko:K06402	-	-	-	-	ko00000,ko01000,ko01002	-	-	-	Peptidase_M50,Peptidase_M50B	bin.303	spoIVFB	sigE_regulon	30197	Poultry	d__Bacteria;	p__Firmicutes	c__Bacilli	o__Paenibacillales	f__Paenibacillaceae	g__Paenibacillus_I
3801673	324057.Pjdr2_4391	3.95e-235	664	COG2244@1|root,COG2244@2|Bacteria,1TNYX@1239|Firmicutes,4HAB7@91061|Bacilli,26QNW@186822|Paenibacillaceae	91061|Bacilli	S	Membrane protein involved in the export of O-antigen and teichoic acid	spoVB	-	-	ko:K06409	-	-	-	-	ko00000,ko02000	2.A.66.2.14	-	-	Polysacc_synt,Polysacc_synt_C	bin.303	spoVB	sigE_regulon	30197	Poultry	d__Bacteria;	p__Firmicutes	c__Bacilli	o__Paenibacillales	f__Paenibacillaceae	g__Paenibacillus_I
3801710	1380763.BG53_13915	2.46e-183	515	COG0464@1|root,COG0464@2|Bacteria,1TPQZ@1239|Firmicutes,4HCQK@91061|Bacilli,26QYX@186822|Paenibacillaceae	91061|Bacilli	O	ATPase (AAA	spoVK	-	-	ko:K06413	-	-	-	-	ko00000	-	-	-	AAA	bin.303	spoVK	sigE_regulon	30197	Poultry	d__Bacteria;	p__Firmicutes	c__Bacilli	o__Paenibacillales	f__Paenibacillaceae	g__Paenibacillus_I
3803557	1380763.BG53_02020	1.16e-208	586	COG0772@1|root,COG0772@2|Bacteria,1TPT7@1239|Firmicutes,4HAEV@91061|Bacilli,26R06@186822|Paenibacillaceae	91061|Bacilli	D	Belongs to the SEDS family	ftsW	-	-	ko:K03588	ko04112,map04112	-	-	-	ko00000,ko00001,ko02000,ko03036	2.A.103.1	-	-	FTSW_RODA_SPOVE	bin.303	ftsW	sigE_regulon	30197	Poultry	d__Bacteria;	p__Firmicutes	c__Bacilli	o__Paenibacillales	f__Paenibacillaceae	g__Paenibacillus_I
3801557	1122917.KB899664_gene3136	1.11e-23	92.8	28V51@1|root,2ZH8C@2|Bacteria,1W39D@1239|Firmicutes,4I0X6@91061|Bacilli,2706J@186822|Paenibacillaceae	91061|Bacilli	S	Pro-sigmaK processing inhibitor BofA	M1-298	-	-	ko:K06317	-	-	-	-	ko00000	-	-	-	BofA	bin.303	bofA	sigE_regulon	30197	Poultry	d__Bacteria;	p__Firmicutes	c__Bacilli	o__Paenibacillales	f__Paenibacillaceae	g__Paenibacillus_I
3802551	1121346.KB899812_gene2026	6.17e-120	361	COG0787@1|root,COG0787@2|Bacteria,1TNYY@1239|Firmicutes,4HA95@91061|Bacilli,26Q94@186822|Paenibacillaceae	91061|Bacilli	E	Catalyzes the interconversion of L-alanine and D- alanine. May also act on other amino acids	alr2	-	5.1.1.1	ko:K01775	ko00473,ko01100,ko01502,map00473,map01100,map01502	-	R00401	RC00285	ko00000,ko00001,ko01000,ko01011	-	-	-	Ala_racemase_C,Ala_racemase_N	bin.303	alr	sigE_regulon	30197	Poultry	d__Bacteria;	p__Firmicutes	c__Bacilli	o__Paenibacillales	f__Paenibacillaceae	g__Paenibacillus_I
3804275	717605.Theco_1896	2.89e-170	488	COG1686@1|root,COG1686@2|Bacteria,1TQ8M@1239|Firmicutes,4HAHH@91061|Bacilli,26T9D@186822|Paenibacillaceae	91061|Bacilli	M	Belongs to the peptidase S11 family	dacB	GO:0003674,GO:0003824,GO:0004175,GO:0006508,GO:0006807,GO:0008150,GO:0008152,GO:0008233,GO:0016787,GO:0019538,GO:0043170,GO:0044238,GO:0070011,GO:0071704,GO:0140096,GO:1901564	3.4.16.4	ko:K07258	ko00550,ko01100,map00550,map01100	-	-	-	ko00000,ko00001,ko01000,ko01002,ko01011	-	-	-	PBP5_C,Peptidase_S11	bin.303	dacB	sigE_regulon	30197	Poultry	d__Bacteria;	p__Firmicutes	c__Bacilli	o__Paenibacillales	f__Paenibacillaceae	g__Paenibacillus_I
3804274	717605.Theco_1895	1.52e-110	323	COG2715@1|root,COG2715@2|Bacteria,1V1E2@1239|Firmicutes,4HBTK@91061|Bacilli,26QEI@186822|Paenibacillaceae	91061|Bacilli	S	nucleoside recognition	spmA	-	-	ko:K06373	-	-	-	-	ko00000	-	-	-	Gate	bin.303	spmA	sigE_regulon	30197	Poultry	d__Bacteria;	p__Firmicutes	c__Bacilli	o__Paenibacillales	f__Paenibacillaceae	g__Paenibacillus_I
3804273	717605.Theco_1894	8.59e-97	284	COG0700@1|root,COG0700@2|Bacteria,1V45M@1239|Firmicutes,4HH1Y@91061|Bacilli,26TSC@186822|Paenibacillaceae	91061|Bacilli	S	Spore maturation protein	spmB	-	-	ko:K06374	-	-	-	-	ko00000	-	-	-	Gate	bin.303	spmB	sigE_regulon	30197	Poultry	d__Bacteria;	p__Firmicutes	c__Bacilli	o__Paenibacillales	f__Paenibacillaceae	g__Paenibacillus_I
3803090	324057.Pjdr2_4934	9.71e-163	458	COG2267@1|root,COG2267@2|Bacteria,1TPI0@1239|Firmicutes,4HCKX@91061|Bacilli,26TSH@186822|Paenibacillaceae	91061|Bacilli	I	Alpha beta hydrolase	yisY	-	1.11.1.10	ko:K00433	-	-	-	-	ko00000,ko01000	-	-	-	Abhydrolase_1,Abhydrolase_4	bin.303	yisY	sigE_regulon	30197	Poultry	d__Bacteria;	p__Firmicutes	c__Bacilli	o__Paenibacillales	f__Paenibacillaceae	g__Paenibacillus_I
3804334	1380763.BG53_12085	7.56e-47	152	COG1873@1|root,COG1873@2|Bacteria,1VEMT@1239|Firmicutes,4HNT3@91061|Bacilli,26Z2D@186822|Paenibacillaceae	91061|Bacilli	S	sporulation protein, YlmC YmxH family	ylmC	-	-	-	-	-	-	-	-	-	-	-	PRC	bin.303	ylmC	sigE_regulon	30197	Poultry	d__Bacteria;	p__Firmicutes	c__Bacilli	o__Paenibacillales	f__Paenibacillaceae	g__Paenibacillus_I
3804855	1380763.BG53_13140	3.74e-88	267	COG1971@1|root,COG1971@2|Bacteria,1V4BC@1239|Firmicutes,4HH29@91061|Bacilli,26SZT@186822|Paenibacillaceae	91061|Bacilli	P	Probably functions as a manganese efflux pump	ytaF	-	-	-	-	-	-	-	-	-	-	-	Mntp	bin.303	ytaF	sigE_regulon	30197	Poultry	d__Bacteria;	p__Firmicutes	c__Bacilli	o__Paenibacillales	f__Paenibacillaceae	g__Paenibacillus_I
3802652	1380763.BG53_10295	3.61e-196	552	COG0628@1|root,COG0628@2|Bacteria,1TS4S@1239|Firmicutes,4HC6G@91061|Bacilli,26U4Z@186822|Paenibacillaceae	91061|Bacilli	S	Permease	ytvI	GO:0003674,GO:0005215,GO:0005575,GO:0005623,GO:0005886,GO:0005887,GO:0006810,GO:0008150,GO:0016020,GO:0016021,GO:0031224,GO:0031226,GO:0044425,GO:0044459,GO:0044464,GO:0051179,GO:0051234,GO:0055085,GO:0071944	-	-	-	-	-	-	-	-	-	-	AI-2E_transport	bin.303	ytvI	sigE_regulon	30197	Poultry	d__Bacteria;	p__Firmicutes	c__Bacilli	o__Paenibacillales	f__Paenibacillaceae	g__Paenibacillus_I
3802512	1380763.BG53_14705	1.8e-247	690	COG0793@1|root,COG3409@1|root,COG0793@2|Bacteria,COG3409@2|Bacteria,1TPBI@1239|Firmicutes,4HAKE@91061|Bacilli,26VGQ@186822|Paenibacillaceae	91061|Bacilli	M	Belongs to the peptidase S41A family	-	-	3.4.21.102	ko:K03797	-	-	-	-	ko00000,ko01000,ko01002	-	-	-	PDZ_2,PG_binding_1,Peptidase_S41	bin.303	ctpB	sigE_regulon	30197	Poultry	d__Bacteria;	p__Firmicutes	c__Bacilli	o__Paenibacillales	f__Paenibacillaceae	g__Paenibacillus_I
3801902	1380763.BG53_09545	4.55e-76	241	COG4942@1|root,COG4942@2|Bacteria,1VD2C@1239|Firmicutes,4I07R@91061|Bacilli,26TEJ@186822|Paenibacillaceae	91061|Bacilli	D	Membrane proteins related to metalloendopeptidases	spoIVFA	-	-	ko:K06401	-	-	-	-	ko00000	-	-	-	Peptidase_M23	bin.303	spoIVFA	sigE_regulon	30197	Poultry	d__Bacteria;	p__Firmicutes	c__Bacilli	o__Paenibacillales	f__Paenibacillaceae	g__Paenibacillus_I
3803449	717605.Theco_3014	1.22e-163	462	COG1284@1|root,COG1284@2|Bacteria,1TQTP@1239|Firmicutes,4HBV2@91061|Bacilli,26QVF@186822|Paenibacillaceae	91061|Bacilli	S	Uncharacterized protein conserved in bacteria (DUF2179)	yqfU	-	-	-	-	-	-	-	-	-	-	-	DUF2179,YitT_membrane	bin.303	yqfU	sigE_regulon	30197	Poultry	d__Bacteria;	p__Firmicutes	c__Bacilli	o__Paenibacillales	f__Paenibacillaceae	g__Paenibacillus_I
3803825	1380763.BG53_04715	1.25e-94	281	COG0705@1|root,COG0705@2|Bacteria,1UYXN@1239|Firmicutes,4HCIU@91061|Bacilli,26SQF@186822|Paenibacillaceae	91061|Bacilli	S	Rhomboid family	ydcA	-	3.4.21.105	ko:K19225	-	-	-	-	ko00000,ko01000,ko01002	-	-	-	Rhomboid	bin.303	ydca	sigE_regulon	30197	Poultry	d__Bacteria;	p__Firmicutes	c__Bacilli	o__Paenibacillales	f__Paenibacillaceae	g__Paenibacillus_I
3804090	1380763.BG53_12675	6.63e-164	474	COG2834@1|root,COG2834@2|Bacteria,1TSRE@1239|Firmicutes,4HBCH@91061|Bacilli,26SS3@186822|Paenibacillaceae	91061|Bacilli	M	membrane	ydcC	-	-	-	-	-	-	-	-	-	-	-	DUF4367	bin.303	ydcc	sigE_regulon	30197	Poultry	d__Bacteria;	p__Firmicutes	c__Bacilli	o__Paenibacillales	f__Paenibacillaceae	g__Paenibacillus_I
3803899	1380763.BG53_08730	4.15e-245	677	COG2718@1|root,COG2718@2|Bacteria,1TQIN@1239|Firmicutes,4HBIH@91061|Bacilli,26RYR@186822|Paenibacillaceae	91061|Bacilli	S	Belongs to the UPF0229 family	yhbH	-	-	ko:K09786	-	-	-	-	ko00000	-	-	-	DUF444	bin.303	yhbh	sigE_regulon	30197	Poultry	d__Bacteria;	p__Firmicutes	c__Bacilli	o__Paenibacillales	f__Paenibacillaceae	g__Paenibacillus_I
3801929	1380763.BG53_04240	2.07e-95	285	2AUKD@1|root,31K93@2|Bacteria,1V6PK@1239|Firmicutes,4HI5F@91061|Bacilli,275CQ@186822|Paenibacillaceae	91061|Bacilli	S	Stage II sporulation protein R (spore_II_R)	spoIIR	-	-	ko:K06387	-	-	-	-	ko00000	-	-	-	Spore_II_R	bin.303	spoIIR	sigF_regulon	30197	Poultry	d__Bacteria;	p__Firmicutes	c__Bacilli	o__Paenibacillales	f__Paenibacillaceae	g__Paenibacillus_I
3803340	717605.Theco_3698	8.47e-106	307	COG2002@1|root,COG2002@2|Bacteria,1V02A@1239|Firmicutes,4HDIW@91061|Bacilli,26R72@186822|Paenibacillaceae	91061|Bacilli	K	stage V sporulation protein T	spoVT	GO:0003674,GO:0005488,GO:0005515,GO:0042802	-	ko:K04769	-	-	-	-	ko00000,ko03000	-	-	-	MazE_antitoxin,SpoVT_C	bin.303	spoVT	sigF_regulon	30197	Poultry	d__Bacteria;	p__Firmicutes	c__Bacilli	o__Paenibacillales	f__Paenibacillaceae	g__Paenibacillus_I
3801838	1380763.BG53_01720	1.08e-60	198	COG1686@1|root,COG1686@2|Bacteria,1TQN0@1239|Firmicutes,4HBCE@91061|Bacilli,26QSM@186822|Paenibacillaceae	91061|Bacilli	M	Belongs to the peptidase S11 family	dacF	GO:0003674,GO:0003824,GO:0004175,GO:0006508,GO:0006807,GO:0008150,GO:0008152,GO:0008233,GO:0016787,GO:0019538,GO:0043170,GO:0044238,GO:0070011,GO:0071704,GO:0140096,GO:1901564	3.4.16.4	ko:K07258	ko00550,ko01100,map00550,map01100	-	-	-	ko00000,ko00001,ko01000,ko01002,ko01011	-	-	-	PBP5_C,Peptidase_S11	bin.303	dacF	sigF_regulon	30197	Poultry	d__Bacteria;	p__Firmicutes	c__Bacilli	o__Paenibacillales	f__Paenibacillaceae	g__Paenibacillus_I
3804276	1380763.BG53_01800	1.99e-78	239	COG3874@1|root,COG3874@2|Bacteria,1V6H7@1239|Firmicutes,4HIG7@91061|Bacilli,26Y71@186822|Paenibacillaceae	91061|Bacilli	S	sporulation protein	ytfJ	-	-	-	-	-	-	-	-	-	-	-	Spore_YtfJ	bin.303	ytfJ	sigF_regulon	30197	Poultry	d__Bacteria;	p__Firmicutes	c__Bacilli	o__Paenibacillales	f__Paenibacillaceae	g__Paenibacillus_I
3801661	717605.Theco_2522	4.45e-71	222	2DGQY@1|root,32U7R@2|Bacteria,1V83A@1239|Firmicutes,4HKRI@91061|Bacilli,26UEX@186822|Paenibacillaceae	91061|Bacilli	S	BofC C-terminal domain	bofC	-	-	ko:K06318	-	-	-	-	ko00000	-	-	-	BOFC_N,BofC_C	bin.303	bofC	sigF_regulon	30197	Poultry	d__Bacteria;	p__Firmicutes	c__Bacilli	o__Paenibacillales	f__Paenibacillaceae	g__Paenibacillus_I
3804358	1380763.BG53_14565	8.77e-126	360	2C8MW@1|root,305IT@2|Bacteria,1V5HI@1239|Firmicutes,4HFNA@91061|Bacilli,26QK7@186822|Paenibacillaceae	91061|Bacilli	S	precorrin-3B C17-methyltransferase	rsfA	-	-	ko:K06314	-	-	-	-	ko00000,ko03000	-	-	-	Myb_DNA-bind_6	bin.303	rsfA	sigF_regulon	30197	Poultry	d__Bacteria;	p__Firmicutes	c__Bacilli	o__Paenibacillales	f__Paenibacillaceae	g__Paenibacillus_I
3803343	1380763.BG53_06485	1.03e-41	137	2EJ4H@1|root,33CVR@2|Bacteria,1VMIU@1239|Firmicutes,4HP24@91061|Bacilli,26Z3X@186822|Paenibacillaceae	91061|Bacilli	S	Protein of unknown function (DUF2757)	yabK	-	-	-	-	-	-	-	-	-	-	-	DUF2757	bin.303	fin/yabk	sigF_regulon	30197	Poultry	d__Bacteria;	p__Firmicutes	c__Bacilli	o__Paenibacillales	f__Paenibacillaceae	g__Paenibacillus_I
3802914	717605.Theco_2034	2.39e-46	149	2E5KP@1|root,330BT@2|Bacteria,1VGM7@1239|Firmicutes,4HNNX@91061|Bacilli,26Z2M@186822|Paenibacillaceae	91061|Bacilli	S	Protein of unknown function (DUF3243)	ymfJ	-	-	-	-	-	-	-	-	-	-	-	DUF3243	bin.303	ymfJ	sigF_regulon	30197	Poultry	d__Bacteria;	p__Firmicutes	c__Bacilli	o__Paenibacillales	f__Paenibacillaceae	g__Paenibacillus_I
3801734	1122917.KB899660_gene1919	2.56e-128	374	2CH5D@1|root,2Z821@2|Bacteria,1TS45@1239|Firmicutes,4HCE9@91061|Bacilli,26SR1@186822|Paenibacillaceae	91061|Bacilli	S	Bacterial protein YqhG of unknown function	yqhG	-	-	-	-	-	-	-	-	-	-	-	YqhG	bin.303	yqhG	sigF_regulon	30197	Poultry	d__Bacteria;	p__Firmicutes	c__Bacilli	o__Paenibacillales	f__Paenibacillaceae	g__Paenibacillus_I
3803226	1380763.BG53_07935	4.2e-26	98.6	COG4836@1|root,COG4836@2|Bacteria,1VK5C@1239|Firmicutes,4HR8D@91061|Bacilli,26ZZM@186822|Paenibacillaceae	91061|Bacilli	S	membrane	ywzB	-	-	-	-	-	-	-	-	-	-	-	DUF1146	bin.303	ywzB	sigF_regulon	30197	Poultry	d__Bacteria;	p__Firmicutes	c__Bacilli	o__Paenibacillales	f__Paenibacillaceae	g__Paenibacillus_I
3802749	717605.Theco_2440	3.72e-86	256	2ANER@1|root,31DDD@2|Bacteria,1V46U@1239|Firmicutes,4HH0C@91061|Bacilli,26XIG@186822|Paenibacillaceae	91061|Bacilli	S	stage V sporulation protein AC	spoVAC	-	-	ko:K06405	-	-	-	-	ko00000	-	-	-	SpoVAC_SpoVAEB	bin.303	spoVAC	sigG_regulon	30197	Poultry	d__Bacteria;	p__Firmicutes	c__Bacilli	o__Paenibacillales	f__Paenibacillaceae	g__Paenibacillus_I
3802750	717605.Theco_2439	2.67e-212	590	COG0183@1|root,COG0183@2|Bacteria,1UHVW@1239|Firmicutes,4ISCN@91061|Bacilli,26SA2@186822|Paenibacillaceae	91061|Bacilli	I	Stage V sporulation protein AD	spoVAD	-	-	ko:K06406	-	-	-	-	ko00000	-	-	-	SpoVAD	bin.303	spoVAD	sigG_regulon	30197	Poultry	d__Bacteria;	p__Firmicutes	c__Bacilli	o__Paenibacillales	f__Paenibacillaceae	g__Paenibacillus_I
3801224	1380763.BG53_13795	9.32e-136	392	COG0648@1|root,COG0648@2|Bacteria,1TQ7G@1239|Firmicutes,4HED6@91061|Bacilli,26TPY@186822|Paenibacillaceae	91061|Bacilli	L	apurinic endonuclease (APN1)	nfo3	-	3.1.21.2	ko:K01151	ko03410,map03410	-	-	-	ko00000,ko00001,ko01000,ko03400	-	-	-	AP_endonuc_2	bin.303	nfo	sigG_regulon	30197	Poultry	d__Bacteria;	p__Firmicutes	c__Bacilli	o__Paenibacillales	f__Paenibacillaceae	g__Paenibacillus_I
3801482	1380763.BG53_03400	6e-293	808	COG3845@1|root,COG3845@2|Bacteria,1UYQA@1239|Firmicutes,4HVSH@91061|Bacilli,26RES@186822|Paenibacillaceae	91061|Bacilli	S	ABC transporter	mglA	-	3.6.3.17	ko:K02056,ko:K06400	-	M00221	-	-	ko00000,ko00002,ko01000,ko02000	3.A.1.2	-	-	ABC_tran	bin.303	mglA / sspA	sigG_regulon	30197	Poultry	d__Bacteria;	p__Firmicutes	c__Bacilli	o__Paenibacillales	f__Paenibacillaceae	g__Paenibacillus_I
3801842	1380763.BG53_01740	2.75e-108	317	28PNE@1|root,2ZCB6@2|Bacteria,1V214@1239|Firmicutes,4HFTI@91061|Bacilli,26T5X@186822|Paenibacillaceae	91061|Bacilli	S	stage V sporulation protein AA	spoVAA	-	-	ko:K06403	-	-	-	-	ko00000	-	-	-	SporV_AA	bin.303	spoVAA	sigG_regulon	30197	Poultry	d__Bacteria;	p__Firmicutes	c__Bacilli	o__Paenibacillales	f__Paenibacillaceae	g__Paenibacillus_I
3801723	44251.PDUR_03005	1.28e-27	101	2E62M@1|root,32ZH6@2|Bacteria,1VF10@1239|Firmicutes,4HP0J@91061|Bacilli,26ZTN@186822|Paenibacillaceae	91061|Bacilli	S	spore protein	tlp	-	-	ko:K06434	-	-	-	-	ko00000	-	-	-	-	bin.303	tlp	sigG_regulon	30197	Poultry	d__Bacteria;	p__Firmicutes	c__Bacilli	o__Paenibacillales	f__Paenibacillaceae	g__Paenibacillus_I
3802751	1122917.KB899659_gene5626	1.11e-68	208	2ANER@1|root,315MJ@2|Bacteria,1V6SU@1239|Firmicutes,4HIW4@91061|Bacilli,26XG2@186822|Paenibacillaceae	91061|Bacilli	S	stage V sporulation protein	spoVAE	-	-	ko:K06407	-	-	-	-	ko00000	-	-	-	SpoVAC_SpoVAEB	bin.303	spoVAEB	sigG_regulon	30197	Poultry	d__Bacteria;	p__Firmicutes	c__Bacilli	o__Paenibacillales	f__Paenibacillaceae	g__Paenibacillus_I
3801843	1380763.BG53_01745	5.83e-51	166	2AF43@1|root,3152T@2|Bacteria,1VFMI@1239|Firmicutes,4HIN3@91061|Bacilli,26WWH@186822|Paenibacillaceae	91061|Bacilli	S	stage V sporulation protein AB	spoVAB	-	-	ko:K06404	-	-	-	-	ko00000	-	-	-	SpoVAB	bin.303	spoVAB	sigG_regulon	30197	Poultry	d__Bacteria;	p__Firmicutes	c__Bacilli	o__Paenibacillales	f__Paenibacillaceae	g__Paenibacillus_I
3803985	717605.Theco_3089	2.72e-30	110	2E3SP@1|root,334DH@2|Bacteria,1VHGI@1239|Firmicutes,4HS7F@91061|Bacilli,26ZQT@186822|Paenibacillaceae	91061|Bacilli	S	small, acid-soluble spore protein I	sspI	-	-	ko:K06426	-	-	-	-	ko00000	-	-	-	SSPI	bin.303	sspI	sigG_regulon	30197	Poultry	d__Bacteria;	p__Firmicutes	c__Bacilli	o__Paenibacillales	f__Paenibacillaceae	g__Paenibacillus_I
3803352	1380763.BG53_06530	5.01e-29	104	2E2ZT@1|root,32Y0E@2|Bacteria,1VEHE@1239|Firmicutes,4HNK8@91061|Bacilli,26ZS4@186822|Paenibacillaceae	91061|Bacilli	S	Small, acid-soluble spore proteins, alpha/beta type	sspF	-	-	ko:K06423	-	-	-	-	ko00000	-	-	-	SASP	bin.303	sspF	sigG_regulon	30197	Poultry	d__Bacteria;	p__Firmicutes	c__Bacilli	o__Paenibacillales	f__Paenibacillaceae	g__Paenibacillus_I
3802902	1380763.BG53_11955	1.66e-165	467	COG0111@1|root,COG0111@2|Bacteria,1TPUC@1239|Firmicutes,4ISD9@91061|Bacilli,26REZ@186822|Paenibacillaceae	91061|Bacilli	EH	Catalyzes the synthesis of dipicolinic acid from dihydroxydipicolinic acid	spoVFA	-	-	ko:K06410	-	-	-	-	ko00000	-	-	-	2-Hacid_dh_C,AdoHcyase_NAD,AlaDh_PNT_C,DpaA_N,IlvN	bin.303	spoVFA	sigK_regulon	30197	Poultry	d__Bacteria;	p__Firmicutes	c__Bacilli	o__Paenibacillales	f__Paenibacillaceae	g__Paenibacillus_I
3802903	1122917.KB899659_gene5222	1.67e-121	348	COG0452@1|root,COG0452@2|Bacteria,1TQPT@1239|Firmicutes,4HAU9@91061|Bacilli,26S5M@186822|Paenibacillaceae	91061|Bacilli	H	Involved in production of dipicolinic acid (pyridine-2,6-dicarboxylic acid, DPA) which is synthesized late in sporulation in the mother cell and accumulates in the spore	spoVFB	-	-	ko:K06411	-	-	-	-	ko00000	-	-	-	Flavoprotein	bin.303	spoVFB	sigK_regulon	30197	Poultry	d__Bacteria;	p__Firmicutes	c__Bacilli	o__Paenibacillales	f__Paenibacillaceae	g__Paenibacillus_I
3802148	1380763.BG53_07465	1.6e-66	202	COG1376@1|root,COG1376@2|Bacteria,1V9XU@1239|Firmicutes,4HKDD@91061|Bacilli,26Y7D@186822|Paenibacillaceae	91061|Bacilli	S	ErfK YbiS YcfS YnhG family protein	ykuD	-	-	-	-	-	-	-	-	-	-	-	LysM,YkuD	bin.303	ykuD	sigK_regulon	30197	Poultry	d__Bacteria;	p__Firmicutes	c__Bacilli	o__Paenibacillales	f__Paenibacillaceae	g__Paenibacillus_I
3805163	1122917.KB899660_gene1746	6.100000000002e-312	853	COG5019@1|root,COG5019@2|Bacteria,1UHVS@1239|Firmicutes,4ISDE@91061|Bacilli,26QCF@186822|Paenibacillaceae	91061|Bacilli	DZ	ATPase. Has a role at an early stage in the morphogenesis of the spore coat	spoIVA	-	-	ko:K06398	-	-	-	-	ko00000	-	-	-	Spore_IV_A	bin.303	spoIVA	spore_coat	30197	Poultry	d__Bacteria;	p__Firmicutes	c__Bacilli	o__Paenibacillales	f__Paenibacillaceae	g__Paenibacillus_I
3803743	717605.Theco_2640	1.87e-127	363	COG3546@1|root,COG3546@2|Bacteria,1TQVQ@1239|Firmicutes,4HA34@91061|Bacilli,26QJJ@186822|Paenibacillaceae	91061|Bacilli	P	Manganese containing catalase	cotJC	-	-	ko:K06334	-	-	-	-	ko00000	-	-	-	Mn_catalase	bin.303	cotJC	spore_coat	30197	Poultry	d__Bacteria;	p__Firmicutes	c__Bacilli	o__Paenibacillales	f__Paenibacillaceae	g__Paenibacillus_I
3801858	1380763.BG53_15845	9.44e-150	432	COG5401@1|root,COG5401@2|Bacteria,1TPQD@1239|Firmicutes,4HB1S@91061|Bacilli,26T67@186822|Paenibacillaceae	91061|Bacilli	S	Lipoprotein LpqB	gerM	-	-	ko:K06298	-	-	-	-	ko00000	-	-	-	Germane	bin.303	gerM	spore_coat	30197	Poultry	d__Bacteria;	p__Firmicutes	c__Bacilli	o__Paenibacillales	f__Paenibacillaceae	g__Paenibacillus_I
3801916	1380763.BG53_08210	4.9e-60	210	COG1388@1|root,COG1388@2|Bacteria,1VETU@1239|Firmicutes,4HP2D@91061|Bacilli,26YBP@186822|Paenibacillaceae	91061|Bacilli	M	Lysin motif	safA	GO:0003674,GO:0005488,GO:0005515,GO:0019899,GO:0051117	-	ko:K06370	-	-	-	-	ko00000	-	-	-	LysM	bin.303	safA	spore_coat	30197	Poultry	d__Bacteria;	p__Firmicutes	c__Bacilli	o__Paenibacillales	f__Paenibacillaceae	g__Paenibacillus_I
3802846	1087481.AGFX01000029_gene1243	4.97e-154	449	COG3858@1|root,COG3858@2|Bacteria,1TT0C@1239|Firmicutes,4HG2W@91061|Bacilli,26S2X@186822|Paenibacillaceae	91061|Bacilli	S	Glycosyl hydrolase	ydhD1	-	-	-	-	-	-	-	-	-	-	-	Cu_amine_oxidN1,Glyco_hydro_18	bin.303	ydhD	spore_coat	30197	Poultry	d__Bacteria;	p__Firmicutes	c__Bacilli	o__Paenibacillales	f__Paenibacillaceae	g__Paenibacillus_I
3803741	1380763.BG53_09355	1.39e-45	148	2E34J@1|root,32Y4N@2|Bacteria,1VESM@1239|Firmicutes,4HKID@91061|Bacilli,26Z5D@186822|Paenibacillaceae	91061|Bacilli	S	CotJB protein	cotJB	-	-	ko:K06333	-	-	-	-	ko00000	-	-	-	CotJB	bin.303	cotJB	spore_coat	30197	Poultry	d__Bacteria;	p__Firmicutes	c__Bacilli	o__Paenibacillales	f__Paenibacillaceae	g__Paenibacillus_I
3801886	1380763.BG53_09465	8.58e-33	120	COG1388@1|root,COG1388@2|Bacteria,1U052@1239|Firmicutes,4HF2C@91061|Bacilli,26R6A@186822|Paenibacillaceae	91061|Bacilli	M	Lysin motif	spoVID	GO:0003674,GO:0005488,GO:0005515,GO:0019899,GO:0051117	-	ko:K06417	-	-	-	-	ko00000	-	-	-	LysM	bin.303	spoVID	spore_coat	30197	Poultry	d__Bacteria;	p__Firmicutes	c__Bacilli	o__Paenibacillales	f__Paenibacillaceae	g__Paenibacillus_I
3802456	717605.Theco_1763	8.82e-115	330	2BYGR@1|root,2ZIKA@2|Bacteria,1V30V@1239|Firmicutes,4HFX6@91061|Bacilli,275AY@186822|Paenibacillaceae	91061|Bacilli	S	Outer spore coat protein E (CotE)	cotE	GO:0003674,GO:0005488,GO:0005515,GO:0042802	-	ko:K06328	-	-	-	-	ko00000	-	-	-	CotE	bin.303	cotE	spore_coat	30197	Poultry	d__Bacteria;	p__Firmicutes	c__Bacilli	o__Paenibacillales	f__Paenibacillaceae	g__Paenibacillus_I
3803738	1380763.BG53_09350	2.36e-37	126	2E85N@1|root,332J6@2|Bacteria,1VFSE@1239|Firmicutes,4HNIY@91061|Bacilli,26ZS6@186822|Paenibacillaceae	91061|Bacilli	S	Spore coat associated protein JA (CotJA)	cotJA	-	-	ko:K06332	-	-	-	-	ko00000	-	-	-	CotJA	bin.303	cotJA	spore_coat	30197	Poultry	d__Bacteria;	p__Firmicutes	c__Bacilli	o__Paenibacillales	f__Paenibacillaceae	g__Paenibacillus_I
3804349	1380763.BG53_12745	0	1055	COG0768@1|root,COG0768@2|Bacteria,1TP93@1239|Firmicutes,4H9VQ@91061|Bacilli,26S7A@186822|Paenibacillaceae	91061|Bacilli	M	Stage V sporulation protein d	spoVD	-	-	ko:K08384	ko00550,map00550	-	-	-	ko00000,ko00001,ko01011	-	-	-	PASTA,PBP_dimer,Transpeptidase	bin.303	spoVD	spore_cortex	30197	Poultry	d__Bacteria;	p__Firmicutes	c__Bacilli	o__Paenibacillales	f__Paenibacillaceae	g__Paenibacillus_I
3801329	717605.Theco_0574	5.74e-156	448	COG3314@1|root,COG3314@2|Bacteria,1TR0V@1239|Firmicutes,4HB55@91061|Bacilli,26R9P@186822|Paenibacillaceae	91061|Bacilli	S	Sporulation integral membrane protein YlbJ	ylbJ	-	-	-	-	-	-	-	-	-	-	-	Gate	bin.303	ylbJ	spore_cortex	30197	Poultry	d__Bacteria;	p__Firmicutes	c__Bacilli	o__Paenibacillales	f__Paenibacillaceae	g__Paenibacillus_I
3801732	717605.Theco_1474	3.61e-100	298	COG0860@1|root,COG0860@2|Bacteria,1VBW1@1239|Firmicutes,4HGIY@91061|Bacilli,26UWW@186822|Paenibacillaceae	91061|Bacilli	M	N-acetylmuramoyl-L-alanine amidase	cwlD1	-	3.5.1.28	ko:K01448	ko01503,map01503	M00727	R04112	RC00064,RC00141	ko00000,ko00001,ko00002,ko01000,ko01011,ko03036	-	-	-	Amidase_3	bin.303	cwlC/cwlD	spore_cortex	30197	Poultry	d__Bacteria;	p__Firmicutes	c__Bacilli	o__Paenibacillales	f__Paenibacillaceae	g__Paenibacillus_I
3802390	1380763.BG53_13290	2.45e-194	548	COG0739@1|root,COG0739@2|Bacteria,1TQMQ@1239|Firmicutes,4HC7V@91061|Bacilli,26QNF@186822|Paenibacillaceae	91061|Bacilli	M	Peptidase, M23	lytH	-	-	ko:K21472	-	-	-	-	ko00000,ko01000,ko01002,ko01011	-	-	-	Peptidase_M23	bin.303	lytH	spore_cortex	30197	Poultry	d__Bacteria;	p__Firmicutes	c__Bacilli	o__Paenibacillales	f__Paenibacillaceae	g__Paenibacillus_I
3804049	1380763.BG53_03910	1.25e-52	166	2E3ZZ@1|root,32YWW@2|Bacteria,1VEIW@1239|Firmicutes,4HPDE@91061|Bacilli,26Z3H@186822|Paenibacillaceae	91061|Bacilli	S	Spore coat protein	yabP	GO:0005575,GO:0005623,GO:0042601,GO:0042763,GO:0044464	-	-	-	-	-	-	-	-	-	-	YabP	bin.303	yabP	spore_cortex	30197	Poultry	d__Bacteria;	p__Firmicutes	c__Bacilli	o__Paenibacillales	f__Paenibacillaceae	g__Paenibacillus_I
3804048	1380763.BG53_03905	1.47e-64	204	2BYDV@1|root,32RAH@2|Bacteria,1V91M@1239|Firmicutes,4HIIQ@91061|Bacilli,26TM4@186822|Paenibacillaceae	91061|Bacilli	S	Spore cortex biosynthesis protein YabQ	yabQ	GO:0005575,GO:0005623,GO:0042601,GO:0042763,GO:0044464	-	-	-	-	-	-	-	-	-	-	Spore_YabQ	bin.303	yabQ	spore_cortex	30197	Poultry	d__Bacteria;	p__Firmicutes	c__Bacilli	o__Paenibacillales	f__Paenibacillaceae	g__Paenibacillus_I
3804398	1380763.BG53_00120	1.53e-48	155	2E4EZ@1|root,32ZA5@2|Bacteria,1VF5C@1239|Firmicutes,4HNQG@91061|Bacilli,26YZE@186822|Paenibacillaceae	91061|Bacilli	S	sporulation protein YqfC	yqfC	-	-	-	-	-	-	-	-	-	-	-	YabP	bin.303	yqfC	spore_cortex	30197	Poultry	d__Bacteria;	p__Firmicutes	c__Bacilli	o__Paenibacillales	f__Paenibacillaceae	g__Paenibacillus_I
3804397	1380763.BG53_00115	1.99e-193	547	COG0561@1|root,COG0561@2|Bacteria,1TR3N@1239|Firmicutes,4HC8P@91061|Bacilli,26S3Y@186822|Paenibacillaceae	91061|Bacilli	S	sporulation protein	yqfD	-	-	ko:K06438	-	-	-	-	ko00000	-	-	-	YqfD	bin.303	yqfD	spore_cortex	30197	Poultry	d__Bacteria;	p__Firmicutes	c__Bacilli	o__Paenibacillales	f__Paenibacillaceae	g__Paenibacillus_I
3801230	1380763.BG53_02685	1.31e-195	547	COG0680@1|root,COG0680@2|Bacteria,1TPFY@1239|Firmicutes,4HAGH@91061|Bacilli,26RQM@186822|Paenibacillaceae	91061|Bacilli	C	Initiates the rapid degradation of small, acid-soluble proteins during spore germination	gpr	GO:0000003,GO:0003674,GO:0003824,GO:0006508,GO:0006807,GO:0008150,GO:0008152,GO:0008233,GO:0016787,GO:0019538,GO:0019954,GO:0030436,GO:0032502,GO:0043170,GO:0043934,GO:0044238,GO:0071704,GO:0140096,GO:1901564	3.4.24.78	ko:K06012	-	-	-	-	ko00000,ko01000,ko01002	-	-	-	Peptidase_A25	bin.303	gpr	germination	30197	Poultry	d__Bacteria;	p__Firmicutes	c__Bacilli	o__Paenibacillales	f__Paenibacillaceae	g__Paenibacillus_I
3802472	1122919.KB905581_gene3122	1.17e-38	129	COG1278@1|root,COG1278@2|Bacteria,1VEE0@1239|Firmicutes,4HNJC@91061|Bacilli,26YYK@186822|Paenibacillaceae	91061|Bacilli	K	Cold-shock protein	cspA	-	-	ko:K03704	-	-	-	-	ko00000,ko03000	-	-	-	CSD	bin.303	CSD	germination	30197	Poultry	d__Bacteria;	p__Firmicutes	c__Bacilli	o__Paenibacillales	f__Paenibacillaceae	g__Paenibacillus_I
3805179	717605.Theco_1877	5.4e-133	392	COG2959@1|root,COG2959@2|Bacteria,1TT9K@1239|Firmicutes,4HBM9@91061|Bacilli,26QHU@186822|Paenibacillaceae	91061|Bacilli	H	sporulation protein	ypeB	-	-	ko:K06313	-	-	-	-	ko00000	-	-	-	PepSY,YPEB	bin.303	ypeB	germination	30197	Poultry	d__Bacteria;	p__Firmicutes	c__Bacilli	o__Paenibacillales	f__Paenibacillaceae	g__Paenibacillus_I
3801407	1087481.AGFX01000018_gene1913	3.16e-69	228	2DBJR@1|root,2Z9N7@2|Bacteria,1TRSN@1239|Firmicutes,4HCDI@91061|Bacilli,27596@186822|Paenibacillaceae	91061|Bacilli	S	Spore germination B3/ GerAC like, C-terminal	yfkR	-	-	ko:K06297,ko:K06308	-	-	-	-	ko00000	-	-	-	Spore_GerAC	bin.303	gerC	germination	30197	Poultry	d__Bacteria;	p__Firmicutes	c__Bacilli	o__Paenibacillales	f__Paenibacillaceae	g__Paenibacillus_I
3801552	1380763.BG53_03015	2.31e-185	524	COG0682@1|root,COG0682@2|Bacteria,1TPAK@1239|Firmicutes,4HAT0@91061|Bacilli,26QPE@186822|Paenibacillaceae	91061|Bacilli	M	Transfers the N-acyl diglyceride group on what will become the N-terminal cysteine of membrane lipoproteins	lgt	GO:0003674,GO:0003824,GO:0006464,GO:0006807,GO:0008150,GO:0008152,GO:0008961,GO:0009249,GO:0009987,GO:0010467,GO:0016740,GO:0016757,GO:0018065,GO:0018193,GO:0018205,GO:0019538,GO:0036211,GO:0043170,GO:0043412,GO:0044237,GO:0044238,GO:0044260,GO:0044267,GO:0051604,GO:0071704,GO:0140096,GO:1901564	-	ko:K13292	-	-	-	-	ko00000,ko01000	-	-	-	LGT	bin.303	lgt	germination	30197	Poultry	d__Bacteria;	p__Firmicutes	c__Bacilli	o__Paenibacillales	f__Paenibacillaceae	g__Paenibacillus_I
3858809	1280680.AUJU01000048_gene1368	8.54e-14	74.3	COG1595@1|root,COG1595@2|Bacteria,1TP55@1239|Firmicutes,249VX@186801|Clostridia,4BWN4@830|Butyrivibrio	186801|Clostridia	K	Sigma-70 region 2	sigH	-	-	ko:K03091	-	-	-	-	ko00000,ko03021	-	-	-	GerE,Sigma70_r2,Sigma70_r4_2	bin.27	sigH	sporulation_onset_and_checkpoints	30217	Poultry	d__Bacteria;	p__Firmicutes	c__Bacilli	o__Erysipelotrichales	f__Erysipelotrichaceae
3858577	545696.HOLDEFILI_03713	8.82e-212	620	COG1674@1|root,COG1674@2|Bacteria,1TPJR@1239|Firmicutes,3VPPT@526524|Erysipelotrichia	526524|Erysipelotrichia	D	Belongs to the FtsK SpoIIIE SftA family	-	-	-	ko:K03466	-	-	-	-	ko00000,ko03036	3.A.12	-	-	FtsK_4TM,FtsK_SpoIIIE,Ftsk_gamma	bin.27	spoIIIE	sporulation_onset_and_checkpoints	30217	Poultry	d__Bacteria;	p__Firmicutes	c__Bacilli	o__Erysipelotrichales	f__Erysipelotrichaceae
3858750	877415.JNJQ01000040_gene2564	1.47e-55	188	COG0706@1|root,COG0706@2|Bacteria,1TQ0J@1239|Firmicutes,3VPDR@526524|Erysipelotrichia	526524|Erysipelotrichia	U	Membrane protein insertase, YidC Oxa1 family	-	-	-	ko:K03217	ko02024,ko03060,ko03070,map02024,map03060,map03070	M00335	-	-	ko00000,ko00001,ko00002,ko02044,ko03029	2.A.9	-	-	60KD_IMP	bin.27	spoIIIJ	sporulation_onset_and_checkpoints	30217	Poultry	d__Bacteria;	p__Firmicutes	c__Bacilli	o__Erysipelotrichales	f__Erysipelotrichaceae
3858554	904314.SEVCU012_2390	1.63e-59	191	COG0193@1|root,COG0193@2|Bacteria,1V3NB@1239|Firmicutes,4HH2Z@91061|Bacilli,4GX6G@90964|Staphylococcaceae	91061|Bacilli	J	The natural substrate for this enzyme may be peptidyl- tRNAs which drop off the ribosome during protein synthesis	pth	GO:0003674,GO:0003824,GO:0004045,GO:0016787,GO:0016788,GO:0052689,GO:0140098,GO:0140101	3.1.1.29	ko:K01056	-	-	-	-	ko00000,ko01000,ko03012	-	-	-	Pept_tRNA_hydro	bin.27	pth	sporulation_onset_and_checkpoints	30217	Poultry	d__Bacteria;	p__Firmicutes	c__Bacilli	o__Erysipelotrichales	f__Erysipelotrichaceae
3858679	545696.HOLDEFILI_01122	5.77e-20	86.7	COG2919@1|root,COG2919@2|Bacteria,1VJ3Q@1239|Firmicutes,3VRW8@526524|Erysipelotrichia	526524|Erysipelotrichia	D	Septum formation initiator	-	-	-	ko:K13052	-	-	-	-	ko00000,ko03036	-	-	-	DivIC	bin.27	divIC	sporulation_onset_and_checkpoints	30217	Poultry	d__Bacteria;	p__Firmicutes	c__Bacilli	o__Erysipelotrichales	f__Erysipelotrichaceae
3858104	545696.HOLDEFILI_01766	1.47e-80	261	COG0849@1|root,COG0849@2|Bacteria,1TP1Z@1239|Firmicutes,3VNTD@526524|Erysipelotrichia	526524|Erysipelotrichia	D	Cell division protein that is involved in the assembly of the Z ring. May serve as a membrane anchor for the Z ring	ftsA	-	-	ko:K03590	ko04112,map04112	-	-	-	ko00000,ko00001,ko03036,ko04812	-	-	-	FtsA,SHS2_FTSA	bin.27	ftsA	sporulation_onset_and_checkpoints	30217	Poultry	d__Bacteria;	p__Firmicutes	c__Bacilli	o__Erysipelotrichales	f__Erysipelotrichaceae
3858182	1211819.CALK01000024_gene1853	7.74e-102	301	COG2884@1|root,COG2884@2|Bacteria,1TP58@1239|Firmicutes,3VNQD@526524|Erysipelotrichia	526524|Erysipelotrichia	D	Psort location CytoplasmicMembrane, score 9.49	ftsE	-	-	ko:K09812	ko02010,map02010	M00256	-	-	ko00000,ko00001,ko00002,ko02000,ko03036	3.A.1.140	-	-	ABC_tran	bin.27	ftsE	sporulation_onset_and_checkpoints	30217	Poultry	d__Bacteria;	p__Firmicutes	c__Bacilli	o__Erysipelotrichales	f__Erysipelotrichaceae
3858181	877415.JNJQ01000023_gene2517	6.45e-77	243	COG2177@1|root,COG2177@2|Bacteria,1TPND@1239|Firmicutes,3VPUC@526524|Erysipelotrichia	526524|Erysipelotrichia	D	Part of the ABC transporter FtsEX involved in asymmetric cellular division facilitating the initiation of sporulation	ftsX	-	-	ko:K09811	ko02010,map02010	M00256	-	-	ko00000,ko00001,ko00002,ko02000,ko03036	3.A.1.140	-	-	FtsX	bin.27	ftsX	sporulation_onset_and_checkpoints	30217	Poultry	d__Bacteria;	p__Firmicutes	c__Bacilli	o__Erysipelotrichales	f__Erysipelotrichaceae
3858105	658659.HMPREF0983_02079	2.94e-124	369	COG0206@1|root,COG0206@2|Bacteria,1TP6W@1239|Firmicutes,3VNTG@526524|Erysipelotrichia	526524|Erysipelotrichia	D	Essential cell division protein that forms a contractile ring structure (Z ring) at the future cell division site. The regulation of the ring assembly controls the timing and the location of cell division. One of the functions of the FtsZ ring is to recruit other cell division proteins to the septum to produce a new cell wall between the dividing cells. Binds GTP and shows GTPase activity	ftsZ	-	-	ko:K03531	ko04112,map04112	-	-	-	ko00000,ko00001,ko02048,ko03036,ko04812	-	-	-	FtsZ_C,Tubulin	bin.27	ftsZ	sporulation_onset_and_checkpoints	30217	Poultry	d__Bacteria;	p__Firmicutes	c__Bacilli	o__Erysipelotrichales	f__Erysipelotrichaceae
3858749	1123263.AUKY01000140_gene661	1.97e-53	177	COG1847@1|root,COG1847@2|Bacteria,1V3IN@1239|Firmicutes,3VQC9@526524|Erysipelotrichia	526524|Erysipelotrichia	S	R3H domain protein	-	-	-	ko:K06346	-	-	-	-	ko00000	-	-	-	Jag_N,KH_4,R3H	bin.27	jag	sporulation_onset_and_checkpoints	30217	Poultry	d__Bacteria;	p__Firmicutes	c__Bacilli	o__Erysipelotrichales	f__Erysipelotrichaceae
3858714	1211819.CALK01000009_gene2777	2.04e-82	264	COG0772@1|root,COG0772@2|Bacteria,1TPT7@1239|Firmicutes,3VQ6M@526524|Erysipelotrichia	526524|Erysipelotrichia	D	Cell cycle protein, FtsW RodA SpoVE family	-	-	-	ko:K03588	ko04112,map04112	-	-	-	ko00000,ko00001,ko02000,ko03036	2.A.103.1	-	-	FTSW_RODA_SPOVE	bin.27	ftsW	sigE_regulon	30217	Poultry	d__Bacteria;	p__Firmicutes	c__Bacilli	o__Erysipelotrichales	f__Erysipelotrichaceae
3858482	679192.HMPREF9013_0858	2.34e-83	265	COG0787@1|root,COG0787@2|Bacteria,1TNYY@1239|Firmicutes,3VPKC@526524|Erysipelotrichia	526524|Erysipelotrichia	M	Catalyzes the interconversion of L-alanine and D- alanine. May also act on other amino acids	alr	-	5.1.1.1	ko:K01775	ko00473,ko01100,ko01502,map00473,map01100,map01502	-	R00401	RC00285	ko00000,ko00001,ko01000,ko01011	-	-	-	Ala_racemase_C,Ala_racemase_N	bin.27	alr	sigE_regulon	30217	Poultry	d__Bacteria;	p__Firmicutes	c__Bacilli	o__Erysipelotrichales	f__Erysipelotrichaceae
3858179	650150.ERH_1547	1.29e-72	245	COG0793@1|root,COG3409@1|root,COG0793@2|Bacteria,COG3409@2|Bacteria,1TPBI@1239|Firmicutes,3VPKZ@526524|Erysipelotrichia	526524|Erysipelotrichia	M	Belongs to the peptidase S41A family	-	-	3.4.21.102	ko:K03797	-	-	-	-	ko00000,ko01000,ko01002	-	-	-	PDZ_2,PG_binding_1,Peptidase_S41	bin.27	ctpB	sigE_regulon	30217	Poultry	d__Bacteria;	p__Firmicutes	c__Bacilli	o__Erysipelotrichales	f__Erysipelotrichaceae
[truncated: 1,544 more rows]
