# Supplementary material for: Prediction of sporulating Firmicutes from uncultured gut microbiota using SpoMAG, an ensemble learning tool
Source: PeerJ. 2025 Oct 17;13:e20232. doi: 10.7717/peerj.20232 (PMC12536801; doi:10.7717/peerj.20232)
Supplement: Supplemental Information 10 [file peerj-13-20232-s010.csv]

workflow_annotation	RF_Probability	SVM_Probability	Domain	Phylum	Class	Order	Family	Genus	Species	Meta_Prediction	Meta_Probability_Sporulating	Quality	Class	Host
31380	0.556	0.597130865878011	d__Bacteria;	p__Firmicutes	c__Clostridia	o__Monoglobales	f__Monoglobaceae	g__Monoglobus	s__Monoglobus	Non-sporulating	0.26	High-Quality	c__Clostridia	Human
31381	0.398	0.416021782285479	d__Bacteria;	p__Firmicutes	c__Clostridia	o__Christensenellales	f__CAG-552	g__CAG-552	s__CAG-552	Non-sporulating	0	High-Quality	c__Clostridia	Human
31382	0.438	0.508117300555289	d__Bacteria;	p__Firmicutes	c__Clostridia	o__Oscillospirales	f__Ruminococcaceae	g__Ruminococcus_D	s__Ruminococcus_D	Non-sporulating	0	High-Quality	c__Clostridia	Human
31389	0.428	0.484990455285169	d__Bacteria;	p__Firmicutes	c__Clostridia	o__Christensenellales	f__CAG-138	g__RUG472	s__RUG472	Non-sporulating	0	High-Quality	c__Clostridia	Human
31395	0.33	0.502400496916051	d__Bacteria;	p__Firmicutes	c__Clostridia	o__Lachnospirales	f__Lachnospiraceae			Non-sporulating	0	High-Quality	c__Clostridia	Human
31396	0.586	0.670534300622589	d__Bacteria;	p__Firmicutes	c__Clostridia	o__Lachnospirales	f__Lachnospiraceae	g__Herbinix		Non-sporulating	0.378	High-Quality	c__Clostridia	Human
31398	0.362	0.499378637941724	d__Bacteria;	p__Firmicutes	c__Clostridia	o__Lachnospirales	f__Lachnospiraceae	g__Lachnoclostridium		Non-sporulating	0	High-Quality	c__Clostridia	Human
31402	0.464	0.569317131977848	d__Bacteria;	p__Firmicutes	c__Clostridia	o__Oscillospirales	f__Ruminococcaceae	g__Ruminococcus_C	s__Ruminococcus_C	Non-sporulating	0	High-Quality	c__Clostridia	Human
31405	0.442	0.526339321575015	d__Bacteria;	p__Firmicutes	c__Clostridia	o__Oscillospirales	f__Oscillospiraceae	g__Oscillibacter		Non-sporulating	0	High-Quality	c__Clostridia	Human
31411	0.326	0.465769361287437	d__Bacteria;	p__Firmicutes	c__Clostridia	o__Lachnospirales	f__Lachnospiraceae	g__Butyrivibrio_A	s__Butyrivibrio_A	Non-sporulating	0	High-Quality	c__Clostridia	Human
31489	0.58	0.633680875788891	d__Bacteria;	p__Firmicutes	c__Clostridia	o__Oscillospirales	f__Ruminococcaceae	g__UBA3818		Sporulating	0.68	High-Quality	c__Clostridia	Human
31549	0.496	0.507555958651396	d__Bacteria;	p__Firmicutes	c__Clostridia	o__Christensenellales	f__CAG-314	g__CAG-314	s__CAG-314	Non-sporulating	0.006	High-Quality	c__Clostridia	Human
31599	0.038	0.0495557218453961	d__Bacteria;	p__Firmicutes	c__Clostridia	o__Christensenellales	f__Christensenellaceae	g__Christensenella	s__Christensenella	Non-sporulating	0	High-Quality	c__Clostridia	Human
31680	0.404	0.486788457408182	d__Bacteria;	p__Firmicutes	c__Clostridia	o__Oscillospirales	f__Acutalibacteraceae	g__UMGS1623		Non-sporulating	0	High-Quality	c__Clostridia	Human
31743	0.662	0.668751825803819	d__Bacteria;	p__Firmicutes	c__Clostridia	o__Clostridiales	f__Clostridiaceae			Sporulating	0.676	High-Quality	c__Clostridia	Human
31805	0.472	0.601590755499189	d__Bacteria;	p__Firmicutes	c__Clostridia	o__Lachnospirales	f__Lachnospiraceae	g__Lachnoclostridium	s__Lachnoclostridium	Non-sporulating	0.014	High-Quality	c__Clostridia	Human
31832	0.392	0.44383855801395	d__Bacteria;	p__Firmicutes	c__Clostridia	o__Christensenellales	f__Borkfalkiaceae	g__UBA10281	s__UBA10281	Non-sporulating	0	High-Quality	c__Clostridia	Human
31835	0.472	0.504116207192409	d__Bacteria;	p__Firmicutes	c__Clostridia	o__Christensenellales	f__CAG-138			Non-sporulating	0	High-Quality	c__Clostridia	Human
31850	0.764	0.751652001599634	d__Bacteria;	p__Firmicutes	c__Clostridia	o__Clostridiales	f__Clostridiaceae			Sporulating	1	High-Quality	c__Clostridia	Human
31851	0.554	0.598548920463316	d__Bacteria;	p__Firmicutes	c__Clostridia	o__Oscillospirales	f__Ruminococcaceae	g__Angelakisella		Non-sporulating	0.26	High-Quality	c__Clostridia	Human
31859	0.412	0.49638298817865	d__Bacteria;	p__Firmicutes	c__Clostridia	o__Christensenellales	f__Christensenellaceae	g__QAKS01	s__QAKS01	Non-sporulating	0	High-Quality	c__Clostridia	Human
31860	0.274	0.368089157213533	d__Bacteria;	p__Firmicutes	c__Clostridia	o__Oscillospirales	f__Acutalibacteraceae	g__Eubacterium_R	s__Eubacterium_R	Non-sporulating	0	High-Quality	c__Clostridia	Human
31861	0.486	0.637888241172663	d__Bacteria;	p__Firmicutes	c__Clostridia	o__Lachnospirales	f__Lachnospiraceae	g__Herbinix		Non-sporulating	0.186	High-Quality	c__Clostridia	Human
31863	0.488	0.537336478565252	d__Bacteria;	p__Firmicutes	c__Clostridia	o__Oscillospirales	f__Ruminococcaceae	g__Angelakisella		Non-sporulating	0.002	High-Quality	c__Clostridia	Human
31866	0.384	0.464032210729844	d__Bacteria;	p__Firmicutes	c__Clostridia	o__Oscillospirales	f__Oscillospiraceae	g__CAG-110	s__CAG-110	Non-sporulating	0	High-Quality	c__Clostridia	Human
31874	0.008	0.0449750659929981	d__Bacteria;	p__Firmicutes	c__Clostridia	o__Lachnospirales	f__Lachnospiraceae	g__UBA4285	s__UBA4285	Non-sporulating	0	High-Quality	c__Clostridia	Human
31876	0.338	0.477240625037847	d__Bacteria;	p__Firmicutes	c__Clostridia	o__Lachnospirales	f__Lachnospiraceae	g__Butyrivibrio_A	s__Butyrivibrio_A	Non-sporulating	0	High-Quality	c__Clostridia	Human
31882	0.554	0.654660117814457	d__Bacteria;	p__Firmicutes	c__Clostridia	o__UMGS1883	f__UMGS1883	g__UMGS1540	s__UMGS1540	Non-sporulating	0.478	High-Quality	c__Clostridia	Human
31886	0.536	0.595473003763628	d__Bacteria;	p__Firmicutes	c__Clostridia	o__Oscillospirales	f__Ruminococcaceae	g__Ruminococcus_F	s__Ruminococcus_F	Non-sporulating	0.036	High-Quality	c__Clostridia	Human
31893	0.528	0.61988781834987	d__Bacteria;	p__Firmicutes	c__Clostridia	o__Tissierellales	f__Sedimentibacteraceae	g__Sedimentibacter		Non-sporulating	0.066	High-Quality	c__Clostridia	Human
31895	0.286	0.469437777632414	d__Bacteria;	p__Firmicutes	c__Clostridia	o__Lachnospirales	f__Lachnospiraceae	g__RUG115	s__RUG115	Non-sporulating	0	High-Quality	c__Clostridia	Human
31898	0.52	0.621134131712345	d__Bacteria;	p__Firmicutes	c__Clostridia	o__Oscillospirales	f__Acutalibacteraceae	g__Clostridium_A	s__Clostridium_A	Non-sporulating	0.092	High-Quality	c__Clostridia	Human
31909	0.342	0.428818902450339	d__Bacteria;	p__Firmicutes	c__Clostridia	o__Oscillospirales	f__CAG-382	g__UCG-010	s__UCG-010	Non-sporulating	0	High-Quality	c__Clostridia	Human
31910	0.326	0.417104834491081	d__Bacteria;	p__Firmicutes	c__Clostridia	o__Oscillospirales	f__Acutalibacteraceae	g__Eubacterium_R	s__Eubacterium_R	Non-sporulating	0	High-Quality	c__Clostridia	Human
31937	0.278	0.381401983206	d__Bacteria;	p__Firmicutes	c__Clostridia	o__Lachnospirales	f__Lachnospiraceae	g__Blautia_A	s__Blautia_A	Non-sporulating	0	High-Quality	c__Clostridia	Human
31950	0.376	0.43248807770326	d__Bacteria;	p__Firmicutes	c__Clostridia	o__Oscillospirales	f__Acutalibacteraceae	g__Ruminococcus_E	s__Ruminococcus_E	Non-sporulating	0	High-Quality	c__Clostridia	Human
31962	0.53	0.594555843368017	d__Bacteria;	p__Firmicutes	c__Clostridia	o__Oscillospirales	f__Oscillospiraceae	g__Intestinimonas	s__Intestinimonas	Non-sporulating	0.036	High-Quality	c__Clostridia	Human
31964	0.272	0.42827568562235	d__Bacteria;	p__Firmicutes	c__Clostridia	o__Lachnospirales	f__Lachnospiraceae	g__Coprococcus	s__Coprococcus	Non-sporulating	0	High-Quality	c__Clostridia	Human
31987	0.374	0.514880209884114	d__Bacteria;	p__Firmicutes	c__Clostridia	o__Lachnospirales	f__Lachnospiraceae	g__Enterocloster	s__Enterocloster	Non-sporulating	0	High-Quality	c__Clostridia	Human
31998	0.386	0.454751540714812	d__Bacteria;	p__Firmicutes	c__Clostridia	o__Christensenellales	f__Borkfalkiaceae	g__UBA10281	s__UBA10281	Non-sporulating	0	High-Quality	c__Clostridia	Human
32008	0.57	0.666834154615695	d__Bacteria;	p__Firmicutes	c__Clostridia	o__Oscillospirales	f__Ruminococcaceae	g__Anaerotruncus	s__Anaerotruncus	Non-sporulating	0.498	High-Quality	c__Clostridia	Human
32010	0.052	0.0568176686770674	d__Bacteria;	p__Firmicutes	c__Clostridia	o__Christensenellales	f__Christensenellaceae	g__Christensenella	s__Christensenella	Non-sporulating	0	High-Quality	c__Clostridia	Human
32012	0.46	0.506029507396738	d__Bacteria;	p__Firmicutes	c__Clostridia	o__Christensenellales	f__UBA1750	g__UBA7102	s__UBA7102	Non-sporulating	0	High-Quality	c__Clostridia	Human
32022	0.802	0.82507530683828	d__Bacteria;	p__Firmicutes	c__Clostridia	o__Acetivibrionales	f__Acetivibrionaceae			Sporulating	1	High-Quality	c__Clostridia	Human
32023	0.476	0.560895004341253	d__Bacteria;	p__Firmicutes	c__Clostridia	o__Christensenellales	f__CAG-74	g__UMGS1633	s__UMGS1633	Non-sporulating	0	High-Quality	c__Clostridia	Human
32024	0.49	0.464196839496659	d__Bacteria;	p__Firmicutes	c__Clostridia	o__Peptostreptococcales	f__Peptostreptococcaceae	g__Intestinibacter	s__Intestinibacter	Non-sporulating	0.006	High-Quality	c__Clostridia	Human
32033	0.416	0.514988330538883	d__Bacteria;	p__Firmicutes	c__Clostridia	o__Oscillospirales	f__QAMX01	g__QAMX01	s__QAMX01	Non-sporulating	0	High-Quality	c__Clostridia	Human
32038	0.256	0.323754198776304	d__Bacteria;	p__Firmicutes	c__Clostridia	o__Lachnospirales	f__Lachnospiraceae	g__KLE1615	s__KLE1615	Non-sporulating	0	High-Quality	c__Clostridia	Human
32044	0.356	0.410446387086192	d__Bacteria;	p__Firmicutes	c__Clostridia	o__Oscillospirales	f__CAG-272	g__CAG-448	s__CAG-448	Non-sporulating	0	High-Quality	c__Clostridia	Human
32047	0.246	0.410998113725105	d__Bacteria;	p__Firmicutes	c__Clostridia	o__Lachnospirales	f__Lachnospiraceae	g__CAG-194	s__CAG-194	Non-sporulating	0	High-Quality	c__Clostridia	Human
32061	0.466	0.591335190853343	d__Bacteria;	p__Firmicutes	c__Clostridia	o__Christensenellales	f__CAG-74	g__OEMS01		Non-sporulating	0	High-Quality	c__Clostridia	Human
32062	0.742	0.774153717955365	d__Bacteria;	p__Firmicutes	c__Clostridia	o__Acetivibrionales	f__Acetivibrionaceae			Sporulating	1	High-Quality	c__Clostridia	Human
32064	0.816	0.779667893773901	d__Bacteria;	p__Firmicutes	c__Clostridia	o__Acetivibrionales	f__Acetivibrionaceae	g__Ruminiclostridium		Sporulating	0.99	High-Quality	c__Clostridia	Human
32081	0.314	0.48474072717856	d__Bacteria;	p__Firmicutes	c__Clostridia	o__Lachnospirales	f__Lachnospiraceae	g__Faecalimonas	s__Faecalimonas	Non-sporulating	0	High-Quality	c__Clostridia	Human
32083	0.218	0.403268631130949	d__Bacteria;	p__Firmicutes	c__Clostridia	o__Lachnospirales	f__Lachnospiraceae	g__Anaerostipes	s__Anaerostipes	Non-sporulating	0	High-Quality	c__Clostridia	Human
32092	0.32	0.400464806871559	d__Bacteria;	p__Firmicutes	c__Clostridia	o__Oscillospirales	f__Ruminococcaceae	g__Gemmiger	s__Gemmiger	Non-sporulating	0	High-Quality	c__Clostridia	Human
32094	0.692	0.700366788193458	d__Bacteria;	p__Firmicutes	c__Clostridia	o__Acetivibrionales	f__Acetivibrionaceae			Sporulating	0.954	High-Quality	c__Clostridia	Human
32100	0.398	0.494716498713836	d__Bacteria;	p__Firmicutes	c__Clostridia	o__Oscillospirales	f__Acutalibacteraceae	g__CAG-217	s__CAG-217	Non-sporulating	0	High-Quality	c__Clostridia	Human
32103	0.508	0.575857279365167	d__Bacteria;	p__Firmicutes	c__Clostridia	o__Christensenellales	f__CAG-138	g__UBA1685	s__UBA1685	Non-sporulating	0.014	High-Quality	c__Clostridia	Human
32107	0.436	0.457467705706345	d__Bacteria;	p__Firmicutes	c__Clostridia	o__Peptostreptococcales	f__Anaerovoracaceae	g__UBA1191	s__UBA1191	Non-sporulating	0	High-Quality	c__Clostridia	Human
32110	0.484	0.554438936584145	d__Bacteria;	p__Firmicutes	c__Clostridia	o__Oscillospirales	f__Oscillospiraceae	g__CAG-110	s__CAG-110	Non-sporulating	0.002	High-Quality	c__Clostridia	Human
32118	0.494	0.630030155621403	d__Bacteria;	p__Firmicutes	c__Clostridia	o__Oscillospirales	f__Acutalibacteraceae	g__Clostridium_E		Non-sporulating	0.234	High-Quality	c__Clostridia	Human
32140	0.752	0.766363453834976	d__Bacteria;	p__Firmicutes	c__Clostridia	o__Acetivibrionales	f__Acetivibrionaceae			Sporulating	1	High-Quality	c__Clostridia	Human
32155	0.53	0.68144944123031	d__Bacteria;	p__Firmicutes	c__Clostridia	o__Oscillospirales	f__Ruminococcaceae	g__SZUA-444		Non-sporulating	0.108	High-Quality	c__Clostridia	Human
32156	0.574	0.632369592167911	d__Bacteria;	p__Firmicutes	c__Clostridia	o__Monoglobales_A	f__UBA1381	g__CAG-41	s__CAG-41	Sporulating	0.68	High-Quality	c__Clostridia	Human
32162	0.454	0.546914794066965	d__Bacteria;	p__Firmicutes	c__Clostridia	o__Oscillospirales	f__Ruminococcaceae	g__Negativibacillus	s__Negativibacillus	Non-sporulating	0	High-Quality	c__Clostridia	Human
32182	0.442	0.53052514403111	d__Bacteria;	p__Firmicutes	c__Clostridia	o__Oscillospirales	f__Acutalibacteraceae	g__Ruminococcus_E	s__Ruminococcus_E	Non-sporulating	0	High-Quality	c__Clostridia	Human
32188	0.34	0.512390352378105	d__Bacteria;	p__Firmicutes	c__Clostridia	o__Lachnospirales	f__Lachnospiraceae	g__Mediterraneibacter	s__Mediterraneibacter	Non-sporulating	0	High-Quality	c__Clostridia	Human
32194	0.442	0.513520997732876	d__Bacteria;	p__Firmicutes	c__Clostridia	o__Oscillospirales	f__Ruminococcaceae	g__Anaerotruncus	s__Anaerotruncus	Non-sporulating	0	High-Quality	c__Clostridia	Human
32201	0.488	0.607236410968275	d__Bacteria;	p__Firmicutes	c__Clostridia	o__Oscillospirales	f__Butyricicoccaceae			Non-sporulating	0.016	High-Quality	c__Clostridia	Human
32217	0.526	0.555913752154348	d__Bacteria;	p__Firmicutes	c__Clostridia	o__Oscillospirales	f__Oscillospiraceae	g__UBA5446	s__UBA5446	Non-sporulating	0.034	High-Quality	c__Clostridia	Human
32223	0.29	0.413320106929095	d__Bacteria;	p__Firmicutes	c__Clostridia	o__Lachnospirales	f__Lachnospiraceae	g__CAG-127	s__CAG-127	Non-sporulating	0	High-Quality	c__Clostridia	Human
32224	0.818	0.808755509093926	d__Bacteria;	p__Firmicutes	c__Clostridia	o__Acetivibrionales	f__Acetivibrionaceae	g__Ruminiclostridium		Sporulating	1	High-Quality	c__Clostridia	Human
32226	0.254	0.443308245649886	d__Bacteria;	p__Firmicutes	c__Clostridia	o__Lachnospirales	f__Lachnospiraceae	g__Mediterraneibacter	s__Mediterraneibacter	Non-sporulating	0	High-Quality	c__Clostridia	Human
32231	0.616	0.579191642223578	d__Bacteria;	p__Firmicutes	c__Clostridia	o__Peptostreptococcales	f__Peptostreptococcaceae	g__Terrisporobacter	s__Terrisporobacter	Non-sporulating	0.236	High-Quality	c__Clostridia	Human
32234	0.416	0.466284151893372	d__Bacteria;	p__Firmicutes	c__Clostridia	o__Christensenellales	f__UBA1750	g__UBA7102		Non-sporulating	0	High-Quality	c__Clostridia	Human
32252	0.046	0.0515811122112371	d__Bacteria;	p__Firmicutes	c__Clostridia	o__Christensenellales	f__Christensenellaceae	g__Christensenella	s__Christensenella	Non-sporulating	0	High-Quality	c__Clostridia	Human
32256	0.426	0.560794965752263	d__Bacteria;	p__Firmicutes	c__Clostridia	o__Oscillospirales	f__Oscillospiraceae	g__NK3B98	s__NK3B98	Non-sporulating	0	High-Quality	c__Clostridia	Human
32371	0.256	0.407049866457696	d__Bacteria;	p__Firmicutes	c__Clostridia	o__Lachnospirales	f__Lachnospiraceae	g__Dorea	s__Dorea	Non-sporulating	0	High-Quality	c__Clostridia	Human
32377	0.578	0.651508413966586	d__Bacteria;	p__Firmicutes	c__Clostridia	o__Christensenellales	f__Christensenellaceae			Sporulating	0.536	High-Quality	c__Clostridia	Human
32388	0.406	0.446535627310037	d__Bacteria;	p__Firmicutes	c__Clostridia	o__Oscillospirales	f__Ruminococcaceae	g__Ruthenibacterium	s__Ruthenibacterium	Non-sporulating	0	High-Quality	c__Clostridia	Human
32391	0.798	0.773976325684413	d__Bacteria;	p__Firmicutes	c__Clostridia	o__Clostridiales	f__Clostridiaceae	g__Clostridium	s__Clostridium	Sporulating	1	High-Quality	c__Clostridia	Human
32397	0.29	0.424032176262983	d__Bacteria;	p__Firmicutes	c__Clostridia	o__Lachnospirales	f__Lachnospiraceae	g__Acetatifactor	s__Acetatifactor	Non-sporulating	0	High-Quality	c__Clostridia	Human
32399	0.476	0.567967201905346	d__Bacteria;	p__Firmicutes	c__Clostridia	o__Oscillospirales	f__Ruminococcaceae	g__UBA1394	s__UBA1394	Non-sporulating	0	High-Quality	c__Clostridia	Human
32404	0.444	0.531443794126269	d__Bacteria;	p__Firmicutes	c__Clostridia	o__Christensenellales	f__CAG-138			Non-sporulating	0	High-Quality	c__Clostridia	Human
32406	0.274	0.494480598787852	d__Bacteria;	p__Firmicutes	c__Clostridia	o__Lachnospirales	f__Lachnospiraceae	g__CAG-603	s__CAG-603	Non-sporulating	0	High-Quality	c__Clostridia	Human
32407	0.4	0.497897423573155	d__Bacteria;	p__Firmicutes	c__Clostridia	o__Lachnospirales	f__Lachnospiraceae	g__Bariatricus	s__Bariatricus	Non-sporulating	0	High-Quality	c__Clostridia	Human
32408	0.41	0.588373955962024	d__Bacteria;	p__Firmicutes	c__Clostridia	o__Lachnospirales	f__Lachnospiraceae	g__Anaerocolumna		Non-sporulating	0	High-Quality	c__Clostridia	Human
32409	0.46	0.526324812606474	d__Bacteria;	p__Firmicutes	c__Clostridia	o__Oscillospirales	f__Oscillospiraceae	g__Lawsonibacter	s__Lawsonibacter	Non-sporulating	0	High-Quality	c__Clostridia	Human
32411	0.474	0.510168804936453	d__Bacteria;	p__Firmicutes	c__Clostridia	o__Oscillospirales	f__CAG-272	g__CAG-841	s__CAG-841	Non-sporulating	0	High-Quality	c__Clostridia	Human
32426	0.552	0.668333111218638	d__Bacteria;	p__Firmicutes	c__Clostridia	o__Oscillospirales	f__Ruminococcaceae	g__HGM13222	s__HGM13222	Non-sporulating	0.464	High-Quality	c__Clostridia	Human
32432	0.01	0.0512494917896641	d__Bacteria;	p__Firmicutes	c__Clostridia	o__Acetivibrionales	f__DSM-8532			Non-sporulating	0	High-Quality	c__Clostridia	Human
32439	0.608	0.705782363751952	d__Bacteria;	p__Firmicutes	c__Clostridia	o__Christensenellales	f__QAND01			Non-sporulating	0.376	High-Quality	c__Clostridia	Human
32441	0.522	0.599534177138504	d__Bacteria;	p__Firmicutes	c__Clostridia	o__Christensenellales	f__CAG-138	g__UBA7707		Non-sporulating	0.044	High-Quality	c__Clostridia	Human
32452	0.82	0.77509831951519	d__Bacteria;	p__Firmicutes	c__Clostridia	o__Acetivibrionales	f__Acetivibrionaceae			Sporulating	0.998	High-Quality	c__Clostridia	Human
29107	0.006	0.0361777115386281	d__Bacteria;	p__Firmicutes	c__Clostridia	o__Christensenellales	f__CAG-74	g__Firm-11		Non-sporulating	0	High-Quality	c__Clostridia	Swine
29111	0.51	0.613741428771333	d__Bacteria;	p__Firmicutes	c__Clostridia	o__Christensenellales	f__SZUA-584			Non-sporulating	0.044	High-Quality	c__Clostridia	Swine
29114	0.418	0.560526963075528	d__Bacteria;	p__Firmicutes	c__Clostridia	o__Lachnospirales	f__Lachnospiraceae	g__Anaerocolumna		Non-sporulating	0	High-Quality	c__Clostridia	Swine
29115	0.01	0.0334543422535474	d__Bacteria;	p__Firmicutes	c__Clostridia	o__Peptostreptococcales	f__Anaerovoracaceae	g__S5-A14a	s__S5-A14a	Non-sporulating	0	High-Quality	c__Clostridia	Swine
29121	0.014	0.0519892612311113	d__Bacteria;	p__Firmicutes	c__Clostridia	o__Christensenellales	f__CAG-138	g__UBA7703		Non-sporulating	0	High-Quality	c__Clostridia	Swine
29128	0.778	0.776741187622933	d__Bacteria;	p__Firmicutes	c__Clostridia	o__Acetivibrionales	f__Acetivibrionaceae			Sporulating	0.998	High-Quality	c__Clostridia	Swine
29139	0.012	0.0446839649203904	d__Bacteria;	p__Firmicutes	c__Clostridia	o__Tissierellales	f__Peptoniphilaceae	g__Peptoniphilus_C		Non-sporulating	0	High-Quality	c__Clostridia	Swine
29152	0.344	0.413148282820311	d__Bacteria;	p__Firmicutes	c__Clostridia	o__Oscillospirales	f__Ruminococcaceae	g__Ruthenibacterium	s__Ruthenibacterium	Non-sporulating	0	High-Quality	c__Clostridia	Swine
29162	0.802	0.82507530683828	d__Bacteria;	p__Firmicutes	c__Clostridia	o__Acetivibrionales	f__Acetivibrionaceae			Sporulating	1	High-Quality	c__Clostridia	Swine
29170	0.544	0.660445353953483	d__Bacteria;	p__Firmicutes	c__Clostridia	o__Christensenellales				Non-sporulating	0.206	High-Quality	c__Clostridia	Swine
29177	0.442	0.502018343712357	d__Bacteria;	p__Firmicutes	c__Clostridia	o__Christensenellales	f__DTU072	g__CAG-1782		Non-sporulating	0	High-Quality	c__Clostridia	Swine
29178	0.832	0.816062799094332	d__Bacteria;	p__Firmicutes	c__Clostridia	o__Acetivibrionales	f__Acetivibrionaceae	g__Ruminiclostridium		Sporulating	1	High-Quality	c__Clostridia	Swine
29180	0.508	0.607774051828068	d__Bacteria;	p__Firmicutes	c__Clostridia	o__Christensenellales	f__CAG-74			Non-sporulating	0.028	High-Quality	c__Clostridia	Swine
29254	0.044	0.0473632489902417	d__Bacteria;	p__Firmicutes	c__Clostridia	o__Tissierellales	f__Peptoniphilaceae	g__Ndongobacter		Non-sporulating	0	High-Quality	c__Clostridia	Swine
29261	0.5	0.580229941390992	d__Bacteria;	p__Firmicutes	c__Clostridia	o__Oscillospirales	f__Ruminococcaceae			Non-sporulating	0.014	High-Quality	c__Clostridia	Swine
29264	0.008	0.0313207113178678	d__Bacteria;	p__Firmicutes	c__Clostridia	o__Tissierellales	f__Peptoniphilaceae			Non-sporulating	0	High-Quality	c__Clostridia	Swine
29279	0	0.031054038226866	d__Bacteria;	p__Firmicutes	c__Clostridia	o__Saccharofermentanales	f__Saccharofermentanaceae			Non-sporulating	0	High-Quality	c__Clostridia	Swine
29294	0.826	0.835383630319461	d__Bacteria;	p__Firmicutes	c__Clostridia	o__Acetivibrionales	f__Acetivibrionaceae			Sporulating	1	High-Quality	c__Clostridia	Swine
29299	0.008	0.0273902603219378	d__Bacteria;	p__Firmicutes	c__Clostridia	o__Tissierellales	f__Peptoniphilaceae	g__Anaerococcus		Non-sporulating	0	High-Quality	c__Clostridia	Swine
29300	0.422	0.489154791865316	d__Bacteria;	p__Firmicutes	c__Clostridia	o__Oscillospirales	f__Oscillospiraceae	g__Oscillibacter	s__Oscillibacter	Non-sporulating	0	High-Quality	c__Clostridia	Swine
29307	0.288	0.474884153665084	d__Bacteria;	p__Firmicutes	c__Clostridia	o__Lachnospirales	f__Lachnospiraceae			Non-sporulating	0	High-Quality	c__Clostridia	Swine
29308	0.048	0.048033616107664	d__Bacteria;	p__Firmicutes	c__Clostridia	o__Tissierellales	f__Peptoniphilaceae	g__Ezakiella		Non-sporulating	0	High-Quality	c__Clostridia	Swine
29318	0.466	0.536331501007812	d__Bacteria;	p__Firmicutes	c__Clostridia	o__Christensenellales	f__CAG-74	g__RUG11247		Non-sporulating	0	High-Quality	c__Clostridia	Swine
29331	0.448	0.526123232873204	d__Bacteria;	p__Firmicutes	c__Clostridia	o__Oscillospirales	f__Ruminococcaceae	g__HUN007		Non-sporulating	0	High-Quality	c__Clostridia	Swine
29336	0.724	0.723647994281578	d__Bacteria;	p__Firmicutes	c__Clostridia	o__Clostridiales	f__Clostridiaceae	g__Clostridium		Sporulating	1	High-Quality	c__Clostridia	Swine
29356	0.786	0.775837272380587	d__Bacteria;	p__Firmicutes	c__Clostridia	o__Acetivibrionales	f__Acetivibrionaceae	g__Ruminiclostridium		Sporulating	0.998	High-Quality	c__Clostridia	Swine
29365	0.428	0.490672085983617	d__Bacteria;	p__Firmicutes	c__Clostridia	o__Christensenellales	f__CAG-74	g__Firm-11		Non-sporulating	0	High-Quality	c__Clostridia	Swine
29366	0.048	0.049121254200831	d__Bacteria;	p__Firmicutes	c__Clostridia	o__Oscillospirales	f__Ruminococcaceae	g__Pygmaiobacter		Non-sporulating	0	High-Quality	c__Clostridia	Swine
29369	0.048	0.0673764615642778	d__Bacteria;	p__Firmicutes	c__Clostridia	o__Christensenellales	f__Christensenellaceae	g__Christensenella		Non-sporulating	0	High-Quality	c__Clostridia	Swine
29375	0	0.0303778238716307	d__Bacteria;	p__Firmicutes	c__Clostridia	o__Saccharofermentanales	f__DTU023	g__SFGY01	s__SFGY01	Non-sporulating	0	High-Quality	c__Clostridia	Swine
29378	0.532	0.615319927393476	d__Bacteria;	p__Firmicutes	c__Clostridia	o__Christensenellales	f__CAG-74			Non-sporulating	0.066	High-Quality	c__Clostridia	Swine
29387	0.432	0.580430122900927	d__Bacteria;	p__Firmicutes	c__Clostridia	o__Lachnospirales	f__Lachnospiraceae	g__Anaerocolumna	s__Anaerocolumna	Non-sporulating	0	High-Quality	c__Clostridia	Swine
29461	0.798	0.769180501969747	d__Bacteria;	p__Firmicutes	c__Clostridia	o__Clostridiales	f__Clostridiaceae	g__Clostridium	s__Clostridium	Sporulating	1	High-Quality	c__Clostridia	Swine
29465	0.472	0.56708107626579	d__Bacteria;	p__Firmicutes	c__Clostridia	o__Oscillospirales	f__Ruminococcaceae	g__D5		Non-sporulating	0	High-Quality	c__Clostridia	Swine
29553	0.518	0.603810779354109	d__Bacteria;	p__Firmicutes	c__Clostridia	o__Christensenellales	f__CAG-138			Non-sporulating	0.028	High-Quality	c__Clostridia	Swine
29559	0.704	0.733014079063934	d__Bacteria;	p__Firmicutes	c__Clostridia	o__Acetivibrionales	f__DSM-8532	g__DTU059		Sporulating	0.998	High-Quality	c__Clostridia	Swine
29566	0.564	0.657039525978412	d__Bacteria;	p__Firmicutes	c__Clostridia	o__Lachnospirales	f__Lachnospiraceae	g__Herbinix		Non-sporulating	0.496	High-Quality	c__Clostridia	Swine
29573	0.008	0.0353611595592835	d__Bacteria;	p__Firmicutes	c__Clostridia	o__Peptostreptococcales	f__Peptostreptococcaceae	g__Peptostreptococcus	s__Peptostreptococcus	Non-sporulating	0	High-Quality	c__Clostridia	Swine
29577	0.462	0.505304212667976	d__Bacteria;	p__Firmicutes	c__Clostridia	o__Christensenellales	f__CAG-74	g__JAAYOH01		Non-sporulating	0	High-Quality	c__Clostridia	Swine
29581	0.034	0.0503428770501473	d__Bacteria;	p__Firmicutes	c__Clostridia	o__Peptostreptococcales	f__Anaerovoracaceae	g__S5-A14a		Non-sporulating	0	High-Quality	c__Clostridia	Swine
29601	0.012	0.0472721214417191	d__Bacteria;	p__Firmicutes	c__Clostridia	o__DUPQ01	f__DUPQ01	g__DUPQ01	s__DUPQ01	Non-sporulating	0	High-Quality	c__Clostridia	Swine
29608	0.578	0.644054607288603	d__Bacteria;	p__Firmicutes	c__Clostridia	o__Oscillospirales	f__Ruminococcaceae			Sporulating	0.568	High-Quality	c__Clostridia	Swine
29618	0.008	0.0609250537244056	d__Bacteria;	p__Firmicutes	c__Clostridia	o__Acetivibrionales	f__DSM-8532			Non-sporulating	0	High-Quality	c__Clostridia	Swine
29633	0.562	0.586960188825557	d__Bacteria;	p__Firmicutes	c__Clostridia	o__Christensenellales	f__CAG-138	g__Phil1	s__Phil1	Non-sporulating	0.258	High-Quality	c__Clostridia	Swine
29639	0.892	0.835066297547028	d__Bacteria;	p__Firmicutes	c__Clostridia	o__Acetivibrionales	f__Acetivibrionaceae	g__Acetivibrio		Sporulating	1	High-Quality	c__Clostridia	Swine
29656	0.544	0.638834862416898	d__Bacteria;	p__Firmicutes	c__Clostridia	o__Lachnospirales	f__Lachnospiraceae	g__Herbinix		Non-sporulating	0.342	High-Quality	c__Clostridia	Swine
29659	0.502	0.606542054431343	d__Bacteria;	p__Firmicutes	c__Clostridia	o__Oscillospirales	f__Ruminococcaceae	g__D5		Non-sporulating	0.028	High-Quality	c__Clostridia	Swine
29668	0.554	0.635566423260838	d__Bacteria;	p__Firmicutes	c__Clostridia	o__Christensenellales	f__Christensenellaceae			Sporulating	0.676	High-Quality	c__Clostridia	Swine
29675	0.546	0.597458781523062	d__Bacteria;	p__Firmicutes	c__Clostridia	o__Christensenellales	f__CAG-138			Non-sporulating	0.09	High-Quality	c__Clostridia	Swine
29678	0	0.0508904131224073	d__Bacteria;	p__Firmicutes	c__Clostridia	o__Lachnospirales	f__Lachnospiraceae			Non-sporulating	0	High-Quality	c__Clostridia	Swine
29683	0.726	0.7046874244162	d__Bacteria;	p__Firmicutes	c__Clostridia	o__Acetivibrionales	f__Acetivibrionaceae	g__Ruminiclostridium		Sporulating	0.958	High-Quality	c__Clostridia	Swine
29684	0.306	0.488669011603346	d__Bacteria;	p__Firmicutes	c__Clostridia	o__Lachnospirales	f__Lachnospiraceae	g__SZUA-378		Non-sporulating	0	High-Quality	c__Clostridia	Swine
29693	0.57	0.645759280313794	d__Bacteria;	p__Firmicutes	c__Clostridia	o__Christensenellales	f__CAG-74			Sporulating	0.57	High-Quality	c__Clostridia	Swine
29699	0.338	0.360131488619088	d__Bacteria;	p__Firmicutes	c__Clostridia	o__Oscillospirales	f__Ruminococcaceae	g__D5		Non-sporulating	0	High-Quality	c__Clostridia	Swine
29700	0.01	0.0351655014231601	d__Bacteria;	p__Firmicutes	c__Clostridia	o__Tissierellales	f__Peptoniphilaceae	g__Parvimonas		Non-sporulating	0	High-Quality	c__Clostridia	Swine
29733	0.632	0.671906093525326	d__Bacteria;	p__Firmicutes	c__Clostridia	o__Christensenellales	f__SZUA-584	g__SZUA-584		Sporulating	0.504	High-Quality	c__Clostridia	Swine
30343	0.566	0.701019385978762	d__Bacteria;	p__Firmicutes	c__Clostridia	o__Lachnospirales	f__Cellulosilyticaceae			Non-sporulating	0.426	High-Quality	c__Clostridia	Cattle
30344	0.758	0.751604349082158	d__Bacteria;	p__Firmicutes	c__Clostridia	o__Clostridiales	f__Clostridiaceae	g__Clostridium_J	s__Clostridium_J	Sporulating	1	High-Quality	c__Clostridia	Cattle
30412	0.378	0.442658058744493	d__Bacteria;	p__Firmicutes	c__Clostridia	o__Oscillospirales	f__Acutalibacteraceae	g__Caprobacter		Non-sporulating	0	High-Quality	c__Clostridia	Cattle
30463	0.824	0.815763156861189	d__Bacteria;	p__Firmicutes	c__Clostridia	o__Acetivibrionales	f__Acetivibrionaceae	g__Ruminiclostridium		Sporulating	1	High-Quality	c__Clostridia	Cattle
30788	0.392	0.486160651484526	d__Bacteria;	p__Firmicutes	c__Clostridia	o__Lachnospirales	f__Lachnospiraceae	g__Herbinix		Non-sporulating	0	High-Quality	c__Clostridia	Cattle
30839	0.318	0.446517539864801	d__Bacteria;	p__Firmicutes	c__Clostridia	o__Lachnospirales	f__Lachnospiraceae	g__Coprococcus	s__Coprococcus	Non-sporulating	0	High-Quality	c__Clostridia	Cattle
30845	0.54	0.653981857779	d__Bacteria;	p__Firmicutes	c__Clostridia	o__Christensenellales	f__SZUA-584	g__DTFZ01		Non-sporulating	0.088	High-Quality	c__Clostridia	Cattle
30850	0.308	0.509699695350301	d__Bacteria;	p__Firmicutes	c__Clostridia	o__Lachnospirales	f__Lachnospiraceae	g__Mediterraneibacter	s__Mediterraneibacter	Non-sporulating	0	High-Quality	c__Clostridia	Cattle
30855	0.528	0.628121436519264	d__Bacteria;	p__Firmicutes	c__Clostridia	o__Lachnospirales	f__Lachnospiraceae	g__Herbinix		Non-sporulating	0.272	High-Quality	c__Clostridia	Cattle
30876	0.552	0.640949522074254	d__Bacteria;	p__Firmicutes	c__Clostridia	o__Christensenellales	f__Christensenellaceae			Sporulating	0.622	High-Quality	c__Clostridia	Cattle
30914	0.35	0.41797532839981	d__Bacteria;	p__Firmicutes	c__Clostridia	o__Oscillospirales	f__Oscillospiraceae	g__Oscillibacter	s__Oscillibacter	Non-sporulating	0	High-Quality	c__Clostridia	Cattle
30940	0.798	0.794609266630887	d__Bacteria;	p__Firmicutes	c__Clostridia	o__Clostridiales	f__Clostridiaceae	g__Clostridium		Sporulating	0.978	High-Quality	c__Clostridia	Cattle
30943	0.67	0.654747854653451	d__Bacteria;	p__Firmicutes	c__Clostridia	o__Acetivibrionales	f__DSM-8532	g__DTU059		Sporulating	0.854	High-Quality	c__Clostridia	Cattle
30951	0.352	0.572263077331206	d__Bacteria;	p__Firmicutes	c__Clostridia	o__Lachnospirales	f__Lachnospiraceae	g__KM106-2		Non-sporulating	0	High-Quality	c__Clostridia	Cattle
30962	0.408	0.545376280421915	d__Bacteria;	p__Firmicutes	c__Clostridia	o__Tissierellales	f__Sedimentibacteraceae	g__Sedimentibacter	s__Sedimentibacter	Non-sporulating	0	High-Quality	c__Clostridia	Cattle
31010	0.286	0.503887679067646	d__Bacteria;	p__Firmicutes	c__Clostridia	o__Lachnospirales	f__Lachnospiraceae	g__Anaerostipes	s__Anaerostipes	Non-sporulating	0	High-Quality	c__Clostridia	Cattle
31024	0.566	0.624543818839069	d__Bacteria;	p__Firmicutes	c__Clostridia	o__Lachnospirales	f__Lachnospiraceae	g__Herbinix		Sporulating	0.644	High-Quality	c__Clostridia	Cattle
31031	0.382	0.582702905882765	d__Bacteria;	p__Firmicutes	c__Clostridia	o__Lachnospirales	f__Lachnospiraceae	g__KM106-2		Non-sporulating	0	High-Quality	c__Clostridia	Cattle
31058	0.446	0.566500360461365	d__Bacteria;	p__Firmicutes	c__Clostridia	o__Lachnospirales	f__Lachnospiraceae	g__Lacrimispora		Non-sporulating	0	High-Quality	c__Clostridia	Cattle
31061	0.416	0.46440224005199	d__Bacteria;	p__Firmicutes	c__Clostridia	o__Oscillospirales	f__Acutalibacteraceae	g__Ruminococcus_E	s__Ruminococcus_E	Non-sporulating	0	High-Quality	c__Clostridia	Cattle
31066	0.304	0.448388084482095	d__Bacteria;	p__Firmicutes	c__Clostridia	o__Lachnospirales	f__Lachnospiraceae	g__Agathobacter	s__Agathobacter	Non-sporulating	0	High-Quality	c__Clostridia	Cattle
31091	0.532	0.633030059598632	d__Bacteria;	p__Firmicutes	c__Clostridia	o__Oscillospirales	f__Ruminococcaceae	g__Acetanaerobacterium		Non-sporulating	0.286	High-Quality	c__Clostridia	Cattle
31134	0.824	0.766937359551699	d__Bacteria;	p__Firmicutes	c__Clostridia	o__Acetivibrionales	f__Acetivibrionaceae	g__JAAYBT01		Sporulating	1	High-Quality	c__Clostridia	Cattle
31136	0.452	0.552829200850545	d__Bacteria;	p__Firmicutes	c__Clostridia	o__Christensenellales				Non-sporulating	0	High-Quality	c__Clostridia	Cattle
31144	0.452	0.529284498949106	d__Bacteria;	p__Firmicutes	c__Clostridia	o__Oscillospirales	f__Ruminococcaceae	g__Ruminococcus_D	s__Ruminococcus_D	Non-sporulating	0	High-Quality	c__Clostridia	Cattle
31147	0.646	0.702217673422459	d__Bacteria;	p__Firmicutes	c__Clostridia	o__Oscillospirales	f__Ruminococcaceae	g__Acetanaerobacterium		Non-sporulating	0.476	High-Quality	c__Clostridia	Cattle
31154	0.47	0.510006105223871	d__Bacteria;	p__Firmicutes	c__Clostridia	o__Lachnospirales	f__Lachnospiraceae	g__Herbinix		Non-sporulating	0	High-Quality	c__Clostridia	Cattle
31156	0.824	0.807856855984547	d__Bacteria;	p__Firmicutes	c__Clostridia	o__Acetivibrionales	f__Acetivibrionaceae			Sporulating	1	High-Quality	c__Clostridia	Cattle
31157	0.48	0.576085550956533	d__Bacteria;	p__Firmicutes	c__Clostridia	o__Christensenellales	f__SZUA-584	g__DTFZ01		Non-sporulating	0.002	High-Quality	c__Clostridia	Cattle
31169	0.724	0.750617764144305	d__Bacteria;	p__Firmicutes	c__Clostridia	o__Acetivibrionales	f__DSM-8532	g__DTU059		Sporulating	1	High-Quality	c__Clostridia	Cattle
31207	0.206	0.336041883162688	d__Bacteria;	p__Firmicutes	c__Clostridia	o__Oscillospirales	f__Ruminococcaceae	g__Faecalibacterium	s__Faecalibacterium	Non-sporulating	0	High-Quality	c__Clostridia	Cattle
31208	0.424	0.553763377023509	d__Bacteria;	p__Firmicutes	c__Clostridia	o__Lachnospirales	f__Lachnospiraceae	g__Lachnoclostridium		Non-sporulating	0	High-Quality	c__Clostridia	Cattle
31224	0.602	0.685610492008104	d__Bacteria;	p__Firmicutes	c__Clostridia	o__Acetivibrionales	f__DSM-8532	g__DTU059		Non-sporulating	0.404	High-Quality	c__Clostridia	Cattle
31232	0.596	0.632980528145017	d__Bacteria;	p__Firmicutes	c__Clostridia	o__Christensenellales	f__SZUA-584	g__SZUA-584		Sporulating	0.634	High-Quality	c__Clostridia	Cattle
31242	0.212	0.369927783051473	d__Bacteria;	p__Firmicutes	c__Clostridia	o__Lachnospirales	f__Lachnospiraceae	g__Anaerobutyricum	s__Anaerobutyricum	Non-sporulating	0	High-Quality	c__Clostridia	Cattle
31243	0.492	0.606652215301003	d__Bacteria;	p__Firmicutes	c__Clostridia	o__Lachnospirales	f__Lachnospiraceae	g__Herbinix		Non-sporulating	0.02	High-Quality	c__Clostridia	Cattle
31258	0.426	0.509818107506018	d__Bacteria;	p__Firmicutes	c__Clostridia	o__Christensenellales	f__CAG-74	g__Firm-11		Non-sporulating	0	High-Quality	c__Clostridia	Cattle
31265	0.45	0.53935464862955	d__Bacteria;	p__Firmicutes	c__Clostridia	o__Oscillospirales	f__Ruminococcaceae	g__UBA1394	s__UBA1394	Non-sporulating	0	High-Quality	c__Clostridia	Cattle
31272	0.258	0.411287318414626	d__Bacteria;	p__Firmicutes	c__Clostridia	o__Lachnospirales	f__Lachnospiraceae	g__Agathobacter	s__Agathobacter	Non-sporulating	0	High-Quality	c__Clostridia	Cattle
31273	0.366	0.484170713156923	d__Bacteria;	p__Firmicutes	c__Clostridia	o__Lachnospirales	f__Lachnospiraceae	g__Fusicatenibacter	s__Fusicatenibacter	Non-sporulating	0	High-Quality	c__Clostridia	Cattle
31276	0.514	0.644638888933388	d__Bacteria;	p__Firmicutes	c__Clostridia	o__Oscillospirales	f__Ruminococcaceae	g__SZUA-444		Non-sporulating	0.128	High-Quality	c__Clostridia	Cattle
31282	0.558	0.638520678021941	d__Bacteria;	p__Firmicutes	c__Clostridia	o__Peptostreptococcales	f__Anaerovoracaceae	g__UBA7709		Sporulating	0.622	High-Quality	c__Clostridia	Cattle
31291	0.672	0.725631500841051	d__Bacteria;	p__Firmicutes	c__Clostridia	o__Acetivibrionales	f__DSM-8532	g__DTU059		Sporulating	0.83	High-Quality	c__Clostridia	Cattle
31297	0.66	0.689672436669068	d__Bacteria;	p__Firmicutes	c__Clostridia	o__Clostridiales	f__Caloramatoraceae			Sporulating	0.672	High-Quality	c__Clostridia	Cattle
31319	0.014	0.0519892612311113	d__Bacteria;	p__Firmicutes	c__Clostridia	o__Christensenellales	f__CAG-138	g__UBA7703		Non-sporulating	0	High-Quality	c__Clostridia	Cattle
31325	0.294	0.467640908169945	d__Bacteria;	p__Firmicutes	c__Clostridia	o__Lachnospirales	f__Lachnospiraceae	g__Dorea_A	s__Dorea_A	Non-sporulating	0	High-Quality	c__Clostridia	Cattle
31340	0.434	0.516245278880467	d__Bacteria;	p__Firmicutes	c__Clostridia	o__Christensenellales				Non-sporulating	0	High-Quality	c__Clostridia	Cattle
31343	0.326	0.465249886501081	d__Bacteria;	p__Firmicutes	c__Clostridia	o__Lachnospirales	f__Lachnospiraceae	g__Lachnospira	s__Lachnospira	Non-sporulating	0	High-Quality	c__Clostridia	Cattle
31348	0.614	0.595623130169309	d__Bacteria;	p__Firmicutes	c__Clostridia	o__Acetivibrionales	f__Acetivibrionaceae	g__JAAYBT01		Non-sporulating	0.236	High-Quality	c__Clostridia	Cattle
31360	0.436	0.573073092779272	d__Bacteria;	p__Firmicutes	c__Clostridia	o__Lachnospirales	f__Lachnospiraceae	g__Anaerocolumna		Non-sporulating	0	High-Quality	c__Clostridia	Cattle
31362	0.54	0.631064263614996	d__Bacteria;	p__Firmicutes	c__Clostridia	o__Lachnospirales	f__Lachnospiraceae	g__Herbinix		Non-sporulating	0.286	High-Quality	c__Clostridia	Cattle
31366	0.574	0.643684442957358	d__Bacteria;	p__Firmicutes	c__Clostridia	o__Lachnospirales	f__Lachnospiraceae	g__Herbinix		Sporulating	0.568	High-Quality	c__Clostridia	Cattle
31368	0.48	0.571425171998084	d__Bacteria;	p__Firmicutes	c__Clostridia	o__Lachnospirales	f__Lachnospiraceae	g__Herbinix		Non-sporulating	0.002	High-Quality	c__Clostridia	Cattle
29754	0.428	0.509383830359664	d__Bacteria;	p__Firmicutes	c__Clostridia	o__Oscillospirales	f__Ruminococcaceae	g__Ruthenibacterium	s__Ruthenibacterium	Non-sporulating	0	High-Quality	c__Clostridia	Poultry
29765	0.022	0.0618851414177346	d__Bacteria;	p__Firmicutes	c__Clostridia	o__Christensenellales	f__Christensenellaceae	g__Christensenella	s__Christensenella	Non-sporulating	0	High-Quality	c__Clostridia	Poultry
29777	0.438	0.614562793188583	d__Bacteria;	p__Firmicutes	c__Clostridia	o__Lachnospirales	f__Lachnospiraceae	g__Anaerocolumna	s__Anaerocolumna	Non-sporulating	0.032	High-Quality	c__Clostridia	Poultry
29813	0.492	0.630519411619284	d__Bacteria;	p__Firmicutes	c__Clostridia	o__Lachnospirales	f__Lachnospiraceae	g__Herbinix		Non-sporulating	0.234	High-Quality	c__Clostridia	Poultry
29814	0.492	0.57963030972484	d__Bacteria;	p__Firmicutes	c__Clostridia	o__Oscillospirales	f__Oscillospiraceae	g__UBA2658		Non-sporulating	0.006	High-Quality	c__Clostridia	Poultry
29816	0.016	0.0536748640389694	d__Bacteria;	p__Firmicutes	c__Clostridia	o__Tissierellales	f__Gottschalkiaceae	g__Andreesenia		Non-sporulating	0	High-Quality	c__Clostridia	Poultry
29820	0	0.0405086840634603	d__Bacteria;	p__Firmicutes	c__Clostridia	o__Saccharofermentanales	f__DTU023			Non-sporulating	0	High-Quality	c__Clostridia	Poultry
29822	0.802	0.82507530683828	d__Bacteria;	p__Firmicutes	c__Clostridia	o__Acetivibrionales	f__Acetivibrionaceae			Sporulating	1	High-Quality	c__Clostridia	Poultry
29835	0.448	0.556087736558339	d__Bacteria;	p__Firmicutes	c__Clostridia	o__Lachnospirales	f__Lachnospiraceae	g__Mobilisporobacter		Non-sporulating	0	High-Quality	c__Clostridia	Poultry
29838	0.05	0.0410121211419332	d__Bacteria;	p__Firmicutes	c__Clostridia	o__Tissierellales	f__Peptoniphilaceae			Non-sporulating	0	High-Quality	c__Clostridia	Poultry
29842	0.058	0.0473996497551812	d__Bacteria;	p__Firmicutes	c__Clostridia	o__Tissierellales	f__Peptoniphilaceae	g__Neofamilia		Non-sporulating	0	High-Quality	c__Clostridia	Poultry
29845	0.254	0.508271095364882	d__Bacteria;	p__Firmicutes	c__Clostridia	o__Lachnospirales	f__Lachnospiraceae	g__RUG115		Non-sporulating	0	High-Quality	c__Clostridia	Poultry
29865	0.562	0.604996452092648	d__Bacteria;	p__Firmicutes	c__Clostridia	o__Lachnospirales	f__Lachnospiraceae	g__Herbinix		Non-sporulating	0.284	High-Quality	c__Clostridia	Poultry
29870	0.828	0.808876595260201	d__Bacteria;	p__Firmicutes	c__Clostridia	o__Acetivibrionales	f__Acetivibrionaceae	g__Ruminiclostridium		Sporulating	1	High-Quality	c__Clostridia	Poultry
29873	0.004	0.0330569669965873	d__Bacteria;	p__Firmicutes	c__Clostridia	o__Saccharofermentanales	f__DTU023			Non-sporulating	0	High-Quality	c__Clostridia	Poultry
29880	0.46	0.594621168606109	d__Bacteria;	p__Firmicutes	c__Clostridia	o__Lachnospirales	f__Lachnospiraceae	g__Herbinix		Non-sporulating	0.002	High-Quality	c__Clostridia	Poultry
29890	0.578	0.626243274686332	d__Bacteria;	p__Firmicutes	c__Clostridia	o__Lachnospirales	f__Lachnospiraceae	g__Herbinix		Sporulating	0.664	High-Quality	c__Clostridia	Poultry
29894	0.488	0.611477647890013	d__Bacteria;	p__Firmicutes	c__Clostridia	o__Christensenellales	f__CAG-74			Non-sporulating	0.032	High-Quality	c__Clostridia	Poultry
29903	0.482	0.594695955805518	d__Bacteria;	p__Firmicutes	c__Clostridia	o__Lachnospirales	f__Lachnospiraceae	g__Anaerocolumna		Non-sporulating	0.004	High-Quality	c__Clostridia	Poultry
29907	0.58	0.672372174649062	d__Bacteria;	p__Firmicutes	c__Clostridia	o__Christensenellales	f__SZUA-584			Non-sporulating	0.464	High-Quality	c__Clostridia	Poultry
29913	0.436	0.555319623974864	d__Bacteria;	p__Firmicutes	c__Clostridia	o__Lachnospirales	f__Lachnospiraceae	g__Anaerocolumna		Non-sporulating	0	High-Quality	c__Clostridia	Poultry
29937	0	0.0300646007172706	d__Bacteria;	p__Firmicutes	c__Clostridia	o__Saccharofermentanales	f__Fastidiosipilaceae			Non-sporulating	0	High-Quality	c__Clostridia	Poultry
29958	0.794	0.811335595210132	d__Bacteria;	p__Firmicutes	c__Clostridia	o__Acetivibrionales	f__Acetivibrionaceae	g__DTU013		Sporulating	1	High-Quality	c__Clostridia	Poultry
29974	0.698	0.711719281154332	d__Bacteria;	p__Firmicutes	c__Clostridia	o__Clostridiales	f__Caloramatoraceae	g__Clostridium_AB		Sporulating	0.99	High-Quality	c__Clostridia	Poultry
29984	0.046	0.0501755146639737	d__Bacteria;	p__Firmicutes	c__Clostridia	o__Tissierellales	f__Peptoniphilaceae			Non-sporulating	0	High-Quality	c__Clostridia	Poultry
29999	0.438	0.49116608210386	d__Bacteria;	p__Firmicutes	c__Clostridia	o__Oscillospirales	f__Oscillospiraceae	g__Oscillibacter	s__Oscillibacter	Non-sporulating	0	High-Quality	c__Clostridia	Poultry
30012	0.436	0.606102763169261	d__Bacteria;	p__Firmicutes	c__Clostridia	o__Lachnospirales	f__Lachnospiraceae	g__Lachnoclostridium		Non-sporulating	0.014	High-Quality	c__Clostridia	Poultry
30013	0.012	0.040296603965703	d__Bacteria;	p__Firmicutes	c__Clostridia	o__Eubacteriales	f__Eubacteriaceae	g__Eubacterium	s__Eubacterium	Non-sporulating	0	High-Quality	c__Clostridia	Poultry
30033	0.492	0.602392086279031	d__Bacteria;	p__Firmicutes	c__Clostridia	o__Lachnospirales	f__Lachnospiraceae	g__Herbinix		Non-sporulating	0.02	High-Quality	c__Clostridia	Poultry
30041	0.556	0.649856499337135	d__Bacteria;	p__Firmicutes	c__Clostridia	o__Lachnospirales	f__Lachnospiraceae	g__Herbinix		Sporulating	0.526	High-Quality	c__Clostridia	Poultry
30046	0.398	0.500104027078122	d__Bacteria;	p__Firmicutes	c__Clostridia	o__Oscillospirales	f__Ruminococcaceae	g__Angelakisella		Non-sporulating	0	High-Quality	c__Clostridia	Poultry
30061	0.48	0.593531720302261	d__Bacteria;	p__Firmicutes	c__Clostridia	o__Lachnospirales	f__Lachnospiraceae	g__Herbinix		Non-sporulating	0.004	High-Quality	c__Clostridia	Poultry
30086	0.048	0.0477190697490814	d__Bacteria;	p__Firmicutes	c__Clostridia	o__Tissierellales	f__Peptoniphilaceae	g__JAAZME01	s__JAAZME01	Non-sporulating	0	High-Quality	c__Clostridia	Poultry
30099	0.402	0.492567261641161	d__Bacteria;	p__Firmicutes	c__Clostridia	o__Oscillospirales	f__Ruminococcaceae	g__Pygmaiobacter	s__Pygmaiobacter	Non-sporulating	0	High-Quality	c__Clostridia	Poultry
30104	0.452	0.516321660469432	d__Bacteria;	p__Firmicutes	c__Clostridia	o__Christensenellales	f__CAG-74	g__JAAYOH01		Non-sporulating	0	High-Quality	c__Clostridia	Poultry
30117	0.476	0.619491803039882	d__Bacteria;	p__Firmicutes	c__Clostridia	o__Lachnospirales	f__Lachnospiraceae	g__Lachnoclostridium		Non-sporulating	0.032	High-Quality	c__Clostridia	Poultry
30132	0.738	0.710199160326737	d__Bacteria;	p__Firmicutes	c__Clostridia	o__Peptostreptococcales	f__Natronincolaceae	g__Alkaliphilus_B		Sporulating	1	High-Quality	c__Clostridia	Poultry
30135	0.856	0.839586725632571	d__Bacteria;	p__Firmicutes	c__Clostridia	o__Acetivibrionales	f__Acetivibrionaceae	g__Anaerobacterium		Sporulating	1	High-Quality	c__Clostridia	Poultry
30136	0.036	0.0447014382764819	d__Bacteria;	p__Firmicutes	c__Clostridia	o__Christensenellales	f__Christensenellaceae	g__Christensenella	s__Christensenella	Non-sporulating	0	High-Quality	c__Clostridia	Poultry
30181	0.506	0.599884107745481	d__Bacteria;	p__Firmicutes	c__Clostridia	o__Oscillospirales	f__Acutalibacteraceae	g__UMGS1071	s__UMGS1071	Non-sporulating	0.028	High-Quality	c__Clostridia	Poultry
30182	0.446	0.48975473133229	d__Bacteria;	p__Firmicutes	c__Clostridia	o__Christensenellales	f__CAG-74	g__RUG11247		Non-sporulating	0	High-Quality	c__Clostridia	Poultry
30194	0.296	0.502710456548758	d__Bacteria;	p__Firmicutes	c__Clostridia	o__Lachnospirales	f__Lachnospiraceae	g__SZUA-378		Non-sporulating	0	High-Quality	c__Clostridia	Poultry
30214	0.626	0.702033945578189	d__Bacteria;	p__Firmicutes	c__Clostridia	o__Christensenellales	f__Christensenellaceae			Non-sporulating	0.378	High-Quality	c__Clostridia	Poultry
30222	0.424	0.47863748394322	d__Bacteria;	p__Firmicutes	c__Clostridia	o__Christensenellales	f__CAG-138	g__Phil1	s__Phil1	Non-sporulating	0	High-Quality	c__Clostridia	Poultry
30225	0.81	0.771038421848458	d__Bacteria;	p__Firmicutes	c__Clostridia	o__Acetivibrionales	f__Acetivibrionaceae			Sporulating	1	High-Quality	c__Clostridia	Poultry
30227	0.574	0.653794964557785	d__Bacteria;	p__Firmicutes	c__Clostridia	o__Christensenellales				Non-sporulating	0.488	High-Quality	c__Clostridia	Poultry
30236	0.604	0.602742228030207	d__Bacteria;	p__Firmicutes	c__Clostridia	o__Oscillospirales	f__Ruminococcaceae	g__JAAYPV01		Non-sporulating	0.262	High-Quality	c__Clostridia	Poultry
30238	0.424	0.588068289420323	d__Bacteria;	p__Firmicutes	c__Clostridia	o__Lachnospirales	f__Lachnospiraceae	g__Anaerocolumna	s__Anaerocolumna	Non-sporulating	0	High-Quality	c__Clostridia	Poultry
30251	0.43	0.497735111651873	d__Bacteria;	p__Firmicutes	c__Clostridia	o__Christensenellales	f__CAG-74	g__RUG11247		Non-sporulating	0	High-Quality	c__Clostridia	Poultry
30253	0.472	0.536571462517779	d__Bacteria;	p__Firmicutes	c__Clostridia	o__Christensenellales	f__CAG-74			Non-sporulating	0	High-Quality	c__Clostridia	Poultry
30256	0.578	0.651508413966586	d__Bacteria;	p__Firmicutes	c__Clostridia	o__Christensenellales	f__Christensenellaceae			Sporulating	0.536	High-Quality	c__Clostridia	Poultry
30258	0.52	0.615917960988637	d__Bacteria;	p__Firmicutes	c__Clostridia	o__Lachnospirales	f__Lachnospiraceae	g__Herbinix		Non-sporulating	0.046	High-Quality	c__Clostridia	Poultry
30281	0.81	0.783918717483434	d__Bacteria;	p__Firmicutes	c__Clostridia	o__Acetivibrionales	f__Acetivibrionaceae			Sporulating	0.986	High-Quality	c__Clostridia	Poultry
30300	0	0.0284277775181191	d__Bacteria;	p__Firmicutes	c__Clostridia	o__Saccharofermentanales	f__DTU023			Non-sporulating	0	High-Quality	c__Clostridia	Poultry
30314	0.012	0.0369740098721933	d__Bacteria;	p__Firmicutes	c__Clostridia	o__DUPQ01	f__DUPQ01	g__DUPQ01	s__DUPQ01	Non-sporulating	0	High-Quality	c__Clostridia	Poultry
30316	0.438	0.609454797909806	d__Bacteria;	p__Firmicutes	c__Clostridia	o__Lachnospirales	f__Lachnospiraceae	g__Lachnoclostridium		Non-sporulating	0.014	High-Quality	c__Clostridia	Poultry
30320	0.81	0.783153669768818	d__Bacteria;	p__Firmicutes	c__Clostridia	o__Clostridiales	f__Clostridiaceae	g__Clostridium	s__Clostridium	Sporulating	0.986	High-Quality	c__Clostridia	Poultry
30322	0.724	0.751487655007751	d__Bacteria;	p__Firmicutes	c__Clostridia	o__Acetivibrionales	f__DSM-8532	g__DTU059		Sporulating	1	High-Quality	c__Clostridia	Poultry
