# Supplementary material for: Prediction of sporulating Firmicutes from uncultured gut microbiota using SpoMAG, an ensemble learning tool
Source: PeerJ. 2025 Oct 17;13:e20232. doi: 10.7717/peerj.20232 (PMC12536801; doi:10.7717/peerj.20232)
Supplement: Supplemental Information 11 [file peerj-13-20232-s011.csv]

Query	seed_ortholog	evalue	score	eggNOG_OGs	max_annot_lvl	COG_category	Description	Preferred_name	GOs	EC	KEGG_ko	KEGG_Pathway	KEGG_Module	KEGG_Reaction	KEGG_rclass	BRITE	KEGG_TC	CAZy	BiGG_Reaction	PFAMs	Genome_ID	consensus_name_this_study	Sporulation_process	workflow_annotation	Host	Domain	Phylum	Class	Order	Family	Genus	Species
2674957	665956.HMPREF1032_04013	1.38e-175	489	COG0745@1|root,COG0745@2|Bacteria,1TPF7@1239|Firmicutes,24916@186801|Clostridia,3WSIK@541000|Ruminococcaceae	186801|Clostridia	K	May play the central regulatory role in sporulation. It may be an element of the effector pathway responsible for the activation of sporulation genes in response to nutritional stress. Spo0A may act in concert with spo0H (a sigma factor) to control the expression of some genes that are critical to the sporulation process	spo0A	-	-	ko:K07699	ko02020,ko02024,map02020,map02024	M00485	-	-	ko00000,ko00001,ko00002,ko02022	-	-	-	Response_reg,Spo0A_C	bin.971	spo0A	sporulation_onset_and_checkpoints	29754	Poultry	d__Bacteria;	p__Firmicutes	c__Clostridia	o__Oscillospirales	f__Ruminococcaceae	g__Ruthenibacterium	s__Ruthenibacterium
2674170	665956.HMPREF1032_00232	1.28e-115	332	COG1595@1|root,COG1595@2|Bacteria,1TP55@1239|Firmicutes,249VX@186801|Clostridia,3WJVB@541000|Ruminococcaceae	186801|Clostridia	K	RNA polymerase sigma factor, sigma-70 family	sigH	-	-	ko:K03091	-	-	-	-	ko00000,ko03021	-	-	-	GerE,Sigma70_r2,Sigma70_r4_2	bin.971	sigH	sporulation_onset_and_checkpoints	29754	Poultry	d__Bacteria;	p__Firmicutes	c__Clostridia	o__Oscillospirales	f__Ruminococcaceae	g__Ruthenibacterium	s__Ruthenibacterium
2676237	665956.HMPREF1032_02046	0	1302	COG2208@1|root,COG2208@2|Bacteria,1TQ92@1239|Firmicutes,247XG@186801|Clostridia,3WH68@541000|Ruminococcaceae	186801|Clostridia	KT	stage II sporulation protein E	spoIIE	-	3.1.3.16	ko:K06382	-	-	-	-	ko00000,ko01000	-	-	-	SpoIIE	bin.971	spoIIE	sporulation_onset_and_checkpoints	29754	Poultry	d__Bacteria;	p__Firmicutes	c__Clostridia	o__Oscillospirales	f__Ruminococcaceae	g__Ruthenibacterium	s__Ruthenibacterium
2676109	665956.HMPREF1032_00984	0	1678	COG1674@1|root,COG1674@2|Bacteria,1TPJR@1239|Firmicutes,247KM@186801|Clostridia,3WGRB@541000|Ruminococcaceae	186801|Clostridia	D	Belongs to the FtsK SpoIIIE SftA family	spoIIIE	-	-	ko:K03466	-	-	-	-	ko00000,ko03036	3.A.12	-	-	FtsK_4TM,FtsK_SpoIIIE,Ftsk_gamma	bin.971	spoIIIE	sporulation_onset_and_checkpoints	29754	Poultry	d__Bacteria;	p__Firmicutes	c__Clostridia	o__Oscillospirales	f__Ruminococcaceae	g__Ruthenibacterium	s__Ruthenibacterium
2675699	665956.HMPREF1032_02735	6.24e-224	619	COG0706@1|root,COG0706@2|Bacteria,1TQ0J@1239|Firmicutes,247V9@186801|Clostridia,3WHYT@541000|Ruminococcaceae	186801|Clostridia	U	Membrane protein insertase, YidC Oxa1 family	yidC	-	-	ko:K03217	ko02024,ko03060,ko03070,map02024,map03060,map03070	M00335	-	-	ko00000,ko00001,ko00002,ko02044,ko03029	2.A.9	-	-	60KD_IMP	bin.971	spoIIIJ	sporulation_onset_and_checkpoints	29754	Poultry	d__Bacteria;	p__Firmicutes	c__Clostridia	o__Oscillospirales	f__Ruminococcaceae	g__Ruthenibacterium	s__Ruthenibacterium
2674577	665956.HMPREF1032_00502	1.53e-138	391	COG0193@1|root,COG0193@2|Bacteria,1V3NB@1239|Firmicutes,24HMC@186801|Clostridia,3WIEP@541000|Ruminococcaceae	186801|Clostridia	J	The natural substrate for this enzyme may be peptidyl- tRNAs which drop off the ribosome during protein synthesis	pth	-	3.1.1.29	ko:K01056	-	-	-	-	ko00000,ko01000,ko03012	-	-	-	Pept_tRNA_hydro	bin.971	pth	sporulation_onset_and_checkpoints	29754	Poultry	d__Bacteria;	p__Firmicutes	c__Clostridia	o__Oscillospirales	f__Ruminococcaceae	g__Ruthenibacterium	s__Ruthenibacterium
2675938	665956.HMPREF1032_04037	2.07e-61	189	COG2919@1|root,COG2919@2|Bacteria,1VKC5@1239|Firmicutes,24WD9@186801|Clostridia,3WMB8@541000|Ruminococcaceae	186801|Clostridia	D	Septum formation initiator	-	-	-	ko:K13052	-	-	-	-	ko00000,ko03036	-	-	-	DivIC	bin.971	divIC	sporulation_onset_and_checkpoints	29754	Poultry	d__Bacteria;	p__Firmicutes	c__Clostridia	o__Oscillospirales	f__Ruminococcaceae	g__Ruthenibacterium	s__Ruthenibacterium
2676320	665956.HMPREF1032_01419	1.49e-102	301	COG3599@1|root,COG3599@2|Bacteria,1VGCY@1239|Firmicutes,24TVY@186801|Clostridia,3WM0J@541000|Ruminococcaceae	186801|Clostridia	D	DivIVA domain protein	-	-	-	ko:K04074	-	-	-	-	ko00000,ko03036	-	-	-	DivIVA	bin.971	divIVA	sporulation_onset_and_checkpoints	29754	Poultry	d__Bacteria;	p__Firmicutes	c__Clostridia	o__Oscillospirales	f__Ruminococcaceae	g__Ruthenibacterium	s__Ruthenibacterium
2674773	665956.HMPREF1032_02438	9.71e-167	466	COG2884@1|root,COG2884@2|Bacteria,1TP58@1239|Firmicutes,248HW@186801|Clostridia,3WGK4@541000|Ruminococcaceae	186801|Clostridia	D	cell division ATP-binding protein FtsE	ftsE	-	-	ko:K09812	ko02010,map02010	M00256	-	-	ko00000,ko00001,ko00002,ko02000,ko03036	3.A.1.140	-	-	ABC_tran	bin.971	ftsE	sporulation_onset_and_checkpoints	29754	Poultry	d__Bacteria;	p__Firmicutes	c__Clostridia	o__Oscillospirales	f__Ruminococcaceae	g__Ruthenibacterium	s__Ruthenibacterium
2674084	665956.HMPREF1032_01798	0	1164	COG0465@1|root,COG0465@2|Bacteria,1TPTV@1239|Firmicutes,247WQ@186801|Clostridia,3WG9V@541000|Ruminococcaceae	186801|Clostridia	O	Acts as a processive, ATP-dependent zinc metallopeptidase for both cytoplasmic and membrane proteins. Plays a role in the quality control of integral membrane proteins	ftsH	-	-	ko:K03798	-	M00742	-	-	ko00000,ko00002,ko01000,ko01002,ko03110	-	-	-	AAA,FtsH_ext,Peptidase_M41	bin.971	ftsH	sporulation_onset_and_checkpoints	29754	Poultry	d__Bacteria;	p__Firmicutes	c__Clostridia	o__Oscillospirales	f__Ruminococcaceae	g__Ruthenibacterium	s__Ruthenibacterium
2674772	665956.HMPREF1032_02439	1.09e-223	617	COG2177@1|root,COG2177@2|Bacteria,1TPND@1239|Firmicutes,24AA6@186801|Clostridia,3WHNT@541000|Ruminococcaceae	186801|Clostridia	D	Part of the ABC transporter FtsEX involved in asymmetric cellular division facilitating the initiation of sporulation	ftsX	-	-	ko:K09811	ko02010,map02010	M00256	-	-	ko00000,ko00001,ko00002,ko02000,ko03036	3.A.1.140	-	-	FtsX	bin.971	ftsX	sporulation_onset_and_checkpoints	29754	Poultry	d__Bacteria;	p__Firmicutes	c__Clostridia	o__Oscillospirales	f__Ruminococcaceae	g__Ruthenibacterium	s__Ruthenibacterium
2674792	665956.HMPREF1032_02417	1.19e-168	474	COG0552@1|root,COG0552@2|Bacteria,1TPRI@1239|Firmicutes,247JD@186801|Clostridia,3WGFT@541000|Ruminococcaceae	186801|Clostridia	U	Involved in targeting and insertion of nascent membrane proteins into the cytoplasmic membrane. Acts as a receptor for the complex formed by the signal recognition particle (SRP) and the ribosome-nascent chain (RNC)	ftsY	-	-	ko:K03110	ko02024,ko03060,ko03070,map02024,map03060,map03070	M00335	-	-	ko00000,ko00001,ko00002,ko02044	3.A.5.1,3.A.5.2,3.A.5.7	-	-	SRP54,SRP54_N	bin.971	ftsY	sporulation_onset_and_checkpoints	29754	Poultry	d__Bacteria;	p__Firmicutes	c__Clostridia	o__Oscillospirales	f__Ruminococcaceae	g__Ruthenibacterium	s__Ruthenibacterium
2674914	665956.HMPREF1032_03978	5.03e-230	638	COG0206@1|root,COG0206@2|Bacteria,1TP6W@1239|Firmicutes,247Z5@186801|Clostridia,3WH3G@541000|Ruminococcaceae	186801|Clostridia	D	Essential cell division protein that forms a contractile ring structure (Z ring) at the future cell division site. The regulation of the ring assembly controls the timing and the location of cell division. One of the functions of the FtsZ ring is to recruit other cell division proteins to the septum to produce a new cell wall between the dividing cells. Binds GTP and shows GTPase activity	ftsZ	-	-	ko:K03531	ko04112,map04112	-	-	-	ko00000,ko00001,ko02048,ko03036,ko04812	-	-	-	FtsZ_C,Tubulin	bin.971	ftsZ	sporulation_onset_and_checkpoints	29754	Poultry	d__Bacteria;	p__Firmicutes	c__Clostridia	o__Oscillospirales	f__Ruminococcaceae	g__Ruthenibacterium	s__Ruthenibacterium
2675698	665956.HMPREF1032_02736	4.31e-163	463	COG1847@1|root,COG1847@2|Bacteria,1V3IN@1239|Firmicutes,249EA@186801|Clostridia,3WHR4@541000|Ruminococcaceae	186801|Clostridia	S	R3H domain protein	jag	-	-	ko:K06346	-	-	-	-	ko00000	-	-	-	Jag_N,KH_4,R3H	bin.971	jag	sporulation_onset_and_checkpoints	29754	Poultry	d__Bacteria;	p__Firmicutes	c__Clostridia	o__Oscillospirales	f__Ruminococcaceae	g__Ruthenibacterium	s__Ruthenibacterium
2674017	665956.HMPREF1032_01872	5.85e-169	472	COG2894@1|root,COG2894@2|Bacteria,1TP6P@1239|Firmicutes,249BB@186801|Clostridia,3WH0T@541000|Ruminococcaceae	186801|Clostridia	D	Belongs to the ParA family	minD	-	-	ko:K03609	-	-	-	-	ko00000,ko03036,ko04812	-	-	-	AAA_31,CbiA	bin.971	minD	sporulation_onset_and_checkpoints	29754	Poultry	d__Bacteria;	p__Firmicutes	c__Clostridia	o__Oscillospirales	f__Ruminococcaceae	g__Ruthenibacterium	s__Ruthenibacterium
2674819	665956.HMPREF1032_02390	9.27e-309	841	COG0536@1|root,COG0536@2|Bacteria,1TPX7@1239|Firmicutes,247SP@186801|Clostridia,3WH1H@541000|Ruminococcaceae	186801|Clostridia	S	An essential GTPase which binds GTP, GDP and possibly (p)ppGpp with moderate affinity, with high nucleotide exchange rates and a fairly low GTP hydrolysis rate. Plays a role in control of the cell cycle, stress response, ribosome biogenesis and in those bacteria that undergo differentiation, in morphogenesis control	obg	-	-	ko:K03979	-	-	-	-	ko00000,ko01000,ko03009	-	-	-	DUF1967,GTP1_OBG,MMR_HSR1	bin.971	obg	sporulation_onset_and_checkpoints	29754	Poultry	d__Bacteria;	p__Firmicutes	c__Clostridia	o__Oscillospirales	f__Ruminococcaceae	g__Ruthenibacterium	s__Ruthenibacterium
2674403	665956.HMPREF1032_03568	1.17e-210	581	COG1774@1|root,COG1774@2|Bacteria,1TP1V@1239|Firmicutes,247Q6@186801|Clostridia,3WHA4@541000|Ruminococcaceae	186801|Clostridia	S	PSP1 C-terminal domain protein	yaaT	-	-	-	-	-	-	-	-	-	-	-	PSP1	bin.971	yaaT	sporulation_onset_and_checkpoints	29754	Poultry	d__Bacteria;	p__Firmicutes	c__Clostridia	o__Oscillospirales	f__Ruminococcaceae	g__Ruthenibacterium	s__Ruthenibacterium
2675852	665956.HMPREF1032_01513	9.71e-167	466	COG1191@1|root,COG1191@2|Bacteria,1TP3T@1239|Firmicutes,24A4T@186801|Clostridia,3WGM5@541000|Ruminococcaceae	186801|Clostridia	K	Sigma factors are initiation factors that promote the attachment of RNA polymerase to specific initiation sites and are then released	sigE	-	-	ko:K03091	-	-	-	-	ko00000,ko03021	-	-	-	Sigma70_r2,Sigma70_r4	bin.971	sigE	spo0a_regulon	29754	Poultry	d__Bacteria;	p__Firmicutes	c__Clostridia	o__Oscillospirales	f__Ruminococcaceae	g__Ruthenibacterium	s__Ruthenibacterium
2675224	665956.HMPREF1032_03995	4.82e-155	436	COG1191@1|root,COG1191@2|Bacteria,1V296@1239|Firmicutes,24GTU@186801|Clostridia,3WGPV@541000|Ruminococcaceae	186801|Clostridia	K	Belongs to the sigma-70 factor family	sigF	-	-	ko:K03091	-	-	-	-	ko00000,ko03021	-	-	-	Sigma70_r2,Sigma70_r3,Sigma70_r4	bin.971	sigF	spo0a_regulon	29754	Poultry	d__Bacteria;	p__Firmicutes	c__Clostridia	o__Oscillospirales	f__Ruminococcaceae	g__Ruthenibacterium	s__Ruthenibacterium
2675851	665956.HMPREF1032_01512	1.63e-157	443	COG1191@1|root,COG1191@2|Bacteria,1TPDD@1239|Firmicutes,24A1H@186801|Clostridia,3WGQ0@541000|Ruminococcaceae	186801|Clostridia	K	Sigma factors are initiation factors that promote the attachment of RNA polymerase to specific initiation sites and are then released	sigG	-	-	ko:K03091	-	-	-	-	ko00000,ko03021	-	-	-	Sigma70_r2,Sigma70_r3,Sigma70_r4	bin.971	sigG	spo0a_regulon	29754	Poultry	d__Bacteria;	p__Firmicutes	c__Clostridia	o__Oscillospirales	f__Ruminococcaceae	g__Ruthenibacterium	s__Ruthenibacterium
2675226	665956.HMPREF1032_03993	1.35e-61	189	COG1366@1|root,COG1366@2|Bacteria,1VENG@1239|Firmicutes,24R0X@186801|Clostridia,3WKRQ@541000|Ruminococcaceae	186801|Clostridia	T	Belongs to the anti-sigma-factor antagonist family	spoIIAA	-	-	ko:K06378	-	-	-	-	ko00000	-	-	-	STAS	bin.971	spoIIAA	spo0a_regulon	29754	Poultry	d__Bacteria;	p__Firmicutes	c__Clostridia	o__Oscillospirales	f__Ruminococcaceae	g__Ruthenibacterium	s__Ruthenibacterium
2675225	665956.HMPREF1032_03994	4.28e-92	270	COG2172@1|root,COG2172@2|Bacteria,1V6V2@1239|Firmicutes,24JPT@186801|Clostridia,3WJC6@541000|Ruminococcaceae	186801|Clostridia	T	Binds to sigma F and blocks its ability to form an RNA polymerase holoenzyme (E-sigma F). Phosphorylates SpoIIAA on a serine residue. This phosphorylation may enable SpoIIAA to act as an anti-anti-sigma factor that counteracts SpoIIAB and thus releases sigma F from inhibition	spoIIAB	-	2.7.11.1	ko:K06379	-	-	-	-	ko00000,ko01000	-	-	-	HATPase_c_2	bin.971	spoIIAB	spo0a_regulon	29754	Poultry	d__Bacteria;	p__Firmicutes	c__Clostridia	o__Oscillospirales	f__Ruminococcaceae	g__Ruthenibacterium	s__Ruthenibacterium
2675853	665956.HMPREF1032_01514	4.19e-206	570	29ECG@1|root,301AF@2|Bacteria,1UY4W@1239|Firmicutes,24HI3@186801|Clostridia,3WJPT@541000|Ruminococcaceae	186801|Clostridia	M	aspartic protease that is responsible for the proteolytic cleavage of the RNA polymerase sigma E factor (SigE spoIIGB) to yield the active peptide in the mother cell during sporulation. Responds to a signal from the forespore that is triggered by the extracellular signal protein SpoIIR	spoIIGA	-	-	ko:K06383	-	-	-	-	ko00000,ko01000,ko01002	-	-	-	Peptidase_U4	bin.971	spoIIGA	spo0a_regulon	29754	Poultry	d__Bacteria;	p__Firmicutes	c__Clostridia	o__Oscillospirales	f__Ruminococcaceae	g__Ruthenibacterium	s__Ruthenibacterium
2675719	665956.HMPREF1032_02714	9.4e-110	319	COG1192@1|root,COG1192@2|Bacteria,1TP8S@1239|Firmicutes,2488C@186801|Clostridia,3WGTZ@541000|Ruminococcaceae	186801|Clostridia	D	CobQ CobB MinD ParA nucleotide binding domain	soj	-	-	ko:K03496	-	-	-	-	ko00000,ko03036,ko04812	-	-	-	AAA_31	bin.971	soj	spo0a_regulon	29754	Poultry	d__Bacteria;	p__Firmicutes	c__Clostridia	o__Oscillospirales	f__Ruminococcaceae	g__Ruthenibacterium	s__Ruthenibacterium
2674416	537013.CLOSTMETH_01293	6.09e-147	421	COG1475@1|root,COG1475@2|Bacteria,1TR7C@1239|Firmicutes,247TW@186801|Clostridia,3WHUC@541000|Ruminococcaceae	186801|Clostridia	K	chromosome partitioning protein K03497	-	-	-	ko:K03497	-	-	-	-	ko00000,ko03000,ko03036,ko04812	-	-	-	ParBc	bin.971	parB	spo0a_regulon	29754	Poultry	d__Bacteria;	p__Firmicutes	c__Clostridia	o__Oscillospirales	f__Ruminococcaceae	g__Ruthenibacterium	s__Ruthenibacterium
2676408	665956.HMPREF1032_01876	4.25e-249	684	COG2385@1|root,COG2385@2|Bacteria,1TQSI@1239|Firmicutes,249H0@186801|Clostridia,3WIE9@541000|Ruminococcaceae	186801|Clostridia	D	Stage II sporulation protein D	spoIID	-	-	ko:K06381	-	-	-	-	ko00000	-	-	-	SpoIID	bin.971	spoIID	Engulfment	29754	Poultry	d__Bacteria;	p__Firmicutes	c__Clostridia	o__Oscillospirales	f__Ruminococcaceae	g__Ruthenibacterium	s__Ruthenibacterium
2674712	665956.HMPREF1032_02824	2.33e-262	719	COG0860@1|root,COG0860@2|Bacteria,1TSFS@1239|Firmicutes,2488U@186801|Clostridia,3WGV1@541000|Ruminococcaceae	186801|Clostridia	M	stage II sporulation protein P	spoIIP	-	-	ko:K06385	-	-	-	-	ko00000	-	-	-	SpoIIP	bin.971	spoIIP	Engulfment	29754	Poultry	d__Bacteria;	p__Firmicutes	c__Clostridia	o__Oscillospirales	f__Ruminococcaceae	g__Ruthenibacterium	s__Ruthenibacterium
2674443	665956.HMPREF1032_01274	3.51e-223	615	COG3854@1|root,COG3854@2|Bacteria,1TQ23@1239|Firmicutes,248S2@186801|Clostridia,3WGH3@541000|Ruminococcaceae	186801|Clostridia	S	stage III sporulation protein AA	spoIIIAA	-	-	ko:K06390	-	-	-	-	ko00000	-	-	-	T2SSE	bin.971	spoIIIAA	Engulfment	29754	Poultry	d__Bacteria;	p__Firmicutes	c__Clostridia	o__Oscillospirales	f__Ruminococcaceae	g__Ruthenibacterium	s__Ruthenibacterium
2674442	1235835.C814_01484	0.000755	46.2	2CEWW@1|root,32S0Q@2|Bacteria,1VAEG@1239|Firmicutes,24MNF@186801|Clostridia,3WME8@541000|Ruminococcaceae	186801|Clostridia	S	Stage III sporulation protein	spoIIIAB	-	-	ko:K06391	-	-	-	-	ko00000	-	-	-	Spore_III_AB	bin.971	spoIIIAB	Engulfment	29754	Poultry	d__Bacteria;	p__Firmicutes	c__Clostridia	o__Oscillospirales	f__Ruminococcaceae	g__Ruthenibacterium	s__Ruthenibacterium
2674441	665956.HMPREF1032_01272	1.52e-31	110	2E555@1|root,32ZY3@2|Bacteria,1VEM4@1239|Firmicutes,24QNR@186801|Clostridia,3WKGF@541000|Ruminococcaceae	186801|Clostridia	S	stage III sporulation protein AC	spoIIIAC	-	-	ko:K06392	-	-	-	-	ko00000	-	-	-	SpoIIIAC	bin.971	spoIIIAC	Engulfment	29754	Poultry	d__Bacteria;	p__Firmicutes	c__Clostridia	o__Oscillospirales	f__Ruminococcaceae	g__Ruthenibacterium	s__Ruthenibacterium
2674440	665956.HMPREF1032_01271	1.91e-76	229	2B2HT@1|root,31V2U@2|Bacteria,1UD3C@1239|Firmicutes,2594K@186801|Clostridia,3WM2E@541000|Ruminococcaceae	186801|Clostridia	S	Stage III sporulation protein AC/AD protein family	-	-	-	ko:K06393	-	-	-	-	ko00000	-	-	-	SpoIIIAC	bin.971	spoiiiAD	Engulfment	29754	Poultry	d__Bacteria;	p__Firmicutes	c__Clostridia	o__Oscillospirales	f__Ruminococcaceae	g__Ruthenibacterium	s__Ruthenibacterium
2674439	665956.HMPREF1032_01270	3.94e-252	694	2C2CG@1|root,2Z7PW@2|Bacteria,1TQQ2@1239|Firmicutes,24AH2@186801|Clostridia,3WK46@541000|Ruminococcaceae	186801|Clostridia	S	stage III sporulation protein AE	spoIIIAE	-	-	ko:K06394	-	-	-	-	ko00000	-	-	-	Spore_III_AE	bin.971	spoIIIAE	Engulfment	29754	Poultry	d__Bacteria;	p__Firmicutes	c__Clostridia	o__Oscillospirales	f__Ruminococcaceae	g__Ruthenibacterium	s__Ruthenibacterium
2674437	665956.HMPREF1032_01268	9.98e-128	363	2E6BB@1|root,32FH3@2|Bacteria,1V7J4@1239|Firmicutes,24J8Z@186801|Clostridia,3WKIY@541000|Ruminococcaceae	186801|Clostridia	S	stage III sporulation protein AG	spoIIIAG	-	-	ko:K06396	-	-	-	-	ko00000	-	-	-	-	bin.971	spoIIIAG	Engulfment	29754	Poultry	d__Bacteria;	p__Firmicutes	c__Clostridia	o__Oscillospirales	f__Ruminococcaceae	g__Ruthenibacterium	s__Ruthenibacterium
2674436	665956.HMPREF1032_01267	1.97e-135	384	2E3US@1|root,32YS3@2|Bacteria,1VESK@1239|Firmicutes,24R9H@186801|Clostridia,3WITN@541000|Ruminococcaceae	186801|Clostridia	S	SpoIIIAH-like protein	spoIIIAH	-	-	ko:K06397	-	-	-	-	ko00000	1.A.34.1.1	-	-	SpoIIIAH	bin.971	spoIIIAH	Engulfment	29754	Poultry	d__Bacteria;	p__Firmicutes	c__Clostridia	o__Oscillospirales	f__Ruminococcaceae	g__Ruthenibacterium	s__Ruthenibacterium
2674508	665956.HMPREF1032_01341	2.2e-141	400	2B51H@1|root,31XUS@2|Bacteria,1V6KA@1239|Firmicutes,24JQP@186801|Clostridia,3WKHP@541000|Ruminococcaceae	186801|Clostridia	S	sporulation protein YunB	yunB	-	-	-	-	-	-	-	-	-	-	-	Spore_YunB	bin.971	yunB	Engulfment	29754	Poultry	d__Bacteria;	p__Firmicutes	c__Clostridia	o__Oscillospirales	f__Ruminococcaceae	g__Ruthenibacterium	s__Ruthenibacterium
2675949	665956.HMPREF1032_00208	1.32e-52	165	COG1609@1|root,COG1609@2|Bacteria,1VADF@1239|Firmicutes,24MXI@186801|Clostridia,3WKHX@541000|Ruminococcaceae	186801|Clostridia	K	sporulation transcriptional regulator SpoIIID	spoIIID	-	-	ko:K06283	-	-	-	-	ko00000,ko03000	-	-	-	SpoIIID	bin.971	spoIIID	sigE_regulon	29754	Poultry	d__Bacteria;	p__Firmicutes	c__Clostridia	o__Oscillospirales	f__Ruminococcaceae	g__Ruthenibacterium	s__Ruthenibacterium
2674332	665956.HMPREF1032_01412	2.26e-129	368	COG1994@1|root,COG1994@2|Bacteria,1VK5P@1239|Firmicutes,24UYF@186801|Clostridia,3WM1Q@541000|Ruminococcaceae	186801|Clostridia	S	Peptidase M50	-	-	-	ko:K06402	-	-	-	-	ko00000,ko01000,ko01002	-	-	-	Peptidase_M50	bin.971	spoIVFB	sigE_regulon	29754	Poultry	d__Bacteria;	p__Firmicutes	c__Clostridia	o__Oscillospirales	f__Ruminococcaceae	g__Ruthenibacterium	s__Ruthenibacterium
2674272	665956.HMPREF1032_00551	0	964	COG2244@1|root,COG2244@2|Bacteria,1TNYX@1239|Firmicutes,2485G@186801|Clostridia,3WGTJ@541000|Ruminococcaceae	186801|Clostridia	S	Stage V sporulation protein B	spoVB	-	-	ko:K06409	-	-	-	-	ko00000,ko02000	2.A.66.2.14	-	-	Polysacc_synt,Polysacc_synt_C	bin.971	spoVB	sigE_regulon	29754	Poultry	d__Bacteria;	p__Firmicutes	c__Clostridia	o__Oscillospirales	f__Ruminococcaceae	g__Ruthenibacterium	s__Ruthenibacterium
2674918	665956.HMPREF1032_03974	2.35e-266	731	COG0772@1|root,COG0772@2|Bacteria,1TPT7@1239|Firmicutes,24894@186801|Clostridia,3WHWW@541000|Ruminococcaceae	186801|Clostridia	D	Belongs to the SEDS family	ftsW	-	-	ko:K03588	ko04112,map04112	-	-	-	ko00000,ko00001,ko02000,ko03036	2.A.103.1	-	-	FTSW_RODA_SPOVE	bin.971	ftsW	sigE_regulon	29754	Poultry	d__Bacteria;	p__Firmicutes	c__Clostridia	o__Oscillospirales	f__Ruminococcaceae	g__Ruthenibacterium	s__Ruthenibacterium
2675896	665956.HMPREF1032_01938	0	1414	COG0787@1|root,COG1835@1|root,COG0787@2|Bacteria,COG1835@2|Bacteria,1TNYY@1239|Firmicutes,2480T@186801|Clostridia,3WGQU@541000|Ruminococcaceae	186801|Clostridia	M	Catalyzes the interconversion of L-alanine and D- alanine. May also act on other amino acids	alr	-	5.1.1.1,5.1.1.18	ko:K01775,ko:K18348	ko00473,ko01100,ko01502,ko02020,map00473,map01100,map01502,map02020	M00652	R00401	RC00285	ko00000,ko00001,ko00002,ko01000,ko01011,ko01504	-	-	-	Acyl_transf_3,Ala_racemase_C,Ala_racemase_N	bin.971	alr	sigE_regulon	29754	Poultry	d__Bacteria;	p__Firmicutes	c__Clostridia	o__Oscillospirales	f__Ruminococcaceae	g__Ruthenibacterium	s__Ruthenibacterium
2675053	665956.HMPREF1032_02069	0	961	COG1686@1|root,COG1686@2|Bacteria,1TQ8M@1239|Firmicutes,2480S@186801|Clostridia,3WJ4Y@541000|Ruminococcaceae	186801|Clostridia	M	Belongs to the peptidase S11 family	dacB_3	-	3.4.16.4	ko:K01286,ko:K07258	ko00550,ko01100,map00550,map01100	-	-	-	ko00000,ko00001,ko01000,ko01002,ko01011	-	-	-	CW_binding_1,PBP5_C,Peptidase_S11	bin.971	dacB	sigE_regulon	29754	Poultry	d__Bacteria;	p__Firmicutes	c__Clostridia	o__Oscillospirales	f__Ruminococcaceae	g__Ruthenibacterium	s__Ruthenibacterium
2676203	665956.HMPREF1032_01591	3.23e-208	581	COG0628@1|root,COG0628@2|Bacteria,1TS4S@1239|Firmicutes,248E5@186801|Clostridia,3WJEJ@541000|Ruminococcaceae	186801|Clostridia	S	sporulation integral membrane protein YtvI	ytvI	-	-	-	-	-	-	-	-	-	-	-	AI-2E_transport	bin.971	ytvI	sigE_regulon	29754	Poultry	d__Bacteria;	p__Firmicutes	c__Clostridia	o__Oscillospirales	f__Ruminococcaceae	g__Ruthenibacterium	s__Ruthenibacterium
2674770	665956.HMPREF1032_02441	9.00000000000002e-310	845	COG0793@1|root,COG0793@2|Bacteria,1TPBI@1239|Firmicutes,248HZ@186801|Clostridia,3WGHH@541000|Ruminococcaceae	186801|Clostridia	M	Belongs to the peptidase S41A family	ctpA	-	3.4.21.102	ko:K03797	-	-	-	-	ko00000,ko01000,ko01002	-	-	-	PDZ,PDZ_2,Peptidase_S41	bin.971	ctpB	sigE_regulon	29754	Poultry	d__Bacteria;	p__Firmicutes	c__Clostridia	o__Oscillospirales	f__Ruminococcaceae	g__Ruthenibacterium	s__Ruthenibacterium
2675546	665956.HMPREF1032_00747	1.43e-192	536	2AUKD@1|root,31K93@2|Bacteria,1V6PK@1239|Firmicutes,24J91@186801|Clostridia,3WJSP@541000|Ruminococcaceae	186801|Clostridia	S	stage II sporulation protein R	spoIIR	-	-	ko:K06387	-	-	-	-	ko00000	-	-	-	Spore_II_R	bin.971	spoIIR	sigF_regulon	29754	Poultry	d__Bacteria;	p__Firmicutes	c__Clostridia	o__Oscillospirales	f__Ruminococcaceae	g__Ruthenibacterium	s__Ruthenibacterium
2674956	665956.HMPREF1032_04012	1.43e-248	685	COG3975@1|root,COG3975@2|Bacteria,1UHV7@1239|Firmicutes,25E3Y@186801|Clostridia,3WSNP@541000|Ruminococcaceae	186801|Clostridia	S	stage IV sporulation protein B	spoIVB	-	3.4.21.116	ko:K06399	-	-	-	-	ko00000,ko01000,ko01002	-	-	-	PDZ_2,Peptidase_S55	bin.971	spoIVB	sigF_regulon	29754	Poultry	d__Bacteria;	p__Firmicutes	c__Clostridia	o__Oscillospirales	f__Ruminococcaceae	g__Ruthenibacterium	s__Ruthenibacterium
2674078	665956.HMPREF1032_01805	8.34e-110	317	COG2002@1|root,COG2002@2|Bacteria,1V02A@1239|Firmicutes,248XR@186801|Clostridia,3WITH@541000|Ruminococcaceae	186801|Clostridia	K	stage V sporulation protein T	spoVT	-	-	ko:K04769	-	-	-	-	ko00000,ko03000	-	-	-	MazE_antitoxin,SpoVT_C	bin.971	spoVT	sigF_regulon	29754	Poultry	d__Bacteria;	p__Firmicutes	c__Clostridia	o__Oscillospirales	f__Ruminococcaceae	g__Ruthenibacterium	s__Ruthenibacterium
2676116	665956.HMPREF1032_00991	9.27e-306	835	COG1686@1|root,COG1686@2|Bacteria,1TQN0@1239|Firmicutes,249B3@186801|Clostridia,3WHE1@541000|Ruminococcaceae	186801|Clostridia	M	Belongs to the peptidase S11 family	dacF	-	3.4.16.4	ko:K07258	ko00550,ko01100,map00550,map01100	-	-	-	ko00000,ko00001,ko01000,ko01002,ko01011	-	-	-	PBP5_C,Peptidase_S11	bin.971	dacF	sigF_regulon	29754	Poultry	d__Bacteria;	p__Firmicutes	c__Clostridia	o__Oscillospirales	f__Ruminococcaceae	g__Ruthenibacterium	s__Ruthenibacterium
2675726	665956.HMPREF1032_01006	5.68e-91	266	COG3874@1|root,COG3874@2|Bacteria,1V6H7@1239|Firmicutes,24JJ5@186801|Clostridia,3WJU2@541000|Ruminococcaceae	186801|Clostridia	S	Sporulation protein YtfJ	ytfJ	-	-	-	-	-	-	-	-	-	-	-	Spore_YtfJ	bin.971	ytfJ	sigF_regulon	29754	Poultry	d__Bacteria;	p__Firmicutes	c__Clostridia	o__Oscillospirales	f__Ruminococcaceae	g__Ruthenibacterium	s__Ruthenibacterium
2675378	665956.HMPREF1032_03681	2.74e-101	293	2ANER@1|root,31DDD@2|Bacteria,1V46U@1239|Firmicutes,24JDI@186801|Clostridia,3WJNA@541000|Ruminococcaceae	186801|Clostridia	S	stage V sporulation protein AC	spoVAC	-	-	ko:K06405	-	-	-	-	ko00000	-	-	-	SpoVAC_SpoVAEB	bin.971	spoVAC	sigG_regulon	29754	Poultry	d__Bacteria;	p__Firmicutes	c__Clostridia	o__Oscillospirales	f__Ruminococcaceae	g__Ruthenibacterium	s__Ruthenibacterium
2675379	665956.HMPREF1032_03682	1.96e-254	697	COG0332@1|root,COG0332@2|Bacteria,1TPDE@1239|Firmicutes,25EAS@186801|Clostridia,3WGIZ@541000|Ruminococcaceae	186801|Clostridia	I	Stage V sporulation protein AD	spoVAD	-	-	ko:K06406	-	-	-	-	ko00000	-	-	-	SpoVAD	bin.971	spoVAD	sigG_regulon	29754	Poultry	d__Bacteria;	p__Firmicutes	c__Clostridia	o__Oscillospirales	f__Ruminococcaceae	g__Ruthenibacterium	s__Ruthenibacterium
2674342	665956.HMPREF1032_01577	3.73e-203	561	COG0648@1|root,COG0648@2|Bacteria,1TP1D@1239|Firmicutes,2499E@186801|Clostridia,3WGB9@541000|Ruminococcaceae	186801|Clostridia	L	Endonuclease IV plays a role in DNA repair. It cleaves phosphodiester bonds at apurinic or apyrimidinic sites (AP sites) to produce new 5'-ends that are base-free deoxyribose 5-phosphate residues. It preferentially attacks modified AP sites created by bleomycin and neocarzinostatin	nfo	-	3.1.21.2	ko:K01151	ko03410,map03410	-	-	-	ko00000,ko00001,ko01000,ko03400	-	-	-	AP_endonuc_2	bin.971	nfo	sigG_regulon	29754	Poultry	d__Bacteria;	p__Firmicutes	c__Clostridia	o__Oscillospirales	f__Ruminococcaceae	g__Ruthenibacterium	s__Ruthenibacterium
2675784	665956.HMPREF1032_00876	0	967	COG1129@1|root,COG1129@2|Bacteria,1TP6I@1239|Firmicutes,247II@186801|Clostridia,3WH2F@541000|Ruminococcaceae	186801|Clostridia	G	ABC-type sugar transport system, ATPase component	mglA	-	3.6.3.17	ko:K10542	ko02010,map02010	M00214	-	-	ko00000,ko00001,ko00002,ko01000,ko02000	3.A.1.2.3	-	-	ABC_tran	bin.971	mglA / sspA	sigG_regulon	29754	Poultry	d__Bacteria;	p__Firmicutes	c__Clostridia	o__Oscillospirales	f__Ruminococcaceae	g__Ruthenibacterium	s__Ruthenibacterium
2675380	665956.HMPREF1032_03683	1.13e-62	193	2ANER@1|root,315MJ@2|Bacteria,1V6SU@1239|Firmicutes,24JBZ@186801|Clostridia,3WK2T@541000|Ruminococcaceae	186801|Clostridia	S	Stage V sporulation protein AE	spoVAE	-	-	ko:K06407	-	-	-	-	ko00000	-	-	-	SpoVAC_SpoVAEB	bin.971	spoVAEB	sigG_regulon	29754	Poultry	d__Bacteria;	p__Firmicutes	c__Clostridia	o__Oscillospirales	f__Ruminococcaceae	g__Ruthenibacterium	s__Ruthenibacterium
2675746	665956.HMPREF1032_01026	0	973	COG5019@1|root,COG5019@2|Bacteria,1UHVS@1239|Firmicutes,25E4Q@186801|Clostridia,3WGJE@541000|Ruminococcaceae	186801|Clostridia	DZ	ATPase. Has a role at an early stage in the morphogenesis of the spore coat	spoIVA	-	-	ko:K06398	-	-	-	-	ko00000	-	-	-	Spore_IV_A	bin.971	spoIVA	spore_coat	29754	Poultry	d__Bacteria;	p__Firmicutes	c__Clostridia	o__Oscillospirales	f__Ruminococcaceae	g__Ruthenibacterium	s__Ruthenibacterium
2675679	665956.HMPREF1032_02757	7.41e-95	280	COG3546@1|root,COG3546@2|Bacteria,1TQVQ@1239|Firmicutes,247YJ@186801|Clostridia,3WHS3@541000|Ruminococcaceae	186801|Clostridia	P	PFAM Manganese containing catalase	cotJC	-	-	ko:K06334	-	-	-	-	ko00000	-	-	-	Mn_catalase	bin.971	cotJC	spore_coat	29754	Poultry	d__Bacteria;	p__Firmicutes	c__Clostridia	o__Oscillospirales	f__Ruminococcaceae	g__Ruthenibacterium	s__Ruthenibacterium
2675680	665956.HMPREF1032_02756	1.97e-67	203	2E34J@1|root,32Y4N@2|Bacteria,1VESM@1239|Firmicutes,24QZX@186801|Clostridia,3WMFY@541000|Ruminococcaceae	186801|Clostridia	S	CotJB protein	cotJB	-	-	ko:K06333	-	-	-	-	ko00000	-	-	-	CotJB	bin.971	cotJB	spore_coat	29754	Poultry	d__Bacteria;	p__Firmicutes	c__Clostridia	o__Oscillospirales	f__Ruminococcaceae	g__Ruthenibacterium	s__Ruthenibacterium
2676276	665956.HMPREF1032_00446	1.43e-100	291	COG0071@1|root,COG0071@2|Bacteria,1VG0E@1239|Firmicutes,24MRZ@186801|Clostridia,3WJBP@541000|Ruminococcaceae	186801|Clostridia	O	Belongs to the small heat shock protein (HSP20) family	hsp18	-	-	ko:K13993	ko04141,map04141	-	-	-	ko00000,ko00001,ko03110	-	-	-	HSP20	bin.971	hsps	spore_coat	29754	Poultry	d__Bacteria;	p__Firmicutes	c__Clostridia	o__Oscillospirales	f__Ruminococcaceae	g__Ruthenibacterium	s__Ruthenibacterium
2674922	665956.HMPREF1032_03970	0	1519	COG0768@1|root,COG0768@2|Bacteria,1TP93@1239|Firmicutes,248KB@186801|Clostridia,3WGI4@541000|Ruminococcaceae	186801|Clostridia	M	Penicillin-binding Protein	spoVD	-	3.4.16.4	ko:K03587,ko:K08384	ko00550,ko01501,map00550,map01501	-	-	-	ko00000,ko00001,ko01000,ko01011,ko03036	-	-	-	PASTA,PBP_dimer,Transpeptidase	bin.971	spoVD	spore_cortex	29754	Poultry	d__Bacteria;	p__Firmicutes	c__Clostridia	o__Oscillospirales	f__Ruminococcaceae	g__Ruthenibacterium	s__Ruthenibacterium
2675866	665956.HMPREF1032_01528	1.27e-253	698	COG3314@1|root,COG3314@2|Bacteria,1TR0V@1239|Firmicutes,247XA@186801|Clostridia,3WKX1@541000|Ruminococcaceae	186801|Clostridia	S	Sporulation integral membrane protein YlbJ	ylbJ	-	-	-	-	-	-	-	-	-	-	-	Gate	bin.971	ylbJ	spore_cortex	29754	Poultry	d__Bacteria;	p__Firmicutes	c__Clostridia	o__Oscillospirales	f__Ruminococcaceae	g__Ruthenibacterium	s__Ruthenibacterium
2675940	411471.SUBVAR_05163	3.89e-18	80.1	2E3ZZ@1|root,32YWW@2|Bacteria,1VEIW@1239|Firmicutes,24QNQ@186801|Clostridia,3WKKJ@541000|Ruminococcaceae	186801|Clostridia	S	Sporulation protein YabP	yabP	-	-	-	-	-	-	-	-	-	-	-	YabP	bin.971	yabP	spore_cortex	29754	Poultry	d__Bacteria;	p__Firmicutes	c__Clostridia	o__Oscillospirales	f__Ruminococcaceae	g__Ruthenibacterium	s__Ruthenibacterium
2675865	357809.Cphy_2613	7.1e-07	51.6	2BBR7@1|root,3259C@2|Bacteria,1URCV@1239|Firmicutes,25982@186801|Clostridia,220KU@1506553|Lachnoclostridium	186801|Clostridia	S	YabP family	yqfC	-	-	-	-	-	-	-	-	-	-	-	YabP	bin.971	yqfC	spore_cortex	29754	Poultry	d__Bacteria;	p__Firmicutes	c__Clostridia	o__Oscillospirales	f__Ruminococcaceae	g__Ruthenibacterium	s__Ruthenibacterium
2675864	665956.HMPREF1032_01526	3.51e-293	800	COG1589@1|root,COG1589@2|Bacteria,1UHVF@1239|Firmicutes,25E4A@186801|Clostridia,3WIXM@541000|Ruminococcaceae	186801|Clostridia	M	Putative stage IV sporulation protein YqfD	yqfD	-	-	ko:K06438	-	-	-	-	ko00000	-	-	-	YqfD	bin.971	yqfD	spore_cortex	29754	Poultry	d__Bacteria;	p__Firmicutes	c__Clostridia	o__Oscillospirales	f__Ruminococcaceae	g__Ruthenibacterium	s__Ruthenibacterium
2675382	665956.HMPREF1032_03685	5.62e-183	509	COG0680@1|root,COG0680@2|Bacteria,1TPFY@1239|Firmicutes,248TE@186801|Clostridia,3WGVA@541000|Ruminococcaceae	186801|Clostridia	C	Initiates the rapid degradation of small, acid-soluble proteins during spore germination	gpr	-	3.4.24.78	ko:K06012	-	-	-	-	ko00000,ko01000,ko01002	-	-	-	Peptidase_A25	bin.971	gpr	germination	29754	Poultry	d__Bacteria;	p__Firmicutes	c__Clostridia	o__Oscillospirales	f__Ruminococcaceae	g__Ruthenibacterium	s__Ruthenibacterium
2674823	665956.HMPREF1032_02386	1.41e-264	726	COG0682@1|root,COG0682@2|Bacteria,1TPAK@1239|Firmicutes,24APG@186801|Clostridia,3WH7A@541000|Ruminococcaceae	186801|Clostridia	M	Transfers the N-acyl diglyceride group on what will become the N-terminal cysteine of membrane lipoproteins	lgt	-	-	ko:K13292	-	-	-	-	ko00000,ko01000	-	-	-	LGT	bin.971	lgt	germination	29754	Poultry	d__Bacteria;	p__Firmicutes	c__Clostridia	o__Oscillospirales	f__Ruminococcaceae	g__Ruthenibacterium	s__Ruthenibacterium
2696953	1408422.JHYF01000001_gene2847	1.98e-31	119	COG2197@1|root,COG2197@2|Bacteria,1UIEG@1239|Firmicutes,25EJS@186801|Clostridia,36UUV@31979|Clostridiaceae	186801|Clostridia	T	May play the central regulatory role in sporulation. It may be an element of the effector pathway responsible for the activation of sporulation genes in response to nutritional stress. Spo0A may act in concert with spo0H (a sigma factor) to control the expression of some genes that are critical to the sporulation process	spo0A	-	-	ko:K07699	ko02020,ko02024,map02020,map02024	M00485	-	-	ko00000,ko00001,ko00002,ko02022	-	-	-	Response_reg,Spo0A_C	bin.956	spo0A	sporulation_onset_and_checkpoints	29765	Poultry	d__Bacteria;	p__Firmicutes	c__Clostridia	o__Christensenellales	f__Christensenellaceae	g__Christensenella	s__Christensenella
2696801	500633.CLOHIR_01562	1.1e-64	203	COG1595@1|root,COG1595@2|Bacteria,1TP55@1239|Firmicutes,249VX@186801|Clostridia,25QG1@186804|Peptostreptococcaceae	186801|Clostridia	K	Belongs to the sigma-70 factor family	sigH	-	-	ko:K03091	-	-	-	-	ko00000,ko03021	-	-	-	GerE,Sigma70_r2,Sigma70_r4_2	bin.956	sigH	sporulation_onset_and_checkpoints	29765	Poultry	d__Bacteria;	p__Firmicutes	c__Clostridia	o__Christensenellales	f__Christensenellaceae	g__Christensenella	s__Christensenella
2697187	203119.Cthe_2631	5.59e-62	197	COG0193@1|root,COG0193@2|Bacteria,1V3NB@1239|Firmicutes,24HMC@186801|Clostridia,3WIEP@541000|Ruminococcaceae	186801|Clostridia	J	The natural substrate for this enzyme may be peptidyl- tRNAs which drop off the ribosome during protein synthesis	pth	-	3.1.1.29	ko:K01056	-	-	-	-	ko00000,ko01000,ko03012	-	-	-	Pept_tRNA_hydro	bin.956	pth	sporulation_onset_and_checkpoints	29765	Poultry	d__Bacteria;	p__Firmicutes	c__Clostridia	o__Christensenellales	f__Christensenellaceae	g__Christensenella	s__Christensenella
2697185	195103.CPF_2814	5.03e-39	132	COG2088@1|root,COG2088@2|Bacteria,1V9ZG@1239|Firmicutes,24MVQ@186801|Clostridia,36JKP@31979|Clostridiaceae	186801|Clostridia	D	Could be involved in septation	spoVG	-	-	ko:K06412	-	-	-	-	ko00000	-	-	-	SpoVG	bin.956	spoVG	sporulation_onset_and_checkpoints	29765	Poultry	d__Bacteria;	p__Firmicutes	c__Clostridia	o__Christensenellales	f__Christensenellaceae	g__Christensenella	s__Christensenella
2697138	994573.T472_0203605	4.43e-17	83.2	COG3599@1|root,COG3599@2|Bacteria,1V27M@1239|Firmicutes,24MM3@186801|Clostridia,36FZ8@31979|Clostridiaceae	186801|Clostridia	D	PFAM DivIVA family protein	divIVA	-	-	ko:K04074	-	-	-	-	ko00000,ko03036	-	-	-	DivIVA	bin.956	divIVA	sporulation_onset_and_checkpoints	29765	Poultry	d__Bacteria;	p__Firmicutes	c__Clostridia	o__Christensenellales	f__Christensenellaceae	g__Christensenella	s__Christensenella
2696621	1304880.JAGB01000002_gene2318	6.93e-240	686	COG0465@1|root,COG0465@2|Bacteria,1TPTV@1239|Firmicutes,247WQ@186801|Clostridia	186801|Clostridia	O	Acts as a processive, ATP-dependent zinc metallopeptidase for both cytoplasmic and membrane proteins. Plays a role in the quality control of integral membrane proteins	ftsH	-	-	ko:K03798	-	M00742	-	-	ko00000,ko00002,ko01000,ko01002,ko03110	-	-	-	AAA,FtsH_ext,Peptidase_M41	bin.956	ftsH	sporulation_onset_and_checkpoints	29765	Poultry	d__Bacteria;	p__Firmicutes	c__Clostridia	o__Christensenellales	f__Christensenellaceae	g__Christensenella	s__Christensenella
2697581	580331.Thit_1258	3.91e-118	349	COG0552@1|root,COG0552@2|Bacteria,1TPRI@1239|Firmicutes,247JD@186801|Clostridia,42ENW@68295|Thermoanaerobacterales	186801|Clostridia	U	Involved in targeting and insertion of nascent membrane proteins into the cytoplasmic membrane. Acts as a receptor for the complex formed by the signal recognition particle (SRP) and the ribosome-nascent chain (RNC)	ftsY	-	-	ko:K03110	ko02024,ko03060,ko03070,map02024,map03060,map03070	M00335	-	-	ko00000,ko00001,ko00002,ko02044	3.A.5.1,3.A.5.2,3.A.5.7	-	-	SRP54,SRP54_N	bin.956	ftsY	sporulation_onset_and_checkpoints	29765	Poultry	d__Bacteria;	p__Firmicutes	c__Clostridia	o__Christensenellales	f__Christensenellaceae	g__Christensenella	s__Christensenella
2697679	1120998.AUFC01000023_gene2173	1.84e-47	160	COG1847@1|root,COG1847@2|Bacteria,1V3IN@1239|Firmicutes,249EA@186801|Clostridia,3WCNH@538999|Clostridiales incertae sedis	186801|Clostridia	S	Putative single-stranded nucleic acids-binding domain	jag	-	-	ko:K06346	-	-	-	-	ko00000	-	-	-	Jag_N,KH_4,R3H	bin.956	jag	sporulation_onset_and_checkpoints	29765	Poultry	d__Bacteria;	p__Firmicutes	c__Clostridia	o__Christensenellales	f__Christensenellaceae	g__Christensenella	s__Christensenella
2698413	1118054.CAGW01000021_gene4111	3.38e-152	444	COG0536@1|root,COG0536@2|Bacteria,1TPX7@1239|Firmicutes,4H9P8@91061|Bacilli,26QKI@186822|Paenibacillaceae	91061|Bacilli	S	An essential GTPase which binds GTP, GDP and possibly (p)ppGpp with moderate affinity, with high nucleotide exchange rates and a fairly low GTP hydrolysis rate. Plays a role in control of the cell cycle, stress response, ribosome biogenesis and in those bacteria that undergo differentiation, in morphogenesis control	obg	GO:0000003,GO:0000160,GO:0000166,GO:0001882,GO:0001883,GO:0003674,GO:0005488,GO:0005525,GO:0007154,GO:0007165,GO:0008150,GO:0009987,GO:0017076,GO:0019001,GO:0019954,GO:0023052,GO:0030436,GO:0032502,GO:0032549,GO:0032550,GO:0032553,GO:0032555,GO:0032561,GO:0035556,GO:0035639,GO:0036094,GO:0043167,GO:0043168,GO:0043934,GO:0050789,GO:0050794,GO:0050896,GO:0051716,GO:0065007,GO:0097159,GO:0097367,GO:…	-	ko:K03979	-	-	-	-	ko00000,ko01000,ko03009	-	-	-	DUF1967,GTP1_OBG,MMR_HSR1	bin.956	obg	sporulation_onset_and_checkpoints	29765	Poultry	d__Bacteria;	p__Firmicutes	c__Clostridia	o__Christensenellales	f__Christensenellaceae	g__Christensenella	s__Christensenella
2697595	1033737.CAEV01000043_gene1474	1.66e-122	359	COG1774@1|root,COG1774@2|Bacteria,1TP1V@1239|Firmicutes,247Q6@186801|Clostridia,36EJN@31979|Clostridiaceae	186801|Clostridia	S	PSP1 domain protein	yaaT	-	-	-	-	-	-	-	-	-	-	-	PSP1	bin.956	yaaT	sporulation_onset_and_checkpoints	29765	Poultry	d__Bacteria;	p__Firmicutes	c__Clostridia	o__Christensenellales	f__Christensenellaceae	g__Christensenella	s__Christensenella
2697686	1304880.JAGB01000005_gene2448	3.02e-103	306	COG1192@1|root,COG1192@2|Bacteria,1TP8S@1239|Firmicutes,2488C@186801|Clostridia	186801|Clostridia	D	CobQ CobB MinD ParA nucleotide binding domain	soj	-	-	ko:K03496	-	-	-	-	ko00000,ko03036,ko04812	-	-	-	AAA_31	bin.956	soj	spo0a_regulon	29765	Poultry	d__Bacteria;	p__Firmicutes	c__Clostridia	o__Christensenellales	f__Christensenellaceae	g__Christensenella	s__Christensenella
2697687	1121335.Clst_0009	1.61e-79	249	COG1475@1|root,COG1475@2|Bacteria,1TQ2B@1239|Firmicutes,249VV@186801|Clostridia,3WHV1@541000|Ruminococcaceae	186801|Clostridia	K	Belongs to the ParB family	spo0J	-	-	ko:K03497	-	-	-	-	ko00000,ko03000,ko03036,ko04812	-	-	-	ParBc	bin.956	parB	spo0a_regulon	29765	Poultry	d__Bacteria;	p__Firmicutes	c__Clostridia	o__Christensenellales	f__Christensenellaceae	g__Christensenella	s__Christensenella
2696774	1304880.JAGB01000002_gene2334	2.36e-106	336	COG2244@1|root,COG2244@2|Bacteria,1TNYX@1239|Firmicutes,2485G@186801|Clostridia	186801|Clostridia	S	Stage V sporulation protein B	spoVB1	-	-	ko:K06409	-	-	-	-	ko00000,ko02000	2.A.66.2.14	-	-	Polysacc_synt,Polysacc_synt_C	bin.956	spoVB	sigE_regulon	29765	Poultry	d__Bacteria;	p__Firmicutes	c__Clostridia	o__Christensenellales	f__Christensenellaceae	g__Christensenella	s__Christensenella
2697488	1304880.JAGB01000001_gene311	2.19e-81	258	COG0787@1|root,COG0787@2|Bacteria,1TNYY@1239|Firmicutes,2480T@186801|Clostridia	186801|Clostridia	M	Catalyzes the interconversion of L-alanine and D- alanine. May also act on other amino acids	alr	-	5.1.1.1	ko:K01775	ko00473,ko01100,ko01502,map00473,map01100,map01502	-	R00401	RC00285	ko00000,ko00001,ko01000,ko01011	-	-	-	Ala_racemase_C,Ala_racemase_N	bin.956	alr	sigE_regulon	29765	Poultry	d__Bacteria;	p__Firmicutes	c__Clostridia	o__Christensenellales	f__Christensenellaceae	g__Christensenella	s__Christensenella
2698405	1304880.JAGB01000002_gene2051	1.24e-53	194	COG1686@1|root,COG1686@2|Bacteria,1TQ8M@1239|Firmicutes,2480S@186801|Clostridia	186801|Clostridia	M	Belongs to the peptidase S11 family	dacB_3	-	3.4.16.4	ko:K01286,ko:K07258	ko00550,ko01100,map00550,map01100	-	-	-	ko00000,ko00001,ko01000,ko01002,ko01011	-	-	-	CW_binding_1,PBP5_C,Peptidase_S11	bin.956	dacB	sigE_regulon	29765	Poultry	d__Bacteria;	p__Firmicutes	c__Clostridia	o__Christensenellales	f__Christensenellaceae	g__Christensenella	s__Christensenella
2697777	1232452.BAIB02000010_gene2045	3.05e-90	285	COG0793@1|root,COG0793@2|Bacteria,1TPBI@1239|Firmicutes,248HZ@186801|Clostridia,267R3@186813|unclassified Clostridiales	186801|Clostridia	M	tail specific protease	ctpA	-	3.4.21.102	ko:K03797	-	-	-	-	ko00000,ko01000,ko01002	-	-	-	PDZ_2,Peptidase_S41	bin.956	ctpB	sigE_regulon	29765	Poultry	d__Bacteria;	p__Firmicutes	c__Clostridia	o__Christensenellales	f__Christensenellaceae	g__Christensenella	s__Christensenella
2697328	340099.Teth39_1081	7.51e-98	296	COG0648@1|root,COG0648@2|Bacteria,1UZNN@1239|Firmicutes,24A1E@186801|Clostridia,42FSB@68295|Thermoanaerobacterales	186801|Clostridia	L	SMART AP endonuclease, family 2	Nfo	-	3.1.21.2	ko:K01151	ko03410,map03410	-	-	-	ko00000,ko00001,ko01000,ko03400	-	-	-	AP_endonuc_2	bin.956	nfo	sigG_regulon	29765	Poultry	d__Bacteria;	p__Firmicutes	c__Clostridia	o__Christensenellales	f__Christensenellaceae	g__Christensenella	s__Christensenella
2698045	1347369.CCAD010000080_gene3177	2.68e-184	531	COG1129@1|root,COG1129@2|Bacteria,1TP6I@1239|Firmicutes,4H9VK@91061|Bacilli,1ZB07@1386|Bacillus	91061|Bacilli	G	Part of the ABC transporter complex RbsABC involved in ribose import. Responsible for energy coupling to the transport system	mglA	-	3.6.3.17	ko:K10542,ko:K17215	ko02010,map02010	M00214,M00593	-	-	ko00000,ko00001,ko00002,ko01000,ko02000	3.A.1.2,3.A.1.2.3	-	-	ABC_tran	bin.956	mglA / sspA	sigG_regulon	29765	Poultry	d__Bacteria;	p__Firmicutes	c__Clostridia	o__Christensenellales	f__Christensenellaceae	g__Christensenella	s__Christensenella
2697310	697281.Mahau_0908	4.5e-29	127	COG5401@1|root,COG5401@2|Bacteria,1UXYS@1239|Firmicutes,24EK4@186801|Clostridia,42GD4@68295|Thermoanaerobacterales	186801|Clostridia	S	Sporulation and spore germination	-	-	-	ko:K06298	-	-	-	-	ko00000	-	-	-	Germane	bin.956	gerM	spore_coat	29765	Poultry	d__Bacteria;	p__Firmicutes	c__Clostridia	o__Christensenellales	f__Christensenellaceae	g__Christensenella	s__Christensenella
2697691	1304880.JAGB01000002_gene1523	3.13e-110	355	COG0768@1|root,COG0768@2|Bacteria,1TP93@1239|Firmicutes,248KB@186801|Clostridia	186801|Clostridia	M	penicillin-binding protein	spoVD	-	3.4.16.4	ko:K03587,ko:K08384	ko00550,ko01501,map00550,map01501	-	-	-	ko00000,ko00001,ko01000,ko01011,ko03036	-	-	-	PASTA,PBP_dimer,Transpeptidase	bin.956	spoVD	spore_cortex	29765	Poultry	d__Bacteria;	p__Firmicutes	c__Clostridia	o__Christensenellales	f__Christensenellaceae	g__Christensenella	s__Christensenella
2696797	457412.RSAG_03261	1.41e-40	146	COG0860@1|root,COG0860@2|Bacteria,1TQ74@1239|Firmicutes,24FT2@186801|Clostridia,3WIGM@541000|Ruminococcaceae	186801|Clostridia	M	N-acetylmuramoyl-L-alanine amidase	cwlD	-	3.5.1.28	ko:K01448	ko01503,map01503	M00727	R04112	RC00064,RC00141	ko00000,ko00001,ko00002,ko01000,ko01011,ko03036	-	-	-	Amidase_3	bin.956	cwlC/cwlD	spore_cortex	29765	Poultry	d__Bacteria;	p__Firmicutes	c__Clostridia	o__Christensenellales	f__Christensenellaceae	g__Christensenella	s__Christensenella
2696889	1226325.HMPREF1548_03159	1.41e-35	121	COG1278@1|root,COG1278@2|Bacteria,1VEE0@1239|Firmicutes,24QJE@186801|Clostridia,36MMP@31979|Clostridiaceae	186801|Clostridia	K	Cold shock protein	cspA	-	-	ko:K03704	-	-	-	-	ko00000,ko03000	-	-	-	CSD	bin.956	CSD	germination	29765	Poultry	d__Bacteria;	p__Firmicutes	c__Clostridia	o__Christensenellales	f__Christensenellaceae	g__Christensenella	s__Christensenella
2697266	871963.Desdi_1266	8.5e-109	323	COG0682@1|root,COG0682@2|Bacteria,1TPAK@1239|Firmicutes,24APG@186801|Clostridia,261Q5@186807|Peptococcaceae	186801|Clostridia	M	Transfers the N-acyl diglyceride group on what will become the N-terminal cysteine of membrane lipoproteins	lgt	-	-	ko:K13292	-	-	-	-	ko00000,ko01000	-	-	-	LGT	bin.956	lgt	germination	29765	Poultry	d__Bacteria;	p__Firmicutes	c__Clostridia	o__Christensenellales	f__Christensenellaceae	g__Christensenella	s__Christensenella
2729692	1449050.JNLE01000005_gene4093	5.12e-150	424	COG2201@1|root,COG2201@2|Bacteria,1VQS3@1239|Firmicutes,25E3X@186801|Clostridia,36UHM@31979|Clostridiaceae	186801|Clostridia	NT	May play the central regulatory role in sporulation. It may be an element of the effector pathway responsible for the activation of sporulation genes in response to nutritional stress. Spo0A may act in concert with spo0H (a sigma factor) to control the expression of some genes that are critical to the sporulation process	spo0A	-	-	ko:K03413,ko:K07699	ko02020,ko02024,ko02030,map02020,map02024,map02030	M00485,M00506	-	-	ko00000,ko00001,ko00002,ko02022,ko02035	-	-	-	Response_reg,Spo0A_C	bin.936	spo0A	sporulation_onset_and_checkpoints	29777	Poultry	d__Bacteria;	p__Firmicutes	c__Clostridia	o__Lachnospirales	f__Lachnospiraceae	g__Anaerocolumna	s__Anaerocolumna
2729841	1449050.JNLE01000005_gene4854	2.14e-109	319	COG1595@1|root,COG1595@2|Bacteria,1TP55@1239|Firmicutes,249VX@186801|Clostridia,36ETQ@31979|Clostridiaceae	186801|Clostridia	K	Belongs to the sigma-70 factor family	sigH	-	-	ko:K03091	-	-	-	-	ko00000,ko03021	-	-	-	GerE,Sigma70_r2,Sigma70_r4_2	bin.936	sigH	sporulation_onset_and_checkpoints	29777	Poultry	d__Bacteria;	p__Firmicutes	c__Clostridia	o__Lachnospirales	f__Lachnospiraceae	g__Anaerocolumna	s__Anaerocolumna
2730743	1449050.JNLE01000003_gene154	0	902	COG2208@1|root,COG2208@2|Bacteria,1TQ92@1239|Firmicutes,247XG@186801|Clostridia,36DVK@31979|Clostridiaceae	186801|Clostridia	KT	stage II sporulation protein E	spoIIE	-	3.1.3.16	ko:K06382	-	-	-	-	ko00000,ko01000	-	-	-	SpoIIE	bin.936	spoIIE	sporulation_onset_and_checkpoints	29777	Poultry	d__Bacteria;	p__Firmicutes	c__Clostridia	o__Lachnospirales	f__Lachnospiraceae	g__Anaerocolumna	s__Anaerocolumna
2728665	1449050.JNLE01000003_gene384	1.28e-154	448	COG0706@1|root,COG0706@2|Bacteria,1TQ0J@1239|Firmicutes,247V9@186801|Clostridia,36FE7@31979|Clostridiaceae	186801|Clostridia	U	Membrane protein insertase, YidC Oxa1 family	yidC	-	-	ko:K03217	ko02024,ko03060,ko03070,map02024,map03060,map03070	M00335	-	-	ko00000,ko00001,ko00002,ko02044,ko03029	2.A.9	-	-	60KD_IMP	bin.936	spoIIIJ	sporulation_onset_and_checkpoints	29777	Poultry	d__Bacteria;	p__Firmicutes	c__Clostridia	o__Lachnospirales	f__Lachnospiraceae	g__Anaerocolumna	s__Anaerocolumna
2728264	1449050.JNLE01000003_gene168	9.83e-113	325	COG0193@1|root,COG0193@2|Bacteria,1V3NB@1239|Firmicutes,24HMC@186801|Clostridia,36G0N@31979|Clostridiaceae	186801|Clostridia	J	The natural substrate for this enzyme may be peptidyl- tRNAs which drop off the ribosome during protein synthesis	pth	-	3.1.1.29	ko:K01056	-	-	-	-	ko00000,ko01000,ko03012	-	-	-	Pept_tRNA_hydro	bin.936	pth	sporulation_onset_and_checkpoints	29777	Poultry	d__Bacteria;	p__Firmicutes	c__Clostridia	o__Lachnospirales	f__Lachnospiraceae	g__Anaerocolumna	s__Anaerocolumna
2728267	1449050.JNLE01000003_gene172	2.52e-54	170	COG2088@1|root,COG2088@2|Bacteria,1V9ZG@1239|Firmicutes,24MVQ@186801|Clostridia,36JKP@31979|Clostridiaceae	186801|Clostridia	D	Could be involved in septation	spoVG	-	-	ko:K06412	-	-	-	-	ko00000	-	-	-	SpoVG	bin.936	spoVG	sporulation_onset_and_checkpoints	29777	Poultry	d__Bacteria;	p__Firmicutes	c__Clostridia	o__Lachnospirales	f__Lachnospiraceae	g__Anaerocolumna	s__Anaerocolumna
2729954	1449050.JNLE01000003_gene3194	1.36e-58	190	COG3599@1|root,COG3599@2|Bacteria,1V27M@1239|Firmicutes,24MM3@186801|Clostridia,36FZ8@31979|Clostridiaceae	186801|Clostridia	D	PFAM DivIVA family protein	divIVA	-	-	ko:K04074	-	-	-	-	ko00000,ko03036	-	-	-	DivIVA	bin.936	divIVA	sporulation_onset_and_checkpoints	29777	Poultry	d__Bacteria;	p__Firmicutes	c__Clostridia	o__Lachnospirales	f__Lachnospiraceae	g__Anaerocolumna	s__Anaerocolumna
2729924	1449050.JNLE01000003_gene3589	0	951	COG0849@1|root,COG0849@2|Bacteria,1TP1Z@1239|Firmicutes,249Y7@186801|Clostridia,36DWK@31979|Clostridiaceae	186801|Clostridia	D	cell division protein FtsA	ftsA	-	-	-	-	-	-	-	-	-	-	-	FtsA,MreB_Mbl	bin.936	ftsA	sporulation_onset_and_checkpoints	29777	Poultry	d__Bacteria;	p__Firmicutes	c__Clostridia	o__Lachnospirales	f__Lachnospiraceae	g__Anaerocolumna	s__Anaerocolumna
2729449	1449050.JNLE01000005_gene5194	2.62e-140	400	COG2884@1|root,COG2884@2|Bacteria,1TP58@1239|Firmicutes,248HW@186801|Clostridia,36DHJ@31979|Clostridiaceae	186801|Clostridia	D	cell division ATP-binding protein FtsE	ftsE	-	-	ko:K09812	ko02010,map02010	M00256	-	-	ko00000,ko00001,ko00002,ko02000,ko03036	3.A.1.140	-	-	ABC_tran	bin.936	ftsE	sporulation_onset_and_checkpoints	29777	Poultry	d__Bacteria;	p__Firmicutes	c__Clostridia	o__Lachnospirales	f__Lachnospiraceae	g__Anaerocolumna	s__Anaerocolumna
2727424	1449050.JNLE01000003_gene2690	1.38e-284	792	COG0465@1|root,COG0465@2|Bacteria,1U2AD@1239|Firmicutes,24A06@186801|Clostridia,36FVV@31979|Clostridiaceae	186801|Clostridia	O	Acts as a processive, ATP-dependent zinc metallopeptidase for both cytoplasmic and membrane proteins. Plays a role in the quality control of integral membrane proteins	ftsH1	-	-	ko:K03798	-	M00742	-	-	ko00000,ko00002,ko01000,ko01002,ko03110	-	-	-	AAA,FtsH_ext,Peptidase_M41	bin.936	ftsH	sporulation_onset_and_checkpoints	29777	Poultry	d__Bacteria;	p__Firmicutes	c__Clostridia	o__Lachnospirales	f__Lachnospiraceae	g__Anaerocolumna	s__Anaerocolumna
2729450	1449050.JNLE01000005_gene5193	2.03e-153	438	COG2177@1|root,COG2177@2|Bacteria,1TPND@1239|Firmicutes,24AA6@186801|Clostridia,36EH4@31979|Clostridiaceae	186801|Clostridia	D	Part of the ABC transporter FtsEX involved in asymmetric cellular division facilitating the initiation of sporulation	ftsX	-	-	ko:K09811	ko02010,map02010	M00256	-	-	ko00000,ko00001,ko00002,ko02000,ko03036	3.A.1.140	-	-	FtsX	bin.936	ftsX	sporulation_onset_and_checkpoints	29777	Poultry	d__Bacteria;	p__Firmicutes	c__Clostridia	o__Lachnospirales	f__Lachnospiraceae	g__Anaerocolumna	s__Anaerocolumna
2728661	1449050.JNLE01000003_gene3269	3.37e-190	531	COG0552@1|root,COG0552@2|Bacteria,1TPRI@1239|Firmicutes,247JD@186801|Clostridia,36EQQ@31979|Clostridiaceae	186801|Clostridia	U	Involved in targeting and insertion of nascent membrane proteins into the cytoplasmic membrane. Acts as a receptor for the complex formed by the signal recognition particle (SRP) and the ribosome-nascent chain (RNC)	ftsY	-	-	ko:K03110	ko02024,ko03060,ko03070,map02024,map03060,map03070	M00335	-	-	ko00000,ko00001,ko00002,ko02044	3.A.5.1,3.A.5.2,3.A.5.7	-	-	SRP54,SRP54_N	bin.936	ftsY	sporulation_onset_and_checkpoints	29777	Poultry	d__Bacteria;	p__Firmicutes	c__Clostridia	o__Lachnospirales	f__Lachnospiraceae	g__Anaerocolumna	s__Anaerocolumna
2728987	1449050.JNLE01000003_gene3648	5.78e-205	576	COG0206@1|root,COG0206@2|Bacteria,1TP6W@1239|Firmicutes,247Z5@186801|Clostridia,36F0J@31979|Clostridiaceae	186801|Clostridia	D	Essential cell division protein that forms a contractile ring structure (Z ring) at the future cell division site. The regulation of the ring assembly controls the timing and the location of cell division. One of the functions of the FtsZ ring is to recruit other cell division proteins to the septum to produce a new cell wall between the dividing cells. Binds GTP and shows GTPase activity	ftsZ	-	-	ko:K03531	ko04112,map04112	-	-	-	ko00000,ko00001,ko02048,ko03036,ko04812	-	-	-	FtsZ_C,Tubulin	bin.936	ftsZ	sporulation_onset_and_checkpoints	29777	Poultry	d__Bacteria;	p__Firmicutes	c__Clostridia	o__Lachnospirales	f__Lachnospiraceae	g__Anaerocolumna	s__Anaerocolumna
2728666	1449050.JNLE01000003_gene383	9.5e-129	371	COG1847@1|root,COG1847@2|Bacteria,1V3IN@1239|Firmicutes,249EA@186801|Clostridia,36F11@31979|Clostridiaceae	186801|Clostridia	S	R3H domain protein	jag	-	-	ko:K06346	-	-	-	-	ko00000	-	-	-	Jag_N,KH_4,R3H	bin.936	jag	sporulation_onset_and_checkpoints	29777	Poultry	d__Bacteria;	p__Firmicutes	c__Clostridia	o__Lachnospirales	f__Lachnospiraceae	g__Anaerocolumna	s__Anaerocolumna
2730070	1449050.JNLE01000003_gene3206	5.65e-131	374	COG0850@1|root,COG0850@2|Bacteria,1VAPC@1239|Firmicutes,24MV1@186801|Clostridia,36FSA@31979|Clostridiaceae	186801|Clostridia	D	Cell division inhibitor that blocks the formation of polar Z ring septums. Rapidly oscillates between the poles of the cell to destabilize FtsZ filaments that have formed before they mature into polar Z rings. Prevents FtsZ polymerization	minC	-	-	ko:K03610	-	-	-	-	ko00000,ko03036,ko04812	-	-	-	MinC_C	bin.936	minC	sporulation_onset_and_checkpoints	29777	Poultry	d__Bacteria;	p__Firmicutes	c__Clostridia	o__Lachnospirales	f__Lachnospiraceae	g__Anaerocolumna	s__Anaerocolumna
2730069	1449050.JNLE01000003_gene3205	1.64e-169	475	COG2894@1|root,COG2894@2|Bacteria,1TP6P@1239|Firmicutes,249BB@186801|Clostridia,36DQ4@31979|Clostridiaceae	186801|Clostridia	D	Belongs to the ParA family	minD	-	-	ko:K03609	-	-	-	-	ko00000,ko03036,ko04812	-	-	-	AAA_31,CbiA	bin.936	minD	sporulation_onset_and_checkpoints	29777	Poultry	d__Bacteria;	p__Firmicutes	c__Clostridia	o__Lachnospirales	f__Lachnospiraceae	g__Anaerocolumna	s__Anaerocolumna
2727633	1449050.JNLE01000003_gene3180	2.21e-266	734	COG0536@1|root,COG0536@2|Bacteria,1TPX7@1239|Firmicutes,247SP@186801|Clostridia,36DEA@31979|Clostridiaceae	186801|Clostridia	S	An essential GTPase which binds GTP, GDP and possibly (p)ppGpp with moderate affinity, with high nucleotide exchange rates and a fairly low GTP hydrolysis rate. Plays a role in control of the cell cycle, stress response, ribosome biogenesis and in those bacteria that undergo differentiation, in morphogenesis control	obg	-	-	ko:K03979	-	-	-	-	ko00000,ko01000,ko03009	-	-	-	DUF1967,GTP1_OBG,MMR_HSR1	bin.936	obg	sporulation_onset_and_checkpoints	29777	Poultry	d__Bacteria;	p__Firmicutes	c__Clostridia	o__Lachnospirales	f__Lachnospiraceae	g__Anaerocolumna	s__Anaerocolumna
2727627	1449050.JNLE01000003_gene336	7.26e-182	510	COG1774@1|root,COG1774@2|Bacteria,1TP1V@1239|Firmicutes,247Q6@186801|Clostridia,36EJN@31979|Clostridiaceae	186801|Clostridia	S	PSP1 domain protein	yaaT	-	-	-	-	-	-	-	-	-	-	-	PSP1	bin.936	yaaT	sporulation_onset_and_checkpoints	29777	Poultry	d__Bacteria;	p__Firmicutes	c__Clostridia	o__Lachnospirales	f__Lachnospiraceae	g__Anaerocolumna	s__Anaerocolumna
2728989	1449050.JNLE01000003_gene3646	6.23e-161	452	COG1191@1|root,COG1191@2|Bacteria,1TP3T@1239|Firmicutes,24A4T@186801|Clostridia,36E4R@31979|Clostridiaceae	186801|Clostridia	K	Sigma factors are initiation factors that promote the attachment of RNA polymerase to specific initiation sites and are then released	sigE	-	-	ko:K03091	-	-	-	-	ko00000,ko03021	-	-	-	Sigma70_r2,Sigma70_r4	bin.936	sigE	spo0a_regulon	29777	Poultry	d__Bacteria;	p__Firmicutes	c__Clostridia	o__Lachnospirales	f__Lachnospiraceae	g__Anaerocolumna	s__Anaerocolumna
2727887	1449050.JNLE01000003_gene1264	2.25e-124	357	COG1191@1|root,COG1191@2|Bacteria,1TP3Q@1239|Firmicutes,2487Z@186801|Clostridia,36EZ8@31979|Clostridiaceae	186801|Clostridia	K	Sigma factors are initiation factors that promote the attachment of RNA polymerase to specific initiation sites and are then released	sigF	-	-	ko:K03091	-	-	-	-	ko00000,ko03021	-	-	-	Sigma70_r2,Sigma70_r3,Sigma70_r4	bin.936	sigF	spo0a_regulon	29777	Poultry	d__Bacteria;	p__Firmicutes	c__Clostridia	o__Lachnospirales	f__Lachnospiraceae	g__Anaerocolumna	s__Anaerocolumna
2728990	1449050.JNLE01000003_gene3645	2.84e-168	472	COG1191@1|root,COG1191@2|Bacteria,1TPDD@1239|Firmicutes,24A1H@186801|Clostridia,36E0E@31979|Clostridiaceae	186801|Clostridia	K	Sigma factors are initiation factors that promote the attachment of RNA polymerase to specific initiation sites and are then released	sigG	-	-	ko:K03091	-	-	-	-	ko00000,ko03021	-	-	-	Sigma70_r2,Sigma70_r3,Sigma70_r4	bin.936	sigG	spo0a_regulon	29777	Poultry	d__Bacteria;	p__Firmicutes	c__Clostridia	o__Lachnospirales	f__Lachnospiraceae	g__Anaerocolumna	s__Anaerocolumna
2727889	1449050.JNLE01000003_gene1262	2.31e-44	148	COG1366@1|root,COG1366@2|Bacteria,1VENG@1239|Firmicutes,24R0X@186801|Clostridia,36KNM@31979|Clostridiaceae	186801|Clostridia	T	Belongs to the anti-sigma-factor antagonist family	spoIIAA	-	-	ko:K06378	-	-	-	-	ko00000	-	-	-	STAS	bin.936	spoIIAA	spo0a_regulon	29777	Poultry	d__Bacteria;	p__Firmicutes	c__Clostridia	o__Lachnospirales	f__Lachnospiraceae	g__Anaerocolumna	s__Anaerocolumna
2727888	1449050.JNLE01000003_gene1263	1.07e-68	210	COG2172@1|root,COG2172@2|Bacteria,1V6V2@1239|Firmicutes,24JPT@186801|Clostridia,36ITI@31979|Clostridiaceae	186801|Clostridia	F	Binds to sigma F and blocks its ability to form an RNA polymerase holoenzyme (E-sigma F). Phosphorylates SpoIIAA on a serine residue. This phosphorylation may enable SpoIIAA to act as an anti-anti-sigma factor that counteracts SpoIIAB and thus releases sigma F from inhibition	spoIIAB	-	2.7.11.1	ko:K06379	-	-	-	-	ko00000,ko01000	-	-	-	HATPase_c_2	bin.936	spoIIAB	spo0a_regulon	29777	Poultry	d__Bacteria;	p__Firmicutes	c__Clostridia	o__Lachnospirales	f__Lachnospiraceae	g__Anaerocolumna	s__Anaerocolumna
2728988	357809.Cphy_2470	1.71e-34	134	29ECG@1|root,301AF@2|Bacteria,1UY4W@1239|Firmicutes,24HI3@186801|Clostridia,21YX0@1506553|Lachnoclostridium	186801|Clostridia	M	aspartic protease that is responsible for the proteolytic cleavage of the RNA polymerase sigma E factor (SigE spoIIGB) to yield the active peptide in the mother cell during sporulation. Responds to a signal from the forespore that is triggered by the extracellular signal protein SpoIIR	spoIIGA	-	-	ko:K06383	-	-	-	-	ko00000,ko01000,ko01002	-	-	-	Peptidase_U4	bin.936	spoIIGA	spo0a_regulon	29777	Poultry	d__Bacteria;	p__Firmicutes	c__Clostridia	o__Lachnospirales	f__Lachnospiraceae	g__Anaerocolumna	s__Anaerocolumna
2727956	642492.Clole_4263	4.96e-171	478	COG1192@1|root,COG1192@2|Bacteria,1TP8S@1239|Firmicutes,2488C@186801|Clostridia	186801|Clostridia	D	CobQ CobB MinD ParA nucleotide binding domain	soj	-	-	ko:K03496	-	-	-	-	ko00000,ko03036,ko04812	-	-	-	AAA_31	bin.936	soj	spo0a_regulon	29777	Poultry	d__Bacteria;	p__Firmicutes	c__Clostridia	o__Lachnospirales	f__Lachnospiraceae	g__Anaerocolumna	s__Anaerocolumna
2727944	1321778.HMPREF1982_03730	1.71e-87	270	COG1475@1|root,COG1475@2|Bacteria,1TR7C@1239|Firmicutes,247TW@186801|Clostridia,269VP@186813|unclassified Clostridiales	186801|Clostridia	K	ParB-like nuclease domain	-	-	-	ko:K03497	-	-	-	-	ko00000,ko03000,ko03036,ko04812	-	-	-	ParBc	bin.936	parB	spo0a_regulon	29777	Poultry	d__Bacteria;	p__Firmicutes	c__Clostridia	o__Lachnospirales	f__Lachnospiraceae	g__Anaerocolumna	s__Anaerocolumna
2731102	1449050.JNLE01000003_gene1509	3.16e-290	827	COG2385@1|root,COG2385@2|Bacteria,1UW6J@1239|Firmicutes,24CYM@186801|Clostridia,36VGB@31979|Clostridiaceae	186801|Clostridia	D	Stage II sporulation protein	-	-	-	ko:K06381	-	-	-	-	ko00000	-	-	-	SpoIID	bin.936	spoIID	Engulfment	29777	Poultry	d__Bacteria;	p__Firmicutes	c__Clostridia	o__Lachnospirales	f__Lachnospiraceae	g__Anaerocolumna	s__Anaerocolumna
2730179	1449050.JNLE01000003_gene3524	3.77e-161	470	COG0860@1|root,COG0860@2|Bacteria,1TSFS@1239|Firmicutes,2488U@186801|Clostridia,36F21@31979|Clostridiaceae	186801|Clostridia	M	stage II sporulation protein P	spoIIP	-	-	ko:K06385	-	-	-	-	ko00000	-	-	-	SpoIIP	bin.936	spoIIP	Engulfment	29777	Poultry	d__Bacteria;	p__Firmicutes	c__Clostridia	o__Lachnospirales	f__Lachnospiraceae	g__Anaerocolumna	s__Anaerocolumna
2730002	1449050.JNLE01000005_gene4116	2.43e-178	502	COG3854@1|root,COG3854@2|Bacteria,1TQ23@1239|Firmicutes,248S2@186801|Clostridia,36E2F@31979|Clostridiaceae	186801|Clostridia	S	stage III sporulation protein AA	spoIIIAA	-	-	ko:K06390	-	-	-	-	ko00000	-	-	-	T2SSE	bin.936	spoIIIAA	Engulfment	29777	Poultry	d__Bacteria;	p__Firmicutes	c__Clostridia	o__Lachnospirales	f__Lachnospiraceae	g__Anaerocolumna	s__Anaerocolumna
2730003	1449050.JNLE01000005_gene4115	4.75e-89	265	2CEWW@1|root,32S0Q@2|Bacteria,1VAEG@1239|Firmicutes,24MNF@186801|Clostridia	186801|Clostridia	S	Stage III sporulation protein AB	spoIIIAB	-	-	ko:K06391	-	-	-	-	ko00000	-	-	-	Spore_III_AB	bin.936	spoIIIAB	Engulfment	29777	Poultry	d__Bacteria;	p__Firmicutes	c__Clostridia	o__Lachnospirales	f__Lachnospiraceae	g__Anaerocolumna	s__Anaerocolumna
2730004	1449050.JNLE01000005_gene4114	5.7e-30	107	2E555@1|root,32ZY3@2|Bacteria,1VEM4@1239|Firmicutes,24QNR@186801|Clostridia,36MQ6@31979|Clostridiaceae	186801|Clostridia	S	Stage III sporulation protein AC	spoIIIAC	-	-	ko:K06392	-	-	-	-	ko00000	-	-	-	SpoIIIAC	bin.936	spoIIIAC	Engulfment	29777	Poultry	d__Bacteria;	p__Firmicutes	c__Clostridia	o__Lachnospirales	f__Lachnospiraceae	g__Anaerocolumna	s__Anaerocolumna
2730005	1449050.JNLE01000005_gene4113	1.79e-61	191	2CPUI@1|root,32SJW@2|Bacteria,1VA9Y@1239|Firmicutes,24NK6@186801|Clostridia,36JVA@31979|Clostridiaceae	186801|Clostridia	S	Stage III sporulation protein AD	spoIIIAD	-	-	ko:K06393	-	-	-	-	ko00000	-	-	-	SpoIIIAC	bin.936	spoiiiAD	Engulfment	29777	Poultry	d__Bacteria;	p__Firmicutes	c__Clostridia	o__Lachnospirales	f__Lachnospiraceae	g__Anaerocolumna	s__Anaerocolumna
2730006	1449050.JNLE01000005_gene4112	2.79e-143	419	2C2CG@1|root,2Z7PW@2|Bacteria,1TQQ2@1239|Firmicutes,24AH2@186801|Clostridia,36E6S@31979|Clostridiaceae	186801|Clostridia	S	stage III sporulation protein AE	spoIIIAE	-	-	ko:K06394	-	-	-	-	ko00000	-	-	-	Spore_III_AE	bin.936	spoIIIAE	Engulfment	29777	Poultry	d__Bacteria;	p__Firmicutes	c__Clostridia	o__Lachnospirales	f__Lachnospiraceae	g__Anaerocolumna	s__Anaerocolumna
2730007	357809.Cphy_2519	2.68e-38	139	2E7KE@1|root,3322G@2|Bacteria,1VKPT@1239|Firmicutes,24JH5@186801|Clostridia,2243U@1506553|Lachnoclostridium	186801|Clostridia	S	Stage III sporulation protein AF (Spore_III_AF)	-	-	-	ko:K06395	-	-	-	-	ko00000	-	-	-	Spore_III_AF	bin.936	spoIIIAF	Engulfment	29777	Poultry	d__Bacteria;	p__Firmicutes	c__Clostridia	o__Lachnospirales	f__Lachnospiraceae	g__Anaerocolumna	s__Anaerocolumna
2730008	1449050.JNLE01000005_gene4110	1.92e-68	214	2E6BB@1|root,330Z5@2|Bacteria,1VF3M@1239|Firmicutes,24RAX@186801|Clostridia,36IMX@31979|Clostridiaceae	186801|Clostridia	S	stage III sporulation protein AG	spoIIIAG	-	-	ko:K06396	-	-	-	-	ko00000	-	-	-	-	bin.936	spoIIIAG	Engulfment	29777	Poultry	d__Bacteria;	p__Firmicutes	c__Clostridia	o__Lachnospirales	f__Lachnospiraceae	g__Anaerocolumna	s__Anaerocolumna
2730009	357809.Cphy_2517	1.36e-49	171	2E3US@1|root,32YS3@2|Bacteria,1VESK@1239|Firmicutes,24R9H@186801|Clostridia,22441@1506553|Lachnoclostridium	186801|Clostridia	S	SpoIIIAH-like protein	spoIIIAH	-	-	ko:K06397	-	-	-	-	ko00000	1.A.34.1.1	-	-	SpoIIIAH	bin.936	spoIIIAH	Engulfment	29777	Poultry	d__Bacteria;	p__Firmicutes	c__Clostridia	o__Lachnospirales	f__Lachnospiraceae	g__Anaerocolumna	s__Anaerocolumna
2729652	1449050.JNLE01000003_gene3486	6.3e-114	329	COG1191@1|root,COG1191@2|Bacteria,1TPJ5@1239|Firmicutes,247XH@186801|Clostridia,36EDZ@31979|Clostridiaceae	186801|Clostridia	K	Sigma factors are initiation factors that promote the attachment of RNA polymerase to specific initiation sites and are then released	sigK	-	-	ko:K03091	-	-	-	-	ko00000,ko03021	-	-	-	Sigma70_r2,Sigma70_r4	bin.936	sigK	sigE_regulon	29777	Poultry	d__Bacteria;	p__Firmicutes	c__Clostridia	o__Lachnospirales	f__Lachnospiraceae	g__Anaerocolumna	s__Anaerocolumna
2728075	1449050.JNLE01000003_gene721	5.23e-37	126	COG1609@1|root,COG1609@2|Bacteria,1VADF@1239|Firmicutes,24MXI@186801|Clostridia,36KQT@31979|Clostridiaceae	186801|Clostridia	K	Stage III sporulation protein D	spoIIID	-	-	ko:K06283	-	-	-	-	ko00000,ko03000	-	-	-	SpoIIID	bin.936	spoIIID	sigE_regulon	29777	Poultry	d__Bacteria;	p__Firmicutes	c__Clostridia	o__Lachnospirales	f__Lachnospiraceae	g__Anaerocolumna	s__Anaerocolumna
2727245	1449050.JNLE01000003_gene3420	3.21e-214	609	COG2244@1|root,COG2244@2|Bacteria,1TNYX@1239|Firmicutes,2485G@186801|Clostridia,36DMJ@31979|Clostridiaceae	186801|Clostridia	S	Stage V sporulation protein B	spoVB	-	-	ko:K06409	-	-	-	-	ko00000,ko02000	2.A.66.2.14	-	-	Polysacc_synt,Polysacc_synt_C	bin.936	spoVB	sigE_regulon	29777	Poultry	d__Bacteria;	p__Firmicutes	c__Clostridia	o__Lachnospirales	f__Lachnospiraceae	g__Anaerocolumna	s__Anaerocolumna
2729931	1449050.JNLE01000003_gene3811	9.56e-174	509	COG0464@1|root,COG0464@2|Bacteria,1TPQZ@1239|Firmicutes,24BQK@186801|Clostridia,36FJP@31979|Clostridiaceae	186801|Clostridia	O	stage V sporulation protein K	spoVK	-	-	ko:K06413	-	-	-	-	ko00000	-	-	-	AAA	bin.936	spoVK	sigE_regulon	29777	Poultry	d__Bacteria;	p__Firmicutes	c__Clostridia	o__Lachnospirales	f__Lachnospiraceae	g__Anaerocolumna	s__Anaerocolumna
2728984	1449050.JNLE01000003_gene3651	1.72e-207	581	COG0772@1|root,COG0772@2|Bacteria,1TPT7@1239|Firmicutes,24894@186801|Clostridia,36EE6@31979|Clostridiaceae	186801|Clostridia	D	Belongs to the SEDS family	ftsW	-	-	ko:K03588	ko04112,map04112	-	-	-	ko00000,ko00001,ko02000,ko03036	2.A.103.1	-	-	FTSW_RODA_SPOVE	bin.936	ftsW	sigE_regulon	29777	Poultry	d__Bacteria;	p__Firmicutes	c__Clostridia	o__Lachnospirales	f__Lachnospiraceae	g__Anaerocolumna	s__Anaerocolumna
2728132	697281.Mahau_2862	2.82e-99	295	COG0745@1|root,COG0745@2|Bacteria,1TPQG@1239|Firmicutes,248Z4@186801|Clostridia,42ESX@68295|Thermoanaerobacterales	186801|Clostridia	K	Response regulator receiver	walR	-	-	ko:K07658,ko:K07667,ko:K07668,ko:K07776	ko02020,ko02024,map02020,map02024	M00434,M00443,M00454,M00459	-	-	ko00000,ko00001,ko00002,ko02022	-	-	-	Response_reg,Trans_reg_C	bin.936	alr	sigE_regulon	29777	Poultry	d__Bacteria;	p__Firmicutes	c__Clostridia	o__Lachnospirales	f__Lachnospiraceae	g__Anaerocolumna	s__Anaerocolumna
2728185	1449050.JNLE01000003_gene3027	1.19e-179	514	COG1686@1|root,COG1686@2|Bacteria,1TQ8M@1239|Firmicutes,2480S@186801|Clostridia,36DEG@31979|Clostridiaceae	186801|Clostridia	M	Belongs to the peptidase S11 family	dacB2	-	3.4.16.4	ko:K07258	ko00550,ko01100,map00550,map01100	-	-	-	ko00000,ko00001,ko01000,ko01002,ko01011	-	-	-	PBP5_C,Peptidase_S11	bin.936	dacB	sigE_regulon	29777	Poultry	d__Bacteria;	p__Firmicutes	c__Clostridia	o__Lachnospirales	f__Lachnospiraceae	g__Anaerocolumna	s__Anaerocolumna
2727696	1449050.JNLE01000003_gene332	9.77e-94	278	COG2715@1|root,COG2715@2|Bacteria,1V1E2@1239|Firmicutes,249G0@186801|Clostridia,36E11@31979|Clostridiaceae	186801|Clostridia	S	Spore maturation protein	spmA	-	-	ko:K06373	-	-	-	-	ko00000	-	-	-	Gate	bin.936	spmA	sigE_regulon	29777	Poultry	d__Bacteria;	p__Firmicutes	c__Clostridia	o__Lachnospirales	f__Lachnospiraceae	g__Anaerocolumna	s__Anaerocolumna
2727695	357809.Cphy_3907	2.95e-76	232	COG0700@1|root,COG0700@2|Bacteria,1V45M@1239|Firmicutes,24HSJ@186801|Clostridia,21ZZA@1506553|Lachnoclostridium	186801|Clostridia	S	Psort location CytoplasmicMembrane, score 9.99	spmB	-	-	ko:K06374	-	-	-	-	ko00000	-	-	-	Gate	bin.936	spmB	sigE_regulon	29777	Poultry	d__Bacteria;	p__Firmicutes	c__Clostridia	o__Lachnospirales	f__Lachnospiraceae	g__Anaerocolumna	s__Anaerocolumna
2728991	1449050.JNLE01000003_gene3643	2e-48	155	COG1873@1|root,COG1873@2|Bacteria,1VEMT@1239|Firmicutes	1239|Firmicutes	S	sporulation protein, YlmC YmxH family	ylmC	-	-	-	-	-	-	-	-	-	-	-	PRC	bin.936	ylmC	sigE_regulon	29777	Poultry	d__Bacteria;	p__Firmicutes	c__Clostridia	o__Lachnospirales	f__Lachnospiraceae	g__Anaerocolumna	s__Anaerocolumna
2730870	1230342.CTM_10226	2.1e-32	122	COG1971@1|root,COG1971@2|Bacteria,1V4BC@1239|Firmicutes,24KM0@186801|Clostridia,36X0Z@31979|Clostridiaceae	186801|Clostridia	P	Probably functions as a manganese efflux pump	ytaF	-	-	-	-	-	-	-	-	-	-	-	Mntp	bin.936	ytaF	sigE_regulon	29777	Poultry	d__Bacteria;	p__Firmicutes	c__Clostridia	o__Lachnospirales	f__Lachnospiraceae	g__Anaerocolumna	s__Anaerocolumna
2731570	1163671.JAGI01000002_gene1670	1.18e-129	382	COG0628@1|root,COG0628@2|Bacteria,1TS4S@1239|Firmicutes,248E5@186801|Clostridia,36FRI@31979|Clostridiaceae	186801|Clostridia	S	sporulation integral membrane protein YtvI	ytvI	-	-	-	-	-	-	-	-	-	-	-	AI-2E_transport	bin.936	ytvI	sigE_regulon	29777	Poultry	d__Bacteria;	p__Firmicutes	c__Clostridia	o__Lachnospirales	f__Lachnospiraceae	g__Anaerocolumna	s__Anaerocolumna
2729452	1449050.JNLE01000005_gene5191	3e-205	578	COG0793@1|root,COG0793@2|Bacteria,1TPBI@1239|Firmicutes,248HZ@186801|Clostridia,36DGU@31979|Clostridiaceae	186801|Clostridia	M	Belongs to the peptidase S41A family	ctpA	-	3.4.21.102	ko:K03797	-	-	-	-	ko00000,ko01000,ko01002	-	-	-	PDZ_2,Peptidase_S41	bin.936	ctpB	sigE_regulon	29777	Poultry	d__Bacteria;	p__Firmicutes	c__Clostridia	o__Lachnospirales	f__Lachnospiraceae	g__Anaerocolumna	s__Anaerocolumna
2729432	1449050.JNLE01000003_gene273	1.62e-84	256	2AUKD@1|root,31K93@2|Bacteria,1V6PK@1239|Firmicutes,24J91@186801|Clostridia,36I4Q@31979|Clostridiaceae	186801|Clostridia	S	stage II sporulation protein R	spoIIR	-	-	ko:K06387	-	-	-	-	ko00000	-	-	-	Spore_II_R	bin.936	spoIIR	sigF_regulon	29777	Poultry	d__Bacteria;	p__Firmicutes	c__Clostridia	o__Lachnospirales	f__Lachnospiraceae	g__Anaerocolumna	s__Anaerocolumna
2729693	1449050.JNLE01000005_gene4094	2.05e-216	607	COG0750@1|root,COG0750@2|Bacteria,1TPIR@1239|Firmicutes,24AFA@186801|Clostridia,36DRY@31979|Clostridiaceae	186801|Clostridia	M	Stage IV sporulation protein B	spoIVB	-	3.4.21.116	ko:K06399	-	-	-	-	ko00000,ko01000,ko01002	-	-	-	PDZ_2,Peptidase_S55	bin.936	spoIVB	sigF_regulon	29777	Poultry	d__Bacteria;	p__Firmicutes	c__Clostridia	o__Lachnospirales	f__Lachnospiraceae	g__Anaerocolumna	s__Anaerocolumna
2730744	1449050.JNLE01000003_gene163	1.72e-50	164	COG2002@1|root,COG2002@2|Bacteria,1V02A@1239|Firmicutes,248XR@186801|Clostridia,36E8G@31979|Clostridiaceae	186801|Clostridia	K	stage V sporulation protein T	spoVT	-	-	ko:K04769	-	-	-	-	ko00000,ko03000	-	-	-	MazE_antitoxin,SpoVT_C	bin.936	spoVT	sigF_regulon	29777	Poultry	d__Bacteria;	p__Firmicutes	c__Clostridia	o__Lachnospirales	f__Lachnospiraceae	g__Anaerocolumna	s__Anaerocolumna
2728212	1449050.JNLE01000003_gene3010	4e-204	576	COG1686@1|root,COG1686@2|Bacteria,1TQN0@1239|Firmicutes,249B3@186801|Clostridia,36FB8@31979|Clostridiaceae	186801|Clostridia	M	Belongs to the peptidase S11 family	dacF	-	3.4.16.4	ko:K07258	ko00550,ko01100,map00550,map01100	-	-	-	ko00000,ko00001,ko01000,ko01002,ko01011	-	-	-	PBP5_C,Peptidase_S11	bin.936	dacF	sigF_regulon	29777	Poultry	d__Bacteria;	p__Firmicutes	c__Clostridia	o__Lachnospirales	f__Lachnospiraceae	g__Anaerocolumna	s__Anaerocolumna
2727883	1449050.JNLE01000003_gene1268	5.01e-83	249	2ANER@1|root,31DDD@2|Bacteria,1V46U@1239|Firmicutes,24JDI@186801|Clostridia,36IPY@31979|Clostridiaceae	186801|Clostridia	S	stage V sporulation protein AC	spoVAC	-	-	ko:K06405	-	-	-	-	ko00000	-	-	-	SpoVAC_SpoVAEB	bin.936	spoVAC	sigG_regulon	29777	Poultry	d__Bacteria;	p__Firmicutes	c__Clostridia	o__Lachnospirales	f__Lachnospiraceae	g__Anaerocolumna	s__Anaerocolumna
2727882	1449050.JNLE01000003_gene1269	8.74e-190	534	COG0332@1|root,COG0332@2|Bacteria,1TPDE@1239|Firmicutes,25EAS@186801|Clostridia,36UIV@31979|Clostridiaceae	186801|Clostridia	I	Stage V sporulation protein AD	spoVAD	-	-	ko:K06406	-	-	-	-	ko00000	-	-	-	SpoVAD	bin.936	spoVAD	sigG_regulon	29777	Poultry	d__Bacteria;	p__Firmicutes	c__Clostridia	o__Lachnospirales	f__Lachnospiraceae	g__Anaerocolumna	s__Anaerocolumna
2730392	1294142.CINTURNW_1257	7.06e-148	422	COG0648@1|root,COG0648@2|Bacteria,1TP1D@1239|Firmicutes,2499E@186801|Clostridia,36F6F@31979|Clostridiaceae	186801|Clostridia	L	Endonuclease IV plays a role in DNA repair. It cleaves phosphodiester bonds at apurinic or apyrimidinic sites (AP sites) to produce new 5'-ends that are base-free deoxyribose 5-phosphate residues. It preferentially attacks modified AP sites created by bleomycin and neocarzinostatin	nfo	-	3.1.21.2	ko:K01151	ko03410,map03410	-	-	-	ko00000,ko00001,ko01000,ko03400	-	-	-	AP_endonuc_2	bin.936	nfo	sigG_regulon	29777	Poultry	d__Bacteria;	p__Firmicutes	c__Clostridia	o__Lachnospirales	f__Lachnospiraceae	g__Anaerocolumna	s__Anaerocolumna
2730657	1131730.BAVI_05099	1.51e-299	825	COG3845@1|root,COG3845@2|Bacteria,1UYQA@1239|Firmicutes,4HVSH@91061|Bacilli,1ZMB8@1386|Bacillus	91061|Bacilli	S	ATPases associated with a variety of cellular activities	mglA	-	3.6.3.17	ko:K02056,ko:K06400	-	M00221	-	-	ko00000,ko00002,ko01000,ko02000	3.A.1.2	-	-	ABC_tran	bin.936	mglA / sspA	sigG_regulon	29777	Poultry	d__Bacteria;	p__Firmicutes	c__Clostridia	o__Lachnospirales	f__Lachnospiraceae	g__Anaerocolumna	s__Anaerocolumna
2727885	1449050.JNLE01000003_gene1266	6.05e-85	257	28PNE@1|root,2ZCB6@2|Bacteria,1V214@1239|Firmicutes,24DN2@186801|Clostridia,36J5A@31979|Clostridiaceae	186801|Clostridia	S	Stage V sporulation protein AA	spoVAA	-	-	ko:K06403	-	-	-	-	ko00000	-	-	-	SporV_AA	bin.936	spoVAA	sigG_regulon	29777	Poultry	d__Bacteria;	p__Firmicutes	c__Clostridia	o__Lachnospirales	f__Lachnospiraceae	g__Anaerocolumna	s__Anaerocolumna
2730429	1449050.JNLE01000003_gene63	4.98e-20	81.6	2EH2H@1|root,33AUF@2|Bacteria,1VKXK@1239|Firmicutes,24X1M@186801|Clostridia,36MS1@31979|Clostridiaceae	186801|Clostridia	S	PFAM Small, acid-soluble spore	sspH	-	-	ko:K06425	-	-	-	-	ko00000	-	-	-	SspH	bin.936	sspH	sigG_regulon	29777	Poultry	d__Bacteria;	p__Firmicutes	c__Clostridia	o__Lachnospirales	f__Lachnospiraceae	g__Anaerocolumna	s__Anaerocolumna
2727881	1449050.JNLE01000003_gene1270	1.61e-62	193	2ANER@1|root,315MJ@2|Bacteria,1V6SU@1239|Firmicutes,24JBZ@186801|Clostridia,36JME@31979|Clostridiaceae	186801|Clostridia	S	stage V sporulation protein	spoVAE	-	-	ko:K06407	-	-	-	-	ko00000	-	-	-	SpoVAC_SpoVAEB	bin.936	spoVAEB	sigG_regulon	29777	Poultry	d__Bacteria;	p__Firmicutes	c__Clostridia	o__Lachnospirales	f__Lachnospiraceae	g__Anaerocolumna	s__Anaerocolumna
2727884	1449050.JNLE01000003_gene1267	3.9e-33	120	2AF43@1|root,3152T@2|Bacteria,1VFMI@1239|Firmicutes,24RBI@186801|Clostridia,36MZ7@31979|Clostridiaceae	186801|Clostridia	S	Stage V sporulation protein AB	-	-	-	ko:K06404	-	-	-	-	ko00000	-	-	-	SpoVAB	bin.936	spoVAB	sigG_regulon	29777	Poultry	d__Bacteria;	p__Firmicutes	c__Clostridia	o__Lachnospirales	f__Lachnospiraceae	g__Anaerocolumna	s__Anaerocolumna
2729884	1449050.JNLE01000003_gene3541	1.11e-125	367	COG0373@1|root,COG0373@2|Bacteria,1UI1H@1239|Firmicutes,249GW@186801|Clostridia,36IQX@31979|Clostridiaceae	186801|Clostridia	H	dipicolinic acid synthetase, A subunit	spoVFA	-	-	ko:K06410	-	-	-	-	ko00000	-	-	-	2-Hacid_dh_C,DpaA_N,Shikimate_DH	bin.936	spoVFA	sigK_regulon	29777	Poultry	d__Bacteria;	p__Firmicutes	c__Clostridia	o__Lachnospirales	f__Lachnospiraceae	g__Anaerocolumna	s__Anaerocolumna
2729885	1449050.JNLE01000003_gene3542	7.44e-121	347	COG0452@1|root,COG0452@2|Bacteria,1TQPT@1239|Firmicutes,24HE6@186801|Clostridia,36I49@31979|Clostridiaceae	186801|Clostridia	H	Together with DpaA, catalyzes the conversion of dihydrodipicolinate to dipicolinate (DPA)	spoVFB	-	-	ko:K06411	-	-	-	-	ko00000	-	-	-	Flavoprotein	bin.936	spoVFB	sigK_regulon	29777	Poultry	d__Bacteria;	p__Firmicutes	c__Clostridia	o__Lachnospirales	f__Lachnospiraceae	g__Anaerocolumna	s__Anaerocolumna
2730087	1449050.JNLE01000003_gene3234	3.63000000000228e-312	856	COG0699@1|root,COG0699@2|Bacteria,1TPPG@1239|Firmicutes,24829@186801|Clostridia,36DMZ@31979|Clostridiaceae	186801|Clostridia	S	ATPase. Has a role at an early stage in the morphogenesis of the spore coat	spoIVA	GO:0000003,GO:0000166,GO:0003674,GO:0003824,GO:0005488,GO:0005524,GO:0005575,GO:0005618,GO:0005623,GO:0008144,GO:0008150,GO:0009653,GO:0009987,GO:0016462,GO:0016787,GO:0016817,GO:0016818,GO:0016887,GO:0017076,GO:0017111,GO:0019954,GO:0030154,GO:0030312,GO:0030435,GO:0030436,GO:0030554,GO:0031160,GO:0032502,GO:0032553,GO:0032555,GO:0032559,GO:0034301,GO:0035639,GO:0036094,GO:0042601,GO:0042763,GO:…	-	ko:K06398	-	-	-	-	ko00000	-	-	-	Spore_IV_A	bin.936	spoIVA	spore_coat	29777	Poultry	d__Bacteria;	p__Firmicutes	c__Clostridia	o__Lachnospirales	f__Lachnospiraceae	g__Anaerocolumna	s__Anaerocolumna
2727669	1449050.JNLE01000003_gene321	2.61e-131	374	COG3546@1|root,COG3546@2|Bacteria,1TQVQ@1239|Firmicutes,247YJ@186801|Clostridia,36EF8@31979|Clostridiaceae	186801|Clostridia	P	PFAM Manganese containing catalase	cotJC	-	-	ko:K06334	-	-	-	-	ko00000	-	-	-	Mn_catalase	bin.936	cotJC	spore_coat	29777	Poultry	d__Bacteria;	p__Firmicutes	c__Clostridia	o__Lachnospirales	f__Lachnospiraceae	g__Anaerocolumna	s__Anaerocolumna
2727724	1449050.JNLE01000005_gene4037	1.85e-103	314	COG5401@1|root,COG5401@2|Bacteria,1UXYS@1239|Firmicutes,24EK4@186801|Clostridia,36JB7@31979|Clostridiaceae	186801|Clostridia	S	Sporulation and spore germination	-	-	-	ko:K06298	-	-	-	-	ko00000	-	-	-	Germane	bin.936	gerM	spore_coat	29777	Poultry	d__Bacteria;	p__Firmicutes	c__Clostridia	o__Lachnospirales	f__Lachnospiraceae	g__Anaerocolumna	s__Anaerocolumna
2731510	1449050.JNLE01000003_gene953	5.86e-71	231	COG2340@1|root,COG4733@1|root,COG2340@2|Bacteria,COG4733@2|Bacteria,1V6GZ@1239|Firmicutes,24BAQ@186801|Clostridia,36FMJ@31979|Clostridiaceae	186801|Clostridia	M	PFAM Cysteine-rich secretory protein family	safA	-	-	-	-	-	-	-	-	-	-	-	CAP,LysM	bin.936	safA	spore_coat	29777	Poultry	d__Bacteria;	p__Firmicutes	c__Clostridia	o__Lachnospirales	f__Lachnospiraceae	g__Anaerocolumna	s__Anaerocolumna
2728053	1449050.JNLE01000003_gene704	2.42e-243	687	COG3858@1|root,COG3858@2|Bacteria,1TQK2@1239|Firmicutes,247YF@186801|Clostridia,36F9B@31979|Clostridiaceae	186801|Clostridia	S	Glycosyl hydrolases family 18	ydhD	-	-	-	-	-	-	-	-	-	-	-	CW_binding_2,Cu_amine_oxidN1,Glyco_hydro_18,SH3_3	bin.936	ydhD	spore_coat	29777	Poultry	d__Bacteria;	p__Firmicutes	c__Clostridia	o__Lachnospirales	f__Lachnospiraceae	g__Anaerocolumna	s__Anaerocolumna
2727668	1449050.JNLE01000003_gene320	1.09e-33	117	2E34J@1|root,32Y4N@2|Bacteria,1VESM@1239|Firmicutes,24QZX@186801|Clostridia	186801|Clostridia	S	COG NOG18028 non supervised orthologous group	cotJB	-	-	ko:K06333	-	-	-	-	ko00000	-	-	-	CotJB	bin.936	cotJB	spore_coat	29777	Poultry	d__Bacteria;	p__Firmicutes	c__Clostridia	o__Lachnospirales	f__Lachnospiraceae	g__Anaerocolumna	s__Anaerocolumna
2727776	1120746.CCNL01000017_gene2430	1.31e-37	132	COG0071@1|root,COG0071@2|Bacteria,2NPXZ@2323|unclassified Bacteria	2|Bacteria	O	Belongs to the small heat shock protein (HSP20) family	hsp20	-	-	ko:K13993	ko04141,map04141	-	-	-	ko00000,ko00001,ko03110	-	-	-	HSP20	bin.936	hsps	spore_coat	29777	Poultry	d__Bacteria;	p__Firmicutes	c__Clostridia	o__Lachnospirales	f__Lachnospiraceae	g__Anaerocolumna	s__Anaerocolumna
2728981	1449050.JNLE01000003_gene3654	0	1034	COG0768@1|root,COG0768@2|Bacteria,1TP93@1239|Firmicutes,248KB@186801|Clostridia,36DJT@31979|Clostridiaceae	186801|Clostridia	M	stage V sporulation protein D	spoVD	-	3.4.16.4	ko:K03587,ko:K08384	ko00550,ko01501,map00550,map01501	-	-	-	ko00000,ko00001,ko01000,ko01011,ko03036	-	-	-	PASTA,PBP_dimer,Transpeptidase	bin.936	spoVD	spore_cortex	29777	Poultry	d__Bacteria;	p__Firmicutes	c__Clostridia	o__Lachnospirales	f__Lachnospiraceae	g__Anaerocolumna	s__Anaerocolumna
2729176	1449050.JNLE01000003_gene3803	3.65e-114	341	COG3314@1|root,COG3314@2|Bacteria,1TR0V@1239|Firmicutes,247XA@186801|Clostridia,36ESY@31979|Clostridiaceae	186801|Clostridia	S	Sporulation integral membrane protein YlbJ	ylbJ	-	-	-	-	-	-	-	-	-	-	-	Gate	bin.936	ylbJ	spore_cortex	29777	Poultry	d__Bacteria;	p__Firmicutes	c__Clostridia	o__Lachnospirales	f__Lachnospiraceae	g__Anaerocolumna	s__Anaerocolumna
2730526	1449050.JNLE01000003_gene2760	8.57e-82	256	COG0860@1|root,COG0860@2|Bacteria,1TS91@1239|Firmicutes,25B1N@186801|Clostridia,36DNT@31979|Clostridiaceae	186801|Clostridia	M	Sporulation related domain	cwlC	-	3.5.1.28	ko:K01448	ko01503,map01503	M00727	R04112	RC00064,RC00141	ko00000,ko00001,ko00002,ko01000,ko01011,ko03036	-	-	-	Amidase_3,SPOR	bin.936	cwlC/cwlD	spore_cortex	29777	Poultry	d__Bacteria;	p__Firmicutes	c__Clostridia	o__Lachnospirales	f__Lachnospiraceae	g__Anaerocolumna	s__Anaerocolumna
2730750	1449050.JNLE01000003_gene158	1.19e-51	164	2E3ZZ@1|root,32YWW@2|Bacteria,1VEIW@1239|Firmicutes,24QNQ@186801|Clostridia	186801|Clostridia	S	Sporulation protein YabP	yabP	-	-	-	-	-	-	-	-	-	-	-	YabP	bin.936	yabP	spore_cortex	29777	Poultry	d__Bacteria;	p__Firmicutes	c__Clostridia	o__Lachnospirales	f__Lachnospiraceae	g__Anaerocolumna	s__Anaerocolumna
2730751	1449050.JNLE01000003_gene157	6.55e-37	132	2EFTM@1|root,32YR5@2|Bacteria,1VFQQ@1239|Firmicutes,24QUB@186801|Clostridia,36P5E@31979|Clostridiaceae	186801|Clostridia	S	Spore cortex protein YabQ (Spore_YabQ)	yabQ	-	-	-	-	-	-	-	-	-	-	-	Spore_YabQ	bin.936	yabQ	spore_cortex	29777	Poultry	d__Bacteria;	p__Firmicutes	c__Clostridia	o__Lachnospirales	f__Lachnospiraceae	g__Anaerocolumna	s__Anaerocolumna
2727211	1449050.JNLE01000003_gene3754	2.59e-53	170	2E4EZ@1|root,32ZA5@2|Bacteria,1VF5C@1239|Firmicutes,24QWJ@186801|Clostridia,36MN2@31979|Clostridiaceae	186801|Clostridia	S	sporulation protein YqfC	yqfC	-	-	-	-	-	-	-	-	-	-	-	YabP	bin.936	yqfC	spore_cortex	29777	Poultry	d__Bacteria;	p__Firmicutes	c__Clostridia	o__Lachnospirales	f__Lachnospiraceae	g__Anaerocolumna	s__Anaerocolumna
2727212	1449050.JNLE01000003_gene3753	2.55e-207	584	COG0561@1|root,COG0561@2|Bacteria,1TR3N@1239|Firmicutes,24ACD@186801|Clostridia,36EQ9@31979|Clostridiaceae	186801|Clostridia	S	sporulation protein	yqfD	-	-	ko:K06438	-	-	-	-	ko00000	-	-	-	YqfD	bin.936	yqfD	spore_cortex	29777	Poultry	d__Bacteria;	p__Firmicutes	c__Clostridia	o__Lachnospirales	f__Lachnospiraceae	g__Anaerocolumna	s__Anaerocolumna
2728207	1449050.JNLE01000003_gene3015	3.13e-282	781	COG0697@1|root,COG0697@2|Bacteria,1TP7K@1239|Firmicutes,248Q8@186801|Clostridia,36DVY@31979|Clostridiaceae	186801|Clostridia	EG	Spore germination protein	gerA	-	-	ko:K06295,ko:K06310	-	-	-	-	ko00000	-	-	-	GerA	bin.936	gerA	germination	29777	Poultry	d__Bacteria;	p__Firmicutes	c__Clostridia	o__Lachnospirales	f__Lachnospiraceae	g__Anaerocolumna	s__Anaerocolumna
2730178	1449050.JNLE01000003_gene3525	2e-159	453	COG0680@1|root,COG0680@2|Bacteria,1TPFY@1239|Firmicutes,248TE@186801|Clostridia,36DI4@31979|Clostridiaceae	186801|Clostridia	C	Initiates the rapid degradation of small, acid-soluble proteins during spore germination	gpr	-	3.4.24.78	ko:K06012	-	-	-	-	ko00000,ko01000,ko01002	-	-	-	Peptidase_A25	bin.936	gpr	germination	29777	Poultry	d__Bacteria;	p__Firmicutes	c__Clostridia	o__Lachnospirales	f__Lachnospiraceae	g__Anaerocolumna	s__Anaerocolumna
2727122	1449050.JNLE01000003_gene1560	8.98e-34	116	COG1278@1|root,COG1278@2|Bacteria,1VEE0@1239|Firmicutes,24QJE@186801|Clostridia,36MMP@31979|Clostridiaceae	186801|Clostridia	K	Cold shock protein	cspA	-	-	ko:K03704	-	-	-	-	ko00000,ko03000	-	-	-	CSD	bin.936	CSD	germination	29777	Poultry	d__Bacteria;	p__Firmicutes	c__Clostridia	o__Lachnospirales	f__Lachnospiraceae	g__Anaerocolumna	s__Anaerocolumna
2728976	1449050.JNLE01000003_gene3659	5.75e-145	417	COG0682@1|root,COG0682@2|Bacteria,1TPAK@1239|Firmicutes,24APG@186801|Clostridia,36F3Y@31979|Clostridiaceae	186801|Clostridia	M	Transfers the N-acyl diglyceride group on what will become the N-terminal cysteine of membrane lipoproteins	lgt	-	-	ko:K13292	-	-	-	-	ko00000,ko01000	-	-	-	LGT	bin.936	lgt	germination	29777	Poultry	d__Bacteria;	p__Firmicutes	c__Clostridia	o__Lachnospirales	f__Lachnospiraceae	g__Anaerocolumna	s__Anaerocolumna
2813331	1449050.JNLE01000005_gene4093	2.27e-160	452	COG2201@1|root,COG2201@2|Bacteria,1VQS3@1239|Firmicutes,25E3X@186801|Clostridia,36UHM@31979|Clostridiaceae	186801|Clostridia	NT	May play the central regulatory role in sporulation. It may be an element of the effector pathway responsible for the activation of sporulation genes in response to nutritional stress. Spo0A may act in concert with spo0H (a sigma factor) to control the expression of some genes that are critical to the sporulation process	spo0A	-	-	ko:K03413,ko:K07699	ko02020,ko02024,ko02030,map02020,map02024,map02030	M00485,M00506	-	-	ko00000,ko00001,ko00002,ko02022,ko02035	-	-	-	Response_reg,Spo0A_C	bin.887	spo0A	sporulation_onset_and_checkpoints	29813	Poultry	d__Bacteria;	p__Firmicutes	c__Clostridia	o__Lachnospirales	f__Lachnospiraceae	g__Herbinix
2813840	1449050.JNLE01000005_gene4854	1.58e-95	283	COG1595@1|root,COG1595@2|Bacteria,1TP55@1239|Firmicutes,249VX@186801|Clostridia,36ETQ@31979|Clostridiaceae	186801|Clostridia	K	Belongs to the sigma-70 factor family	sigH	-	-	ko:K03091	-	-	-	-	ko00000,ko03021	-	-	-	GerE,Sigma70_r2,Sigma70_r4_2	bin.887	sigH	sporulation_onset_and_checkpoints	29813	Poultry	d__Bacteria;	p__Firmicutes	c__Clostridia	o__Lachnospirales	f__Lachnospiraceae	g__Herbinix
2815968	1449050.JNLE01000003_gene154	3.23e-177	533	COG2208@1|root,COG2208@2|Bacteria,1TQ92@1239|Firmicutes,247XG@186801|Clostridia,36DVK@31979|Clostridiaceae	186801|Clostridia	KT	stage II sporulation protein E	spoIIE	-	3.1.3.16	ko:K06382	-	-	-	-	ko00000,ko01000	-	-	-	SpoIIE	bin.887	spoIIE	sporulation_onset_and_checkpoints	29813	Poultry	d__Bacteria;	p__Firmicutes	c__Clostridia	o__Lachnospirales	f__Lachnospiraceae	g__Herbinix
2815418	1449050.JNLE01000003_gene384	7.53e-101	312	COG0706@1|root,COG0706@2|Bacteria,1TQ0J@1239|Firmicutes,247V9@186801|Clostridia,36FE7@31979|Clostridiaceae	186801|Clostridia	U	Membrane protein insertase, YidC Oxa1 family	yidC	-	-	ko:K03217	ko02024,ko03060,ko03070,map02024,map03060,map03070	M00335	-	-	ko00000,ko00001,ko00002,ko02044,ko03029	2.A.9	-	-	60KD_IMP	bin.887	spoIIIJ	sporulation_onset_and_checkpoints	29813	Poultry	d__Bacteria;	p__Firmicutes	c__Clostridia	o__Lachnospirales	f__Lachnospiraceae	g__Herbinix
2814621	1449050.JNLE01000003_gene168	3.28e-109	317	COG0193@1|root,COG0193@2|Bacteria,1V3NB@1239|Firmicutes,24HMC@186801|Clostridia,36G0N@31979|Clostridiaceae	186801|Clostridia	J	The natural substrate for this enzyme may be peptidyl- tRNAs which drop off the ribosome during protein synthesis	pth	-	3.1.1.29	ko:K01056	-	-	-	-	ko00000,ko01000,ko03012	-	-	-	Pept_tRNA_hydro	bin.887	pth	sporulation_onset_and_checkpoints	29813	Poultry	d__Bacteria;	p__Firmicutes	c__Clostridia	o__Lachnospirales	f__Lachnospiraceae	g__Herbinix
2814623	1449050.JNLE01000003_gene172	1.41e-49	158	COG2088@1|root,COG2088@2|Bacteria,1V9ZG@1239|Firmicutes,24MVQ@186801|Clostridia,36JKP@31979|Clostridiaceae	186801|Clostridia	D	Could be involved in septation	spoVG	-	-	ko:K06412	-	-	-	-	ko00000	-	-	-	SpoVG	bin.887	spoVG	sporulation_onset_and_checkpoints	29813	Poultry	d__Bacteria;	p__Firmicutes	c__Clostridia	o__Lachnospirales	f__Lachnospiraceae	g__Herbinix
2814451	357809.Cphy_2472	6.14e-55	184	COG1589@1|root,COG1589@2|Bacteria,1V34X@1239|Firmicutes,248RF@186801|Clostridia,2200Y@1506553|Lachnoclostridium	186801|Clostridia	M	COG1589 Cell division septal protein	-	-	-	ko:K03589	ko04112,map04112	-	-	-	ko00000,ko00001,ko03036	-	-	-	FtsQ,POTRA_1	bin.887	divIB	sporulation_onset_and_checkpoints	29813	Poultry	d__Bacteria;	p__Firmicutes	c__Clostridia	o__Lachnospirales	f__Lachnospiraceae	g__Herbinix
2815530	1449050.JNLE01000003_gene3589	3.26e-283	805	COG0849@1|root,COG0849@2|Bacteria,1TP1Z@1239|Firmicutes,249Y7@186801|Clostridia,36DWK@31979|Clostridiaceae	186801|Clostridia	D	cell division protein FtsA	ftsA	-	-	-	-	-	-	-	-	-	-	-	FtsA,MreB_Mbl	bin.887	ftsA	sporulation_onset_and_checkpoints	29813	Poultry	d__Bacteria;	p__Firmicutes	c__Clostridia	o__Lachnospirales	f__Lachnospiraceae	g__Herbinix
2814078	357809.Cphy_0326	3.48000000242368e-315	877	COG0465@1|root,COG0465@2|Bacteria,1TPTV@1239|Firmicutes,247WQ@186801|Clostridia,21Y8T@1506553|Lachnoclostridium	186801|Clostridia	O	Acts as a processive, ATP-dependent zinc metallopeptidase for both cytoplasmic and membrane proteins. Plays a role in the quality control of integral membrane proteins	ftsH	-	-	ko:K03798	-	M00742	-	-	ko00000,ko00002,ko01000,ko01002,ko03110	-	-	-	AAA,FtsH_ext,Peptidase_M41	bin.887	ftsH	sporulation_onset_and_checkpoints	29813	Poultry	d__Bacteria;	p__Firmicutes	c__Clostridia	o__Lachnospirales	f__Lachnospiraceae	g__Herbinix
2816155	1449050.JNLE01000003_gene3269	8.89e-177	498	COG0552@1|root,COG0552@2|Bacteria,1TPRI@1239|Firmicutes,247JD@186801|Clostridia,36EQQ@31979|Clostridiaceae	186801|Clostridia	U	Involved in targeting and insertion of nascent membrane proteins into the cytoplasmic membrane. Acts as a receptor for the complex formed by the signal recognition particle (SRP) and the ribosome-nascent chain (RNC)	ftsY	-	-	ko:K03110	ko02024,ko03060,ko03070,map02024,map03060,map03070	M00335	-	-	ko00000,ko00001,ko00002,ko02044	3.A.5.1,3.A.5.2,3.A.5.7	-	-	SRP54,SRP54_N	bin.887	ftsY	sporulation_onset_and_checkpoints	29813	Poultry	d__Bacteria;	p__Firmicutes	c__Clostridia	o__Lachnospirales	f__Lachnospiraceae	g__Herbinix
2814450	357809.Cphy_2471	1.96e-185	526	COG0206@1|root,COG0206@2|Bacteria,1TP6W@1239|Firmicutes,247Z5@186801|Clostridia,21YAS@1506553|Lachnoclostridium	186801|Clostridia	D	Essential cell division protein that forms a contractile ring structure (Z ring) at the future cell division site. The regulation of the ring assembly controls the timing and the location of cell division. One of the functions of the FtsZ ring is to recruit other cell division proteins to the septum to produce a new cell wall between the dividing cells. Binds GTP and shows GTPase activity	ftsZ	-	-	ko:K03531	ko04112,map04112	-	-	-	ko00000,ko00001,ko02048,ko03036,ko04812	-	-	-	FtsZ_C,Tubulin	bin.887	ftsZ	sporulation_onset_and_checkpoints	29813	Poultry	d__Bacteria;	p__Firmicutes	c__Clostridia	o__Lachnospirales	f__Lachnospiraceae	g__Herbinix
2815573	357809.Cphy_3942	5.57e-81	250	COG1847@1|root,COG1847@2|Bacteria,1V3IN@1239|Firmicutes,249EA@186801|Clostridia,21XUM@1506553|Lachnoclostridium	186801|Clostridia	S	R3H domain protein	jag	-	-	ko:K06346	-	-	-	-	ko00000	-	-	-	Jag_N,KH_4,R3H	bin.887	jag	sporulation_onset_and_checkpoints	29813	Poultry	d__Bacteria;	p__Firmicutes	c__Clostridia	o__Lachnospirales	f__Lachnospiraceae	g__Herbinix
2815199	1449050.JNLE01000003_gene3206	2.53e-104	307	COG0850@1|root,COG0850@2|Bacteria,1VAPC@1239|Firmicutes,24MV1@186801|Clostridia,36FSA@31979|Clostridiaceae	186801|Clostridia	D	Cell division inhibitor that blocks the formation of polar Z ring septums. Rapidly oscillates between the poles of the cell to destabilize FtsZ filaments that have formed before they mature into polar Z rings. Prevents FtsZ polymerization	minC	-	-	ko:K03610	-	-	-	-	ko00000,ko03036,ko04812	-	-	-	MinC_C	bin.887	minC	sporulation_onset_and_checkpoints	29813	Poultry	d__Bacteria;	p__Firmicutes	c__Clostridia	o__Lachnospirales	f__Lachnospiraceae	g__Herbinix
2815198	1449050.JNLE01000003_gene3205	1.87e-159	450	COG2894@1|root,COG2894@2|Bacteria,1TP6P@1239|Firmicutes,249BB@186801|Clostridia,36DQ4@31979|Clostridiaceae	186801|Clostridia	D	Belongs to the ParA family	minD	-	-	ko:K03609	-	-	-	-	ko00000,ko03036,ko04812	-	-	-	AAA_31,CbiA	bin.887	minD	sporulation_onset_and_checkpoints	29813	Poultry	d__Bacteria;	p__Firmicutes	c__Clostridia	o__Lachnospirales	f__Lachnospiraceae	g__Herbinix
2815876	1449050.JNLE01000003_gene3180	1.11e-239	667	COG0536@1|root,COG0536@2|Bacteria,1TPX7@1239|Firmicutes,247SP@186801|Clostridia,36DEA@31979|Clostridiaceae	186801|Clostridia	S	An essential GTPase which binds GTP, GDP and possibly (p)ppGpp with moderate affinity, with high nucleotide exchange rates and a fairly low GTP hydrolysis rate. Plays a role in control of the cell cycle, stress response, ribosome biogenesis and in those bacteria that undergo differentiation, in morphogenesis control	obg	-	-	ko:K03979	-	-	-	-	ko00000,ko01000,ko03009	-	-	-	DUF1967,GTP1_OBG,MMR_HSR1	bin.887	obg	sporulation_onset_and_checkpoints	29813	Poultry	d__Bacteria;	p__Firmicutes	c__Clostridia	o__Lachnospirales	f__Lachnospiraceae	g__Herbinix
2815631	357809.Cphy_3912	6.71e-177	497	COG1774@1|root,COG1774@2|Bacteria,1TP1V@1239|Firmicutes,247Q6@186801|Clostridia,21YW5@1506553|Lachnoclostridium	186801|Clostridia	S	PSP1 C-terminal conserved region	yaaT	-	-	-	-	-	-	-	-	-	-	-	PSP1	bin.887	yaaT	sporulation_onset_and_checkpoints	29813	Poultry	d__Bacteria;	p__Firmicutes	c__Clostridia	o__Lachnospirales	f__Lachnospiraceae	g__Herbinix
2814448	1449050.JNLE01000003_gene3646	3.23e-147	417	COG1191@1|root,COG1191@2|Bacteria,1TP3T@1239|Firmicutes,24A4T@186801|Clostridia,36E4R@31979|Clostridiaceae	186801|Clostridia	K	Sigma factors are initiation factors that promote the attachment of RNA polymerase to specific initiation sites and are then released	sigE	-	-	ko:K03091	-	-	-	-	ko00000,ko03021	-	-	-	Sigma70_r2,Sigma70_r4	bin.887	sigE	spo0a_regulon	29813	Poultry	d__Bacteria;	p__Firmicutes	c__Clostridia	o__Lachnospirales	f__Lachnospiraceae	g__Herbinix
2816305	1449050.JNLE01000003_gene1264	2.7e-103	304	COG1191@1|root,COG1191@2|Bacteria,1TP3Q@1239|Firmicutes,2487Z@186801|Clostridia,36EZ8@31979|Clostridiaceae	186801|Clostridia	K	Sigma factors are initiation factors that promote the attachment of RNA polymerase to specific initiation sites and are then released	sigF	-	-	ko:K03091	-	-	-	-	ko00000,ko03021	-	-	-	Sigma70_r2,Sigma70_r3,Sigma70_r4	bin.887	sigF	spo0a_regulon	29813	Poultry	d__Bacteria;	p__Firmicutes	c__Clostridia	o__Lachnospirales	f__Lachnospiraceae	g__Herbinix
2814447	1449050.JNLE01000003_gene3645	2.2e-158	447	COG1191@1|root,COG1191@2|Bacteria,1TPDD@1239|Firmicutes,24A1H@186801|Clostridia,36E0E@31979|Clostridiaceae	186801|Clostridia	K	Sigma factors are initiation factors that promote the attachment of RNA polymerase to specific initiation sites and are then released	sigG	-	-	ko:K03091	-	-	-	-	ko00000,ko03021	-	-	-	Sigma70_r2,Sigma70_r3,Sigma70_r4	bin.887	sigG	spo0a_regulon	29813	Poultry	d__Bacteria;	p__Firmicutes	c__Clostridia	o__Lachnospirales	f__Lachnospiraceae	g__Herbinix
2816303	1449050.JNLE01000003_gene1262	5.73e-37	129	COG1366@1|root,COG1366@2|Bacteria,1VENG@1239|Firmicutes,24R0X@186801|Clostridia,36KNM@31979|Clostridiaceae	186801|Clostridia	T	Belongs to the anti-sigma-factor antagonist family	spoIIAA	-	-	ko:K06378	-	-	-	-	ko00000	-	-	-	STAS	bin.887	spoIIAA	spo0a_regulon	29813	Poultry	d__Bacteria;	p__Firmicutes	c__Clostridia	o__Lachnospirales	f__Lachnospiraceae	g__Herbinix
2816304	357809.Cphy_0477	1.33e-61	194	COG2172@1|root,COG2172@2|Bacteria,1V6V2@1239|Firmicutes,24JPT@186801|Clostridia,220KP@1506553|Lachnoclostridium	186801|Clostridia	F	Binds to sigma F and blocks its ability to form an RNA polymerase holoenzyme (E-sigma F). Phosphorylates SpoIIAA on a serine residue. This phosphorylation may enable SpoIIAA to act as an anti-anti-sigma factor that counteracts SpoIIAB and thus releases sigma F from inhibition	spoIIAB	-	2.7.11.1	ko:K06379	-	-	-	-	ko00000,ko01000	-	-	-	HATPase_c_2	bin.887	spoIIAB	spo0a_regulon	29813	Poultry	d__Bacteria;	p__Firmicutes	c__Clostridia	o__Lachnospirales	f__Lachnospiraceae	g__Herbinix
2814449	357809.Cphy_2470	1.64e-28	117	29ECG@1|root,301AF@2|Bacteria,1UY4W@1239|Firmicutes,24HI3@186801|Clostridia,21YX0@1506553|Lachnoclostridium	186801|Clostridia	M	aspartic protease that is responsible for the proteolytic cleavage of the RNA polymerase sigma E factor (SigE spoIIGB) to yield the active peptide in the mother cell during sporulation. Responds to a signal from the forespore that is triggered by the extracellular signal protein SpoIIR	spoIIGA	-	-	ko:K06383	-	-	-	-	ko00000,ko01000,ko01002	-	-	-	Peptidase_U4	bin.887	spoIIGA	spo0a_regulon	29813	Poultry	d__Bacteria;	p__Firmicutes	c__Clostridia	o__Lachnospirales	f__Lachnospiraceae	g__Herbinix
2815580	1449050.JNLE01000003_gene375	1.8e-142	407	COG1192@1|root,COG1192@2|Bacteria,1TP8S@1239|Firmicutes,2488C@186801|Clostridia,36E15@31979|Clostridiaceae	186801|Clostridia	D	sporulation initiation inhibitor protein Soj	soj	-	-	ko:K03496	-	-	-	-	ko00000,ko03036,ko04812	-	-	-	AAA_31	bin.887	soj	spo0a_regulon	29813	Poultry	d__Bacteria;	p__Firmicutes	c__Clostridia	o__Lachnospirales	f__Lachnospiraceae	g__Herbinix
2815581	1449050.JNLE01000003_gene374	1.9e-131	382	COG1475@1|root,COG1475@2|Bacteria,1TQ2B@1239|Firmicutes,249VV@186801|Clostridia,36DTS@31979|Clostridiaceae	186801|Clostridia	K	Belongs to the ParB family	spo0J	-	-	ko:K03497	-	-	-	-	ko00000,ko03000,ko03036,ko04812	-	-	-	ParBc	bin.887	parB	spo0a_regulon	29813	Poultry	d__Bacteria;	p__Firmicutes	c__Clostridia	o__Lachnospirales	f__Lachnospiraceae	g__Herbinix
2815152	1163671.JAGI01000002_gene2552	1.09e-57	195	COG2385@1|root,COG2385@2|Bacteria,1TQSI@1239|Firmicutes,249H0@186801|Clostridia,36EBP@31979|Clostridiaceae	186801|Clostridia	D	stage II sporulation protein D	spoIID	-	-	ko:K06381	-	-	-	-	ko00000	-	-	-	SpoIID	bin.887	spoIID	Engulfment	29813	Poultry	d__Bacteria;	p__Firmicutes	c__Clostridia	o__Lachnospirales	f__Lachnospiraceae	g__Herbinix
2816491	1449050.JNLE01000003_gene3524	4.21e-96	304	COG0860@1|root,COG0860@2|Bacteria,1TSFS@1239|Firmicutes,2488U@186801|Clostridia,36F21@31979|Clostridiaceae	186801|Clostridia	M	stage II sporulation protein P	spoIIP	-	-	ko:K06385	-	-	-	-	ko00000	-	-	-	SpoIIP	bin.887	spoIIP	Engulfment	29813	Poultry	d__Bacteria;	p__Firmicutes	c__Clostridia	o__Lachnospirales	f__Lachnospiraceae	g__Herbinix
2813601	1298920.KI911353_gene3747	1.68e-155	445	COG3854@1|root,COG3854@2|Bacteria,1TQ23@1239|Firmicutes,248S2@186801|Clostridia,21ZQF@1506553|Lachnoclostridium	186801|Clostridia	S	stage III sporulation protein AA	spoIIIAA	-	-	ko:K06390	-	-	-	-	ko00000	-	-	-	T2SSE	bin.887	spoIIIAA	Engulfment	29813	Poultry	d__Bacteria;	p__Firmicutes	c__Clostridia	o__Lachnospirales	f__Lachnospiraceae	g__Herbinix
2813602	1449050.JNLE01000005_gene4115	2.51e-70	217	2CEWW@1|root,32S0Q@2|Bacteria,1VAEG@1239|Firmicutes,24MNF@186801|Clostridia	186801|Clostridia	S	Stage III sporulation protein AB	spoIIIAB	-	-	ko:K06391	-	-	-	-	ko00000	-	-	-	Spore_III_AB	bin.887	spoIIIAB	Engulfment	29813	Poultry	d__Bacteria;	p__Firmicutes	c__Clostridia	o__Lachnospirales	f__Lachnospiraceae	g__Herbinix
2813603	1449050.JNLE01000005_gene4114	1.2e-20	83.6	2E555@1|root,32ZY3@2|Bacteria,1VEM4@1239|Firmicutes,24QNR@186801|Clostridia,36MQ6@31979|Clostridiaceae	186801|Clostridia	S	Stage III sporulation protein AC	spoIIIAC	-	-	ko:K06392	-	-	-	-	ko00000	-	-	-	SpoIIIAC	bin.887	spoIIIAC	Engulfment	29813	Poultry	d__Bacteria;	p__Firmicutes	c__Clostridia	o__Lachnospirales	f__Lachnospiraceae	g__Herbinix
2813604	1449050.JNLE01000005_gene4113	8.24e-44	146	2CPUI@1|root,32SJW@2|Bacteria,1VA9Y@1239|Firmicutes,24NK6@186801|Clostridia,36JVA@31979|Clostridiaceae	186801|Clostridia	S	Stage III sporulation protein AD	spoIIIAD	-	-	ko:K06393	-	-	-	-	ko00000	-	-	-	SpoIIIAC	bin.887	spoiiiAD	Engulfment	29813	Poultry	d__Bacteria;	p__Firmicutes	c__Clostridia	o__Lachnospirales	f__Lachnospiraceae	g__Herbinix
2813605	1449050.JNLE01000005_gene4112	1.58e-121	363	2C2CG@1|root,2Z7PW@2|Bacteria,1TQQ2@1239|Firmicutes,24AH2@186801|Clostridia,36E6S@31979|Clostridiaceae	186801|Clostridia	S	stage III sporulation protein AE	spoIIIAE	-	-	ko:K06394	-	-	-	-	ko00000	-	-	-	Spore_III_AE	bin.887	spoIIIAE	Engulfment	29813	Poultry	d__Bacteria;	p__Firmicutes	c__Clostridia	o__Lachnospirales	f__Lachnospiraceae	g__Herbinix
2813606	357809.Cphy_2519	2.96e-30	118	2E7KE@1|root,3322G@2|Bacteria,1VKPT@1239|Firmicutes,24JH5@186801|Clostridia,2243U@1506553|Lachnoclostridium	186801|Clostridia	S	Stage III sporulation protein AF (Spore_III_AF)	-	-	-	ko:K06395	-	-	-	-	ko00000	-	-	-	Spore_III_AF	bin.887	spoIIIAF	Engulfment	29813	Poultry	d__Bacteria;	p__Firmicutes	c__Clostridia	o__Lachnospirales	f__Lachnospiraceae	g__Herbinix
2813607	1449050.JNLE01000005_gene4110	3.44e-48	163	2E6BB@1|root,330Z5@2|Bacteria,1VF3M@1239|Firmicutes,24RAX@186801|Clostridia,36IMX@31979|Clostridiaceae	186801|Clostridia	S	stage III sporulation protein AG	spoIIIAG	-	-	ko:K06396	-	-	-	-	ko00000	-	-	-	-	bin.887	spoIIIAG	Engulfment	29813	Poultry	d__Bacteria;	p__Firmicutes	c__Clostridia	o__Lachnospirales	f__Lachnospiraceae	g__Herbinix
2813608	357809.Cphy_2517	4.13e-37	139	2E3US@1|root,32YS3@2|Bacteria,1VESK@1239|Firmicutes,24R9H@186801|Clostridia,22441@1506553|Lachnoclostridium	186801|Clostridia	S	SpoIIIAH-like protein	spoIIIAH	-	-	ko:K06397	-	-	-	-	ko00000	1.A.34.1.1	-	-	SpoIIIAH	bin.887	spoIIIAH	Engulfment	29813	Poultry	d__Bacteria;	p__Firmicutes	c__Clostridia	o__Lachnospirales	f__Lachnospiraceae	g__Herbinix
2814543	1449050.JNLE01000003_gene3486	3.62e-77	234	COG1191@1|root,COG1191@2|Bacteria,1TPJ5@1239|Firmicutes,247XH@186801|Clostridia,36EDZ@31979|Clostridiaceae	186801|Clostridia	K	Sigma factors are initiation factors that promote the attachment of RNA polymerase to specific initiation sites and are then released	sigK	-	-	ko:K03091	-	-	-	-	ko00000,ko03021	-	-	-	Sigma70_r2,Sigma70_r4	bin.887	sigK	sigE_regulon	29813	Poultry	d__Bacteria;	p__Firmicutes	c__Clostridia	o__Lachnospirales	f__Lachnospiraceae	g__Herbinix
2814308	397287.C807_03086	1.66e-17	75.5	COG1609@1|root,COG1609@2|Bacteria,1VADF@1239|Firmicutes,24MXI@186801|Clostridia,27NRY@186928|unclassified Lachnospiraceae	186801|Clostridia	K	Stage III sporulation protein D	spoIIID	-	-	ko:K06283	-	-	-	-	ko00000,ko03000	-	-	-	SpoIIID	bin.887	spoIIID	sigE_regulon	29813	Poultry	d__Bacteria;	p__Firmicutes	c__Clostridia	o__Lachnospirales	f__Lachnospiraceae	g__Herbinix
2813304	1449050.JNLE01000003_gene3748	1.97e-171	504	COG2244@1|root,COG2244@2|Bacteria,1TNYX@1239|Firmicutes,2485G@186801|Clostridia,36FTH@31979|Clostridiaceae	186801|Clostridia	S	Polysaccharide biosynthesis protein	spoVB1	-	-	ko:K06409	-	-	-	-	ko00000,ko02000	2.A.66.2.14	-	-	Polysacc_synt,Polysacc_synt_C	bin.887	spoVB	sigE_regulon	29813	Poultry	d__Bacteria;	p__Firmicutes	c__Clostridia	o__Lachnospirales	f__Lachnospiraceae	g__Herbinix
2813513	1449050.JNLE01000003_gene306	9.47e-56	206	COG0457@1|root,COG0464@1|root,COG0457@2|Bacteria,COG0464@2|Bacteria,1TY3C@1239|Firmicutes,248IE@186801|Clostridia,36HG1@31979|Clostridiaceae	186801|Clostridia	O	Psort location Cytoplasmic, score	SpoVK	-	-	-	-	-	-	-	-	-	-	-	TPR_8	bin.887	spoVK	sigE_regulon	29813	Poultry	d__Bacteria;	p__Firmicutes	c__Clostridia	o__Lachnospirales	f__Lachnospiraceae	g__Herbinix
2814453	1449050.JNLE01000003_gene3651	1.83e-174	498	COG0772@1|root,COG0772@2|Bacteria,1TPT7@1239|Firmicutes,24894@186801|Clostridia,36EE6@31979|Clostridiaceae	186801|Clostridia	D	Belongs to the SEDS family	ftsW	-	-	ko:K03588	ko04112,map04112	-	-	-	ko00000,ko00001,ko02000,ko03036	2.A.103.1	-	-	FTSW_RODA_SPOVE	bin.887	ftsW	sigE_regulon	29813	Poultry	d__Bacteria;	p__Firmicutes	c__Clostridia	o__Lachnospirales	f__Lachnospiraceae	g__Herbinix
2814380	1449050.JNLE01000003_gene3857	2.47e-165	476	COG0787@1|root,COG0787@2|Bacteria,1TNYY@1239|Firmicutes,2480T@186801|Clostridia,36ES8@31979|Clostridiaceae	186801|Clostridia	M	Catalyzes the interconversion of L-alanine and D- alanine. May also act on other amino acids	alr	-	5.1.1.1	ko:K01775	ko00473,ko01100,ko01502,map00473,map01100,map01502	-	R00401	RC00285	ko00000,ko00001,ko01000,ko01011	-	-	-	Ala_racemase_C,Ala_racemase_N	bin.887	alr	sigE_regulon	29813	Poultry	d__Bacteria;	p__Firmicutes	c__Clostridia	o__Lachnospirales	f__Lachnospiraceae	g__Herbinix
2813752	1449050.JNLE01000003_gene3027	1.66e-155	454	COG1686@1|root,COG1686@2|Bacteria,1TQ8M@1239|Firmicutes,2480S@186801|Clostridia,36DEG@31979|Clostridiaceae	186801|Clostridia	M	Belongs to the peptidase S11 family	dacB2	-	3.4.16.4	ko:K07258	ko00550,ko01100,map00550,map01100	-	-	-	ko00000,ko00001,ko01000,ko01002,ko01011	-	-	-	PBP5_C,Peptidase_S11	bin.887	dacB	sigE_regulon	29813	Poultry	d__Bacteria;	p__Firmicutes	c__Clostridia	o__Lachnospirales	f__Lachnospiraceae	g__Herbinix
2815635	357809.Cphy_3908	4.7e-83	251	COG2715@1|root,COG2715@2|Bacteria,1V1E2@1239|Firmicutes,249G0@186801|Clostridia,21XJI@1506553|Lachnoclostridium	186801|Clostridia	S	membrane protein required for spore maturation	spmA	-	-	ko:K06373	-	-	-	-	ko00000	-	-	-	Gate	bin.887	spmA	sigE_regulon	29813	Poultry	d__Bacteria;	p__Firmicutes	c__Clostridia	o__Lachnospirales	f__Lachnospiraceae	g__Herbinix
2813481	357809.Cphy_3907	4.67e-82	247	COG0700@1|root,COG0700@2|Bacteria,1V45M@1239|Firmicutes,24HSJ@186801|Clostridia,21ZZA@1506553|Lachnoclostridium	186801|Clostridia	S	Psort location CytoplasmicMembrane, score 9.99	spmB	-	-	ko:K06374	-	-	-	-	ko00000	-	-	-	Gate	bin.887	spmB	sigE_regulon	29813	Poultry	d__Bacteria;	p__Firmicutes	c__Clostridia	o__Lachnospirales	f__Lachnospiraceae	g__Herbinix
2814438	1449050.JNLE01000003_gene3643	9.44e-42	138	COG1873@1|root,COG1873@2|Bacteria,1VEMT@1239|Firmicutes	1239|Firmicutes	S	sporulation protein, YlmC YmxH family	ylmC	-	-	-	-	-	-	-	-	-	-	-	PRC	bin.887	ylmC	sigE_regulon	29813	Poultry	d__Bacteria;	p__Firmicutes	c__Clostridia	o__Lachnospirales	f__Lachnospiraceae	g__Herbinix
2815532	1120998.AUFC01000016_gene72	6.04e-60	194	COG1971@1|root,COG1971@2|Bacteria,1V4BC@1239|Firmicutes,24KM0@186801|Clostridia	186801|Clostridia	P	Probably functions as a manganese efflux pump	ytaF	-	-	-	-	-	-	-	-	-	-	-	Mntp	bin.887	ytaF	sigE_regulon	29813	Poultry	d__Bacteria;	p__Firmicutes	c__Clostridia	o__Lachnospirales	f__Lachnospiraceae	g__Herbinix
2813856	1163671.JAGI01000002_gene1670	4.48e-140	408	COG0628@1|root,COG0628@2|Bacteria,1TS4S@1239|Firmicutes,248E5@186801|Clostridia,36FRI@31979|Clostridiaceae	186801|Clostridia	S	sporulation integral membrane protein YtvI	ytvI	-	-	-	-	-	-	-	-	-	-	-	AI-2E_transport	bin.887	ytvI	sigE_regulon	29813	Poultry	d__Bacteria;	p__Firmicutes	c__Clostridia	o__Lachnospirales	f__Lachnospiraceae	g__Herbinix
2814159	1449050.JNLE01000005_gene5191	2.41e-167	482	COG0793@1|root,COG0793@2|Bacteria,1TPBI@1239|Firmicutes,248HZ@186801|Clostridia,36DGU@31979|Clostridiaceae	186801|Clostridia	M	Belongs to the peptidase S41A family	ctpA	-	3.4.21.102	ko:K03797	-	-	-	-	ko00000,ko01000,ko01002	-	-	-	PDZ_2,Peptidase_S41	bin.887	ctpB	sigE_regulon	29813	Poultry	d__Bacteria;	p__Firmicutes	c__Clostridia	o__Lachnospirales	f__Lachnospiraceae	g__Herbinix
2813575	1449050.JNLE01000003_gene273	7.36e-66	208	2AUKD@1|root,31K93@2|Bacteria,1V6PK@1239|Firmicutes,24J91@186801|Clostridia,36I4Q@31979|Clostridiaceae	186801|Clostridia	S	stage II sporulation protein R	spoIIR	-	-	ko:K06387	-	-	-	-	ko00000	-	-	-	Spore_II_R	bin.887	spoIIR	sigF_regulon	29813	Poultry	d__Bacteria;	p__Firmicutes	c__Clostridia	o__Lachnospirales	f__Lachnospiraceae	g__Herbinix
2813330	1449050.JNLE01000005_gene4094	7.07e-169	486	COG0750@1|root,COG0750@2|Bacteria,1TPIR@1239|Firmicutes,24AFA@186801|Clostridia,36DRY@31979|Clostridiaceae	186801|Clostridia	M	Stage IV sporulation protein B	spoIVB	-	3.4.21.116	ko:K06399	-	-	-	-	ko00000,ko01000,ko01002	-	-	-	PDZ_2,Peptidase_S55	bin.887	spoIVB	sigF_regulon	29813	Poultry	d__Bacteria;	p__Firmicutes	c__Clostridia	o__Lachnospirales	f__Lachnospiraceae	g__Herbinix
2815977	1449050.JNLE01000003_gene163	5.55e-96	283	COG2002@1|root,COG2002@2|Bacteria,1V02A@1239|Firmicutes,248XR@186801|Clostridia,36E8G@31979|Clostridiaceae	186801|Clostridia	K	stage V sporulation protein T	spoVT	-	-	ko:K04769	-	-	-	-	ko00000,ko03000	-	-	-	MazE_antitoxin,SpoVT_C	bin.887	spoVT	sigF_regulon	29813	Poultry	d__Bacteria;	p__Firmicutes	c__Clostridia	o__Lachnospirales	f__Lachnospiraceae	g__Herbinix
2813467	1449050.JNLE01000003_gene3010	7.96e-173	497	COG1686@1|root,COG1686@2|Bacteria,1TQN0@1239|Firmicutes,249B3@186801|Clostridia,36FB8@31979|Clostridiaceae	186801|Clostridia	M	Belongs to the peptidase S11 family	dacF	-	3.4.16.4	ko:K07258	ko00550,ko01100,map00550,map01100	-	-	-	ko00000,ko00001,ko01000,ko01002,ko01011	-	-	-	PBP5_C,Peptidase_S11	bin.887	dacF	sigF_regulon	29813	Poultry	d__Bacteria;	p__Firmicutes	c__Clostridia	o__Lachnospirales	f__Lachnospiraceae	g__Herbinix
2816307	180332.JTGN01000004_gene2347	4.66e-69	213	2ANER@1|root,31DDD@2|Bacteria,1V46U@1239|Firmicutes,24JDI@186801|Clostridia	186801|Clostridia	S	stage V sporulation protein AC	spoVAC	-	-	ko:K06405	-	-	-	-	ko00000	-	-	-	SpoVAC_SpoVAEB	bin.887	spoVAC	sigG_regulon	29813	Poultry	d__Bacteria;	p__Firmicutes	c__Clostridia	o__Lachnospirales	f__Lachnospiraceae	g__Herbinix
2816308	1449050.JNLE01000003_gene1269	4.8e-180	509	COG0332@1|root,COG0332@2|Bacteria,1TPDE@1239|Firmicutes,25EAS@186801|Clostridia,36UIV@31979|Clostridiaceae	186801|Clostridia	I	Stage V sporulation protein AD	spoVAD	-	-	ko:K06406	-	-	-	-	ko00000	-	-	-	SpoVAD	bin.887	spoVAD	sigG_regulon	29813	Poultry	d__Bacteria;	p__Firmicutes	c__Clostridia	o__Lachnospirales	f__Lachnospiraceae	g__Herbinix
2815243	1195236.CTER_0257	1.5e-155	442	COG0648@1|root,COG0648@2|Bacteria,1UZAU@1239|Firmicutes,25DGI@186801|Clostridia	186801|Clostridia	L	AP endonuclease family 2	-	-	3.1.21.2	ko:K01151	ko03410,map03410	-	-	-	ko00000,ko00001,ko01000,ko03400	-	-	-	AP_endonuc_2	bin.887	nfo	sigG_regulon	29813	Poultry	d__Bacteria;	p__Firmicutes	c__Clostridia	o__Lachnospirales	f__Lachnospiraceae	g__Herbinix
2814732	1196322.A370_00902	1.07e-15	70.9	2EH2H@1|root,33AUF@2|Bacteria,1VKXK@1239|Firmicutes,24X1M@186801|Clostridia,36MS1@31979|Clostridiaceae	186801|Clostridia	S	PFAM Small, acid-soluble spore	sspH	-	-	ko:K06425	-	-	-	-	ko00000	-	-	-	SspH	bin.887	sspH	sigG_regulon	29813	Poultry	d__Bacteria;	p__Firmicutes	c__Clostridia	o__Lachnospirales	f__Lachnospiraceae	g__Herbinix
2816309	1449050.JNLE01000003_gene1270	1.1e-58	184	2ANER@1|root,315MJ@2|Bacteria,1V6SU@1239|Firmicutes,24JBZ@186801|Clostridia,36JME@31979|Clostridiaceae	186801|Clostridia	S	stage V sporulation protein	spoVAE	-	-	ko:K06407	-	-	-	-	ko00000	-	-	-	SpoVAC_SpoVAEB	bin.887	spoVAEB	sigG_regulon	29813	Poultry	d__Bacteria;	p__Firmicutes	c__Clostridia	o__Lachnospirales	f__Lachnospiraceae	g__Herbinix
2815526	1121335.Clst_2601	5.57e-18	76.3	2E2ZT@1|root,32Y0E@2|Bacteria,1VEHE@1239|Firmicutes,24R2Z@186801|Clostridia	186801|Clostridia	S	PFAM Small, acid-soluble spore proteins, alpha beta type	-	-	-	ko:K06423	-	-	-	-	ko00000	-	-	-	SASP	bin.887	sspF	sigG_regulon	29813	Poultry	d__Bacteria;	p__Firmicutes	c__Clostridia	o__Lachnospirales	f__Lachnospiraceae	g__Herbinix
2813995	693746.OBV_16470	1.5e-97	295	COG0373@1|root,COG0373@2|Bacteria,1UI1H@1239|Firmicutes,249GW@186801|Clostridia	186801|Clostridia	H	Dipicolinic acid synthetase, A subunit	spoVFA	-	-	ko:K06410	-	-	-	-	ko00000	-	-	-	2-Hacid_dh_C,DpaA_N,Shikimate_DH	bin.887	spoVFA	sigK_regulon	29813	Poultry	d__Bacteria;	p__Firmicutes	c__Clostridia	o__Lachnospirales	f__Lachnospiraceae	g__Herbinix
2813996	693746.OBV_16480	1.59e-99	293	COG0452@1|root,COG0452@2|Bacteria,1TQPT@1239|Firmicutes,24HE6@186801|Clostridia,2N7DF@216572|Oscillospiraceae	186801|Clostridia	H	Flavoprotein	spoVFB	-	-	ko:K06411	-	-	-	-	ko00000	-	-	-	Flavoprotein	bin.887	spoVFB	sigK_regulon	29813	Poultry	d__Bacteria;	p__Firmicutes	c__Clostridia	o__Lachnospirales	f__Lachnospiraceae	g__Herbinix
2816084	1449050.JNLE01000003_gene3234	1.27e-270	751	COG0699@1|root,COG0699@2|Bacteria,1TPPG@1239|Firmicutes,24829@186801|Clostridia,36DMZ@31979|Clostridiaceae	186801|Clostridia	S	ATPase. Has a role at an early stage in the morphogenesis of the spore coat	spoIVA	GO:0000003,GO:0000166,GO:0003674,GO:0003824,GO:0005488,GO:0005524,GO:0005575,GO:0005618,GO:0005623,GO:0008144,GO:0008150,GO:0009653,GO:0009987,GO:0016462,GO:0016787,GO:0016817,GO:0016818,GO:0016887,GO:0017076,GO:0017111,GO:0019954,GO:0030154,GO:0030312,GO:0030435,GO:0030436,GO:0030554,GO:0031160,GO:0032502,GO:0032553,GO:0032555,GO:0032559,GO:0034301,GO:0035639,GO:0036094,GO:0042601,GO:0042763,GO:…	-	ko:K06398	-	-	-	-	ko00000	-	-	-	Spore_IV_A	bin.887	spoIVA	spore_coat	29813	Poultry	d__Bacteria;	p__Firmicutes	c__Clostridia	o__Lachnospirales	f__Lachnospiraceae	g__Herbinix
2814787	1469948.JPNB01000002_gene3020	8.35e-134	380	COG3546@1|root,COG3546@2|Bacteria,1TQVQ@1239|Firmicutes,247YJ@186801|Clostridia,36EF8@31979|Clostridiaceae	186801|Clostridia	P	PFAM Manganese containing catalase	cotJC	-	-	ko:K06334	-	-	-	-	ko00000	-	-	-	Mn_catalase	bin.887	cotJC	spore_coat	29813	Poultry	d__Bacteria;	p__Firmicutes	c__Clostridia	o__Lachnospirales	f__Lachnospiraceae	g__Herbinix
2814478	357809.Cphy_1956	1.45e-62	207	COG5401@1|root,COG5401@2|Bacteria,1UXYS@1239|Firmicutes,24EK4@186801|Clostridia,21ZCN@1506553|Lachnoclostridium	186801|Clostridia	S	Sporulation and spore germination	-	-	-	ko:K06298	-	-	-	-	ko00000	-	-	-	Germane	bin.887	gerM	spore_coat	29813	Poultry	d__Bacteria;	p__Firmicutes	c__Clostridia	o__Lachnospirales	f__Lachnospiraceae	g__Herbinix
2815277	1449050.JNLE01000003_gene704	4.86e-204	587	COG3858@1|root,COG3858@2|Bacteria,1TQK2@1239|Firmicutes,247YF@186801|Clostridia,36F9B@31979|Clostridiaceae	186801|Clostridia	S	Glycosyl hydrolases family 18	ydhD	-	-	-	-	-	-	-	-	-	-	-	CW_binding_2,Cu_amine_oxidN1,Glyco_hydro_18,SH3_3	bin.887	ydhD	spore_coat	29813	Poultry	d__Bacteria;	p__Firmicutes	c__Clostridia	o__Lachnospirales	f__Lachnospiraceae	g__Herbinix
2815911	1449050.JNLE01000003_gene42	8.81e-29	105	2E34J@1|root,32Y4N@2|Bacteria,1VESM@1239|Firmicutes,24QZX@186801|Clostridia	186801|Clostridia	S	COG NOG18028 non supervised orthologous group	cotJB	-	-	ko:K06333	-	-	-	-	ko00000	-	-	-	CotJB	bin.887	cotJB	spore_coat	29813	Poultry	d__Bacteria;	p__Firmicutes	c__Clostridia	o__Lachnospirales	f__Lachnospiraceae	g__Herbinix
2814456	1449050.JNLE01000003_gene3654	0	931	COG0768@1|root,COG0768@2|Bacteria,1TP93@1239|Firmicutes,248KB@186801|Clostridia,36DJT@31979|Clostridiaceae	186801|Clostridia	M	stage V sporulation protein D	spoVD	-	3.4.16.4	ko:K03587,ko:K08384	ko00550,ko01501,map00550,map01501	-	-	-	ko00000,ko00001,ko01000,ko01011,ko03036	-	-	-	PASTA,PBP_dimer,Transpeptidase	bin.887	spoVD	spore_cortex	29813	Poultry	d__Bacteria;	p__Firmicutes	c__Clostridia	o__Lachnospirales	f__Lachnospiraceae	g__Herbinix
2815372	357809.Cphy_1324	5.32e-87	272	COG3314@1|root,COG3314@2|Bacteria,1TR0V@1239|Firmicutes,247XA@186801|Clostridia,21Z5F@1506553|Lachnoclostridium	186801|Clostridia	S	Sporulation integral membrane protein YlbJ	ylbJ	-	-	-	-	-	-	-	-	-	-	-	Gate	bin.887	ylbJ	spore_cortex	29813	Poultry	d__Bacteria;	p__Firmicutes	c__Clostridia	o__Lachnospirales	f__Lachnospiraceae	g__Herbinix
2814689	500632.CLONEX_01164	1.12e-50	170	COG0860@1|root,COG0860@2|Bacteria,1TS91@1239|Firmicutes,25B1N@186801|Clostridia	186801|Clostridia	M	N-acetylmuramoyl-L-alanine amidase, peptidoglycan hydrolase, LytC amidase family	cwlC	-	3.5.1.28	ko:K01448	ko01503,map01503	M00727	R04112	RC00064,RC00141	ko00000,ko00001,ko00002,ko01000,ko01011,ko03036	-	-	-	Amidase_3,SPOR	bin.887	cwlC/cwlD	spore_cortex	29813	Poultry	d__Bacteria;	p__Firmicutes	c__Clostridia	o__Lachnospirales	f__Lachnospiraceae	g__Herbinix
2815972	1449050.JNLE01000003_gene158	1.38e-41	138	2E3ZZ@1|root,32YWW@2|Bacteria,1VEIW@1239|Firmicutes,24QNQ@186801|Clostridia	186801|Clostridia	S	Sporulation protein YabP	yabP	-	-	-	-	-	-	-	-	-	-	-	YabP	bin.887	yabP	spore_cortex	29813	Poultry	d__Bacteria;	p__Firmicutes	c__Clostridia	o__Lachnospirales	f__Lachnospiraceae	g__Herbinix
2815971	1449050.JNLE01000003_gene157	5.05e-22	95.9	2EFTM@1|root,32YR5@2|Bacteria,1VFQQ@1239|Firmicutes,24QUB@186801|Clostridia,36P5E@31979|Clostridiaceae	186801|Clostridia	S	Spore cortex protein YabQ (Spore_YabQ)	yabQ	-	-	-	-	-	-	-	-	-	-	-	Spore_YabQ	bin.887	yabQ	spore_cortex	29813	Poultry	d__Bacteria;	p__Firmicutes	c__Clostridia	o__Lachnospirales	f__Lachnospiraceae	g__Herbinix
2813298	1449050.JNLE01000003_gene3754	1.09e-33	120	2E4EZ@1|root,32ZA5@2|Bacteria,1VF5C@1239|Firmicutes,24QWJ@186801|Clostridia,36MN2@31979|Clostridiaceae	186801|Clostridia	S	sporulation protein YqfC	yqfC	-	-	-	-	-	-	-	-	-	-	-	YabP	bin.887	yqfC	spore_cortex	29813	Poultry	d__Bacteria;	p__Firmicutes	c__Clostridia	o__Lachnospirales	f__Lachnospiraceae	g__Herbinix
2813299	1449050.JNLE01000003_gene3753	3.97e-151	441	COG0561@1|root,COG0561@2|Bacteria,1TR3N@1239|Firmicutes,24ACD@186801|Clostridia,36EQ9@31979|Clostridiaceae	186801|Clostridia	S	sporulation protein	yqfD	-	-	ko:K06438	-	-	-	-	ko00000	-	-	-	YqfD	bin.887	yqfD	spore_cortex	29813	Poultry	d__Bacteria;	p__Firmicutes	c__Clostridia	o__Lachnospirales	f__Lachnospiraceae	g__Herbinix
2816490	1449050.JNLE01000003_gene3525	8.25e-115	338	COG0680@1|root,COG0680@2|Bacteria,1TPFY@1239|Firmicutes,248TE@186801|Clostridia,36DI4@31979|Clostridiaceae	186801|Clostridia	C	Initiates the rapid degradation of small, acid-soluble proteins during spore germination	gpr	-	3.4.24.78	ko:K06012	-	-	-	-	ko00000,ko01000,ko01002	-	-	-	Peptidase_A25	bin.887	gpr	germination	29813	Poultry	d__Bacteria;	p__Firmicutes	c__Clostridia	o__Lachnospirales	f__Lachnospiraceae	g__Herbinix
2815999	1469948.JPNB01000001_gene2197	3.8e-35	120	COG1278@1|root,COG1278@2|Bacteria,1VEE0@1239|Firmicutes,24QJE@186801|Clostridia,36MMP@31979|Clostridiaceae	186801|Clostridia	K	Cold shock protein	cspA	-	-	ko:K03704	-	-	-	-	ko00000,ko03000	-	-	-	CSD	bin.887	CSD	germination	29813	Poultry	d__Bacteria;	p__Firmicutes	c__Clostridia	o__Lachnospirales	f__Lachnospiraceae	g__Herbinix
2813327	1449050.JNLE01000003_gene3140	3.08e-114	335	COG0682@1|root,COG0682@2|Bacteria,1V2WG@1239|Firmicutes,25CFC@186801|Clostridia,36WUZ@31979|Clostridiaceae	186801|Clostridia	M	Prolipoprotein diacylglyceryl transferase	-	-	-	ko:K13292	-	-	-	-	ko00000,ko01000	-	-	-	LGT	bin.887	lgt	germination	29813	Poultry	d__Bacteria;	p__Firmicutes	c__Clostridia	o__Lachnospirales	f__Lachnospiraceae	g__Herbinix
2818183	1121423.JONT01000007_gene554	1.33e-22	96.3	COG0745@1|root,COG0745@2|Bacteria,1TPF7@1239|Firmicutes,24916@186801|Clostridia,267C3@186807|Peptococcaceae	186801|Clostridia	KT	May play the central regulatory role in sporulation. It may be an element of the effector pathway responsible for the activation of sporulation genes in response to nutritional stress. Spo0A may act in concert with spo0H (a sigma factor) to control the expression of some genes that are critical to the sporulation process	spo0A	-	-	ko:K07699	ko02020,ko02024,map02020,map02024	M00485	-	-	ko00000,ko00001,ko00002,ko02022	-	-	-	Response_reg,Spo0A_C	bin.885	spo0A	sporulation_onset_and_checkpoints	29814	Poultry	d__Bacteria;	p__Firmicutes	c__Clostridia	o__Oscillospirales	f__Oscillospiraceae	g__UBA2658
2816743	742738.HMPREF9460_01485	1.71e-63	202	COG1595@1|root,COG1595@2|Bacteria,1TP55@1239|Firmicutes,249VX@186801|Clostridia,2687W@186813|unclassified Clostridiales	186801|Clostridia	K	Sigma-70 region 2	sigH	-	-	ko:K03091	-	-	-	-	ko00000,ko03021	-	-	-	GerE,Sigma70_r2,Sigma70_r4_2	bin.885	sigH	sporulation_onset_and_checkpoints	29814	Poultry	d__Bacteria;	p__Firmicutes	c__Clostridia	o__Oscillospirales	f__Oscillospiraceae	g__UBA2658
2818891	742738.HMPREF9460_02292	3.11e-182	548	COG2208@1|root,COG2208@2|Bacteria,1TQ92@1239|Firmicutes,247XG@186801|Clostridia,267WD@186813|unclassified Clostridiales	186801|Clostridia	KT	Sigma factor PP2C-like phosphatases	spoIIE	-	3.1.3.16	ko:K06382	-	-	-	-	ko00000,ko01000	-	-	-	SpoIIE	bin.885	spoIIE	sporulation_onset_and_checkpoints	29814	Poultry	d__Bacteria;	p__Firmicutes	c__Clostridia	o__Oscillospirales	f__Oscillospiraceae	g__UBA2658
2817596	742738.HMPREF9460_01267	2.66e-280	806	COG1674@1|root,COG1674@2|Bacteria,1TPJR@1239|Firmicutes,247KM@186801|Clostridia,267KR@186813|unclassified Clostridiales	186801|Clostridia	D	Ftsk_gamma	spoIIIE	-	-	ko:K03466	-	-	-	-	ko00000,ko03036	3.A.12	-	-	FtsK_4TM,FtsK_SpoIIIE,Ftsk_gamma	bin.885	spoIIIE	sporulation_onset_and_checkpoints	29814	Poultry	d__Bacteria;	p__Firmicutes	c__Clostridia	o__Oscillospirales	f__Oscillospiraceae	g__UBA2658
2816891	693746.OBV_46530	6.44e-67	225	COG0706@1|root,COG0706@2|Bacteria,1TQ0J@1239|Firmicutes,247V9@186801|Clostridia,2N6M5@216572|Oscillospiraceae	186801|Clostridia	U	60Kd inner membrane protein	yidC	-	-	ko:K03217	ko02024,ko03060,ko03070,map02024,map03060,map03070	M00335	-	-	ko00000,ko00001,ko00002,ko02044,ko03029	2.A.9	-	-	60KD_IMP	bin.885	spoIIIJ	sporulation_onset_and_checkpoints	29814	Poultry	d__Bacteria;	p__Firmicutes	c__Clostridia	o__Oscillospirales	f__Oscillospiraceae	g__UBA2658
2817866	411467.BACCAP_00329	5.64e-68	213	COG0193@1|root,COG0193@2|Bacteria,1V3NB@1239|Firmicutes,24HMC@186801|Clostridia,2686B@186813|unclassified Clostridiales	186801|Clostridia	J	The natural substrate for this enzyme may be peptidyl- tRNAs which drop off the ribosome during protein synthesis	pth	-	3.1.1.29	ko:K01056	-	-	-	-	ko00000,ko01000,ko03012	-	-	-	Pept_tRNA_hydro	bin.885	pth	sporulation_onset_and_checkpoints	29814	Poultry	d__Bacteria;	p__Firmicutes	c__Clostridia	o__Oscillospirales	f__Oscillospiraceae	g__UBA2658
2817915	1297617.JPJD01000002_gene2695	6e-41	148	COG1589@1|root,COG1589@2|Bacteria,1V729@1239|Firmicutes,24K1X@186801|Clostridia,26943@186813|unclassified Clostridiales	186801|Clostridia	D	Cell division protein FtsQ	-	-	-	ko:K03589	ko04112,map04112	-	-	-	ko00000,ko00001,ko03036	-	-	-	FtsQ,POTRA_1	bin.885	divIB	sporulation_onset_and_checkpoints	29814	Poultry	d__Bacteria;	p__Firmicutes	c__Clostridia	o__Oscillospirales	f__Oscillospiraceae	g__UBA2658
2817119	1226322.HMPREF1545_04159	7.22e-35	131	COG3599@1|root,COG3599@2|Bacteria,1V27M@1239|Firmicutes,24MM3@186801|Clostridia,2N767@216572|Oscillospiraceae	186801|Clostridia	D	DivIVA protein	divIVA	-	-	ko:K04074	-	-	-	-	ko00000,ko03036	-	-	-	DivIVA	bin.885	divIVA	sporulation_onset_and_checkpoints	29814	Poultry	d__Bacteria;	p__Firmicutes	c__Clostridia	o__Oscillospirales	f__Oscillospiraceae	g__UBA2658
2818778	1297617.JPJD01000067_gene2207	3.28e-102	302	COG2884@1|root,COG2884@2|Bacteria,1TP58@1239|Firmicutes,248HW@186801|Clostridia,268V0@186813|unclassified Clostridiales	186801|Clostridia	D	ABC transporter	ftsE	-	-	ko:K09812	ko02010,map02010	M00256	-	-	ko00000,ko00001,ko00002,ko02000,ko03036	3.A.1.140	-	-	ABC_tran	bin.885	ftsE	sporulation_onset_and_checkpoints	29814	Poultry	d__Bacteria;	p__Firmicutes	c__Clostridia	o__Oscillospirales	f__Oscillospiraceae	g__UBA2658
2818656	552398.HMPREF0866_01403	1.93e-239	682	COG0465@1|root,COG0465@2|Bacteria,1TPTV@1239|Firmicutes,247WQ@186801|Clostridia,3WG86@541000|Ruminococcaceae	186801|Clostridia	O	Acts as a processive, ATP-dependent zinc metallopeptidase for both cytoplasmic and membrane proteins. Plays a role in the quality control of integral membrane proteins	ftsH	-	-	ko:K03798	-	M00742	-	-	ko00000,ko00002,ko01000,ko01002,ko03110	-	-	-	AAA,FtsH_ext,Peptidase_M41	bin.885	ftsH	sporulation_onset_and_checkpoints	29814	Poultry	d__Bacteria;	p__Firmicutes	c__Clostridia	o__Oscillospirales	f__Oscillospiraceae	g__UBA2658
2818779	742738.HMPREF9460_02738	1.04e-89	276	COG2177@1|root,COG2177@2|Bacteria,1TPND@1239|Firmicutes,24AA6@186801|Clostridia,268YA@186813|unclassified Clostridiales	186801|Clostridia	D	Part of the ABC transporter FtsEX involved in asymmetric cellular division facilitating the initiation of sporulation	ftsX	-	-	ko:K09811	ko02010,map02010	M00256	-	-	ko00000,ko00001,ko00002,ko02000,ko03036	3.A.1.140	-	-	FtsX	bin.885	ftsX	sporulation_onset_and_checkpoints	29814	Poultry	d__Bacteria;	p__Firmicutes	c__Clostridia	o__Oscillospirales	f__Oscillospiraceae	g__UBA2658
2818793	742738.HMPREF9460_02761	4.2e-133	386	COG0552@1|root,COG0552@2|Bacteria,1TPRI@1239|Firmicutes,247JD@186801|Clostridia,268EZ@186813|unclassified Clostridiales	186801|Clostridia	U	Involved in targeting and insertion of nascent membrane proteins into the cytoplasmic membrane. Acts as a receptor for the complex formed by the signal recognition particle (SRP) and the ribosome-nascent chain (RNC)	ftsY	-	-	ko:K03110	ko02024,ko03060,ko03070,map02024,map03060,map03070	M00335	-	-	ko00000,ko00001,ko00002,ko02044	3.A.5.1,3.A.5.2,3.A.5.7	-	-	SRP54,SRP54_N	bin.885	ftsY	sporulation_onset_and_checkpoints	29814	Poultry	d__Bacteria;	p__Firmicutes	c__Clostridia	o__Oscillospirales	f__Oscillospiraceae	g__UBA2658
2817914	742738.HMPREF9460_03396	9.53e-180	510	COG0206@1|root,COG0206@2|Bacteria,1TP6W@1239|Firmicutes,247Z5@186801|Clostridia,267RF@186813|unclassified Clostridiales	186801|Clostridia	D	Essential cell division protein that forms a contractile ring structure (Z ring) at the future cell division site. The regulation of the ring assembly controls the timing and the location of cell division. One of the functions of the FtsZ ring is to recruit other cell division proteins to the septum to produce a new cell wall between the dividing cells. Binds GTP and shows GTPase activity	ftsZ	-	-	ko:K03531	ko04112,map04112	-	-	-	ko00000,ko00001,ko02048,ko03036,ko04812	-	-	-	FtsZ_C,Tubulin	bin.885	ftsZ	sporulation_onset_and_checkpoints	29814	Poultry	d__Bacteria;	p__Firmicutes	c__Clostridia	o__Oscillospirales	f__Oscillospiraceae	g__UBA2658
2816890	1297617.JPJD01000025_gene1149	9.45e-75	233	COG1847@1|root,COG1847@2|Bacteria,1V3IN@1239|Firmicutes,249EA@186801|Clostridia,269HJ@186813|unclassified Clostridiales	186801|Clostridia	S	Putative single-stranded nucleic acids-binding domain	jag	-	-	ko:K06346	-	-	-	-	ko00000	-	-	-	Jag_N,KH_4,R3H	bin.885	jag	sporulation_onset_and_checkpoints	29814	Poultry	d__Bacteria;	p__Firmicutes	c__Clostridia	o__Oscillospirales	f__Oscillospiraceae	g__UBA2658
2816580	1226322.HMPREF1545_03154	1.53e-214	603	COG0536@1|root,COG0536@2|Bacteria,1TPX7@1239|Firmicutes,247SP@186801|Clostridia,2N6KP@216572|Oscillospiraceae	186801|Clostridia	S	An essential GTPase which binds GTP, GDP and possibly (p)ppGpp with moderate affinity, with high nucleotide exchange rates and a fairly low GTP hydrolysis rate. Plays a role in control of the cell cycle, stress response, ribosome biogenesis and in those bacteria that undergo differentiation, in morphogenesis control	obg	-	-	ko:K03979	-	-	-	-	ko00000,ko01000,ko03009	-	-	-	DUF1967,GTP1_OBG,MMR_HSR1	bin.885	obg	sporulation_onset_and_checkpoints	29814	Poultry	d__Bacteria;	p__Firmicutes	c__Clostridia	o__Oscillospirales	f__Oscillospiraceae	g__UBA2658
2816885	1121344.JHZO01000005_gene60	5.62e-78	252	COG1774@1|root,COG1774@2|Bacteria,1TP1V@1239|Firmicutes,247Q6@186801|Clostridia,3WHA4@541000|Ruminococcaceae	186801|Clostridia	S	PSP1 C-terminal domain protein	yaaT	-	-	-	-	-	-	-	-	-	-	-	PSP1	bin.885	yaaT	sporulation_onset_and_checkpoints	29814	Poultry	d__Bacteria;	p__Firmicutes	c__Clostridia	o__Oscillospirales	f__Oscillospiraceae	g__UBA2658
2817859	1519439.JPJG01000004_gene1049	7.76e-105	310	COG1191@1|root,COG1191@2|Bacteria,1TP3T@1239|Firmicutes,24A4T@186801|Clostridia,2N6JG@216572|Oscillospiraceae	186801|Clostridia	K	Sigma factors are initiation factors that promote the attachment of RNA polymerase to specific initiation sites and are then released	sigE	-	-	ko:K03091	-	-	-	-	ko00000,ko03021	-	-	-	Sigma70_r2,Sigma70_r4	bin.885	sigE	spo0a_regulon	29814	Poultry	d__Bacteria;	p__Firmicutes	c__Clostridia	o__Oscillospirales	f__Oscillospiraceae	g__UBA2658
2817248	1297617.JPJD01000020_gene384	1.23e-60	195	COG1191@1|root,COG1191@2|Bacteria,1TPDD@1239|Firmicutes,24A1H@186801|Clostridia,26834@186813|unclassified Clostridiales	186801|Clostridia	K	Sigma factors are initiation factors that promote the attachment of RNA polymerase to specific initiation sites and are then released	sigG	-	-	ko:K03091	-	-	-	-	ko00000,ko03021	-	-	-	Sigma70_r2,Sigma70_r3,Sigma70_r4	bin.885	sigG	spo0a_regulon	29814	Poultry	d__Bacteria;	p__Firmicutes	c__Clostridia	o__Oscillospirales	f__Oscillospiraceae	g__UBA2658
2817318	1519439.JPJG01000004_gene1059	1.12e-62	196	COG2172@1|root,COG2172@2|Bacteria,1V6V2@1239|Firmicutes,24JPT@186801|Clostridia,2N7B3@216572|Oscillospiraceae	186801|Clostridia	T	Binds to sigma F and blocks its ability to form an RNA polymerase holoenzyme (E-sigma F). Phosphorylates SpoIIAA on a serine residue. This phosphorylation may enable SpoIIAA to act as an anti-anti-sigma factor that counteracts SpoIIAB and thus releases sigma F from inhibition	spoIIAB	-	2.7.11.1	ko:K06379	-	-	-	-	ko00000,ko01000	-	-	-	HATPase_c_2	bin.885	spoIIAB	spo0a_regulon	29814	Poultry	d__Bacteria;	p__Firmicutes	c__Clostridia	o__Oscillospirales	f__Oscillospiraceae	g__UBA2658
2817860	1297617.JPJD01000020_gene381	2.1e-47	166	29ECG@1|root,301AF@2|Bacteria,1UY4W@1239|Firmicutes,24HI3@186801|Clostridia,26905@186813|unclassified Clostridiales	186801|Clostridia	O	aspartic protease that is responsible for the proteolytic cleavage of the RNA polymerase sigma E factor (SigE spoIIGB) to yield the active peptide in the mother cell during sporulation. Responds to a signal from the forespore that is triggered by the extracellular signal protein SpoIIR	spoIIGA	-	-	ko:K06383	-	-	-	-	ko00000,ko01000,ko01002	-	-	-	Peptidase_U4	bin.885	spoIIGA	spo0a_regulon	29814	Poultry	d__Bacteria;	p__Firmicutes	c__Clostridia	o__Oscillospirales	f__Oscillospiraceae	g__UBA2658
2818333	411467.BACCAP_00378	1.23e-107	318	COG1192@1|root,COG1192@2|Bacteria,1TP8S@1239|Firmicutes,2488C@186801|Clostridia,268E6@186813|unclassified Clostridiales	186801|Clostridia	D	Cellulose biosynthesis protein BcsQ	soj	-	-	ko:K03496	-	-	-	-	ko00000,ko03036,ko04812	-	-	-	AAA_31	bin.885	soj	spo0a_regulon	29814	Poultry	d__Bacteria;	p__Firmicutes	c__Clostridia	o__Oscillospirales	f__Oscillospiraceae	g__UBA2658
2818057	517418.Ctha_2650	1.36e-06	53.1	COG1475@1|root,COG1475@2|Bacteria,1FDJC@1090|Chlorobi	1090|Chlorobi	K	Belongs to the ParB family	-	-	-	ko:K03497	-	-	-	-	ko00000,ko03000,ko03036,ko04812	-	-	-	ParBc	bin.885	parB	spo0a_regulon	29814	Poultry	d__Bacteria;	p__Firmicutes	c__Clostridia	o__Oscillospirales	f__Oscillospiraceae	g__UBA2658
2816732	1121344.JHZO01000001_gene417	5.7e-108	340	COG2385@1|root,COG2385@2|Bacteria,1UW6J@1239|Firmicutes,24CYM@186801|Clostridia,3WJIR@541000|Ruminococcaceae	186801|Clostridia	D	stage II sporulation protein	lytB	-	-	ko:K06381	-	-	-	-	ko00000	-	-	-	PG_binding_1,SpoIID,Y_Y_Y	bin.885	spoIID	Engulfment	29814	Poultry	d__Bacteria;	p__Firmicutes	c__Clostridia	o__Oscillospirales	f__Oscillospiraceae	g__UBA2658
2818838	1297617.JPJD01000055_gene578	8.05e-75	241	COG0860@1|root,COG0860@2|Bacteria,1TSFS@1239|Firmicutes,2488U@186801|Clostridia,267TR@186813|unclassified Clostridiales	186801|Clostridia	M	Stage II sporulation protein P (SpoIIP)	spoIIP	-	-	ko:K06385	-	-	-	-	ko00000	-	-	-	SpoIIP	bin.885	spoIIP	Engulfment	29814	Poultry	d__Bacteria;	p__Firmicutes	c__Clostridia	o__Oscillospirales	f__Oscillospiraceae	g__UBA2658
2816553	742738.HMPREF9460_01440	4.94e-85	264	COG3854@1|root,COG3854@2|Bacteria,1TQ23@1239|Firmicutes,248S2@186801|Clostridia,268NE@186813|unclassified Clostridiales	186801|Clostridia	S	stage III sporulation protein AA	spoIIIAA	-	-	ko:K06390	-	-	-	-	ko00000	-	-	-	T2SSE	bin.885	spoIIIAA	Engulfment	29814	Poultry	d__Bacteria;	p__Firmicutes	c__Clostridia	o__Oscillospirales	f__Oscillospiraceae	g__UBA2658
2816554	411490.ANACAC_01724	1.15e-07	55.5	2CEWW@1|root,32S0Q@2|Bacteria,1VAEG@1239|Firmicutes,24MNF@186801|Clostridia	186801|Clostridia	S	Stage III sporulation protein AB	spoIIIAB	-	-	ko:K06391	-	-	-	-	ko00000	-	-	-	Spore_III_AB	bin.885	spoIIIAB	Engulfment	29814	Poultry	d__Bacteria;	p__Firmicutes	c__Clostridia	o__Oscillospirales	f__Oscillospiraceae	g__UBA2658
2816555	742738.HMPREF9460_01442	1.08e-22	88.6	2E555@1|root,32ZY3@2|Bacteria,1VEM4@1239|Firmicutes,24QNR@186801|Clostridia,269RW@186813|unclassified Clostridiales	186801|Clostridia	S	Stage III sporulation protein AC/AD protein family	spoIIIAC	-	-	ko:K06392	-	-	-	-	ko00000	-	-	-	SpoIIIAC	bin.885	spoIIIAC	Engulfment	29814	Poultry	d__Bacteria;	p__Firmicutes	c__Clostridia	o__Oscillospirales	f__Oscillospiraceae	g__UBA2658
2816556	1297617.JPJD01000009_gene2907	3.57e-18	81.6	2CPUI@1|root,32SJW@2|Bacteria,1VA9Y@1239|Firmicutes,24NK6@186801|Clostridia,2692Z@186813|unclassified Clostridiales	186801|Clostridia	S	Stage III sporulation protein AC/AD protein family	spoIIIAD	-	-	ko:K06393	-	-	-	-	ko00000	-	-	-	SpoIIIAC	bin.885	spoiiiAD	Engulfment	29814	Poultry	d__Bacteria;	p__Firmicutes	c__Clostridia	o__Oscillospirales	f__Oscillospiraceae	g__UBA2658
2816557	411467.BACCAP_02035	3.42e-71	234	2C2CG@1|root,2Z7PW@2|Bacteria,1TQQ2@1239|Firmicutes,24AH2@186801|Clostridia,267XM@186813|unclassified Clostridiales	186801|Clostridia	S	Stage III sporulation protein AE (spore_III_AE)	spoIIIAE	-	-	ko:K06394	-	-	-	-	ko00000	-	-	-	Spore_III_AE	bin.885	spoIIIAE	Engulfment	29814	Poultry	d__Bacteria;	p__Firmicutes	c__Clostridia	o__Oscillospirales	f__Oscillospiraceae	g__UBA2658
2816558	1297617.JPJD01000009_gene2909	8.75e-15	75.1	2DZDW@1|root,32V87@2|Bacteria,1VDEU@1239|Firmicutes,24NZQ@186801|Clostridia,269H0@186813|unclassified Clostridiales	186801|Clostridia	-	-	-	-	-	ko:K06395	-	-	-	-	ko00000	-	-	-	Spore_III_AF	bin.885	spoIIIAF	Engulfment	29814	Poultry	d__Bacteria;	p__Firmicutes	c__Clostridia	o__Oscillospirales	f__Oscillospiraceae	g__UBA2658
2816559	552398.HMPREF0866_00298	1.82e-23	97.8	2E6BB@1|root,32FH3@2|Bacteria,1V7J4@1239|Firmicutes,24J8Z@186801|Clostridia	186801|Clostridia	S	stage III sporulation protein AG	spoIIIAG	-	-	ko:K06396	-	-	-	-	ko00000	-	-	-	-	bin.885	spoIIIAG	Engulfment	29814	Poultry	d__Bacteria;	p__Firmicutes	c__Clostridia	o__Oscillospirales	f__Oscillospiraceae	g__UBA2658
2816560	1121344.JHZO01000004_gene1612	1.97e-33	126	2E3US@1|root,32YS3@2|Bacteria	2|Bacteria	S	Stage III sporulation protein	spoIIIAH	-	-	ko:K06397	-	-	-	-	ko00000	1.A.34.1.1	-	-	SpoIIIAH	bin.885	spoIIIAH	Engulfment	29814	Poultry	d__Bacteria;	p__Firmicutes	c__Clostridia	o__Oscillospirales	f__Oscillospiraceae	g__UBA2658
2817828	1297617.JPJD01000009_gene2955	9.5e-40	142	2B51H@1|root,31XUS@2|Bacteria,1V6KA@1239|Firmicutes,24JQP@186801|Clostridia,269ED@186813|unclassified Clostridiales	186801|Clostridia	S	Sporulation protein YunB (Spo_YunB)	yunB	-	-	-	-	-	-	-	-	-	-	-	Spore_YunB	bin.885	yunB	Engulfment	29814	Poultry	d__Bacteria;	p__Firmicutes	c__Clostridia	o__Oscillospirales	f__Oscillospiraceae	g__UBA2658
2817679	411467.BACCAP_04303	9.01e-27	105	COG1191@1|root,COG1191@2|Bacteria,1TPJ5@1239|Firmicutes,247XH@186801|Clostridia,268F4@186813|unclassified Clostridiales	186801|Clostridia	K	Belongs to the sigma-70 factor family	sigK	-	-	ko:K03091	-	-	-	-	ko00000,ko03021	-	-	-	Sigma70_r2,Sigma70_r4	bin.885	sigK	sigE_regulon	29814	Poultry	d__Bacteria;	p__Firmicutes	c__Clostridia	o__Oscillospirales	f__Oscillospiraceae	g__UBA2658
2818900	1297617.JPJD01000020_gene421	1.23e-22	97.8	COG1994@1|root,COG1994@2|Bacteria,1VHKD@1239|Firmicutes,25NVR@186801|Clostridia,269QQ@186813|unclassified Clostridiales	186801|Clostridia	S	Peptidase family M50	-	-	-	ko:K06402	-	-	-	-	ko00000,ko01000,ko01002	-	-	-	Peptidase_M50	bin.885	spoIVFB	sigE_regulon	29814	Poultry	d__Bacteria;	p__Firmicutes	c__Clostridia	o__Oscillospirales	f__Oscillospiraceae	g__UBA2658
2816674	1297617.JPJD01000016_gene123	2.73e-93	300	COG2244@1|root,COG2244@2|Bacteria,1TNYX@1239|Firmicutes,2485G@186801|Clostridia,2681D@186813|unclassified Clostridiales	186801|Clostridia	S	Psort location CytoplasmicMembrane, score 10.00	-	-	-	ko:K06409	-	-	-	-	ko00000,ko02000	2.A.66.2.14	-	-	Polysacc_synt,Polysacc_synt_C	bin.885	spoVB	sigE_regulon	29814	Poultry	d__Bacteria;	p__Firmicutes	c__Clostridia	o__Oscillospirales	f__Oscillospiraceae	g__UBA2658
2816573	552398.HMPREF0866_00056	4.06e-162	483	COG0772@1|root,COG1716@1|root,COG0772@2|Bacteria,COG1716@2|Bacteria,1TQ82@1239|Firmicutes,248QS@186801|Clostridia,3WI1Z@541000|Ruminococcaceae	186801|Clostridia	D	Belongs to the SEDS family	ftsW	-	-	ko:K03588	ko04112,map04112	-	-	-	ko00000,ko00001,ko02000,ko03036	2.A.103.1	-	-	FHA,FTSW_RODA_SPOVE	bin.885	ftsW	sigE_regulon	29814	Poultry	d__Bacteria;	p__Firmicutes	c__Clostridia	o__Oscillospirales	f__Oscillospiraceae	g__UBA2658
2818149	272562.CA_C0129	1.69e-11	62	2DRM3@1|root,33C8V@2|Bacteria,1VKUE@1239|Firmicutes,24RNH@186801|Clostridia,36MY1@31979|Clostridiaceae	186801|Clostridia	S	Sigma-K factor processing regulatory protein bofa	bofA	-	-	ko:K06317	-	-	-	-	ko00000	-	-	-	BofA	bin.885	bofA	sigE_regulon	29814	Poultry	d__Bacteria;	p__Firmicutes	c__Clostridia	o__Oscillospirales	f__Oscillospiraceae	g__UBA2658
2816594	697281.Mahau_2862	1.33e-97	291	COG0745@1|root,COG0745@2|Bacteria,1TPQG@1239|Firmicutes,248Z4@186801|Clostridia,42ESX@68295|Thermoanaerobacterales	186801|Clostridia	K	Response regulator receiver	walR	-	-	ko:K07658,ko:K07667,ko:K07668,ko:K07776	ko02020,ko02024,map02020,map02024	M00434,M00443,M00454,M00459	-	-	ko00000,ko00001,ko00002,ko02022	-	-	-	Response_reg,Trans_reg_C	bin.885	alr	sigE_regulon	29814	Poultry	d__Bacteria;	p__Firmicutes	c__Clostridia	o__Oscillospirales	f__Oscillospiraceae	g__UBA2658
2818452	315730.BcerKBAB4_3005	7.33e-54	181	COG1876@1|root,COG1876@2|Bacteria,1V6U8@1239|Firmicutes,4HJCV@91061|Bacilli,1ZRGA@1386|Bacillus	91061|Bacilli	M	D-alanyl-D-alanine carboxypeptidase	dacB	-	3.4.17.14	ko:K07260	ko00550,ko01100,ko01502,ko02020,map00550,map01100,map01502,map02020	M00651	-	-	ko00000,ko00001,ko00002,ko01000,ko01002,ko01011,ko01504	-	-	-	VanY	bin.885	dacB	sigE_regulon	29814	Poultry	d__Bacteria;	p__Firmicutes	c__Clostridia	o__Oscillospirales	f__Oscillospiraceae	g__UBA2658
2816967	1519439.JPJG01000018_gene242	2.05e-66	209	COG2715@1|root,COG2715@2|Bacteria,1V1E2@1239|Firmicutes,249G0@186801|Clostridia,2N777@216572|Oscillospiraceae	186801|Clostridia	S	membrane protein required for spore maturation	spmA	-	-	ko:K06373	-	-	-	-	ko00000	-	-	-	Gate	bin.885	spmA	sigE_regulon	29814	Poultry	d__Bacteria;	p__Firmicutes	c__Clostridia	o__Oscillospirales	f__Oscillospiraceae	g__UBA2658
2816968	1226322.HMPREF1545_02236	1.49e-59	190	COG0700@1|root,COG0700@2|Bacteria,1V45M@1239|Firmicutes,24HSJ@186801|Clostridia,2N77Y@216572|Oscillospiraceae	186801|Clostridia	S	Nucleoside recognition	spmB	-	-	ko:K06374	-	-	-	-	ko00000	-	-	-	Gate	bin.885	spmB	sigE_regulon	29814	Poultry	d__Bacteria;	p__Firmicutes	c__Clostridia	o__Oscillospirales	f__Oscillospiraceae	g__UBA2658
2818781	411467.BACCAP_03463	1.42e-91	288	COG0793@1|root,COG0793@2|Bacteria,1TPBI@1239|Firmicutes,248HZ@186801|Clostridia,267R3@186813|unclassified Clostridiales	186801|Clostridia	M	tail specific protease	ctpA	-	3.4.21.102	ko:K03797	-	-	-	-	ko00000,ko01000,ko01002	-	-	-	PDZ,PDZ_2,Peptidase_S41	bin.885	ctpB	sigE_regulon	29814	Poultry	d__Bacteria;	p__Firmicutes	c__Clostridia	o__Oscillospirales	f__Oscillospiraceae	g__UBA2658
2817774	693746.OBV_27610	7.43e-53	175	2AUKD@1|root,31K93@2|Bacteria,1V6PK@1239|Firmicutes,24J91@186801|Clostridia,2N77G@216572|Oscillospiraceae	186801|Clostridia	S	Stage II sporulation protein R (spore_II_R)	spoIIR	-	-	ko:K06387	-	-	-	-	ko00000	-	-	-	Spore_II_R	bin.885	spoIIR	sigF_regulon	29814	Poultry	d__Bacteria;	p__Firmicutes	c__Clostridia	o__Oscillospirales	f__Oscillospiraceae	g__UBA2658
2818841	1121344.JHZO01000007_gene2038	8.76e-91	283	COG0750@1|root,COG0750@2|Bacteria,1TPIR@1239|Firmicutes,24AFA@186801|Clostridia,3WHID@541000|Ruminococcaceae	186801|Clostridia	M	Stage IV sporulation protein B	spoIVB	-	3.4.21.116	ko:K06399	-	-	-	-	ko00000,ko01000,ko01002	-	-	-	PDZ_2,Peptidase_S55	bin.885	spoIVB	sigF_regulon	29814	Poultry	d__Bacteria;	p__Firmicutes	c__Clostridia	o__Oscillospirales	f__Oscillospiraceae	g__UBA2658
2817142	1121344.JHZO01000004_gene1619	2.19e-66	207	COG2002@1|root,COG2002@2|Bacteria,1V02A@1239|Firmicutes,248XR@186801|Clostridia,3WITH@541000|Ruminococcaceae	186801|Clostridia	K	stage V sporulation protein T	spoVT	-	-	ko:K04769	-	-	-	-	ko00000,ko03000	-	-	-	MazE_antitoxin,SpoVT_C	bin.885	spoVT	sigF_regulon	29814	Poultry	d__Bacteria;	p__Firmicutes	c__Clostridia	o__Oscillospirales	f__Oscillospiraceae	g__UBA2658
2816678	1297617.JPJD01000032_gene2068	2.11e-135	398	COG1686@1|root,COG1686@2|Bacteria,1TQN0@1239|Firmicutes,249B3@186801|Clostridia,268BW@186813|unclassified Clostridiales	186801|Clostridia	M	Beta-lactamase enzyme family	dacF	-	3.4.16.4	ko:K07258	ko00550,ko01100,map00550,map01100	-	-	-	ko00000,ko00001,ko01000,ko01002,ko01011	-	-	-	PBP5_C,Peptidase_S11	bin.885	dacF	sigF_regulon	29814	Poultry	d__Bacteria;	p__Firmicutes	c__Clostridia	o__Oscillospirales	f__Oscillospiraceae	g__UBA2658
2817521	1007096.BAGW01000019_gene618	1.63e-41	140	COG3874@1|root,COG3874@2|Bacteria,1V6H7@1239|Firmicutes,24JJ5@186801|Clostridia,2N7B5@216572|Oscillospiraceae	186801|Clostridia	S	Sporulation protein YtfJ (Spore_YtfJ)	ytfJ	-	-	-	-	-	-	-	-	-	-	-	Spore_YtfJ	bin.885	ytfJ	sigF_regulon	29814	Poultry	d__Bacteria;	p__Firmicutes	c__Clostridia	o__Oscillospirales	f__Oscillospiraceae	g__UBA2658
2816973	1507.HMPREF0262_02713	6.11e-59	186	2ANER@1|root,31DDD@2|Bacteria,1V46U@1239|Firmicutes,24JDI@186801|Clostridia,36IPY@31979|Clostridiaceae	186801|Clostridia	S	stage V sporulation protein AC	spoVAC	-	-	ko:K06405	-	-	-	-	ko00000	-	-	-	SpoVAC_SpoVAEB	bin.885	spoVAC	sigG_regulon	29814	Poultry	d__Bacteria;	p__Firmicutes	c__Clostridia	o__Oscillospirales	f__Oscillospiraceae	g__UBA2658
2817357	1007096.BAGW01000011_gene2297	2.79e-143	415	COG0183@1|root,COG0183@2|Bacteria,1UHVW@1239|Firmicutes,248BM@186801|Clostridia,2N6CT@216572|Oscillospiraceae	186801|Clostridia	I	Stage V sporulation protein AD (SpoVAD)	spoVAD	-	-	ko:K06406	-	-	-	-	ko00000	-	-	-	SpoVAD	bin.885	spoVAD	sigG_regulon	29814	Poultry	d__Bacteria;	p__Firmicutes	c__Clostridia	o__Oscillospirales	f__Oscillospiraceae	g__UBA2658
2818676	573061.Clocel_4186	1.76e-14	67.8	2E62M@1|root,32ZH6@2|Bacteria,1UPZW@1239|Firmicutes,24SBI@186801|Clostridia,36NDK@31979|Clostridiaceae	186801|Clostridia	S	Belongs to the Tlp family	tlp	-	-	ko:K06434	-	-	-	-	ko00000	-	-	-	-	bin.885	tlp	sigG_regulon	29814	Poultry	d__Bacteria;	p__Firmicutes	c__Clostridia	o__Oscillospirales	f__Oscillospiraceae	g__UBA2658
2817358	537013.CLOSTMETH_00975	3.78e-50	162	2ANER@1|root,315MJ@2|Bacteria,1V6SU@1239|Firmicutes,24JBZ@186801|Clostridia,3WK2T@541000|Ruminococcaceae	186801|Clostridia	S	Stage V sporulation protein AE	spoVAE	-	-	ko:K06407	-	-	-	-	ko00000	-	-	-	SpoVAC_SpoVAEB	bin.885	spoVAEB	sigG_regulon	29814	Poultry	d__Bacteria;	p__Firmicutes	c__Clostridia	o__Oscillospirales	f__Oscillospiraceae	g__UBA2658
2817255	1297617.JPJD01000037_gene3131	1.37e-78	247	COG0111@1|root,COG0111@2|Bacteria,1TPUC@1239|Firmicutes,253BG@186801|Clostridia,26810@186813|unclassified Clostridiales	186801|Clostridia	EH	Dipicolinate synthase subunit A N-terminal domain	spoVFA	-	-	ko:K06410	-	-	-	-	ko00000	-	-	-	2-Hacid_dh_C,AlaDh_PNT_C,DpaA_N	bin.885	spoVFA	sigK_regulon	29814	Poultry	d__Bacteria;	p__Firmicutes	c__Clostridia	o__Oscillospirales	f__Oscillospiraceae	g__UBA2658
2817254	411467.BACCAP_00251	3.61e-76	233	COG1036@1|root,COG1036@2|Bacteria,1UJ0K@1239|Firmicutes,25ET8@186801|Clostridia	186801|Clostridia	C	TIGRFAM dipicolinic acid synthetase, B subunit	spoVFB	-	-	ko:K06411	-	-	-	-	ko00000	-	-	-	Flavoprotein	bin.885	spoVFB	sigK_regulon	29814	Poultry	d__Bacteria;	p__Firmicutes	c__Clostridia	o__Oscillospirales	f__Oscillospiraceae	g__UBA2658
2816586	552398.HMPREF0866_01042	2.12e-219	620	COG0699@1|root,COG0699@2|Bacteria,1TPPG@1239|Firmicutes,24829@186801|Clostridia,3WSIQ@541000|Ruminococcaceae	186801|Clostridia	S	ATPase. Has a role at an early stage in the morphogenesis of the spore coat	spoIVA	GO:0000003,GO:0000166,GO:0003674,GO:0003824,GO:0005488,GO:0005524,GO:0005575,GO:0005618,GO:0005623,GO:0008144,GO:0008150,GO:0009653,GO:0009987,GO:0016462,GO:0016787,GO:0016817,GO:0016818,GO:0016887,GO:0017076,GO:0017111,GO:0019954,GO:0030154,GO:0030312,GO:0030435,GO:0030436,GO:0030554,GO:0031160,GO:0032502,GO:0032553,GO:0032555,GO:0032559,GO:0034301,GO:0035639,GO:0036094,GO:0042601,GO:0042763,GO:…	-	ko:K06398	-	-	-	-	ko00000	-	-	-	Spore_IV_A	bin.885	spoIVA	spore_coat	29814	Poultry	d__Bacteria;	p__Firmicutes	c__Clostridia	o__Oscillospirales	f__Oscillospiraceae	g__UBA2658
2816901	411467.BACCAP_03640	2.29e-23	105	COG5401@1|root,COG5401@2|Bacteria,1UXYS@1239|Firmicutes,24EK4@186801|Clostridia,269NH@186813|unclassified Clostridiales	186801|Clostridia	S	Sporulation and spore germination	-	-	-	ko:K06298	-	-	-	-	ko00000	-	-	-	Germane	bin.885	gerM	spore_coat	29814	Poultry	d__Bacteria;	p__Firmicutes	c__Clostridia	o__Oscillospirales	f__Oscillospiraceae	g__UBA2658
2818680	1540257.JQMW01000009_gene2718	3.12e-100	296	COG1388@1|root,COG2340@1|root,COG1388@2|Bacteria,COG2340@2|Bacteria,1V6GZ@1239|Firmicutes,24BAQ@186801|Clostridia,36FMJ@31979|Clostridiaceae	186801|Clostridia	M	PFAM Cysteine-rich secretory protein family	safA	-	-	-	-	-	-	-	-	-	-	-	CAP,LysM	bin.885	safA	spore_coat	29814	Poultry	d__Bacteria;	p__Firmicutes	c__Clostridia	o__Oscillospirales	f__Oscillospiraceae	g__UBA2658
2817921	411467.BACCAP_04422	2.71e-205	607	COG0768@1|root,COG0768@2|Bacteria,1TP93@1239|Firmicutes,248KB@186801|Clostridia,26862@186813|unclassified Clostridiales	186801|Clostridia	M	Penicillin-binding Protein dimerisation domain	spoVD	-	3.4.16.4	ko:K03587,ko:K08384	ko00550,ko01501,map00550,map01501	-	-	-	ko00000,ko00001,ko01000,ko01011,ko03036	-	-	-	PASTA,PBP_dimer,Transpeptidase	bin.885	spoVD	spore_cortex	29814	Poultry	d__Bacteria;	p__Firmicutes	c__Clostridia	o__Oscillospirales	f__Oscillospiraceae	g__UBA2658
2817938	411467.BACCAP_04251	1.94e-69	229	COG3314@1|root,COG3314@2|Bacteria,1TR0V@1239|Firmicutes,247XA@186801|Clostridia,267QP@186813|unclassified Clostridiales	186801|Clostridia	S	Sporulation integral membrane protein YlbJ	ylbJ	-	-	-	-	-	-	-	-	-	-	-	Gate	bin.885	ylbJ	spore_cortex	29814	Poultry	d__Bacteria;	p__Firmicutes	c__Clostridia	o__Oscillospirales	f__Oscillospiraceae	g__UBA2658
2817396	742738.HMPREF9460_01509	1.07e-51	174	COG0860@1|root,COG0860@2|Bacteria,1TQ74@1239|Firmicutes,24FT2@186801|Clostridia,268Q8@186813|unclassified Clostridiales	186801|Clostridia	M	Ami_3	cwlD	-	3.5.1.28	ko:K01448	ko01503,map01503	M00727	R04112	RC00064,RC00141	ko00000,ko00001,ko00002,ko01000,ko01011,ko03036	-	-	-	Amidase_3	bin.885	cwlC/cwlD	spore_cortex	29814	Poultry	d__Bacteria;	p__Firmicutes	c__Clostridia	o__Oscillospirales	f__Oscillospiraceae	g__UBA2658
2818645	411467.BACCAP_00510	2.26e-26	100	2E3ZZ@1|root,32YWW@2|Bacteria,1VEIW@1239|Firmicutes,24QNQ@186801|Clostridia,269CS@186813|unclassified Clostridiales	186801|Clostridia	S	YabP family	yabP	-	-	-	-	-	-	-	-	-	-	-	YabP	bin.885	yabP	spore_cortex	29814	Poultry	d__Bacteria;	p__Firmicutes	c__Clostridia	o__Oscillospirales	f__Oscillospiraceae	g__UBA2658
2817937	1519439.JPJG01000002_gene1088	6.31e-64	217	COG0561@1|root,COG0561@2|Bacteria,1TR3N@1239|Firmicutes,24ACD@186801|Clostridia,2N6A0@216572|Oscillospiraceae	186801|Clostridia	S	Putative stage IV sporulation protein YqfD	yqfD	-	-	ko:K06438	-	-	-	-	ko00000	-	-	-	YqfD	bin.885	yqfD	spore_cortex	29814	Poultry	d__Bacteria;	p__Firmicutes	c__Clostridia	o__Oscillospirales	f__Oscillospiraceae	g__UBA2658
2817172	509191.AEDB02000019_gene4530	1.93e-152	442	28M4H@1|root,2ZAIE@2|Bacteria,1TPXD@1239|Firmicutes,25EJK@186801|Clostridia,3WN8X@541000|Ruminococcaceae	186801|Clostridia	S	TIGRFAM germination protein, Ger(x)C family	gerAC	-	-	ko:K06297	-	-	-	-	ko00000	-	-	-	Spore_GerAC	bin.885	gerA	germination	29814	Poultry	d__Bacteria;	p__Firmicutes	c__Clostridia	o__Oscillospirales	f__Oscillospiraceae	g__UBA2658
2818332	552398.HMPREF0866_02890	5.07e-85	264	COG0680@1|root,COG0680@2|Bacteria,1TPFY@1239|Firmicutes,248TE@186801|Clostridia,3WGVA@541000|Ruminococcaceae	186801|Clostridia	C	Initiates the rapid degradation of small, acid-soluble proteins during spore germination	gpr	-	3.4.24.78	ko:K06012	-	-	-	-	ko00000,ko01000,ko01002	-	-	-	Peptidase_A25	bin.885	gpr	germination	29814	Poultry	d__Bacteria;	p__Firmicutes	c__Clostridia	o__Oscillospirales	f__Oscillospiraceae	g__UBA2658
2818050	1105031.HMPREF1141_0599	2.15e-30	108	COG1278@1|root,COG1278@2|Bacteria,1VEE0@1239|Firmicutes,24QJE@186801|Clostridia	186801|Clostridia	K	Cold shock protein	cspA	-	-	ko:K03704	-	-	-	-	ko00000,ko03000	-	-	-	CSD	bin.885	CSD	germination	29814	Poultry	d__Bacteria;	p__Firmicutes	c__Clostridia	o__Oscillospirales	f__Oscillospiraceae	g__UBA2658
2818830	411467.BACCAP_01202	3.5e-110	340	COG2959@1|root,COG2959@2|Bacteria,1TT9K@1239|Firmicutes,24893@186801|Clostridia,267R5@186813|unclassified Clostridiales	186801|Clostridia	H	YpeB sporulation	ypeB	-	-	ko:K06313	-	-	-	-	ko00000	-	-	-	PepSY,YPEB	bin.885	ypeB	germination	29814	Poultry	d__Bacteria;	p__Firmicutes	c__Clostridia	o__Oscillospirales	f__Oscillospiraceae	g__UBA2658
2816791	1121344.JHZO01000001_gene491	1.33e-86	268	COG0682@1|root,COG0682@2|Bacteria,1TPAK@1239|Firmicutes,24APG@186801|Clostridia,3WH7A@541000|Ruminococcaceae	186801|Clostridia	M	Transfers the N-acyl diglyceride group on what will become the N-terminal cysteine of membrane lipoproteins	lgt	-	-	ko:K13292	-	-	-	-	ko00000,ko01000	-	-	-	LGT	bin.885	lgt	germination	29814	Poultry	d__Bacteria;	p__Firmicutes	c__Clostridia	o__Oscillospirales	f__Oscillospiraceae	g__UBA2658
2822348	858215.Thexy_1196	2.91e-56	186	COG0745@1|root,COG0745@2|Bacteria,1TPF7@1239|Firmicutes,24916@186801|Clostridia,42EKK@68295|Thermoanaerobacterales	186801|Clostridia	K	May play the central regulatory role in sporulation. It may be an element of the effector pathway responsible for the activation of sporulation genes in response to nutritional stress. Spo0A may act in concert with spo0H (a sigma factor) to control the expression of some genes that are critical to the sporulation process	spo0A	-	-	ko:K07699	ko02020,ko02024,map02020,map02024	M00485	-	-	ko00000,ko00001,ko00002,ko02022	-	-	-	Response_reg,Spo0A_C	bin.88	spo0A	sporulation_onset_and_checkpoints	29816	Poultry	d__Bacteria;	p__Firmicutes	c__Clostridia	o__Tissierellales	f__Gottschalkiaceae	g__Andreesenia
2821670	1128398.Curi_c23840	3.15e-54	175	COG0193@1|root,COG0193@2|Bacteria,1V3NB@1239|Firmicutes,24HMC@186801|Clostridia,2686B@186813|unclassified Clostridiales	186801|Clostridia	J	The natural substrate for this enzyme may be peptidyl- tRNAs which drop off the ribosome during protein synthesis	pth	-	3.1.1.29	ko:K01056	-	-	-	-	ko00000,ko01000,ko03012	-	-	-	Pept_tRNA_hydro	bin.88	pth	sporulation_onset_and_checkpoints	29816	Poultry	d__Bacteria;	p__Firmicutes	c__Clostridia	o__Tissierellales	f__Gottschalkiaceae	g__Andreesenia
2822246	1128398.Curi_c15390	3.22e-45	147	COG2359@1|root,COG2359@2|Bacteria,1V6G8@1239|Firmicutes,24MXY@186801|Clostridia,26BDU@186813|unclassified Clostridiales	186801|Clostridia	S	Stage V sporulation protein S (SpoVS)	spoVS	-	-	ko:K06416	-	-	-	-	ko00000	-	-	-	SpoVS	bin.88	spoVS	sporulation_onset_and_checkpoints	29816	Poultry	d__Bacteria;	p__Firmicutes	c__Clostridia	o__Tissierellales	f__Gottschalkiaceae	g__Andreesenia
2821677	1347392.CCEZ01000020_gene944	1.34e-06	51.2	COG2919@1|root,COG2919@2|Bacteria,1VIBA@1239|Firmicutes,24R6I@186801|Clostridia,36N4V@31979|Clostridiaceae	186801|Clostridia	D	Septum formation initiator	-	-	-	ko:K13052	-	-	-	-	ko00000,ko03036	-	-	-	DivIC	bin.88	divIC	sporulation_onset_and_checkpoints	29816	Poultry	d__Bacteria;	p__Firmicutes	c__Clostridia	o__Tissierellales	f__Gottschalkiaceae	g__Andreesenia
2822028	1121289.JHVL01000030_gene410	9.26e-26	111	COG1589@1|root,COG1589@2|Bacteria,1VEMW@1239|Firmicutes,24QKM@186801|Clostridia,36GXB@31979|Clostridiaceae	186801|Clostridia	D	Essential cell division protein	ftsQ	-	-	ko:K03589	ko04112,map04112	-	-	-	ko00000,ko00001,ko03036	-	-	-	FtsQ,POTRA_1	bin.88	divIB	sporulation_onset_and_checkpoints	29816	Poultry	d__Bacteria;	p__Firmicutes	c__Clostridia	o__Tissierellales	f__Gottschalkiaceae	g__Andreesenia
2821681	1128398.Curi_c23670	9.64e-282	788	COG0465@1|root,COG0465@2|Bacteria,1TPTV@1239|Firmicutes,247WQ@186801|Clostridia,2686J@186813|unclassified Clostridiales	186801|Clostridia	O	Acts as a processive, ATP-dependent zinc metallopeptidase for both cytoplasmic and membrane proteins. Plays a role in the quality control of integral membrane proteins	ftsH	-	-	ko:K03798	-	M00742	-	-	ko00000,ko00002,ko01000,ko01002,ko03110	-	-	-	AAA,FtsH_ext,Peptidase_M41	bin.88	ftsH	sporulation_onset_and_checkpoints	29816	Poultry	d__Bacteria;	p__Firmicutes	c__Clostridia	o__Tissierellales	f__Gottschalkiaceae	g__Andreesenia
2822430	1128398.Curi_c16260	8.32e-163	472	COG0552@1|root,COG0552@2|Bacteria,1TPRI@1239|Firmicutes,247JD@186801|Clostridia,268EZ@186813|unclassified Clostridiales	186801|Clostridia	U	Involved in targeting and insertion of nascent membrane proteins into the cytoplasmic membrane. Acts as a receptor for the complex formed by the signal recognition particle (SRP) and the ribosome-nascent chain (RNC)	ftsY	-	-	ko:K03110	ko02024,ko03060,ko03070,map02024,map03060,map03070	M00335	-	-	ko00000,ko00001,ko00002,ko02044	3.A.5.1,3.A.5.2,3.A.5.7	-	-	SRP54,SRP54_N	bin.88	ftsY	sporulation_onset_and_checkpoints	29816	Poultry	d__Bacteria;	p__Firmicutes	c__Clostridia	o__Tissierellales	f__Gottschalkiaceae	g__Andreesenia
2822027	1128398.Curi_c13070	8.3e-160	458	COG0206@1|root,COG0206@2|Bacteria,1TP6W@1239|Firmicutes,247Z5@186801|Clostridia,267RF@186813|unclassified Clostridiales	186801|Clostridia	D	Essential cell division protein that forms a contractile ring structure (Z ring) at the future cell division site. The regulation of the ring assembly controls the timing and the location of cell division. One of the functions of the FtsZ ring is to recruit other cell division proteins to the septum to produce a new cell wall between the dividing cells. Binds GTP and shows GTPase activity	ftsZ	-	-	ko:K03531	ko04112,map04112	-	-	-	ko00000,ko00001,ko02048,ko03036,ko04812	-	-	-	FtsZ_C,Tubulin	bin.88	ftsZ	sporulation_onset_and_checkpoints	29816	Poultry	d__Bacteria;	p__Firmicutes	c__Clostridia	o__Tissierellales	f__Gottschalkiaceae	g__Andreesenia
2822129	1128398.Curi_c29540	1.35e-41	144	COG1847@1|root,COG1847@2|Bacteria,1V3IN@1239|Firmicutes,249EA@186801|Clostridia,269HJ@186813|unclassified Clostridiales	186801|Clostridia	S	Putative single-stranded nucleic acids-binding domain	jag	-	-	ko:K06346	-	-	-	-	ko00000	-	-	-	Jag_N,KH_4,R3H	bin.88	jag	sporulation_onset_and_checkpoints	29816	Poultry	d__Bacteria;	p__Firmicutes	c__Clostridia	o__Tissierellales	f__Gottschalkiaceae	g__Andreesenia
2821482	1128398.Curi_c19920	4.43e-37	137	COG0850@1|root,COG0850@2|Bacteria,1VAPC@1239|Firmicutes,24MV1@186801|Clostridia,269T2@186813|unclassified Clostridiales	186801|Clostridia	D	Cell division inhibitor that blocks the formation of polar Z ring septums. Rapidly oscillates between the poles of the cell to destabilize FtsZ filaments that have formed before they mature into polar Z rings. Prevents FtsZ polymerization	minC	-	-	ko:K03610	-	-	-	-	ko00000,ko03036,ko04812	-	-	-	MinC_C	bin.88	minC	sporulation_onset_and_checkpoints	29816	Poultry	d__Bacteria;	p__Firmicutes	c__Clostridia	o__Tissierellales	f__Gottschalkiaceae	g__Andreesenia
2821483	1304284.L21TH_2127	1.72e-146	417	COG2894@1|root,COG2894@2|Bacteria,1TP6P@1239|Firmicutes,249BB@186801|Clostridia,36DQ4@31979|Clostridiaceae	186801|Clostridia	D	Belongs to the ParA family	minD	-	-	ko:K03609	-	-	-	-	ko00000,ko03036,ko04812	-	-	-	AAA_31,CbiA	bin.88	minD	sporulation_onset_and_checkpoints	29816	Poultry	d__Bacteria;	p__Firmicutes	c__Clostridia	o__Tissierellales	f__Gottschalkiaceae	g__Andreesenia
2821491	1128398.Curi_c19810	4.99e-223	624	COG0536@1|root,COG0536@2|Bacteria,1TPX7@1239|Firmicutes,247SP@186801|Clostridia,268DD@186813|unclassified Clostridiales	186801|Clostridia	S	An essential GTPase which binds GTP, GDP and possibly (p)ppGpp with moderate affinity, with high nucleotide exchange rates and a fairly low GTP hydrolysis rate. Plays a role in control of the cell cycle, stress response, ribosome biogenesis and in those bacteria that undergo differentiation, in morphogenesis control	obg	-	-	ko:K03979	-	-	-	-	ko00000,ko01000,ko03009	-	-	-	DUF1967,GTP1_OBG,MMR_HSR1	bin.88	obg	sporulation_onset_and_checkpoints	29816	Poultry	d__Bacteria;	p__Firmicutes	c__Clostridia	o__Tissierellales	f__Gottschalkiaceae	g__Andreesenia
2821974	1128398.Curi_c01150	3.56e-128	374	COG1774@1|root,COG1774@2|Bacteria,1TP1V@1239|Firmicutes,247Q6@186801|Clostridia,267SR@186813|unclassified Clostridiales	186801|Clostridia	S	PSP1 C-terminal conserved region	yaaT	-	-	-	-	-	-	-	-	-	-	-	PSP1	bin.88	yaaT	sporulation_onset_and_checkpoints	29816	Poultry	d__Bacteria;	p__Firmicutes	c__Clostridia	o__Tissierellales	f__Gottschalkiaceae	g__Andreesenia
2822125	1128398.Curi_c29430	3.64e-61	201	COG1475@1|root,COG1475@2|Bacteria,1TQ2B@1239|Firmicutes,249VV@186801|Clostridia,2688N@186813|unclassified Clostridiales	186801|Clostridia	K	Belongs to the ParB family	spo0J	-	-	ko:K03497	-	-	-	-	ko00000,ko03000,ko03036,ko04812	-	-	-	ParBc	bin.88	parB	spo0a_regulon	29816	Poultry	d__Bacteria;	p__Firmicutes	c__Clostridia	o__Tissierellales	f__Gottschalkiaceae	g__Andreesenia
2821673	1128398.Curi_c23800	5.44e-204	585	COG2244@1|root,COG2244@2|Bacteria,1TNYX@1239|Firmicutes,2485G@186801|Clostridia,2681D@186813|unclassified Clostridiales	186801|Clostridia	S	Psort location CytoplasmicMembrane, score 10.00	-	-	-	ko:K06409	-	-	-	-	ko00000,ko02000	2.A.66.2.14	-	-	Polysacc_synt,Polysacc_synt_C	bin.88	spoVB	sigE_regulon	29816	Poultry	d__Bacteria;	p__Firmicutes	c__Clostridia	o__Tissierellales	f__Gottschalkiaceae	g__Andreesenia
2822030	865861.AZSU01000003_gene1940	2.14e-94	294	COG0772@1|root,COG0772@2|Bacteria,1TPT7@1239|Firmicutes,24894@186801|Clostridia,36EE6@31979|Clostridiaceae	186801|Clostridia	D	Belongs to the SEDS family	ftsW	-	-	ko:K03588	ko04112,map04112	-	-	-	ko00000,ko00001,ko02000,ko03036	2.A.103.1	-	-	FTSW_RODA_SPOVE	bin.88	ftsW	sigE_regulon	29816	Poultry	d__Bacteria;	p__Firmicutes	c__Clostridia	o__Tissierellales	f__Gottschalkiaceae	g__Andreesenia
2822690	1128398.Curi_c20820	2.41e-137	404	COG0787@1|root,COG0787@2|Bacteria,1TNYY@1239|Firmicutes,2480T@186801|Clostridia,267X8@186813|unclassified Clostridiales	186801|Clostridia	M	Catalyzes the interconversion of L-alanine and D- alanine. May also act on other amino acids	alr	-	5.1.1.1	ko:K01775	ko00473,ko01100,ko01502,map00473,map01100,map01502	-	R00401	RC00285	ko00000,ko00001,ko01000,ko01011	-	-	-	Ala_racemase_C,Ala_racemase_N	bin.88	alr	sigE_regulon	29816	Poultry	d__Bacteria;	p__Firmicutes	c__Clostridia	o__Tissierellales	f__Gottschalkiaceae	g__Andreesenia
2821498	1121289.JHVL01000002_gene2397	1.31e-95	302	COG1686@1|root,COG1686@2|Bacteria,1TQ8M@1239|Firmicutes,2480S@186801|Clostridia,36EWK@31979|Clostridiaceae	186801|Clostridia	M	Belongs to the peptidase S11 family	dacB	-	3.4.16.4	ko:K07258	ko00550,ko01100,map00550,map01100	-	-	-	ko00000,ko00001,ko01000,ko01002,ko01011	-	-	-	PBP5_C,Peptidase_S11	bin.88	dacB	sigE_regulon	29816	Poultry	d__Bacteria;	p__Firmicutes	c__Clostridia	o__Tissierellales	f__Gottschalkiaceae	g__Andreesenia
2821577	1347392.CCEZ01000049_gene1398	9.82e-46	154	COG0628@1|root,COG0628@2|Bacteria,1TS4S@1239|Firmicutes,248E5@186801|Clostridia	186801|Clostridia	D	Sporulation integral membrane protein YtvI	ytvI	-	-	-	-	-	-	-	-	-	-	-	AI-2E_transport	bin.88	ytvI	sigE_regulon	29816	Poultry	d__Bacteria;	p__Firmicutes	c__Clostridia	o__Tissierellales	f__Gottschalkiaceae	g__Andreesenia
2822431	1128398.Curi_c20560	3.19e-80	265	COG0793@1|root,COG0793@2|Bacteria,1TPBI@1239|Firmicutes,248HZ@186801|Clostridia,267R3@186813|unclassified Clostridiales	186801|Clostridia	M	tail specific protease	ctpA	-	3.4.21.102	ko:K03797	-	-	-	-	ko00000,ko01000,ko01002	-	-	-	PDZ_2,Peptidase_S41	bin.88	ctpB	sigE_regulon	29816	Poultry	d__Bacteria;	p__Firmicutes	c__Clostridia	o__Tissierellales	f__Gottschalkiaceae	g__Andreesenia
2822858	1347392.CCEZ01000011_gene2469	3.36e-72	236	COG1686@1|root,COG1686@2|Bacteria,1TQN0@1239|Firmicutes,249B3@186801|Clostridia,36GDQ@31979|Clostridiaceae	186801|Clostridia	M	Beta-lactamase enzyme family	dacF	-	3.4.16.4	ko:K07258	ko00550,ko01100,map00550,map01100	-	-	-	ko00000,ko00001,ko01000,ko01002,ko01011	-	-	-	PBP5_C,Peptidase_S11	bin.88	dacF	sigF_regulon	29816	Poultry	d__Bacteria;	p__Firmicutes	c__Clostridia	o__Tissierellales	f__Gottschalkiaceae	g__Andreesenia
2822891	865861.AZSU01000001_gene429	1.49e-120	352	COG0648@1|root,COG0648@2|Bacteria,1TP1D@1239|Firmicutes,2499E@186801|Clostridia,36F6F@31979|Clostridiaceae	186801|Clostridia	L	Endonuclease IV plays a role in DNA repair. It cleaves phosphodiester bonds at apurinic or apyrimidinic sites (AP sites) to produce new 5'-ends that are base-free deoxyribose 5-phosphate residues. It preferentially attacks modified AP sites created by bleomycin and neocarzinostatin	nfo	-	3.1.21.2	ko:K01151	ko03410,map03410	-	-	-	ko00000,ko00001,ko01000,ko03400	-	-	-	AP_endonuc_2	bin.88	nfo	sigG_regulon	29816	Poultry	d__Bacteria;	p__Firmicutes	c__Clostridia	o__Tissierellales	f__Gottschalkiaceae	g__Andreesenia
2822034	865861.AZSU01000003_gene1944	3.42e-166	504	COG0768@1|root,COG0768@2|Bacteria,1TP93@1239|Firmicutes,248KB@186801|Clostridia,36DJT@31979|Clostridiaceae	186801|Clostridia	M	stage V sporulation protein D	spoVD	-	3.4.16.4	ko:K03587,ko:K08384	ko00550,ko01501,map00550,map01501	-	-	-	ko00000,ko00001,ko01000,ko01011,ko03036	-	-	-	PASTA,PBP_dimer,Transpeptidase	bin.88	spoVD	spore_cortex	29816	Poultry	d__Bacteria;	p__Firmicutes	c__Clostridia	o__Tissierellales	f__Gottschalkiaceae	g__Andreesenia
2822521	1128398.Curi_c08450	5.39e-35	119	COG1278@1|root,COG1278@2|Bacteria,1VEE0@1239|Firmicutes,24QJE@186801|Clostridia,269J9@186813|unclassified Clostridiales	186801|Clostridia	K	'Cold-shock' DNA-binding domain	cspA	-	-	ko:K03704	-	-	-	-	ko00000,ko03000	-	-	-	CSD	bin.88	CSD	germination	29816	Poultry	d__Bacteria;	p__Firmicutes	c__Clostridia	o__Tissierellales	f__Gottschalkiaceae	g__Andreesenia
2821915	1121289.JHVL01000009_gene1476	1.32e-235	655	COG0334@1|root,COG0334@2|Bacteria,1TP45@1239|Firmicutes,24960@186801|Clostridia,36EGU@31979|Clostridiaceae	186801|Clostridia	E	Belongs to the Glu Leu Phe Val dehydrogenases family	gdh	GO:0003674,GO:0003824,GO:0004352,GO:0004353,GO:0006082,GO:0006520,GO:0006807,GO:0008150,GO:0008152,GO:0009987,GO:0016491,GO:0016638,GO:0016639,GO:0019752,GO:0043436,GO:0044237,GO:0044238,GO:0044281,GO:0055114,GO:0071704,GO:1901564	1.4.1.3,1.4.1.4	ko:K00261,ko:K00262	ko00220,ko00250,ko00471,ko00910,ko01100,ko01200,ko04217,ko04964,map00220,map00250,map00471,map00910,map01100,map01200,map04217,map04964	M00740	R00243,R00248	RC00006,RC02799	ko00000,ko00001,ko00002,ko01000,ko04147	-	-	-	ELFV_dehydrog,ELFV_dehydrog_N	bin.88	gdh	germination	29816	Poultry	d__Bacteria;	p__Firmicutes	c__Clostridia	o__Tissierellales	f__Gottschalkiaceae	g__Andreesenia
2822037	1128398.Curi_c12920	9.84e-109	320	COG0682@1|root,COG0682@2|Bacteria,1TPAK@1239|Firmicutes,24APG@186801|Clostridia,267UB@186813|unclassified Clostridiales	186801|Clostridia	M	Transfers the N-acyl diglyceride group on what will become the N-terminal cysteine of membrane lipoproteins	lgt	-	-	ko:K13292	-	-	-	-	ko00000,ko01000	-	-	-	LGT	bin.88	lgt	germination	29816	Poultry	d__Bacteria;	p__Firmicutes	c__Clostridia	o__Tissierellales	f__Gottschalkiaceae	g__Andreesenia
2828922	1123405.AUMM01000010_gene1206	5.74e-05	50.4	COG0745@1|root,COG0745@2|Bacteria,1TPF7@1239|Firmicutes,4HA1M@91061|Bacilli,26NMN@186821|Sporolactobacillaceae	91061|Bacilli	KT	May play the central regulatory role in sporulation. It may be an element of the effector pathway responsible for the activation of sporulation genes in response to nutritional stress. Spo0A may act in concert with spo0H (a sigma factor) to control the expression of some genes that are critical to the sporulation process	spo0A	GO:0000003,GO:0000156,GO:0000160,GO:0000910,GO:0003674,GO:0006355,GO:0007049,GO:0007154,GO:0007165,GO:0008150,GO:0008356,GO:0009889,GO:0009987,GO:0010468,GO:0010556,GO:0016043,GO:0019219,GO:0019222,GO:0019954,GO:0022402,GO:0022603,GO:0022607,GO:0023052,GO:0030436,GO:0031323,GO:0031326,GO:0032502,GO:0032506,GO:0035556,GO:0042173,GO:0042710,GO:0043934,GO:0043937,GO:0043938,GO:0044010,GO:0044085,GO:…	-	ko:K07699	ko02020,ko02024,map02020,map02024	M00485	-	-	ko00000,ko00001,ko00002,ko02022	-	-	-	Response_reg,Spo0A_C	bin.872	spo0A	sporulation_onset_and_checkpoints	29820	Poultry	d__Bacteria;	p__Firmicutes	c__Clostridia	o__Saccharofermentanales	f__DTU023
2829536	398511.BpOF4_08465	6.63e-10	61.6	COG1595@1|root,COG1595@2|Bacteria,1TP55@1239|Firmicutes,4HAHR@91061|Bacilli,1ZBEV@1386|Bacillus	91061|Bacilli	K	Belongs to the sigma-70 factor family	sigH	-	-	ko:K03088,ko:K03091,ko:K12296	ko02020,ko02024,map02020,map02024	-	-	-	ko00000,ko00001,ko03000,ko03021	-	-	-	Sigma70_r2,Sigma70_r4_2	bin.872	sigH	sporulation_onset_and_checkpoints	29820	Poultry	d__Bacteria;	p__Firmicutes	c__Clostridia	o__Saccharofermentanales	f__DTU023
2829003	699246.HMPREF0868_0628	6.61e-178	553	COG1674@1|root,COG1674@2|Bacteria,1TPJR@1239|Firmicutes,247KM@186801|Clostridia,267KR@186813|unclassified Clostridiales	186801|Clostridia	D	Ftsk_gamma	spoIIIE	-	-	ko:K03466	-	-	-	-	ko00000,ko03036	3.A.12	-	-	FtsK_4TM,FtsK_SpoIIIE,Ftsk_gamma	bin.872	spoIIIE	sporulation_onset_and_checkpoints	29820	Poultry	d__Bacteria;	p__Firmicutes	c__Clostridia	o__Saccharofermentanales	f__DTU023
2829301	1410638.JHXJ01000008_gene417	3.51e-58	199	COG0706@1|root,COG0706@2|Bacteria,1TQ0J@1239|Firmicutes,247V9@186801|Clostridia,3WHYT@541000|Ruminococcaceae	186801|Clostridia	U	Membrane protein insertase, YidC Oxa1 family	yidC	-	-	ko:K03217	ko02024,ko03060,ko03070,map02024,map03060,map03070	M00335	-	-	ko00000,ko00001,ko00002,ko02044,ko03029	2.A.9	-	-	60KD_IMP	bin.872	spoIIIJ	sporulation_onset_and_checkpoints	29820	Poultry	d__Bacteria;	p__Firmicutes	c__Clostridia	o__Saccharofermentanales	f__DTU023
2829962	1280689.AUJC01000009_gene3360	2.08e-52	174	COG0193@1|root,COG0193@2|Bacteria,1V3NB@1239|Firmicutes,24HMC@186801|Clostridia,36G0N@31979|Clostridiaceae	186801|Clostridia	J	The natural substrate for this enzyme may be peptidyl- tRNAs which drop off the ribosome during protein synthesis	pth	-	3.1.1.29	ko:K01056	-	-	-	-	ko00000,ko01000,ko03012	-	-	-	Pept_tRNA_hydro	bin.872	pth	sporulation_onset_and_checkpoints	29820	Poultry	d__Bacteria;	p__Firmicutes	c__Clostridia	o__Saccharofermentanales	f__DTU023
2829496	699246.HMPREF0868_0343	5.02e-29	127	COG1589@1|root,COG1589@2|Bacteria	2|Bacteria	D	Essential cell division protein. May link together the upstream cell division proteins, which are predominantly cytoplasmic, with the downstream cell division proteins, which are predominantly periplasmic. May control correct divisome assembly	ftsQ	-	6.3.2.4	ko:K01921,ko:K03589	ko00473,ko00550,ko01100,ko01502,ko04112,map00473,map00550,map01100,map01502,map04112	-	R01150	RC00064,RC00141	ko00000,ko00001,ko01000,ko01011,ko03036	-	-	-	FtsQ,POTRA_1	bin.872	divIB	sporulation_onset_and_checkpoints	29820	Poultry	d__Bacteria;	p__Firmicutes	c__Clostridia	o__Saccharofermentanales	f__DTU023
2828809	699246.HMPREF0868_1556	2.52e-68	218	COG2884@1|root,COG2884@2|Bacteria,1TP58@1239|Firmicutes,248HW@186801|Clostridia,268V0@186813|unclassified Clostridiales	186801|Clostridia	D	ABC transporter	ftsE	-	-	ko:K09812	ko02010,map02010	M00256	-	-	ko00000,ko00001,ko00002,ko02000,ko03036	3.A.1.140	-	-	ABC_tran	bin.872	ftsE	sporulation_onset_and_checkpoints	29820	Poultry	d__Bacteria;	p__Firmicutes	c__Clostridia	o__Saccharofermentanales	f__DTU023
2828810	1392491.JIAE01000001_gene510	3.53e-65	213	COG2177@1|root,COG2177@2|Bacteria,1TPND@1239|Firmicutes,24AA6@186801|Clostridia,3WHNT@541000|Ruminococcaceae	186801|Clostridia	D	Part of the ABC transporter FtsEX involved in asymmetric cellular division facilitating the initiation of sporulation	ftsX	-	-	ko:K09811	ko02010,map02010	M00256	-	-	ko00000,ko00001,ko00002,ko02000,ko03036	3.A.1.140	-	-	FtsX	bin.872	ftsX	sporulation_onset_and_checkpoints	29820	Poultry	d__Bacteria;	p__Firmicutes	c__Clostridia	o__Saccharofermentanales	f__DTU023
2828993	699246.HMPREF0868_0646	5.55e-120	353	COG0552@1|root,COG0552@2|Bacteria,1TPRI@1239|Firmicutes,247JD@186801|Clostridia,268EZ@186813|unclassified Clostridiales	186801|Clostridia	U	Involved in targeting and insertion of nascent membrane proteins into the cytoplasmic membrane. Acts as a receptor for the complex formed by the signal recognition particle (SRP) and the ribosome-nascent chain (RNC)	ftsY	-	-	ko:K03110	ko02024,ko03060,ko03070,map02024,map03060,map03070	M00335	-	-	ko00000,ko00001,ko00002,ko02044	3.A.5.1,3.A.5.2,3.A.5.7	-	-	SRP54,SRP54_N	bin.872	ftsY	sporulation_onset_and_checkpoints	29820	Poultry	d__Bacteria;	p__Firmicutes	c__Clostridia	o__Saccharofermentanales	f__DTU023
2829497	1392491.JIAE01000001_gene942	2.48e-163	476	COG0206@1|root,COG0206@2|Bacteria,1TP6W@1239|Firmicutes,247Z5@186801|Clostridia,3WH3G@541000|Ruminococcaceae	186801|Clostridia	D	Essential cell division protein that forms a contractile ring structure (Z ring) at the future cell division site. The regulation of the ring assembly controls the timing and the location of cell division. One of the functions of the FtsZ ring is to recruit other cell division proteins to the septum to produce a new cell wall between the dividing cells. Binds GTP and shows GTPase activity	ftsZ	-	-	ko:K03531	ko04112,map04112	-	-	-	ko00000,ko00001,ko02048,ko03036,ko04812	-	-	-	FtsZ_C,Tubulin	bin.872	ftsZ	sporulation_onset_and_checkpoints	29820	Poultry	d__Bacteria;	p__Firmicutes	c__Clostridia	o__Saccharofermentanales	f__DTU023
2829302	1410638.JHXJ01000008_gene418	6.02e-32	126	COG1847@1|root,COG1847@2|Bacteria,1V3IN@1239|Firmicutes,249EA@186801|Clostridia,3WHR4@541000|Ruminococcaceae	186801|Clostridia	S	R3H domain protein	jag	-	-	ko:K06346	-	-	-	-	ko00000	-	-	-	Jag_N,KH_4,R3H	bin.872	jag	sporulation_onset_and_checkpoints	29820	Poultry	d__Bacteria;	p__Firmicutes	c__Clostridia	o__Saccharofermentanales	f__DTU023
2828784	935948.KE386494_gene344	1.19e-131	392	COG0536@1|root,COG0536@2|Bacteria,1TPX7@1239|Firmicutes,247SP@186801|Clostridia,42F3Z@68295|Thermoanaerobacterales	186801|Clostridia	S	An essential GTPase which binds GTP, GDP and possibly (p)ppGpp with moderate affinity, with high nucleotide exchange rates and a fairly low GTP hydrolysis rate. Plays a role in control of the cell cycle, stress response, ribosome biogenesis and in those bacteria that undergo differentiation, in morphogenesis control	obg	-	-	ko:K03979	-	-	-	-	ko00000,ko01000,ko03009	-	-	-	DUF1967,GTP1_OBG,MMR_HSR1	bin.872	obg	sporulation_onset_and_checkpoints	29820	Poultry	d__Bacteria;	p__Firmicutes	c__Clostridia	o__Saccharofermentanales	f__DTU023
2829525	1128398.Curi_c01150	6.7e-81	253	COG1774@1|root,COG1774@2|Bacteria,1TP1V@1239|Firmicutes,247Q6@186801|Clostridia,267SR@186813|unclassified Clostridiales	186801|Clostridia	S	PSP1 C-terminal conserved region	yaaT	-	-	-	-	-	-	-	-	-	-	-	PSP1	bin.872	yaaT	sporulation_onset_and_checkpoints	29820	Poultry	d__Bacteria;	p__Firmicutes	c__Clostridia	o__Saccharofermentanales	f__DTU023
2829764	1392491.JIAE01000001_gene100	1.17e-106	315	COG1192@1|root,COG1192@2|Bacteria,1TP8S@1239|Firmicutes,2488C@186801|Clostridia,3WGTZ@541000|Ruminococcaceae	186801|Clostridia	D	CobQ CobB MinD ParA nucleotide binding domain	soj	-	-	ko:K03496	-	-	-	-	ko00000,ko03036,ko04812	-	-	-	AAA_31	bin.872	soj	spo0a_regulon	29820	Poultry	d__Bacteria;	p__Firmicutes	c__Clostridia	o__Saccharofermentanales	f__DTU023
2829763	1160707.AJIK01000021_gene1837	1.51e-78	247	COG1475@1|root,COG1475@2|Bacteria,1TQ2B@1239|Firmicutes,4H9TB@91061|Bacilli,26DCH@186818|Planococcaceae	91061|Bacilli	K	Belongs to the ParB family	spo0J	GO:0005575,GO:0005622,GO:0005623,GO:0007059,GO:0008150,GO:0009295,GO:0009987,GO:0022603,GO:0042173,GO:0043226,GO:0043228,GO:0043229,GO:0043232,GO:0043590,GO:0043937,GO:0043938,GO:0044424,GO:0044464,GO:0045595,GO:0045597,GO:0045881,GO:0048518,GO:0048522,GO:0050789,GO:0050793,GO:0050794,GO:0051094,GO:0065007	-	ko:K03497	-	-	-	-	ko00000,ko03000,ko03036,ko04812	-	-	-	HTH_3,KorB,ParBc	bin.872	parB	spo0a_regulon	29820	Poultry	d__Bacteria;	p__Firmicutes	c__Clostridia	o__Saccharofermentanales	f__DTU023
2829494	699246.HMPREF0868_0340	6.26e-67	229	COG0772@1|root,COG0772@2|Bacteria,1TPT7@1239|Firmicutes,24894@186801|Clostridia,2682V@186813|unclassified Clostridiales	186801|Clostridia	D	Belongs to the SEDS family	ftsW	-	-	ko:K03588	ko04112,map04112	-	-	-	ko00000,ko00001,ko02000,ko03036	2.A.103.1	-	-	FTSW_RODA_SPOVE	bin.872	ftsW	sigE_regulon	29820	Poultry	d__Bacteria;	p__Firmicutes	c__Clostridia	o__Saccharofermentanales	f__DTU023
2829954	699246.HMPREF0868_1282	3.25e-100	298	COG0745@1|root,COG0745@2|Bacteria,1TPQG@1239|Firmicutes,248Z4@186801|Clostridia,268KR@186813|unclassified Clostridiales	186801|Clostridia	T	Transcriptional regulatory protein, C terminal	walR	-	-	ko:K07658,ko:K07668	ko02020,map02020	M00434,M00459	-	-	ko00000,ko00001,ko00002,ko02022	-	-	-	Response_reg,Trans_reg_C	bin.872	alr	sigE_regulon	29820	Poultry	d__Bacteria;	p__Firmicutes	c__Clostridia	o__Saccharofermentanales	f__DTU023
2829825	1392491.JIAE01000001_gene661	1.42e-40	157	COG0628@1|root,COG0628@2|Bacteria,1TS4S@1239|Firmicutes,248E5@186801|Clostridia,3WJEJ@541000|Ruminococcaceae	186801|Clostridia	S	sporulation integral membrane protein YtvI	ytvI	-	-	-	-	-	-	-	-	-	-	-	AI-2E_transport	bin.872	ytvI	sigE_regulon	29820	Poultry	d__Bacteria;	p__Firmicutes	c__Clostridia	o__Saccharofermentanales	f__DTU023
2828812	699246.HMPREF0868_1553	6.41e-84	273	COG0793@1|root,COG0793@2|Bacteria,1TPBI@1239|Firmicutes,248HZ@186801|Clostridia,267R3@186813|unclassified Clostridiales	186801|Clostridia	M	tail specific protease	ctpA	-	3.4.21.102	ko:K03797	-	-	-	-	ko00000,ko01000,ko01002	-	-	-	PDZ,PDZ_2,Peptidase_S41	bin.872	ctpB	sigE_regulon	29820	Poultry	d__Bacteria;	p__Firmicutes	c__Clostridia	o__Saccharofermentanales	f__DTU023
2828838	1235802.C823_01718	8.32e-304	835	COG1129@1|root,COG1129@2|Bacteria,1TP6I@1239|Firmicutes,247II@186801|Clostridia,25VXF@186806|Eubacteriaceae	186801|Clostridia	G	ATPases associated with a variety of cellular activities	mglA	-	3.6.3.17	ko:K10441,ko:K10542	ko02010,map02010	M00212,M00214	-	-	ko00000,ko00001,ko00002,ko01000,ko02000	3.A.1.2.1,3.A.1.2.13,3.A.1.2.19,3.A.1.2.3	-	-	ABC_tran	bin.872	mglA / sspA	sigG_regulon	29820	Poultry	d__Bacteria;	p__Firmicutes	c__Clostridia	o__Saccharofermentanales	f__DTU023
2829486	699246.HMPREF0868_0255	1.23e-67	220	COG0682@1|root,COG0682@2|Bacteria,1TPAK@1239|Firmicutes,24APG@186801|Clostridia,267UB@186813|unclassified Clostridiales	186801|Clostridia	M	Transfers the N-acyl diglyceride group on what will become the N-terminal cysteine of membrane lipoproteins	lgt	-	-	ko:K13292	-	-	-	-	ko00000,ko01000	-	-	-	LGT	bin.872	lgt	germination	29820	Poultry	d__Bacteria;	p__Firmicutes	c__Clostridia	o__Saccharofermentanales	f__DTU023
2835768	720554.Clocl_2033	3.6e-128	370	COG0745@1|root,COG0745@2|Bacteria,1TPF7@1239|Firmicutes,24916@186801|Clostridia,3WSIK@541000|Ruminococcaceae	186801|Clostridia	K	May play the central regulatory role in sporulation. It may be an element of the effector pathway responsible for the activation of sporulation genes in response to nutritional stress. Spo0A may act in concert with spo0H (a sigma factor) to control the expression of some genes that are critical to the sporulation process	spo0A	-	-	ko:K07699	ko02020,ko02024,map02020,map02024	M00485	-	-	ko00000,ko00001,ko00002,ko02022	-	-	-	Response_reg,Spo0A_C	bin.868	spo0A	sporulation_onset_and_checkpoints	29822	Poultry	d__Bacteria;	p__Firmicutes	c__Clostridia	o__Acetivibrionales	f__Acetivibrionaceae
2835041	509191.AEDB02000043_gene4794	1.69e-119	346	COG1595@1|root,COG1595@2|Bacteria,1TP55@1239|Firmicutes,249VX@186801|Clostridia,3WJVB@541000|Ruminococcaceae	186801|Clostridia	K	RNA polymerase sigma factor, sigma-70 family	sigH	-	-	ko:K03091	-	-	-	-	ko00000,ko03021	-	-	-	GerE,Sigma70_r2,Sigma70_r4_2	bin.868	sigH	sporulation_onset_and_checkpoints	29822	Poultry	d__Bacteria;	p__Firmicutes	c__Clostridia	o__Acetivibrionales	f__Acetivibrionaceae
2834994	1195236.CTER_3435	4.73e-307	868	COG2208@1|root,COG2208@2|Bacteria,1TQ92@1239|Firmicutes,247XG@186801|Clostridia,3WH68@541000|Ruminococcaceae	186801|Clostridia	KT	stage II sporulation protein E	spoIIE	-	3.1.3.16	ko:K06382	-	-	-	-	ko00000,ko01000	-	-	-	SpoIIE	bin.868	spoIIE	sporulation_onset_and_checkpoints	29822	Poultry	d__Bacteria;	p__Firmicutes	c__Clostridia	o__Acetivibrionales	f__Acetivibrionaceae
2834402	509191.AEDB02000081_gene2422	1.33e-306	866	COG1674@1|root,COG1674@2|Bacteria,1TPJR@1239|Firmicutes,247KM@186801|Clostridia,3WGRB@541000|Ruminococcaceae	186801|Clostridia	D	Belongs to the FtsK SpoIIIE SftA family	spoIIIE	-	-	ko:K03466	-	-	-	-	ko00000,ko03036	3.A.12	-	-	FtsK_4TM,FtsK_SpoIIIE,Ftsk_gamma	bin.868	spoIIIE	sporulation_onset_and_checkpoints	29822	Poultry	d__Bacteria;	p__Firmicutes	c__Clostridia	o__Acetivibrionales	f__Acetivibrionaceae
2834777	994573.T472_0204710	4.25e-71	229	COG0706@1|root,COG0706@2|Bacteria,1TQ0J@1239|Firmicutes,247V9@186801|Clostridia,36FE7@31979|Clostridiaceae	186801|Clostridia	U	Membrane protein insertase, YidC Oxa1 family	yidC	-	-	ko:K03217	ko02024,ko03060,ko03070,map02024,map03060,map03070	M00335	-	-	ko00000,ko00001,ko00002,ko02044,ko03029	2.A.9	-	-	60KD_IMP	bin.868	spoIIIJ	sporulation_onset_and_checkpoints	29822	Poultry	d__Bacteria;	p__Firmicutes	c__Clostridia	o__Acetivibrionales	f__Acetivibrionaceae
2835242	720554.Clocl_0324	1.34e-64	202	COG0193@1|root,COG0193@2|Bacteria,1V3NB@1239|Firmicutes,24HMC@186801|Clostridia,3WIEP@541000|Ruminococcaceae	186801|Clostridia	J	The natural substrate for this enzyme may be peptidyl- tRNAs which drop off the ribosome during protein synthesis	pth	-	3.1.1.29	ko:K01056	-	-	-	-	ko00000,ko01000,ko03012	-	-	-	Pept_tRNA_hydro	bin.868	pth	sporulation_onset_and_checkpoints	29822	Poultry	d__Bacteria;	p__Firmicutes	c__Clostridia	o__Acetivibrionales	f__Acetivibrionaceae
2835239	398512.JQKC01000019_gene3439	7.55e-47	151	COG2088@1|root,COG2088@2|Bacteria,1V9ZG@1239|Firmicutes,24MVQ@186801|Clostridia,3WKGP@541000|Ruminococcaceae	186801|Clostridia	D	Could be involved in septation	spoVG	-	-	ko:K06412	-	-	-	-	ko00000	-	-	-	SpoVG	bin.868	spoVG	sporulation_onset_and_checkpoints	29822	Poultry	d__Bacteria;	p__Firmicutes	c__Clostridia	o__Acetivibrionales	f__Acetivibrionaceae
2834397	398512.JQKC01000004_gene5125	1.78e-47	152	COG2359@1|root,COG2359@2|Bacteria,1V6G8@1239|Firmicutes,24MXY@186801|Clostridia,3WJUB@541000|Ruminococcaceae	186801|Clostridia	S	Stage V sporulation protein S	spoVS	-	-	ko:K06416	-	-	-	-	ko00000	-	-	-	SpoVS	bin.868	spoVS	sporulation_onset_and_checkpoints	29822	Poultry	d__Bacteria;	p__Firmicutes	c__Clostridia	o__Acetivibrionales	f__Acetivibrionaceae
2835958	720554.Clocl_2190	5.65e-36	134	COG1589@1|root,COG1589@2|Bacteria,1VDIR@1239|Firmicutes,25MVK@186801|Clostridia,3WK4Q@541000|Ruminococcaceae	186801|Clostridia	D	POTRA domain, FtsQ-type	-	-	-	ko:K03589	ko04112,map04112	-	-	-	ko00000,ko00001,ko03036	-	-	-	POTRA_1	bin.868	divIB	sporulation_onset_and_checkpoints	29822	Poultry	d__Bacteria;	p__Firmicutes	c__Clostridia	o__Acetivibrionales	f__Acetivibrionaceae
2835759	1291050.JAGE01000002_gene3918	6.37e-67	207	COG3599@1|root,COG3599@2|Bacteria,1V27M@1239|Firmicutes,24MM3@186801|Clostridia,3WJA3@541000|Ruminococcaceae	186801|Clostridia	D	PFAM DivIVA	divIVA	-	-	ko:K04074	-	-	-	-	ko00000,ko03036	-	-	-	DivIVA	bin.868	divIVA	sporulation_onset_and_checkpoints	29822	Poultry	d__Bacteria;	p__Firmicutes	c__Clostridia	o__Acetivibrionales	f__Acetivibrionaceae
2835826	509191.AEDB02000063_gene471	5.27e-297	837	COG0849@1|root,COG0849@2|Bacteria,1TP1Z@1239|Firmicutes,249Y7@186801|Clostridia,3WHKZ@541000|Ruminococcaceae	186801|Clostridia	D	cell division protein FtsA	ftsA	-	-	-	-	-	-	-	-	-	-	-	FtsA,MreB_Mbl	bin.868	ftsA	sporulation_onset_and_checkpoints	29822	Poultry	d__Bacteria;	p__Firmicutes	c__Clostridia	o__Acetivibrionales	f__Acetivibrionaceae
2835174	509191.AEDB02000023_gene3636	6.65e-65	204	COG2884@1|root,COG2884@2|Bacteria,1TP58@1239|Firmicutes,248HW@186801|Clostridia,3WGK4@541000|Ruminococcaceae	186801|Clostridia	D	cell division ATP-binding protein FtsE	ftsE	-	-	ko:K09812	ko02010,map02010	M00256	-	-	ko00000,ko00001,ko00002,ko02000,ko03036	3.A.1.140	-	-	ABC_tran	bin.868	ftsE	sporulation_onset_and_checkpoints	29822	Poultry	d__Bacteria;	p__Firmicutes	c__Clostridia	o__Acetivibrionales	f__Acetivibrionaceae
2834068	509191.AEDB02000049_gene4391	1.73e-306	848	COG0465@1|root,COG0465@2|Bacteria,1TPTV@1239|Firmicutes,247WQ@186801|Clostridia,3WG86@541000|Ruminococcaceae	186801|Clostridia	O	Acts as a processive, ATP-dependent zinc metallopeptidase for both cytoplasmic and membrane proteins. Plays a role in the quality control of integral membrane proteins	ftsH	-	-	ko:K03798	-	M00742	-	-	ko00000,ko00002,ko01000,ko01002,ko03110	-	-	-	AAA,FtsH_ext,Peptidase_M41	bin.868	ftsH	sporulation_onset_and_checkpoints	29822	Poultry	d__Bacteria;	p__Firmicutes	c__Clostridia	o__Acetivibrionales	f__Acetivibrionaceae
2835175	509191.AEDB02000023_gene3635	2.3e-86	267	COG2177@1|root,COG2177@2|Bacteria,1TPND@1239|Firmicutes,24AA6@186801|Clostridia,3WHNT@541000|Ruminococcaceae	186801|Clostridia	D	Part of the ABC transporter FtsEX involved in asymmetric cellular division facilitating the initiation of sporulation	ftsX	-	-	ko:K09811	ko02010,map02010	M00256	-	-	ko00000,ko00001,ko00002,ko02000,ko03036	3.A.1.140	-	-	FtsX	bin.868	ftsX	sporulation_onset_and_checkpoints	29822	Poultry	d__Bacteria;	p__Firmicutes	c__Clostridia	o__Acetivibrionales	f__Acetivibrionaceae
2834296	203119.Cthe_0926	9.82e-158	449	COG0552@1|root,COG0552@2|Bacteria,1TPRI@1239|Firmicutes,247JD@186801|Clostridia,3WGFT@541000|Ruminococcaceae	186801|Clostridia	U	Involved in targeting and insertion of nascent membrane proteins into the cytoplasmic membrane. Acts as a receptor for the complex formed by the signal recognition particle (SRP) and the ribosome-nascent chain (RNC)	ftsY	-	-	ko:K03110	ko02024,ko03060,ko03070,map02024,map03060,map03070	M00335	-	-	ko00000,ko00001,ko00002,ko02044	3.A.5.1,3.A.5.2,3.A.5.7	-	-	SRP54,SRP54_N	bin.868	ftsY	sporulation_onset_and_checkpoints	29822	Poultry	d__Bacteria;	p__Firmicutes	c__Clostridia	o__Acetivibrionales	f__Acetivibrionaceae
2835955	509191.AEDB02000002_gene1194	2.5e-205	574	COG0206@1|root,COG0206@2|Bacteria,1TP6W@1239|Firmicutes,247Z5@186801|Clostridia,3WH3G@541000|Ruminococcaceae	186801|Clostridia	D	Essential cell division protein that forms a contractile ring structure (Z ring) at the future cell division site. The regulation of the ring assembly controls the timing and the location of cell division. One of the functions of the FtsZ ring is to recruit other cell division proteins to the septum to produce a new cell wall between the dividing cells. Binds GTP and shows GTPase activity	ftsZ	-	-	ko:K03531	ko04112,map04112	-	-	-	ko00000,ko00001,ko02048,ko03036,ko04812	-	-	-	FtsZ_C,Tubulin	bin.868	ftsZ	sporulation_onset_and_checkpoints	29822	Poultry	d__Bacteria;	p__Firmicutes	c__Clostridia	o__Acetivibrionales	f__Acetivibrionaceae
2834778	720554.Clocl_4226	5.54e-110	320	COG1847@1|root,COG1847@2|Bacteria,1V3IN@1239|Firmicutes,249EA@186801|Clostridia,3WHR4@541000|Ruminococcaceae	186801|Clostridia	S	R3H domain protein	jag	-	-	ko:K06346	-	-	-	-	ko00000	-	-	-	Jag_N,KH_4,R3H	bin.868	jag	sporulation_onset_and_checkpoints	29822	Poultry	d__Bacteria;	p__Firmicutes	c__Clostridia	o__Acetivibrionales	f__Acetivibrionaceae
2835415	203119.Cthe_0092	2.29e-105	310	COG0850@1|root,COG0850@2|Bacteria,1VAPC@1239|Firmicutes,24MV1@186801|Clostridia,3WM6I@541000|Ruminococcaceae	186801|Clostridia	D	Cell division inhibitor that blocks the formation of polar Z ring septums. Rapidly oscillates between the poles of the cell to destabilize FtsZ filaments that have formed before they mature into polar Z rings. Prevents FtsZ polymerization	minC	-	-	ko:K03610	-	-	-	-	ko00000,ko03036,ko04812	-	-	-	MinC_C	bin.868	minC	sporulation_onset_and_checkpoints	29822	Poultry	d__Bacteria;	p__Firmicutes	c__Clostridia	o__Acetivibrionales	f__Acetivibrionaceae
2835416	398512.JQKC01000016_gene2794	6.32e-164	461	COG2894@1|root,COG2894@2|Bacteria,1TP6P@1239|Firmicutes,249BB@186801|Clostridia,3WH0T@541000|Ruminococcaceae	186801|Clostridia	D	Belongs to the ParA family	minD	-	-	ko:K03609	-	-	-	-	ko00000,ko03036,ko04812	-	-	-	AAA_31,CbiA	bin.868	minD	sporulation_onset_and_checkpoints	29822	Poultry	d__Bacteria;	p__Firmicutes	c__Clostridia	o__Acetivibrionales	f__Acetivibrionaceae
2835508	1291050.JAGE01000001_gene521	3.57e-224	627	COG0536@1|root,COG0536@2|Bacteria,1TPX7@1239|Firmicutes,247SP@186801|Clostridia,3WH1H@541000|Ruminococcaceae	186801|Clostridia	S	An essential GTPase which binds GTP, GDP and possibly (p)ppGpp with moderate affinity, with high nucleotide exchange rates and a fairly low GTP hydrolysis rate. Plays a role in control of the cell cycle, stress response, ribosome biogenesis and in those bacteria that undergo differentiation, in morphogenesis control	obg	-	-	ko:K03979	-	-	-	-	ko00000,ko01000,ko03009	-	-	-	DUF1967,GTP1_OBG,MMR_HSR1	bin.868	obg	sporulation_onset_and_checkpoints	29822	Poultry	d__Bacteria;	p__Firmicutes	c__Clostridia	o__Acetivibrionales	f__Acetivibrionaceae
2835333	1195236.CTER_0361	1.38e-156	445	COG1774@1|root,COG1774@2|Bacteria,1TP1V@1239|Firmicutes,247Q6@186801|Clostridia,3WHA4@541000|Ruminococcaceae	186801|Clostridia	S	PSP1 C-terminal domain protein	yaaT	-	-	-	-	-	-	-	-	-	-	-	PSP1	bin.868	yaaT	sporulation_onset_and_checkpoints	29822	Poultry	d__Bacteria;	p__Firmicutes	c__Clostridia	o__Acetivibrionales	f__Acetivibrionaceae
2835953	720554.Clocl_2184	8.52e-144	409	COG1191@1|root,COG1191@2|Bacteria,1TP3T@1239|Firmicutes,24A4T@186801|Clostridia,3WGM5@541000|Ruminococcaceae	186801|Clostridia	K	Sigma factors are initiation factors that promote the attachment of RNA polymerase to specific initiation sites and are then released	sigE	-	-	ko:K03091	-	-	-	-	ko00000,ko03021	-	-	-	Sigma70_r2,Sigma70_r4	bin.868	sigE	spo0a_regulon	29822	Poultry	d__Bacteria;	p__Firmicutes	c__Clostridia	o__Acetivibrionales	f__Acetivibrionaceae
2835438	203119.Cthe_0120	1.51e-129	373	COG1191@1|root,COG1191@2|Bacteria,1TP3Q@1239|Firmicutes,2487Z@186801|Clostridia,3WIEW@541000|Ruminococcaceae	186801|Clostridia	K	Sigma factors are initiation factors that promote the attachment of RNA polymerase to specific initiation sites and are then released	sigF	-	-	ko:K03091	-	-	-	-	ko00000,ko03021	-	-	-	Sigma70_r2,Sigma70_r3,Sigma70_r4	bin.868	sigF	spo0a_regulon	29822	Poultry	d__Bacteria;	p__Firmicutes	c__Clostridia	o__Acetivibrionales	f__Acetivibrionaceae
2835952	394503.Ccel_2061	1.29e-163	460	COG1191@1|root,COG1191@2|Bacteria,1TPDD@1239|Firmicutes,24A1H@186801|Clostridia,36E0E@31979|Clostridiaceae	186801|Clostridia	K	Sigma factors are initiation factors that promote the attachment of RNA polymerase to specific initiation sites and are then released	sigG	-	-	ko:K03091	-	-	-	-	ko00000,ko03021	-	-	-	Sigma70_r2,Sigma70_r3,Sigma70_r4	bin.868	sigG	spo0a_regulon	29822	Poultry	d__Bacteria;	p__Firmicutes	c__Clostridia	o__Acetivibrionales	f__Acetivibrionaceae
2835436	720554.Clocl_1139	1.16e-12	63.9	COG1366@1|root,COG1366@2|Bacteria,1VENG@1239|Firmicutes,24R0X@186801|Clostridia,3WKRQ@541000|Ruminococcaceae	186801|Clostridia	T	Belongs to the anti-sigma-factor antagonist family	spoIIAA	-	-	ko:K06378	-	-	-	-	ko00000	-	-	-	STAS	bin.868	spoIIAA	spo0a_regulon	29822	Poultry	d__Bacteria;	p__Firmicutes	c__Clostridia	o__Acetivibrionales	f__Acetivibrionaceae
2835437	1195236.CTER_4818	6.51e-76	229	COG2172@1|root,COG2172@2|Bacteria,1V6V2@1239|Firmicutes,24JPT@186801|Clostridia,3WJC6@541000|Ruminococcaceae	186801|Clostridia	T	Binds to sigma F and blocks its ability to form an RNA polymerase holoenzyme (E-sigma F). Phosphorylates SpoIIAA on a serine residue. This phosphorylation may enable SpoIIAA to act as an anti-anti-sigma factor that counteracts SpoIIAB and thus releases sigma F from inhibition	spoIIAB	-	2.7.11.1	ko:K06379	-	-	-	-	ko00000,ko01000	-	-	-	HATPase_c_2	bin.868	spoIIAB	spo0a_regulon	29822	Poultry	d__Bacteria;	p__Firmicutes	c__Clostridia	o__Acetivibrionales	f__Acetivibrionaceae
2835954	1195236.CTER_3014	2.27e-123	361	29ECG@1|root,301AF@2|Bacteria,1UY4W@1239|Firmicutes,24HI3@186801|Clostridia,3WJPT@541000|Ruminococcaceae	186801|Clostridia	M	aspartic protease that is responsible for the proteolytic cleavage of the RNA polymerase sigma E factor (SigE spoIIGB) to yield the active peptide in the mother cell during sporulation. Responds to a signal from the forespore that is triggered by the extracellular signal protein SpoIIR	spoIIGA	-	-	ko:K06383	-	-	-	-	ko00000,ko01000,ko01002	-	-	-	Peptidase_U4	bin.868	spoIIGA	spo0a_regulon	29822	Poultry	d__Bacteria;	p__Firmicutes	c__Clostridia	o__Acetivibrionales	f__Acetivibrionaceae
2834767	1195236.CTER_0161	1.33e-84	255	COG1192@1|root,COG1192@2|Bacteria,1TP8S@1239|Firmicutes,2488C@186801|Clostridia,3WGTZ@541000|Ruminococcaceae	186801|Clostridia	D	CobQ CobB MinD ParA nucleotide binding domain	soj	-	-	ko:K03496	-	-	-	-	ko00000,ko03036,ko04812	-	-	-	AAA_31	bin.868	soj	spo0a_regulon	29822	Poultry	d__Bacteria;	p__Firmicutes	c__Clostridia	o__Acetivibrionales	f__Acetivibrionaceae
2834766	509191.AEDB02000035_gene2198	3.36e-110	327	COG1475@1|root,COG1475@2|Bacteria,1TQ2B@1239|Firmicutes,249VV@186801|Clostridia,3WHV1@541000|Ruminococcaceae	186801|Clostridia	K	Belongs to the ParB family	spo0J	-	-	ko:K03497	-	-	-	-	ko00000,ko03000,ko03036,ko04812	-	-	-	ParBc	bin.868	parB	spo0a_regulon	29822	Poultry	d__Bacteria;	p__Firmicutes	c__Clostridia	o__Acetivibrionales	f__Acetivibrionaceae
2835227	203119.Cthe_2616	3.48e-123	363	COG2385@1|root,COG2385@2|Bacteria,1TQSI@1239|Firmicutes,249H0@186801|Clostridia,3WIE9@541000|Ruminococcaceae	186801|Clostridia	D	Stage II sporulation protein D	spoIID	-	-	ko:K06381	-	-	-	-	ko00000	-	-	-	SpoIID	bin.868	spoIID	Engulfment	29822	Poultry	d__Bacteria;	p__Firmicutes	c__Clostridia	o__Acetivibrionales	f__Acetivibrionaceae
2833643	720554.Clocl_1466	1.89e-78	240	COG1300@1|root,COG1300@2|Bacteria,1V81P@1239|Firmicutes,24NU8@186801|Clostridia,3WJ25@541000|Ruminococcaceae	186801|Clostridia	S	TIGRFAM stage II sporulation protein M	spoIIM	-	-	ko:K06384	-	-	-	-	ko00000	-	-	-	SpoIIM	bin.868	spoIIM	Engulfment	29822	Poultry	d__Bacteria;	p__Firmicutes	c__Clostridia	o__Acetivibrionales	f__Acetivibrionaceae
2833802	509191.AEDB02000065_gene641	1.27e-122	369	COG0860@1|root,COG0860@2|Bacteria,1TSFS@1239|Firmicutes,2488U@186801|Clostridia,3WGV1@541000|Ruminococcaceae	186801|Clostridia	M	stage II sporulation protein P	spoIIP	-	-	ko:K06385	-	-	-	-	ko00000	-	-	-	SpoIIP	bin.868	spoIIP	Engulfment	29822	Poultry	d__Bacteria;	p__Firmicutes	c__Clostridia	o__Acetivibrionales	f__Acetivibrionaceae
2835794	203119.Cthe_0845	3.28e-148	428	COG3854@1|root,COG3854@2|Bacteria,1TQ23@1239|Firmicutes,248S2@186801|Clostridia,3WGH3@541000|Ruminococcaceae	186801|Clostridia	S	stage III sporulation protein AA	spoIIIAA	-	-	ko:K06390	-	-	-	-	ko00000	-	-	-	T2SSE	bin.868	spoIIIAA	Engulfment	29822	Poultry	d__Bacteria;	p__Firmicutes	c__Clostridia	o__Acetivibrionales	f__Acetivibrionaceae
2835793	203119.Cthe_0844	1.01e-61	195	2CEWW@1|root,32S0Q@2|Bacteria,1VAEG@1239|Firmicutes,24MNF@186801|Clostridia,3WME8@541000|Ruminococcaceae	186801|Clostridia	S	Stage III sporulation protein	spoIIIAB	-	-	ko:K06391	-	-	-	-	ko00000	-	-	-	Spore_III_AB	bin.868	spoIIIAB	Engulfment	29822	Poultry	d__Bacteria;	p__Firmicutes	c__Clostridia	o__Acetivibrionales	f__Acetivibrionaceae
2835792	509191.AEDB02000109_gene5020	2.55e-21	85.1	2E555@1|root,32ZY3@2|Bacteria,1VEM4@1239|Firmicutes,24QNR@186801|Clostridia,3WKGF@541000|Ruminococcaceae	186801|Clostridia	S	stage III sporulation protein AC	spoIIIAC	-	-	ko:K06392	-	-	-	-	ko00000	-	-	-	SpoIIIAC	bin.868	spoIIIAC	Engulfment	29822	Poultry	d__Bacteria;	p__Firmicutes	c__Clostridia	o__Acetivibrionales	f__Acetivibrionaceae
2835791	1291050.JAGE01000001_gene19	7.06e-41	138	2B2HT@1|root,31V2U@2|Bacteria,1UD3C@1239|Firmicutes,2594K@186801|Clostridia,3WM2E@541000|Ruminococcaceae	186801|Clostridia	S	Stage III sporulation protein AC/AD protein family	-	-	-	ko:K06393	-	-	-	-	ko00000	-	-	-	SpoIIIAC	bin.868	spoiiiAD	Engulfment	29822	Poultry	d__Bacteria;	p__Firmicutes	c__Clostridia	o__Acetivibrionales	f__Acetivibrionaceae
2835790	203119.Cthe_0841	4.45e-148	433	2C2CG@1|root,2Z7PW@2|Bacteria,1TQQ2@1239|Firmicutes,24AH2@186801|Clostridia,3WM2B@541000|Ruminococcaceae	186801|Clostridia	S	TIGRFAM stage III sporulation protein AE	spoIIIAE	-	-	ko:K06394	-	-	-	-	ko00000	-	-	-	Spore_III_AE	bin.868	spoIIIAE	Engulfment	29822	Poultry	d__Bacteria;	p__Firmicutes	c__Clostridia	o__Acetivibrionales	f__Acetivibrionaceae
2835789	755731.Clo1100_2252	5.41e-42	147	2E159@1|root,32WKB@2|Bacteria,1VC21@1239|Firmicutes,24STT@186801|Clostridia,36PH5@31979|Clostridiaceae	186801|Clostridia	S	Stage III sporulation protein AF (Spore_III_AF)	-	-	-	ko:K06395	-	-	-	-	ko00000	-	-	-	Spore_III_AF	bin.868	spoIIIAF	Engulfment	29822	Poultry	d__Bacteria;	p__Firmicutes	c__Clostridia	o__Acetivibrionales	f__Acetivibrionaceae
2835788	398512.JQKC01000011_gene344	4.89e-47	160	2E6BB@1|root,330Z5@2|Bacteria,1VF3M@1239|Firmicutes,24RAX@186801|Clostridia,3WM04@541000|Ruminococcaceae	186801|Clostridia	S	Stage III sporulation protein AG	spoIIIAG	-	-	ko:K06396	-	-	-	-	ko00000	-	-	-	-	bin.868	spoIIIAG	Engulfment	29822	Poultry	d__Bacteria;	p__Firmicutes	c__Clostridia	o__Acetivibrionales	f__Acetivibrionaceae
2835787	1291050.JAGE01000001_gene15	6.78e-43	149	2E3US@1|root,32YS3@2|Bacteria,1VESK@1239|Firmicutes,24R9H@186801|Clostridia,3WITN@541000|Ruminococcaceae	186801|Clostridia	S	SpoIIIAH-like protein	spoIIIAH	-	-	ko:K06397	-	-	-	-	ko00000	1.A.34.1.1	-	-	SpoIIIAH	bin.868	spoIIIAH	Engulfment	29822	Poultry	d__Bacteria;	p__Firmicutes	c__Clostridia	o__Acetivibrionales	f__Acetivibrionaceae
2836266	509191.AEDB02000093_gene3447	4.85e-28	113	2B51H@1|root,31XUS@2|Bacteria,1V6KA@1239|Firmicutes,24JQP@186801|Clostridia,3WKHP@541000|Ruminococcaceae	186801|Clostridia	S	sporulation protein YunB	yunB	-	-	-	-	-	-	-	-	-	-	-	Spore_YunB	bin.868	yunB	Engulfment	29822	Poultry	d__Bacteria;	p__Firmicutes	c__Clostridia	o__Acetivibrionales	f__Acetivibrionaceae
2833922	509191.AEDB02000108_gene1613	1.14e-110	322	COG1191@1|root,COG1191@2|Bacteria,1TPJ5@1239|Firmicutes,247XH@186801|Clostridia,3WG7B@541000|Ruminococcaceae	186801|Clostridia	K	Sigma factors are initiation factors that promote the attachment of RNA polymerase to specific initiation sites and are then released	sigK	-	-	ko:K03091	-	-	-	-	ko00000,ko03021	-	-	-	Sigma70_r2,Sigma70_r4	bin.868	sigK	sigE_regulon	29822	Poultry	d__Bacteria;	p__Firmicutes	c__Clostridia	o__Acetivibrionales	f__Acetivibrionaceae
2835420	1195236.CTER_0633	6.29e-63	207	COG1994@1|root,COG1994@2|Bacteria,1V72P@1239|Firmicutes,24B9J@186801|Clostridia	186801|Clostridia	K	PFAM peptidase	-	-	-	ko:K06402	-	-	-	-	ko00000,ko01000,ko01002	-	-	-	CBS,Peptidase_M50	bin.868	spoIVFB	sigE_regulon	29822	Poultry	d__Bacteria;	p__Firmicutes	c__Clostridia	o__Acetivibrionales	f__Acetivibrionaceae
2834131	509191.AEDB02000028_gene2890	5.05e-231	652	COG2244@1|root,COG2244@2|Bacteria,1TNYX@1239|Firmicutes,2485G@186801|Clostridia,3WGTJ@541000|Ruminococcaceae	186801|Clostridia	S	Stage V sporulation protein B	spoVB	-	-	ko:K06409	-	-	-	-	ko00000,ko02000	2.A.66.2.14	-	-	Polysacc_synt,Polysacc_synt_C	bin.868	spoVB	sigE_regulon	29822	Poultry	d__Bacteria;	p__Firmicutes	c__Clostridia	o__Acetivibrionales	f__Acetivibrionaceae
2833966	720554.Clocl_2421	9.89e-158	455	COG0772@1|root,COG0772@2|Bacteria,1TPT7@1239|Firmicutes,24894@186801|Clostridia,3WHWW@541000|Ruminococcaceae	186801|Clostridia	D	Belongs to the SEDS family	ftsW	-	-	ko:K03588	ko04112,map04112	-	-	-	ko00000,ko00001,ko02000,ko03036	2.A.103.1	-	-	FTSW_RODA_SPOVE	bin.868	ftsW	sigE_regulon	29822	Poultry	d__Bacteria;	p__Firmicutes	c__Clostridia	o__Acetivibrionales	f__Acetivibrionaceae
2834719	203119.Cthe_2389	1.31e-21	87.8	2BC7B@1|root,325S4@2|Bacteria,1URSF@1239|Firmicutes,259PJ@186801|Clostridia,3WQFS@541000|Ruminococcaceae	186801|Clostridia	S	SigmaK-factor processing regulatory protein BofA	-	-	-	ko:K06317	-	-	-	-	ko00000	-	-	-	BofA	bin.868	bofA	sigE_regulon	29822	Poultry	d__Bacteria;	p__Firmicutes	c__Clostridia	o__Acetivibrionales	f__Acetivibrionaceae
2833608	394503.Ccel_3394	7.13e-105	307	COG0745@1|root,COG0745@2|Bacteria,1TPQG@1239|Firmicutes,248Z4@186801|Clostridia,36W97@31979|Clostridiaceae	186801|Clostridia	T	PFAM response regulator receiver	walR	-	-	ko:K07658,ko:K07668	ko02020,map02020	M00434,M00459	-	-	ko00000,ko00001,ko00002,ko02022	-	-	-	Response_reg,Trans_reg_C	bin.868	alr	sigE_regulon	29822	Poultry	d__Bacteria;	p__Firmicutes	c__Clostridia	o__Acetivibrionales	f__Acetivibrionaceae
2833251	1304880.JAGB01000002_gene2051	8.17e-80	258	COG1686@1|root,COG1686@2|Bacteria,1TQ8M@1239|Firmicutes,2480S@186801|Clostridia	186801|Clostridia	M	Belongs to the peptidase S11 family	dacB_3	-	3.4.16.4	ko:K01286,ko:K07258	ko00550,ko01100,map00550,map01100	-	-	-	ko00000,ko00001,ko01000,ko01002,ko01011	-	-	-	CW_binding_1,PBP5_C,Peptidase_S11	bin.868	dacB	sigE_regulon	29822	Poultry	d__Bacteria;	p__Firmicutes	c__Clostridia	o__Acetivibrionales	f__Acetivibrionaceae
2835338	588581.Cpap_2244	3.21e-90	269	COG2715@1|root,COG2715@2|Bacteria,1V1E2@1239|Firmicutes,249G0@186801|Clostridia,3WKEB@541000|Ruminococcaceae	186801|Clostridia	S	membrane protein required for spore maturation	spmA	-	-	ko:K06373	-	-	-	-	ko00000	-	-	-	Gate	bin.868	spmA	sigE_regulon	29822	Poultry	d__Bacteria;	p__Firmicutes	c__Clostridia	o__Acetivibrionales	f__Acetivibrionaceae
2835339	509191.AEDB02000043_gene4854	3.02e-84	253	COG0700@1|root,COG0700@2|Bacteria,1V45M@1239|Firmicutes,24HSJ@186801|Clostridia,3WJ3S@541000|Ruminococcaceae	186801|Clostridia	S	PFAM nucleoside recognition domain protein	spmB	-	-	ko:K06374	-	-	-	-	ko00000	-	-	-	Gate	bin.868	spmB	sigE_regulon	29822	Poultry	d__Bacteria;	p__Firmicutes	c__Clostridia	o__Acetivibrionales	f__Acetivibrionaceae
2833267	332101.JIBU02000008_gene603	4.56e-80	244	COG1971@1|root,COG1971@2|Bacteria,1V4BC@1239|Firmicutes,24KM0@186801|Clostridia,36X0Z@31979|Clostridiaceae	186801|Clostridia	P	Probably functions as a manganese efflux pump	ytaF	-	-	-	-	-	-	-	-	-	-	-	Mntp	bin.868	ytaF	sigE_regulon	29822	Poultry	d__Bacteria;	p__Firmicutes	c__Clostridia	o__Acetivibrionales	f__Acetivibrionaceae
2835257	398512.JQKC01000038_gene4573	7.82e-104	316	COG0628@1|root,COG0628@2|Bacteria,1TS4S@1239|Firmicutes,248E5@186801|Clostridia,3WJEJ@541000|Ruminococcaceae	186801|Clostridia	S	sporulation integral membrane protein YtvI	ytvI	-	-	-	-	-	-	-	-	-	-	-	AI-2E_transport	bin.868	ytvI	sigE_regulon	29822	Poultry	d__Bacteria;	p__Firmicutes	c__Clostridia	o__Acetivibrionales	f__Acetivibrionaceae
2835177	509191.AEDB02000023_gene3633	1.87e-152	445	COG0793@1|root,COG0793@2|Bacteria,1TPBI@1239|Firmicutes,248HZ@186801|Clostridia,3WGHH@541000|Ruminococcaceae	186801|Clostridia	M	Belongs to the peptidase S41A family	ctpA	-	3.4.21.102	ko:K03797	-	-	-	-	ko00000,ko01000,ko01002	-	-	-	PDZ_2,Peptidase_S41	bin.868	ctpB	sigE_regulon	29822	Poultry	d__Bacteria;	p__Firmicutes	c__Clostridia	o__Acetivibrionales	f__Acetivibrionaceae
2834642	720554.Clocl_3015	1.42e-210	591	COG2718@1|root,COG2718@2|Bacteria,1TQIN@1239|Firmicutes,24A3U@186801|Clostridia,3WGS2@541000|Ruminococcaceae	186801|Clostridia	S	Belongs to the UPF0229 family	yhbH	-	-	ko:K09786	-	-	-	-	ko00000	-	-	-	DUF444	bin.868	yhbh	sigE_regulon	29822	Poultry	d__Bacteria;	p__Firmicutes	c__Clostridia	o__Acetivibrionales	f__Acetivibrionaceae
2835371	509191.AEDB02000022_gene2947	1.84e-84	258	2AUKD@1|root,31K93@2|Bacteria,1V6PK@1239|Firmicutes,24J91@186801|Clostridia,3WJSP@541000|Ruminococcaceae	186801|Clostridia	S	stage II sporulation protein R	spoIIR	-	-	ko:K06387	-	-	-	-	ko00000	-	-	-	Spore_II_R	bin.868	spoIIR	sigF_regulon	29822	Poultry	d__Bacteria;	p__Firmicutes	c__Clostridia	o__Acetivibrionales	f__Acetivibrionaceae
2835772	509191.AEDB02000109_gene5077	3.27e-168	486	COG0750@1|root,COG0750@2|Bacteria,1TPIR@1239|Firmicutes,24AFA@186801|Clostridia,3WHID@541000|Ruminococcaceae	186801|Clostridia	M	Stage IV sporulation protein B	spoIVB	-	3.4.21.116	ko:K06399	-	-	-	-	ko00000,ko01000,ko01002	-	-	-	PDZ_2,Peptidase_S55	bin.868	spoIVB	sigF_regulon	29822	Poultry	d__Bacteria;	p__Firmicutes	c__Clostridia	o__Acetivibrionales	f__Acetivibrionaceae
2833647	398512.JQKC01000003_gene5063	1.46e-140	410	COG1686@1|root,COG1686@2|Bacteria,1TQN0@1239|Firmicutes,249B3@186801|Clostridia,3WHE1@541000|Ruminococcaceae	186801|Clostridia	M	Belongs to the peptidase S11 family	dacF	-	3.4.16.4	ko:K07258	ko00550,ko01100,map00550,map01100	-	-	-	ko00000,ko00001,ko01000,ko01002,ko01011	-	-	-	PBP5_C,Peptidase_S11	bin.868	dacF	sigF_regulon	29822	Poultry	d__Bacteria;	p__Firmicutes	c__Clostridia	o__Acetivibrionales	f__Acetivibrionaceae
2833654	588581.Cpap_3156	1.38e-56	180	COG3874@1|root,COG3874@2|Bacteria,1V6H7@1239|Firmicutes,24JJ5@186801|Clostridia,3WJU2@541000|Ruminococcaceae	186801|Clostridia	S	Sporulation protein YtfJ	ytfJ	-	-	-	-	-	-	-	-	-	-	-	Spore_YtfJ	bin.868	ytfJ	sigF_regulon	29822	Poultry	d__Bacteria;	p__Firmicutes	c__Clostridia	o__Acetivibrionales	f__Acetivibrionaceae
2835446	720554.Clocl_1142	6.43e-69	211	2ANER@1|root,31DDD@2|Bacteria,1V46U@1239|Firmicutes,24JDI@186801|Clostridia,3WJNA@541000|Ruminococcaceae	186801|Clostridia	S	stage V sporulation protein AC	spoVAC	-	-	ko:K06405	-	-	-	-	ko00000	-	-	-	SpoVAC_SpoVAEB	bin.868	spoVAC	sigG_regulon	29822	Poultry	d__Bacteria;	p__Firmicutes	c__Clostridia	o__Acetivibrionales	f__Acetivibrionaceae
2835447	509191.AEDB02000100_gene4136	5.76e-180	508	COG0183@1|root,COG0183@2|Bacteria,1UHVW@1239|Firmicutes,248BM@186801|Clostridia,3WSI5@541000|Ruminococcaceae	186801|Clostridia	I	Stage V sporulation protein AD	spoVAD	-	-	ko:K06406	-	-	-	-	ko00000	-	-	-	SpoVAD	bin.868	spoVAD	sigG_regulon	29822	Poultry	d__Bacteria;	p__Firmicutes	c__Clostridia	o__Acetivibrionales	f__Acetivibrionaceae
2835799	509191.AEDB02000109_gene5013	1.48e-146	419	COG0648@1|root,COG0648@2|Bacteria,1UZNN@1239|Firmicutes,24A1E@186801|Clostridia,3WH4K@541000|Ruminococcaceae	186801|Clostridia	L	Endonuclease IV	Nfo	-	3.1.21.2	ko:K01151	ko03410,map03410	-	-	-	ko00000,ko00001,ko01000,ko03400	-	-	-	AP_endonuc_2	bin.868	nfo	sigG_regulon	29822	Poultry	d__Bacteria;	p__Firmicutes	c__Clostridia	o__Acetivibrionales	f__Acetivibrionaceae
2835448	203119.Cthe_0124	2.12e-59	185	2ANER@1|root,315MJ@2|Bacteria,1V6SU@1239|Firmicutes,24JBZ@186801|Clostridia,3WK2T@541000|Ruminococcaceae	186801|Clostridia	S	Stage V sporulation protein AE	spoVAE	-	-	ko:K06407	-	-	-	-	ko00000	-	-	-	SpoVAC_SpoVAEB	bin.868	spoVAEB	sigG_regulon	29822	Poultry	d__Bacteria;	p__Firmicutes	c__Clostridia	o__Acetivibrionales	f__Acetivibrionaceae
2833626	398512.JQKC01000010_gene100	5.58e-21	83.2	2E2ZT@1|root,32Y0E@2|Bacteria,1VEHE@1239|Firmicutes,24R2Z@186801|Clostridia,3WMQG@541000|Ruminococcaceae	186801|Clostridia	S	Small, acid-soluble spore proteins, alpha/beta type	-	-	-	ko:K06423	-	-	-	-	ko00000	-	-	-	SASP	bin.868	sspF	sigG_regulon	29822	Poultry	d__Bacteria;	p__Firmicutes	c__Clostridia	o__Acetivibrionales	f__Acetivibrionaceae
2834411	203119.Cthe_0420	3.09e-139	401	COG0111@1|root,COG0111@2|Bacteria,1TPUC@1239|Firmicutes,253BG@186801|Clostridia,3WJ87@541000|Ruminococcaceae	186801|Clostridia	EH	dipicolinic acid synthetase, A subunit	spoVFA	-	-	ko:K06410	-	-	-	-	ko00000	-	-	-	2-Hacid_dh_C,AlaDh_PNT_C,DpaA_N	bin.868	spoVFA	sigK_regulon	29822	Poultry	d__Bacteria;	p__Firmicutes	c__Clostridia	o__Acetivibrionales	f__Acetivibrionaceae
2834410	1291050.JAGE01000002_gene3519	4.99e-93	276	COG0452@1|root,COG0452@2|Bacteria,1TQPT@1239|Firmicutes,24HE6@186801|Clostridia,3WHFH@541000|Ruminococcaceae	186801|Clostridia	H	Dipicolinic acid synthetase, B subunit	spoVFB	-	-	ko:K06411	-	-	-	-	ko00000	-	-	-	Flavoprotein	bin.868	spoVFB	sigK_regulon	29822	Poultry	d__Bacteria;	p__Firmicutes	c__Clostridia	o__Acetivibrionales	f__Acetivibrionaceae
2833877	203119.Cthe_1021	8.08e-257	714	COG0699@1|root,COG0699@2|Bacteria,1TPPG@1239|Firmicutes,24829@186801|Clostridia,3WSIQ@541000|Ruminococcaceae	186801|Clostridia	S	ATPase. Has a role at an early stage in the morphogenesis of the spore coat	spoIVA	GO:0000003,GO:0000166,GO:0003674,GO:0003824,GO:0005488,GO:0005524,GO:0005575,GO:0005618,GO:0005623,GO:0008144,GO:0008150,GO:0009653,GO:0009987,GO:0016462,GO:0016787,GO:0016817,GO:0016818,GO:0016887,GO:0017076,GO:0017111,GO:0019954,GO:0030154,GO:0030312,GO:0030435,GO:0030436,GO:0030554,GO:0031160,GO:0032502,GO:0032553,GO:0032555,GO:0032559,GO:0034301,GO:0035639,GO:0036094,GO:0042601,GO:0042763,GO:…	-	ko:K06398	-	-	-	-	ko00000	-	-	-	Spore_IV_A	bin.868	spoIVA	spore_coat	29822	Poultry	d__Bacteria;	p__Firmicutes	c__Clostridia	o__Acetivibrionales	f__Acetivibrionaceae
2834418	720554.Clocl_1381	5.07e-111	322	COG3546@1|root,COG3546@2|Bacteria,1TQVQ@1239|Firmicutes,247YJ@186801|Clostridia,3WHS3@541000|Ruminococcaceae	186801|Clostridia	P	PFAM Manganese containing catalase	cotJC	-	-	ko:K06334	-	-	-	-	ko00000	-	-	-	Mn_catalase	bin.868	cotJC	spore_coat	29822	Poultry	d__Bacteria;	p__Firmicutes	c__Clostridia	o__Acetivibrionales	f__Acetivibrionaceae
2834235	398512.JQKC01000030_gene4371	1.12e-65	218	COG5401@1|root,COG5401@2|Bacteria,1UXYS@1239|Firmicutes,24EK4@186801|Clostridia,3WK44@541000|Ruminococcaceae	186801|Clostridia	S	Sporulation and spore germination	-	-	-	ko:K06298	-	-	-	-	ko00000	-	-	-	Germane	bin.868	gerM	spore_coat	29822	Poultry	d__Bacteria;	p__Firmicutes	c__Clostridia	o__Acetivibrionales	f__Acetivibrionaceae
2834417	509191.AEDB02000081_gene2401	5.61e-24	93.2	2E34J@1|root,32Y4N@2|Bacteria,1VESM@1239|Firmicutes,24QZX@186801|Clostridia,3WMFY@541000|Ruminococcaceae	186801|Clostridia	S	CotJB protein	cotJB	-	-	ko:K06333	-	-	-	-	ko00000	-	-	-	CotJB	bin.868	cotJB	spore_coat	29822	Poultry	d__Bacteria;	p__Firmicutes	c__Clostridia	o__Acetivibrionales	f__Acetivibrionaceae
2834130	720554.Clocl_0396	5.52e-53	171	COG0071@1|root,COG0071@2|Bacteria,1VG0E@1239|Firmicutes,24MRZ@186801|Clostridia,3WJP5@541000|Ruminococcaceae	186801|Clostridia	O	Belongs to the small heat shock protein (HSP20) family	-	-	-	ko:K13993	ko04141,map04141	-	-	-	ko00000,ko00001,ko03110	-	-	-	HSP20	bin.868	hsps	spore_coat	29822	Poultry	d__Bacteria;	p__Firmicutes	c__Clostridia	o__Acetivibrionales	f__Acetivibrionaceae
2833274	720554.Clocl_2425	1.04e-176	528	COG0768@1|root,COG0768@2|Bacteria,1TP93@1239|Firmicutes,248KB@186801|Clostridia,3WGI4@541000|Ruminococcaceae	186801|Clostridia	M	Penicillin-binding Protein	spoVD	-	3.4.16.4	ko:K03587,ko:K08384	ko00550,ko01501,map00550,map01501	-	-	-	ko00000,ko00001,ko01000,ko01011,ko03036	-	-	-	PASTA,PBP_dimer,Transpeptidase	bin.868	spoVD	spore_cortex	29822	Poultry	d__Bacteria;	p__Firmicutes	c__Clostridia	o__Acetivibrionales	f__Acetivibrionaceae
2835817	203119.Cthe_1274	6.28e-97	300	COG3314@1|root,COG3314@2|Bacteria,1TR0V@1239|Firmicutes,247XA@186801|Clostridia,3WIGE@541000|Ruminococcaceae	186801|Clostridia	S	sporulation integral membrane protein YlbJ	ylbJ	-	-	-	-	-	-	-	-	-	-	-	Gate	bin.868	ylbJ	spore_cortex	29822	Poultry	d__Bacteria;	p__Firmicutes	c__Clostridia	o__Acetivibrionales	f__Acetivibrionaceae
2833674	394503.Ccel_0743	4.19e-81	250	COG0860@1|root,COG0860@2|Bacteria,1TQ74@1239|Firmicutes,24FT2@186801|Clostridia,36I6H@31979|Clostridiaceae	186801|Clostridia	M	N-acetylmuramoyl-L-alanine amidase	cwlD	-	3.5.1.28	ko:K01448	ko01503,map01503	M00727	R04112	RC00064,RC00141	ko00000,ko00001,ko00002,ko01000,ko01011,ko03036	-	-	-	Amidase_3,Germane	bin.868	cwlC/cwlD	spore_cortex	29822	Poultry	d__Bacteria;	p__Firmicutes	c__Clostridia	o__Acetivibrionales	f__Acetivibrionaceae
2833303	398512.JQKC01000019_gene3429	3.41e-42	140	2E3ZZ@1|root,32YWW@2|Bacteria,1VEIW@1239|Firmicutes,24QNQ@186801|Clostridia,3WKKJ@541000|Ruminococcaceae	186801|Clostridia	S	Sporulation protein YabP	yabP	-	-	-	-	-	-	-	-	-	-	-	YabP	bin.868	yabP	spore_cortex	29822	Poultry	d__Bacteria;	p__Firmicutes	c__Clostridia	o__Acetivibrionales	f__Acetivibrionaceae
2833302	509191.AEDB02000034_gene2228	4.76e-08	55.5	2EFTM@1|root,32YR5@2|Bacteria,1VFQQ@1239|Firmicutes,24QUB@186801|Clostridia,3WKA9@541000|Ruminococcaceae	186801|Clostridia	S	Spore cortex protein YabQ (Spore_YabQ)	yabQ	-	-	-	-	-	-	-	-	-	-	-	Spore_YabQ	bin.868	yabQ	spore_cortex	29822	Poultry	d__Bacteria;	p__Firmicutes	c__Clostridia	o__Acetivibrionales	f__Acetivibrionaceae
2835881	509191.AEDB02000017_gene178	1.28e-32	116	2E4EZ@1|root,32ZA5@2|Bacteria,1VF5C@1239|Firmicutes,24QWJ@186801|Clostridia,3WMGT@541000|Ruminococcaceae	186801|Clostridia	S	YabP family	yqfC	-	-	-	-	-	-	-	-	-	-	-	YabP	bin.868	yqfC	spore_cortex	29822	Poultry	d__Bacteria;	p__Firmicutes	c__Clostridia	o__Acetivibrionales	f__Acetivibrionaceae
2835880	509191.AEDB02000017_gene179	4.55e-147	429	COG0561@1|root,COG0561@2|Bacteria,1TR3N@1239|Firmicutes,24ACD@186801|Clostridia,3WJNK@541000|Ruminococcaceae	186801|Clostridia	S	sporulation protein	yqfD	-	-	ko:K06438	-	-	-	-	ko00000	-	-	-	YqfD	bin.868	yqfD	spore_cortex	29822	Poultry	d__Bacteria;	p__Firmicutes	c__Clostridia	o__Acetivibrionales	f__Acetivibrionaceae
2834600	748727.CLJU_c08500	1.2e-117	353	28M4H@1|root,2ZAIE@2|Bacteria,1TPXD@1239|Firmicutes,25EJK@186801|Clostridia,36UXI@31979|Clostridiaceae	186801|Clostridia	S	PFAM spore germination B3 GerAC	gerAC	-	-	ko:K06297	-	-	-	-	ko00000	-	-	-	Spore_GerAC	bin.868	gerA	germination	29822	Poultry	d__Bacteria;	p__Firmicutes	c__Clostridia	o__Acetivibrionales	f__Acetivibrionaceae
2833839	203119.Cthe_1038	7.75e-186	523	COG0680@1|root,COG0680@2|Bacteria,1TPFY@1239|Firmicutes,248TE@186801|Clostridia,3WGVA@541000|Ruminococcaceae	186801|Clostridia	C	Initiates the rapid degradation of small, acid-soluble proteins during spore germination	gpr	-	3.4.24.78	ko:K06012	-	-	-	-	ko00000,ko01000,ko01002	-	-	-	Peptidase_A25	bin.868	gpr	germination	29822	Poultry	d__Bacteria;	p__Firmicutes	c__Clostridia	o__Acetivibrionales	f__Acetivibrionaceae
2834998	509191.AEDB02000109_gene5056	4.86e-33	114	COG1278@1|root,COG1278@2|Bacteria,1VEE0@1239|Firmicutes,24QJE@186801|Clostridia,3WKT9@541000|Ruminococcaceae	186801|Clostridia	K	'Cold-shock' DNA-binding domain	-	-	-	ko:K03704	-	-	-	-	ko00000,ko03000	-	-	-	CSD	bin.868	CSD	germination	29822	Poultry	d__Bacteria;	p__Firmicutes	c__Clostridia	o__Acetivibrionales	f__Acetivibrionaceae
2834745	509191.AEDB02000035_gene2149	1.26e-208	590	COG2959@1|root,COG2959@2|Bacteria,1TT9K@1239|Firmicutes,24893@186801|Clostridia,3WH09@541000|Ruminococcaceae	186801|Clostridia	H	germination protein YpeB	ypeB	-	-	ko:K06313	-	-	-	-	ko00000	-	-	-	PepSY,YPEB	bin.868	ypeB	germination	29822	Poultry	d__Bacteria;	p__Firmicutes	c__Clostridia	o__Acetivibrionales	f__Acetivibrionaceae
2835484	1410653.JHVC01000021_gene1249	7.97e-63	211	2DBIQ@1|root,2Z9GR@2|Bacteria,1USK2@1239|Firmicutes,25DH0@186801|Clostridia,36UB7@31979|Clostridiaceae	186801|Clostridia	S	Spore germination B3/ GerAC like, C-terminal	-	-	-	ko:K06308	-	-	-	-	ko00000	-	-	-	Spore_GerAC	bin.868	gerC	germination	29822	Poultry	d__Bacteria;	p__Firmicutes	c__Clostridia	o__Acetivibrionales	f__Acetivibrionaceae
2833957	394503.Ccel_0473	7.51e-106	321	COG0682@1|root,COG0682@2|Bacteria,1TPAK@1239|Firmicutes,24APG@186801|Clostridia,36F3Y@31979|Clostridiaceae	186801|Clostridia	M	Transfers the N-acyl diglyceride group on what will become the N-terminal cysteine of membrane lipoproteins	lgt	-	-	ko:K13292	-	-	-	-	ko00000,ko01000	-	-	-	LGT	bin.868	lgt	germination	29822	Poultry	d__Bacteria;	p__Firmicutes	c__Clostridia	o__Acetivibrionales	f__Acetivibrionaceae
2865530	1449050.JNLE01000005_gene4093	4.78e-150	426	COG2201@1|root,COG2201@2|Bacteria,1VQS3@1239|Firmicutes,25E3X@186801|Clostridia,36UHM@31979|Clostridiaceae	186801|Clostridia	NT	May play the central regulatory role in sporulation. It may be an element of the effector pathway responsible for the activation of sporulation genes in response to nutritional stress. Spo0A may act in concert with spo0H (a sigma factor) to control the expression of some genes that are critical to the sporulation process	spo0A	-	-	ko:K03413,ko:K07699	ko02020,ko02024,ko02030,map02020,map02024,map02030	M00485,M00506	-	-	ko00000,ko00001,ko00002,ko02022,ko02035	-	-	-	Response_reg,Spo0A_C	bin.854	spo0A	sporulation_onset_and_checkpoints	29835	Poultry	d__Bacteria;	p__Firmicutes	c__Clostridia	o__Lachnospirales	f__Lachnospiraceae	g__Mobilisporobacter
2863632	1449050.JNLE01000005_gene4854	4.2e-78	238	COG1595@1|root,COG1595@2|Bacteria,1TP55@1239|Firmicutes,249VX@186801|Clostridia,36ETQ@31979|Clostridiaceae	186801|Clostridia	K	Belongs to the sigma-70 factor family	sigH	-	-	ko:K03091	-	-	-	-	ko00000,ko03021	-	-	-	GerE,Sigma70_r2,Sigma70_r4_2	bin.854	sigH	sporulation_onset_and_checkpoints	29835	Poultry	d__Bacteria;	p__Firmicutes	c__Clostridia	o__Lachnospirales	f__Lachnospiraceae	g__Mobilisporobacter
2864052	1230342.CTM_12605	0	1437	COG1674@1|root,COG1674@2|Bacteria,1TRA4@1239|Firmicutes,249Z1@186801|Clostridia,36FQQ@31979|Clostridiaceae	186801|Clostridia	D	FtsK/SpoIIIE family	essC	-	-	ko:K03466	-	-	-	-	ko00000,ko03036	3.A.12	-	-	FtsK_SpoIIIE	bin.854	spoIIIE	sporulation_onset_and_checkpoints	29835	Poultry	d__Bacteria;	p__Firmicutes	c__Clostridia	o__Lachnospirales	f__Lachnospiraceae	g__Mobilisporobacter
2865652	1449050.JNLE01000003_gene384	9.3e-139	409	COG0706@1|root,COG0706@2|Bacteria,1TQ0J@1239|Firmicutes,247V9@186801|Clostridia,36FE7@31979|Clostridiaceae	186801|Clostridia	U	Membrane protein insertase, YidC Oxa1 family	yidC	-	-	ko:K03217	ko02024,ko03060,ko03070,map02024,map03060,map03070	M00335	-	-	ko00000,ko00001,ko00002,ko02044,ko03029	2.A.9	-	-	60KD_IMP	bin.854	spoIIIJ	sporulation_onset_and_checkpoints	29835	Poultry	d__Bacteria;	p__Firmicutes	c__Clostridia	o__Lachnospirales	f__Lachnospiraceae	g__Mobilisporobacter
2865341	357809.Cphy_2472	2.04e-58	192	COG1589@1|root,COG1589@2|Bacteria,1V34X@1239|Firmicutes,248RF@186801|Clostridia,2200Y@1506553|Lachnoclostridium	186801|Clostridia	M	COG1589 Cell division septal protein	-	-	-	ko:K03589	ko04112,map04112	-	-	-	ko00000,ko00001,ko03036	-	-	-	FtsQ,POTRA_1	bin.854	divIB	sporulation_onset_and_checkpoints	29835	Poultry	d__Bacteria;	p__Firmicutes	c__Clostridia	o__Lachnospirales	f__Lachnospiraceae	g__Mobilisporobacter
2866089	1449050.JNLE01000003_gene3194	5.29e-44	153	COG3599@1|root,COG3599@2|Bacteria,1V27M@1239|Firmicutes,24MM3@186801|Clostridia,36FZ8@31979|Clostridiaceae	186801|Clostridia	D	PFAM DivIVA family protein	divIVA	-	-	ko:K04074	-	-	-	-	ko00000,ko03036	-	-	-	DivIVA	bin.854	divIVA	sporulation_onset_and_checkpoints	29835	Poultry	d__Bacteria;	p__Firmicutes	c__Clostridia	o__Lachnospirales	f__Lachnospiraceae	g__Mobilisporobacter
2863891	1449050.JNLE01000003_gene3589	1.17e-279	793	COG0849@1|root,COG0849@2|Bacteria,1TP1Z@1239|Firmicutes,249Y7@186801|Clostridia,36DWK@31979|Clostridiaceae	186801|Clostridia	D	cell division protein FtsA	ftsA	-	-	-	-	-	-	-	-	-	-	-	FtsA,MreB_Mbl	bin.854	ftsA	sporulation_onset_and_checkpoints	29835	Poultry	d__Bacteria;	p__Firmicutes	c__Clostridia	o__Lachnospirales	f__Lachnospiraceae	g__Mobilisporobacter
2865769	1449050.JNLE01000005_gene5194	4.1e-117	341	COG2884@1|root,COG2884@2|Bacteria,1TP58@1239|Firmicutes,248HW@186801|Clostridia,36DHJ@31979|Clostridiaceae	186801|Clostridia	D	cell division ATP-binding protein FtsE	ftsE	-	-	ko:K09812	ko02010,map02010	M00256	-	-	ko00000,ko00001,ko00002,ko02000,ko03036	3.A.1.140	-	-	ABC_tran	bin.854	ftsE	sporulation_onset_and_checkpoints	29835	Poultry	d__Bacteria;	p__Firmicutes	c__Clostridia	o__Lachnospirales	f__Lachnospiraceae	g__Mobilisporobacter
2863326	357809.Cphy_0326	0	886	COG0465@1|root,COG0465@2|Bacteria,1TPTV@1239|Firmicutes,247WQ@186801|Clostridia,21Y8T@1506553|Lachnoclostridium	186801|Clostridia	O	Acts as a processive, ATP-dependent zinc metallopeptidase for both cytoplasmic and membrane proteins. Plays a role in the quality control of integral membrane proteins	ftsH	-	-	ko:K03798	-	M00742	-	-	ko00000,ko00002,ko01000,ko01002,ko03110	-	-	-	AAA,FtsH_ext,Peptidase_M41	bin.854	ftsH	sporulation_onset_and_checkpoints	29835	Poultry	d__Bacteria;	p__Firmicutes	c__Clostridia	o__Lachnospirales	f__Lachnospiraceae	g__Mobilisporobacter
2865768	1449050.JNLE01000005_gene5193	2.07e-129	377	COG2177@1|root,COG2177@2|Bacteria,1TPND@1239|Firmicutes,24AA6@186801|Clostridia,36EH4@31979|Clostridiaceae	186801|Clostridia	D	Part of the ABC transporter FtsEX involved in asymmetric cellular division facilitating the initiation of sporulation	ftsX	-	-	ko:K09811	ko02010,map02010	M00256	-	-	ko00000,ko00001,ko00002,ko02000,ko03036	3.A.1.140	-	-	FtsX	bin.854	ftsX	sporulation_onset_and_checkpoints	29835	Poultry	d__Bacteria;	p__Firmicutes	c__Clostridia	o__Lachnospirales	f__Lachnospiraceae	g__Mobilisporobacter
2863967	1449050.JNLE01000003_gene3269	1.01e-178	503	COG0552@1|root,COG0552@2|Bacteria,1TPRI@1239|Firmicutes,247JD@186801|Clostridia,36EQQ@31979|Clostridiaceae	186801|Clostridia	U	Involved in targeting and insertion of nascent membrane proteins into the cytoplasmic membrane. Acts as a receptor for the complex formed by the signal recognition particle (SRP) and the ribosome-nascent chain (RNC)	ftsY	-	-	ko:K03110	ko02024,ko03060,ko03070,map02024,map03060,map03070	M00335	-	-	ko00000,ko00001,ko00002,ko02044	3.A.5.1,3.A.5.2,3.A.5.7	-	-	SRP54,SRP54_N	bin.854	ftsY	sporulation_onset_and_checkpoints	29835	Poultry	d__Bacteria;	p__Firmicutes	c__Clostridia	o__Lachnospirales	f__Lachnospiraceae	g__Mobilisporobacter
2865342	357809.Cphy_2471	1.97e-191	541	COG0206@1|root,COG0206@2|Bacteria,1TP6W@1239|Firmicutes,247Z5@186801|Clostridia,21YAS@1506553|Lachnoclostridium	186801|Clostridia	D	Essential cell division protein that forms a contractile ring structure (Z ring) at the future cell division site. The regulation of the ring assembly controls the timing and the location of cell division. One of the functions of the FtsZ ring is to recruit other cell division proteins to the septum to produce a new cell wall between the dividing cells. Binds GTP and shows GTPase activity	ftsZ	-	-	ko:K03531	ko04112,map04112	-	-	-	ko00000,ko00001,ko02048,ko03036,ko04812	-	-	-	FtsZ_C,Tubulin	bin.854	ftsZ	sporulation_onset_and_checkpoints	29835	Poultry	d__Bacteria;	p__Firmicutes	c__Clostridia	o__Lachnospirales	f__Lachnospiraceae	g__Mobilisporobacter
2865651	1449050.JNLE01000003_gene383	1.5e-99	298	COG1847@1|root,COG1847@2|Bacteria,1V3IN@1239|Firmicutes,249EA@186801|Clostridia,36F11@31979|Clostridiaceae	186801|Clostridia	S	R3H domain protein	jag	-	-	ko:K06346	-	-	-	-	ko00000	-	-	-	Jag_N,KH_4,R3H	bin.854	jag	sporulation_onset_and_checkpoints	29835	Poultry	d__Bacteria;	p__Firmicutes	c__Clostridia	o__Lachnospirales	f__Lachnospiraceae	g__Mobilisporobacter
2866076	357809.Cphy_2371	1.94e-106	312	COG0850@1|root,COG0850@2|Bacteria,1VAPC@1239|Firmicutes,24MV1@186801|Clostridia,21XXJ@1506553|Lachnoclostridium	186801|Clostridia	D	Cell division inhibitor that blocks the formation of polar Z ring septums. Rapidly oscillates between the poles of the cell to destabilize FtsZ filaments that have formed before they mature into polar Z rings. Prevents FtsZ polymerization	minC	-	-	ko:K03610	-	-	-	-	ko00000,ko03036,ko04812	-	-	-	MinC_C	bin.854	minC	sporulation_onset_and_checkpoints	29835	Poultry	d__Bacteria;	p__Firmicutes	c__Clostridia	o__Lachnospirales	f__Lachnospiraceae	g__Mobilisporobacter
2866077	1449050.JNLE01000003_gene3205	4.03e-170	477	COG2894@1|root,COG2894@2|Bacteria,1TP6P@1239|Firmicutes,249BB@186801|Clostridia,36DQ4@31979|Clostridiaceae	186801|Clostridia	D	Belongs to the ParA family	minD	-	-	ko:K03609	-	-	-	-	ko00000,ko03036,ko04812	-	-	-	AAA_31,CbiA	bin.854	minD	sporulation_onset_and_checkpoints	29835	Poultry	d__Bacteria;	p__Firmicutes	c__Clostridia	o__Lachnospirales	f__Lachnospiraceae	g__Mobilisporobacter
2865077	1336241.JAEB01000005_gene1376	9.23e-252	697	COG0536@1|root,COG0536@2|Bacteria,1TPX7@1239|Firmicutes,247SP@186801|Clostridia,25UQD@186806|Eubacteriaceae	186801|Clostridia	S	An essential GTPase which binds GTP, GDP and possibly (p)ppGpp with moderate affinity, with high nucleotide exchange rates and a fairly low GTP hydrolysis rate. Plays a role in control of the cell cycle, stress response, ribosome biogenesis and in those bacteria that undergo differentiation, in morphogenesis control	obg	-	-	ko:K03979	-	-	-	-	ko00000,ko01000,ko03009	-	-	-	DUF1967,GTP1_OBG,MMR_HSR1	bin.854	obg	sporulation_onset_and_checkpoints	29835	Poultry	d__Bacteria;	p__Firmicutes	c__Clostridia	o__Lachnospirales	f__Lachnospiraceae	g__Mobilisporobacter
2864569	357809.Cphy_3912	3.63e-169	478	COG1774@1|root,COG1774@2|Bacteria,1TP1V@1239|Firmicutes,247Q6@186801|Clostridia,21YW5@1506553|Lachnoclostridium	186801|Clostridia	S	PSP1 C-terminal conserved region	yaaT	-	-	-	-	-	-	-	-	-	-	-	PSP1	bin.854	yaaT	sporulation_onset_and_checkpoints	29835	Poultry	d__Bacteria;	p__Firmicutes	c__Clostridia	o__Lachnospirales	f__Lachnospiraceae	g__Mobilisporobacter
2865344	1449050.JNLE01000003_gene3646	4.59e-147	417	COG1191@1|root,COG1191@2|Bacteria,1TP3T@1239|Firmicutes,24A4T@186801|Clostridia,36E4R@31979|Clostridiaceae	186801|Clostridia	K	Sigma factors are initiation factors that promote the attachment of RNA polymerase to specific initiation sites and are then released	sigE	-	-	ko:K03091	-	-	-	-	ko00000,ko03021	-	-	-	Sigma70_r2,Sigma70_r4	bin.854	sigE	spo0a_regulon	29835	Poultry	d__Bacteria;	p__Firmicutes	c__Clostridia	o__Lachnospirales	f__Lachnospiraceae	g__Mobilisporobacter
2863418	1469948.JPNB01000001_gene599	3.41e-115	336	COG1191@1|root,COG1191@2|Bacteria,1TP3Q@1239|Firmicutes,2487Z@186801|Clostridia,36EZ8@31979|Clostridiaceae	186801|Clostridia	K	Sigma factors are initiation factors that promote the attachment of RNA polymerase to specific initiation sites and are then released	sigF	-	-	ko:K03091	-	-	-	-	ko00000,ko03021	-	-	-	Sigma70_r2,Sigma70_r3,Sigma70_r4	bin.854	sigF	spo0a_regulon	29835	Poultry	d__Bacteria;	p__Firmicutes	c__Clostridia	o__Lachnospirales	f__Lachnospiraceae	g__Mobilisporobacter
2865345	1449050.JNLE01000003_gene3645	5.57e-154	436	COG1191@1|root,COG1191@2|Bacteria,1TPDD@1239|Firmicutes,24A1H@186801|Clostridia,36E0E@31979|Clostridiaceae	186801|Clostridia	K	Sigma factors are initiation factors that promote the attachment of RNA polymerase to specific initiation sites and are then released	sigG	-	-	ko:K03091	-	-	-	-	ko00000,ko03021	-	-	-	Sigma70_r2,Sigma70_r3,Sigma70_r4	bin.854	sigG	spo0a_regulon	29835	Poultry	d__Bacteria;	p__Firmicutes	c__Clostridia	o__Lachnospirales	f__Lachnospiraceae	g__Mobilisporobacter
2863416	1449050.JNLE01000003_gene1262	1.06e-39	136	COG1366@1|root,COG1366@2|Bacteria,1VENG@1239|Firmicutes,24R0X@186801|Clostridia,36KNM@31979|Clostridiaceae	186801|Clostridia	T	Belongs to the anti-sigma-factor antagonist family	spoIIAA	-	-	ko:K06378	-	-	-	-	ko00000	-	-	-	STAS	bin.854	spoIIAA	spo0a_regulon	29835	Poultry	d__Bacteria;	p__Firmicutes	c__Clostridia	o__Lachnospirales	f__Lachnospiraceae	g__Mobilisporobacter
2863417	1449050.JNLE01000003_gene1263	4.17e-65	201	COG2172@1|root,COG2172@2|Bacteria,1V6V2@1239|Firmicutes,24JPT@186801|Clostridia,36ITI@31979|Clostridiaceae	186801|Clostridia	F	Binds to sigma F and blocks its ability to form an RNA polymerase holoenzyme (E-sigma F). Phosphorylates SpoIIAA on a serine residue. This phosphorylation may enable SpoIIAA to act as an anti-anti-sigma factor that counteracts SpoIIAB and thus releases sigma F from inhibition	spoIIAB	-	2.7.11.1	ko:K06379	-	-	-	-	ko00000,ko01000	-	-	-	HATPase_c_2	bin.854	spoIIAB	spo0a_regulon	29835	Poultry	d__Bacteria;	p__Firmicutes	c__Clostridia	o__Lachnospirales	f__Lachnospiraceae	g__Mobilisporobacter
2865343	357809.Cphy_2470	6.24e-28	117	29ECG@1|root,301AF@2|Bacteria,1UY4W@1239|Firmicutes,24HI3@186801|Clostridia,21YX0@1506553|Lachnoclostridium	186801|Clostridia	M	aspartic protease that is responsible for the proteolytic cleavage of the RNA polymerase sigma E factor (SigE spoIIGB) to yield the active peptide in the mother cell during sporulation. Responds to a signal from the forespore that is triggered by the extracellular signal protein SpoIIR	spoIIGA	-	-	ko:K06383	-	-	-	-	ko00000,ko01000,ko01002	-	-	-	Peptidase_U4	bin.854	spoIIGA	spo0a_regulon	29835	Poultry	d__Bacteria;	p__Firmicutes	c__Clostridia	o__Lachnospirales	f__Lachnospiraceae	g__Mobilisporobacter
2865643	1449050.JNLE01000003_gene375	1.25e-150	427	COG1192@1|root,COG1192@2|Bacteria,1TP8S@1239|Firmicutes,2488C@186801|Clostridia,36E15@31979|Clostridiaceae	186801|Clostridia	D	sporulation initiation inhibitor protein Soj	soj	-	-	ko:K03496	-	-	-	-	ko00000,ko03036,ko04812	-	-	-	AAA_31	bin.854	soj	spo0a_regulon	29835	Poultry	d__Bacteria;	p__Firmicutes	c__Clostridia	o__Lachnospirales	f__Lachnospiraceae	g__Mobilisporobacter
2865642	1449050.JNLE01000003_gene374	3.17e-137	396	COG1475@1|root,COG1475@2|Bacteria,1TQ2B@1239|Firmicutes,249VV@186801|Clostridia,36DTS@31979|Clostridiaceae	186801|Clostridia	K	Belongs to the ParB family	spo0J	-	-	ko:K03497	-	-	-	-	ko00000,ko03000,ko03036,ko04812	-	-	-	ParBc	bin.854	parB	spo0a_regulon	29835	Poultry	d__Bacteria;	p__Firmicutes	c__Clostridia	o__Lachnospirales	f__Lachnospiraceae	g__Mobilisporobacter
2864737	357809.Cphy_2281	4.29e-138	415	COG2385@1|root,COG2385@2|Bacteria,1UW6J@1239|Firmicutes,24CYM@186801|Clostridia	186801|Clostridia	D	SpoIID LytB domain protein	lytB	-	-	ko:K06381	-	-	-	-	ko00000	-	-	-	PG_binding_1,SpoIID,Y_Y_Y	bin.854	spoIID	Engulfment	29835	Poultry	d__Bacteria;	p__Firmicutes	c__Clostridia	o__Lachnospirales	f__Lachnospiraceae	g__Mobilisporobacter
2864062	1449050.JNLE01000003_gene3524	5.98e-97	305	COG0860@1|root,COG0860@2|Bacteria,1TSFS@1239|Firmicutes,2488U@186801|Clostridia,36F21@31979|Clostridiaceae	186801|Clostridia	M	stage II sporulation protein P	spoIIP	-	-	ko:K06385	-	-	-	-	ko00000	-	-	-	SpoIIP	bin.854	spoIIP	Engulfment	29835	Poultry	d__Bacteria;	p__Firmicutes	c__Clostridia	o__Lachnospirales	f__Lachnospiraceae	g__Mobilisporobacter
2864599	1274524.BSONL12_17114	2e-08	63.2	COG0739@1|root,COG0739@2|Bacteria,1UYAR@1239|Firmicutes,4ISN4@91061|Bacilli,1ZRKE@1386|Bacillus	91061|Bacilli	M	Peptidase family M23	spoIIQ	-	-	ko:K06386	-	-	-	-	ko00000	1.A.34.1.1	-	-	Peptidase_M23	bin.854	spoIIQ	Engulfment	29835	Poultry	d__Bacteria;	p__Firmicutes	c__Clostridia	o__Lachnospirales	f__Lachnospiraceae	g__Mobilisporobacter
2865554	1298920.KI911353_gene3747	3.03e-162	462	COG3854@1|root,COG3854@2|Bacteria,1TQ23@1239|Firmicutes,248S2@186801|Clostridia,21ZQF@1506553|Lachnoclostridium	186801|Clostridia	S	stage III sporulation protein AA	spoIIIAA	-	-	ko:K06390	-	-	-	-	ko00000	-	-	-	T2SSE	bin.854	spoIIIAA	Engulfment	29835	Poultry	d__Bacteria;	p__Firmicutes	c__Clostridia	o__Lachnospirales	f__Lachnospiraceae	g__Mobilisporobacter
2865553	1449050.JNLE01000005_gene4115	1.38e-26	103	2CEWW@1|root,32S0Q@2|Bacteria,1VAEG@1239|Firmicutes,24MNF@186801|Clostridia	186801|Clostridia	S	Stage III sporulation protein AB	spoIIIAB	-	-	ko:K06391	-	-	-	-	ko00000	-	-	-	Spore_III_AB	bin.854	spoIIIAB	Engulfment	29835	Poultry	d__Bacteria;	p__Firmicutes	c__Clostridia	o__Lachnospirales	f__Lachnospiraceae	g__Mobilisporobacter
2865552	411462.DORLON_02405	4.22e-29	104	2E555@1|root,32ZY3@2|Bacteria,1VEM4@1239|Firmicutes,24QNR@186801|Clostridia,27VU4@189330|Dorea	186801|Clostridia	S	Stage III sporulation protein AC/AD protein family	spoIIIAC	-	-	ko:K06392	-	-	-	-	ko00000	-	-	-	SpoIIIAC	bin.854	spoIIIAC	Engulfment	29835	Poultry	d__Bacteria;	p__Firmicutes	c__Clostridia	o__Lachnospirales	f__Lachnospiraceae	g__Mobilisporobacter
2865551	1449050.JNLE01000005_gene4113	1.86e-49	160	2CPUI@1|root,32SJW@2|Bacteria,1VA9Y@1239|Firmicutes,24NK6@186801|Clostridia,36JVA@31979|Clostridiaceae	186801|Clostridia	S	Stage III sporulation protein AD	spoIIIAD	-	-	ko:K06393	-	-	-	-	ko00000	-	-	-	SpoIIIAC	bin.854	spoiiiAD	Engulfment	29835	Poultry	d__Bacteria;	p__Firmicutes	c__Clostridia	o__Lachnospirales	f__Lachnospiraceae	g__Mobilisporobacter
2865550	1449050.JNLE01000005_gene4112	2.23e-113	343	2C2CG@1|root,2Z7PW@2|Bacteria,1TQQ2@1239|Firmicutes,24AH2@186801|Clostridia,36E6S@31979|Clostridiaceae	186801|Clostridia	S	stage III sporulation protein AE	spoIIIAE	-	-	ko:K06394	-	-	-	-	ko00000	-	-	-	Spore_III_AE	bin.854	spoIIIAE	Engulfment	29835	Poultry	d__Bacteria;	p__Firmicutes	c__Clostridia	o__Lachnospirales	f__Lachnospiraceae	g__Mobilisporobacter
2865549	1298920.KI911353_gene3742	1.33e-15	80.1	2E7KE@1|root,3322G@2|Bacteria,1VKPT@1239|Firmicutes,24JH5@186801|Clostridia,2243U@1506553|Lachnoclostridium	186801|Clostridia	S	Stage III sporulation protein AF (Spore_III_AF)	-	-	-	ko:K06395	-	-	-	-	ko00000	-	-	-	Spore_III_AF	bin.854	spoIIIAF	Engulfment	29835	Poultry	d__Bacteria;	p__Firmicutes	c__Clostridia	o__Lachnospirales	f__Lachnospiraceae	g__Mobilisporobacter
2865548	1449050.JNLE01000005_gene4110	6.31e-51	170	2E6BB@1|root,330Z5@2|Bacteria,1VF3M@1239|Firmicutes,24RAX@186801|Clostridia,36IMX@31979|Clostridiaceae	186801|Clostridia	S	stage III sporulation protein AG	spoIIIAG	-	-	ko:K06396	-	-	-	-	ko00000	-	-	-	-	bin.854	spoIIIAG	Engulfment	29835	Poultry	d__Bacteria;	p__Firmicutes	c__Clostridia	o__Lachnospirales	f__Lachnospiraceae	g__Mobilisporobacter
2865547	658086.HMPREF0994_03122	2.59e-45	159	2E3US@1|root,32YS3@2|Bacteria,1VESK@1239|Firmicutes,24R9H@186801|Clostridia,27MC4@186928|unclassified Lachnospiraceae	186801|Clostridia	S	SpoIIIAH-like protein	spoIIIAH	-	-	ko:K06397	-	-	-	-	ko00000	1.A.34.1.1	-	-	SpoIIIAH	bin.854	spoIIIAH	Engulfment	29835	Poultry	d__Bacteria;	p__Firmicutes	c__Clostridia	o__Lachnospirales	f__Lachnospiraceae	g__Mobilisporobacter
2864084	1449050.JNLE01000003_gene3486	2.96e-96	284	COG1191@1|root,COG1191@2|Bacteria,1TPJ5@1239|Firmicutes,247XH@186801|Clostridia,36EDZ@31979|Clostridiaceae	186801|Clostridia	K	Sigma factors are initiation factors that promote the attachment of RNA polymerase to specific initiation sites and are then released	sigK	-	-	ko:K03091	-	-	-	-	ko00000,ko03021	-	-	-	Sigma70_r2,Sigma70_r4	bin.854	sigK	sigE_regulon	29835	Poultry	d__Bacteria;	p__Firmicutes	c__Clostridia	o__Lachnospirales	f__Lachnospiraceae	g__Mobilisporobacter
2864882	658086.HMPREF0994_01857	1.19e-45	148	COG1609@1|root,COG1609@2|Bacteria,1VADF@1239|Firmicutes,24MXI@186801|Clostridia,27NRY@186928|unclassified Lachnospiraceae	186801|Clostridia	K	Stage III sporulation protein D	spoIIID	-	-	ko:K06283	-	-	-	-	ko00000,ko03000	-	-	-	SpoIIID	bin.854	spoIIID	sigE_regulon	29835	Poultry	d__Bacteria;	p__Firmicutes	c__Clostridia	o__Lachnospirales	f__Lachnospiraceae	g__Mobilisporobacter
2865364	357809.Cphy_2908	1.01e-184	534	COG2244@1|root,COG2244@2|Bacteria,1TNYX@1239|Firmicutes,2485G@186801|Clostridia,21XTQ@1506553|Lachnoclostridium	186801|Clostridia	S	Psort location CytoplasmicMembrane, score 9.99	spoVB	-	-	ko:K06409	-	-	-	-	ko00000,ko02000	2.A.66.2.14	-	-	Polysacc_synt,Polysacc_synt_C	bin.854	spoVB	sigE_regulon	29835	Poultry	d__Bacteria;	p__Firmicutes	c__Clostridia	o__Lachnospirales	f__Lachnospiraceae	g__Mobilisporobacter
2866126	1449050.JNLE01000003_gene306	3.64e-46	178	COG0457@1|root,COG0464@1|root,COG0457@2|Bacteria,COG0464@2|Bacteria,1TY3C@1239|Firmicutes,248IE@186801|Clostridia,36HG1@31979|Clostridiaceae	186801|Clostridia	O	Psort location Cytoplasmic, score	SpoVK	-	-	-	-	-	-	-	-	-	-	-	TPR_8	bin.854	spoVK	sigE_regulon	29835	Poultry	d__Bacteria;	p__Firmicutes	c__Clostridia	o__Lachnospirales	f__Lachnospiraceae	g__Mobilisporobacter
2863883	1410632.JHWW01000009_gene2488	1.34e-156	454	COG0772@1|root,COG0772@2|Bacteria,1TQ82@1239|Firmicutes,248QS@186801|Clostridia,27IPX@186928|unclassified Lachnospiraceae	186801|Clostridia	D	Cell cycle protein	ftsW	-	-	ko:K03588	ko04112,map04112	-	-	-	ko00000,ko00001,ko02000,ko03036	2.A.103.1	-	-	FHA,FTSW_RODA_SPOVE	bin.854	ftsW	sigE_regulon	29835	Poultry	d__Bacteria;	p__Firmicutes	c__Clostridia	o__Lachnospirales	f__Lachnospiraceae	g__Mobilisporobacter
2865451	1449050.JNLE01000003_gene3857	2.18e-177	506	COG0787@1|root,COG0787@2|Bacteria,1TNYY@1239|Firmicutes,2480T@186801|Clostridia,36ES8@31979|Clostridiaceae	186801|Clostridia	M	Catalyzes the interconversion of L-alanine and D- alanine. May also act on other amino acids	alr	-	5.1.1.1	ko:K01775	ko00473,ko01100,ko01502,map00473,map01100,map01502	-	R00401	RC00285	ko00000,ko00001,ko01000,ko01011	-	-	-	Ala_racemase_C,Ala_racemase_N	bin.854	alr	sigE_regulon	29835	Poultry	d__Bacteria;	p__Firmicutes	c__Clostridia	o__Lachnospirales	f__Lachnospiraceae	g__Mobilisporobacter
2865216	500632.CLONEX_02948	2.13e-129	382	COG1686@1|root,COG1686@2|Bacteria,1TQ8M@1239|Firmicutes,2480S@186801|Clostridia	186801|Clostridia	M	Belongs to the peptidase S11 family	dacB2	-	3.4.16.4	ko:K07258	ko00550,ko01100,map00550,map01100	-	-	-	ko00000,ko00001,ko01000,ko01002,ko01011	-	-	-	PBP5_C,Peptidase_S11	bin.854	dacB	sigE_regulon	29835	Poultry	d__Bacteria;	p__Firmicutes	c__Clostridia	o__Lachnospirales	f__Lachnospiraceae	g__Mobilisporobacter
2864573	357809.Cphy_3908	2.31e-88	265	COG2715@1|root,COG2715@2|Bacteria,1V1E2@1239|Firmicutes,249G0@186801|Clostridia,21XJI@1506553|Lachnoclostridium	186801|Clostridia	S	membrane protein required for spore maturation	spmA	-	-	ko:K06373	-	-	-	-	ko00000	-	-	-	Gate	bin.854	spmA	sigE_regulon	29835	Poultry	d__Bacteria;	p__Firmicutes	c__Clostridia	o__Lachnospirales	f__Lachnospiraceae	g__Mobilisporobacter
2864576	357809.Cphy_3907	3.3e-75	229	COG0700@1|root,COG0700@2|Bacteria,1V45M@1239|Firmicutes,24HSJ@186801|Clostridia,21ZZA@1506553|Lachnoclostridium	186801|Clostridia	S	Psort location CytoplasmicMembrane, score 9.99	spmB	-	-	ko:K06374	-	-	-	-	ko00000	-	-	-	Gate	bin.854	spmB	sigE_regulon	29835	Poultry	d__Bacteria;	p__Firmicutes	c__Clostridia	o__Lachnospirales	f__Lachnospiraceae	g__Mobilisporobacter
2865346	1449050.JNLE01000003_gene3643	8.34e-38	128	COG1873@1|root,COG1873@2|Bacteria,1VEMT@1239|Firmicutes	1239|Firmicutes	S	sporulation protein, YlmC YmxH family	ylmC	-	-	-	-	-	-	-	-	-	-	-	PRC	bin.854	ylmC	sigE_regulon	29835	Poultry	d__Bacteria;	p__Firmicutes	c__Clostridia	o__Lachnospirales	f__Lachnospiraceae	g__Mobilisporobacter
2864531	545243.BAEV01000062_gene331	1.58e-122	363	COG0628@1|root,COG0628@2|Bacteria,1TS4S@1239|Firmicutes,248E5@186801|Clostridia,36FRI@31979|Clostridiaceae	186801|Clostridia	S	sporulation integral membrane protein YtvI	ytvI	-	-	-	-	-	-	-	-	-	-	-	AI-2E_transport	bin.854	ytvI	sigE_regulon	29835	Poultry	d__Bacteria;	p__Firmicutes	c__Clostridia	o__Lachnospirales	f__Lachnospiraceae	g__Mobilisporobacter
2865766	1449050.JNLE01000005_gene5191	1.08e-176	506	COG0793@1|root,COG0793@2|Bacteria,1TPBI@1239|Firmicutes,248HZ@186801|Clostridia,36DGU@31979|Clostridiaceae	186801|Clostridia	M	Belongs to the peptidase S41A family	ctpA	-	3.4.21.102	ko:K03797	-	-	-	-	ko00000,ko01000,ko01002	-	-	-	PDZ_2,Peptidase_S41	bin.854	ctpB	sigE_regulon	29835	Poultry	d__Bacteria;	p__Firmicutes	c__Clostridia	o__Lachnospirales	f__Lachnospiraceae	g__Mobilisporobacter
2865902	180332.JTGN01000003_gene1937	7.21e-59	191	2AUKD@1|root,31K93@2|Bacteria,1V6PK@1239|Firmicutes,24J91@186801|Clostridia	186801|Clostridia	S	stage ii sporulation protein r	spoIIR	-	-	ko:K06387	-	-	-	-	ko00000	-	-	-	Spore_II_R	bin.854	spoIIR	sigF_regulon	29835	Poultry	d__Bacteria;	p__Firmicutes	c__Clostridia	o__Lachnospirales	f__Lachnospiraceae	g__Mobilisporobacter
2865531	1449050.JNLE01000005_gene4094	6.77e-162	469	COG0750@1|root,COG0750@2|Bacteria,1TPIR@1239|Firmicutes,24AFA@186801|Clostridia,36DRY@31979|Clostridiaceae	186801|Clostridia	M	Stage IV sporulation protein B	spoIVB	-	3.4.21.116	ko:K06399	-	-	-	-	ko00000,ko01000,ko01002	-	-	-	PDZ_2,Peptidase_S55	bin.854	spoIVB	sigF_regulon	29835	Poultry	d__Bacteria;	p__Firmicutes	c__Clostridia	o__Lachnospirales	f__Lachnospiraceae	g__Mobilisporobacter
2863913	1449050.JNLE01000003_gene3010	2.57e-154	451	COG1686@1|root,COG1686@2|Bacteria,1TQN0@1239|Firmicutes,249B3@186801|Clostridia,36FB8@31979|Clostridiaceae	186801|Clostridia	M	Belongs to the peptidase S11 family	dacF	-	3.4.16.4	ko:K07258	ko00550,ko01100,map00550,map01100	-	-	-	ko00000,ko00001,ko01000,ko01002,ko01011	-	-	-	PBP5_C,Peptidase_S11	bin.854	dacF	sigF_regulon	29835	Poultry	d__Bacteria;	p__Firmicutes	c__Clostridia	o__Lachnospirales	f__Lachnospiraceae	g__Mobilisporobacter
2863421	1449050.JNLE01000003_gene1268	1.78e-70	217	2ANER@1|root,31DDD@2|Bacteria,1V46U@1239|Firmicutes,24JDI@186801|Clostridia,36IPY@31979|Clostridiaceae	186801|Clostridia	S	stage V sporulation protein AC	spoVAC	-	-	ko:K06405	-	-	-	-	ko00000	-	-	-	SpoVAC_SpoVAEB	bin.854	spoVAC	sigG_regulon	29835	Poultry	d__Bacteria;	p__Firmicutes	c__Clostridia	o__Lachnospirales	f__Lachnospiraceae	g__Mobilisporobacter
2863422	1449050.JNLE01000003_gene1269	4.95e-186	524	COG0332@1|root,COG0332@2|Bacteria,1TPDE@1239|Firmicutes,25EAS@186801|Clostridia,36UIV@31979|Clostridiaceae	186801|Clostridia	I	Stage V sporulation protein AD	spoVAD	-	-	ko:K06406	-	-	-	-	ko00000	-	-	-	SpoVAD	bin.854	spoVAD	sigG_regulon	29835	Poultry	d__Bacteria;	p__Firmicutes	c__Clostridia	o__Lachnospirales	f__Lachnospiraceae	g__Mobilisporobacter
2864759	1211817.CCAT010000009_gene820	1.47e-154	439	COG0648@1|root,COG0648@2|Bacteria,1TP1D@1239|Firmicutes,2499E@186801|Clostridia,36F6F@31979|Clostridiaceae	186801|Clostridia	L	Endonuclease IV plays a role in DNA repair. It cleaves phosphodiester bonds at apurinic or apyrimidinic sites (AP sites) to produce new 5'-ends that are base-free deoxyribose 5-phosphate residues. It preferentially attacks modified AP sites created by bleomycin and neocarzinostatin	nfo	-	3.1.21.2	ko:K01151	ko03410,map03410	-	-	-	ko00000,ko00001,ko01000,ko03400	-	-	-	AP_endonuc_2	bin.854	nfo	sigG_regulon	29835	Poultry	d__Bacteria;	p__Firmicutes	c__Clostridia	o__Lachnospirales	f__Lachnospiraceae	g__Mobilisporobacter
2864976	180332.JTGN01000003_gene2085	3.54999999999999e-310	852	COG1129@1|root,COG1129@2|Bacteria,1TP6I@1239|Firmicutes,247II@186801|Clostridia	186801|Clostridia	G	import. Responsible for energy coupling to the transport system	mglA	-	3.6.3.17	ko:K10542	ko02010,map02010	M00214	-	-	ko00000,ko00001,ko00002,ko01000,ko02000	3.A.1.2.3	-	-	ABC_tran	bin.854	mglA / sspA	sigG_regulon	29835	Poultry	d__Bacteria;	p__Firmicutes	c__Clostridia	o__Lachnospirales	f__Lachnospiraceae	g__Mobilisporobacter
2863419	1449050.JNLE01000003_gene1266	3.13e-61	197	28PNE@1|root,2ZCB6@2|Bacteria,1V214@1239|Firmicutes,24DN2@186801|Clostridia,36J5A@31979|Clostridiaceae	186801|Clostridia	S	Stage V sporulation protein AA	spoVAA	-	-	ko:K06403	-	-	-	-	ko00000	-	-	-	SporV_AA	bin.854	spoVAA	sigG_regulon	29835	Poultry	d__Bacteria;	p__Firmicutes	c__Clostridia	o__Lachnospirales	f__Lachnospiraceae	g__Mobilisporobacter
2865224	1449050.JNLE01000003_gene63	4.6e-16	71.6	2EH2H@1|root,33AUF@2|Bacteria,1VKXK@1239|Firmicutes,24X1M@186801|Clostridia,36MS1@31979|Clostridiaceae	186801|Clostridia	S	PFAM Small, acid-soluble spore	sspH	-	-	ko:K06425	-	-	-	-	ko00000	-	-	-	SspH	bin.854	sspH	sigG_regulon	29835	Poultry	d__Bacteria;	p__Firmicutes	c__Clostridia	o__Lachnospirales	f__Lachnospiraceae	g__Mobilisporobacter
2863423	357809.Cphy_0481	2.78e-63	195	2ANER@1|root,315MJ@2|Bacteria,1V6SU@1239|Firmicutes,24JBZ@186801|Clostridia,220JN@1506553|Lachnoclostridium	186801|Clostridia	S	Stage V sporulation protein AE	spoVAE	-	-	ko:K06407	-	-	-	-	ko00000	-	-	-	SpoVAC_SpoVAEB	bin.854	spoVAEB	sigG_regulon	29835	Poultry	d__Bacteria;	p__Firmicutes	c__Clostridia	o__Lachnospirales	f__Lachnospiraceae	g__Mobilisporobacter
2863420	742723.HMPREF9477_01855	5.06e-28	106	2AF43@1|root,3152T@2|Bacteria,1VFMI@1239|Firmicutes,24RBI@186801|Clostridia,27NN4@186928|unclassified Lachnospiraceae	186801|Clostridia	S	Stage V sporulation protein AB	-	-	-	ko:K06404	-	-	-	-	ko00000	-	-	-	SpoVAB	bin.854	spoVAB	sigG_regulon	29835	Poultry	d__Bacteria;	p__Firmicutes	c__Clostridia	o__Lachnospirales	f__Lachnospiraceae	g__Mobilisporobacter
2864345	272563.CD630_29680	3.98e-72	229	COG0373@1|root,COG0373@2|Bacteria,1UI1H@1239|Firmicutes,249GW@186801|Clostridia	186801|Clostridia	H	Dipicolinic acid synthetase, A subunit	spoVFA	-	-	ko:K06410	-	-	-	-	ko00000	-	-	-	2-Hacid_dh_C,DpaA_N,Shikimate_DH	bin.854	spoVFA	sigK_regulon	29835	Poultry	d__Bacteria;	p__Firmicutes	c__Clostridia	o__Lachnospirales	f__Lachnospiraceae	g__Mobilisporobacter
2864344	357809.Cphy_1248	3.32e-90	269	COG0452@1|root,COG0452@2|Bacteria,1TQPT@1239|Firmicutes,24HE6@186801|Clostridia,21YKQ@1506553|Lachnoclostridium	186801|Clostridia	H	Flavoprotein	spoVFB	-	-	ko:K06411	-	-	-	-	ko00000	-	-	-	Flavoprotein	bin.854	spoVFB	sigK_regulon	29835	Poultry	d__Bacteria;	p__Firmicutes	c__Clostridia	o__Lachnospirales	f__Lachnospiraceae	g__Mobilisporobacter
2865173	1449050.JNLE01000003_gene3234	9.98e-263	731	COG0699@1|root,COG0699@2|Bacteria,1TPPG@1239|Firmicutes,24829@186801|Clostridia,36DMZ@31979|Clostridiaceae	186801|Clostridia	S	ATPase. Has a role at an early stage in the morphogenesis of the spore coat	spoIVA	GO:0000003,GO:0000166,GO:0003674,GO:0003824,GO:0005488,GO:0005524,GO:0005575,GO:0005618,GO:0005623,GO:0008144,GO:0008150,GO:0009653,GO:0009987,GO:0016462,GO:0016787,GO:0016817,GO:0016818,GO:0016887,GO:0017076,GO:0017111,GO:0019954,GO:0030154,GO:0030312,GO:0030435,GO:0030436,GO:0030554,GO:0031160,GO:0032502,GO:0032553,GO:0032555,GO:0032559,GO:0034301,GO:0035639,GO:0036094,GO:0042601,GO:0042763,GO:…	-	ko:K06398	-	-	-	-	ko00000	-	-	-	Spore_IV_A	bin.854	spoIVA	spore_coat	29835	Poultry	d__Bacteria;	p__Firmicutes	c__Clostridia	o__Lachnospirales	f__Lachnospiraceae	g__Mobilisporobacter
2864224	397288.C806_02557	1.8e-119	343	COG3546@1|root,COG3546@2|Bacteria,1TQVQ@1239|Firmicutes,247YJ@186801|Clostridia,27JSW@186928|unclassified Lachnospiraceae	186801|Clostridia	P	Manganese containing catalase	cotJC	-	-	ko:K06334	-	-	-	-	ko00000	-	-	-	Mn_catalase	bin.854	cotJC	spore_coat	29835	Poultry	d__Bacteria;	p__Firmicutes	c__Clostridia	o__Lachnospirales	f__Lachnospiraceae	g__Mobilisporobacter
2863880	592026.GCWU0000282_000472	1.63e-78	248	COG5401@1|root,COG5401@2|Bacteria,1UXYS@1239|Firmicutes,24EK4@186801|Clostridia	186801|Clostridia	S	Sporulation and spore germination	-	-	-	ko:K06298	-	-	-	-	ko00000	-	-	-	Germane	bin.854	gerM	spore_coat	29835	Poultry	d__Bacteria;	p__Firmicutes	c__Clostridia	o__Lachnospirales	f__Lachnospiraceae	g__Mobilisporobacter
2865881	1449050.JNLE01000003_gene953	2.83e-50	176	COG2340@1|root,COG4733@1|root,COG2340@2|Bacteria,COG4733@2|Bacteria,1V6GZ@1239|Firmicutes,24BAQ@186801|Clostridia,36FMJ@31979|Clostridiaceae	186801|Clostridia	M	PFAM Cysteine-rich secretory protein family	safA	-	-	-	-	-	-	-	-	-	-	-	CAP,LysM	bin.854	safA	spore_coat	29835	Poultry	d__Bacteria;	p__Firmicutes	c__Clostridia	o__Lachnospirales	f__Lachnospiraceae	g__Mobilisporobacter
2864942	1449050.JNLE01000003_gene704	3.96e-225	641	COG3858@1|root,COG3858@2|Bacteria,1TQK2@1239|Firmicutes,247YF@186801|Clostridia,36F9B@31979|Clostridiaceae	186801|Clostridia	S	Glycosyl hydrolases family 18	ydhD	-	-	-	-	-	-	-	-	-	-	-	CW_binding_2,Cu_amine_oxidN1,Glyco_hydro_18,SH3_3	bin.854	ydhD	spore_coat	29835	Poultry	d__Bacteria;	p__Firmicutes	c__Clostridia	o__Lachnospirales	f__Lachnospiraceae	g__Mobilisporobacter
2864223	1304866.K413DRAFT_4853	3.5e-31	111	2E34J@1|root,32Y4N@2|Bacteria,1VESM@1239|Firmicutes,24QZX@186801|Clostridia	186801|Clostridia	S	COG NOG18028 non supervised orthologous group	cotJB	-	-	ko:K06333	-	-	-	-	ko00000	-	-	-	CotJB	bin.854	cotJB	spore_coat	29835	Poultry	d__Bacteria;	p__Firmicutes	c__Clostridia	o__Lachnospirales	f__Lachnospiraceae	g__Mobilisporobacter
2865336	1449050.JNLE01000003_gene3654	1.1600000000001e-311	865	COG0768@1|root,COG0768@2|Bacteria,1TP93@1239|Firmicutes,248KB@186801|Clostridia,36DJT@31979|Clostridiaceae	186801|Clostridia	M	stage V sporulation protein D	spoVD	-	3.4.16.4	ko:K03587,ko:K08384	ko00550,ko01501,map00550,map01501	-	-	-	ko00000,ko00001,ko01000,ko01011,ko03036	-	-	-	PASTA,PBP_dimer,Transpeptidase	bin.854	spoVD	spore_cortex	29835	Poultry	d__Bacteria;	p__Firmicutes	c__Clostridia	o__Lachnospirales	f__Lachnospiraceae	g__Mobilisporobacter
2866204	411490.ANACAC_03557	5.58e-90	273	COG0860@1|root,COG0860@2|Bacteria,1TS91@1239|Firmicutes,25B1N@186801|Clostridia	186801|Clostridia	M	N-acetylmuramoyl-L-alanine amidase, peptidoglycan hydrolase, LytC amidase family	cwlC	-	3.5.1.28	ko:K01448	ko01503,map01503	M00727	R04112	RC00064,RC00141	ko00000,ko00001,ko00002,ko01000,ko01011,ko03036	-	-	-	Amidase_3,SPOR	bin.854	cwlC/cwlD	spore_cortex	29835	Poultry	d__Bacteria;	p__Firmicutes	c__Clostridia	o__Lachnospirales	f__Lachnospiraceae	g__Mobilisporobacter
2866414	1449050.JNLE01000003_gene3754	2.1e-33	120	2E4EZ@1|root,32ZA5@2|Bacteria,1VF5C@1239|Firmicutes,24QWJ@186801|Clostridia,36MN2@31979|Clostridiaceae	186801|Clostridia	S	sporulation protein YqfC	yqfC	-	-	-	-	-	-	-	-	-	-	-	YabP	bin.854	yqfC	spore_cortex	29835	Poultry	d__Bacteria;	p__Firmicutes	c__Clostridia	o__Lachnospirales	f__Lachnospiraceae	g__Mobilisporobacter
2866413	1449050.JNLE01000003_gene3753	1.73e-97	301	COG0561@1|root,COG0561@2|Bacteria,1TR3N@1239|Firmicutes,24ACD@186801|Clostridia,36EQ9@31979|Clostridiaceae	186801|Clostridia	S	sporulation protein	yqfD	-	-	ko:K06438	-	-	-	-	ko00000	-	-	-	YqfD	bin.854	yqfD	spore_cortex	29835	Poultry	d__Bacteria;	p__Firmicutes	c__Clostridia	o__Lachnospirales	f__Lachnospiraceae	g__Mobilisporobacter
2864895	1449050.JNLE01000003_gene3015	1.71e-207	592	COG0697@1|root,COG0697@2|Bacteria,1TP7K@1239|Firmicutes,248Q8@186801|Clostridia,36DVY@31979|Clostridiaceae	186801|Clostridia	EG	Spore germination protein	gerA	-	-	ko:K06295,ko:K06310	-	-	-	-	ko00000	-	-	-	GerA	bin.854	gerA	germination	29835	Poultry	d__Bacteria;	p__Firmicutes	c__Clostridia	o__Lachnospirales	f__Lachnospiraceae	g__Mobilisporobacter
2864061	357809.Cphy_2317	2.53e-137	397	COG0680@1|root,COG0680@2|Bacteria,1TPFY@1239|Firmicutes,248TE@186801|Clostridia,21Z00@1506553|Lachnoclostridium	186801|Clostridia	C	Initiates the rapid degradation of small, acid-soluble proteins during spore germination	gpr	-	3.4.24.78	ko:K06012	-	-	-	-	ko00000,ko01000,ko01002	-	-	-	Peptidase_A25	bin.854	gpr	germination	29835	Poultry	d__Bacteria;	p__Firmicutes	c__Clostridia	o__Lachnospirales	f__Lachnospiraceae	g__Mobilisporobacter
2863775	33035.JPJF01000016_gene4180	1.25e-38	129	COG1278@1|root,COG1278@2|Bacteria,1VEE0@1239|Firmicutes,24QJE@186801|Clostridia	186801|Clostridia	K	Cold shock protein	cspA	-	-	ko:K03704	-	-	-	-	ko00000,ko03000	-	-	-	CSD	bin.854	CSD	germination	29835	Poultry	d__Bacteria;	p__Firmicutes	c__Clostridia	o__Lachnospirales	f__Lachnospiraceae	g__Mobilisporobacter
2864231	357809.Cphy_0062	2.17e-124	362	COG0682@1|root,COG0682@2|Bacteria,1TPAK@1239|Firmicutes,24BK7@186801|Clostridia,2248W@1506553|Lachnoclostridium	186801|Clostridia	M	Transfers the N-acyl diglyceride group on what will become the N-terminal cysteine of membrane lipoproteins	lgt	-	-	ko:K13292	-	-	-	-	ko00000,ko01000	-	-	-	LGT	bin.854	lgt	germination	29835	Poultry	d__Bacteria;	p__Firmicutes	c__Clostridia	o__Lachnospirales	f__Lachnospiraceae	g__Mobilisporobacter
2873592	879305.HMPREF9290_1365	2.76e-51	167	COG0193@1|root,COG0193@2|Bacteria,1V3NB@1239|Firmicutes,24HMC@186801|Clostridia,22HB7@1570339|Peptoniphilaceae	186801|Clostridia	J	The natural substrate for this enzyme may be peptidyl- tRNAs which drop off the ribosome during protein synthesis	pth	-	3.1.1.29	ko:K01056	-	-	-	-	ko00000,ko01000,ko03012	-	-	-	Pept_tRNA_hydro	bin.85	pth	sporulation_onset_and_checkpoints	29838	Poultry	d__Bacteria;	p__Firmicutes	c__Clostridia	o__Tissierellales	f__Peptoniphilaceae
2873423	938278.CAJO01000063_gene897	2.84e-22	100	COG1589@1|root,COG1589@2|Bacteria,1TTHT@1239|Firmicutes,24VNW@186801|Clostridia	186801|Clostridia	D	POTRA domain, FtsQ-type	-	-	-	ko:K03589	ko04112,map04112	-	-	-	ko00000,ko00001,ko03036	-	-	-	POTRA_1	bin.85	divIB	sporulation_onset_and_checkpoints	29838	Poultry	d__Bacteria;	p__Firmicutes	c__Clostridia	o__Tissierellales	f__Peptoniphilaceae
2871782	1121335.Clst_0341	1.51e-30	114	COG2884@1|root,COG2884@2|Bacteria,1TP58@1239|Firmicutes,248HW@186801|Clostridia,3WGK4@541000|Ruminococcaceae	186801|Clostridia	D	cell division ATP-binding protein FtsE	ftsE	-	-	ko:K09812	ko02010,map02010	M00256	-	-	ko00000,ko00001,ko00002,ko02000,ko03036	3.A.1.140	-	-	ABC_tran	bin.85	ftsE	sporulation_onset_and_checkpoints	29838	Poultry	d__Bacteria;	p__Firmicutes	c__Clostridia	o__Tissierellales	f__Peptoniphilaceae
2873054	865861.AZSU01000007_gene1080	1.7e-279	782	COG0465@1|root,COG0465@2|Bacteria,1TPTV@1239|Firmicutes,247WQ@186801|Clostridia,36DIC@31979|Clostridiaceae	186801|Clostridia	O	Acts as a processive, ATP-dependent zinc metallopeptidase for both cytoplasmic and membrane proteins. Plays a role in the quality control of integral membrane proteins	ftsH	-	-	ko:K03798	-	M00742	-	-	ko00000,ko00002,ko01000,ko01002,ko03110	-	-	-	AAA,FtsH_ext,Peptidase_M41	bin.85	ftsH	sporulation_onset_and_checkpoints	29838	Poultry	d__Bacteria;	p__Firmicutes	c__Clostridia	o__Tissierellales	f__Peptoniphilaceae
2871783	1347392.CCEZ01000049_gene1652	1.14e-88	273	COG2177@1|root,COG2177@2|Bacteria,1TPND@1239|Firmicutes,24AA6@186801|Clostridia,36EH4@31979|Clostridiaceae	186801|Clostridia	D	Part of the ABC transporter FtsEX involved in asymmetric cellular division facilitating the initiation of sporulation	ftsX	-	-	ko:K09811	ko02010,map02010	M00256	-	-	ko00000,ko00001,ko00002,ko02000,ko03036	3.A.1.140	-	-	FtsX	bin.85	ftsX	sporulation_onset_and_checkpoints	29838	Poultry	d__Bacteria;	p__Firmicutes	c__Clostridia	o__Tissierellales	f__Peptoniphilaceae
2871996	865861.AZSU01000003_gene1659	1.23e-127	376	COG0552@1|root,COG0552@2|Bacteria,1TPRI@1239|Firmicutes,247JD@186801|Clostridia,36EQQ@31979|Clostridiaceae	186801|Clostridia	U	Involved in targeting and insertion of nascent membrane proteins into the cytoplasmic membrane. Acts as a receptor for the complex formed by the signal recognition particle (SRP) and the ribosome-nascent chain (RNC)	ftsY	-	-	ko:K03110	ko02024,ko03060,ko03070,map02024,map03060,map03070	M00335	-	-	ko00000,ko00001,ko00002,ko02044	3.A.5.1,3.A.5.2,3.A.5.7	-	-	SRP54,SRP54_N	bin.85	ftsY	sporulation_onset_and_checkpoints	29838	Poultry	d__Bacteria;	p__Firmicutes	c__Clostridia	o__Tissierellales	f__Peptoniphilaceae
2873422	334413.FMG_0619	3.57e-175	497	COG0206@1|root,COG0206@2|Bacteria,1TP6W@1239|Firmicutes,247Z5@186801|Clostridia,22GA9@1570339|Peptoniphilaceae	186801|Clostridia	D	Essential cell division protein that forms a contractile ring structure (Z ring) at the future cell division site. The regulation of the ring assembly controls the timing and the location of cell division. One of the functions of the FtsZ ring is to recruit other cell division proteins to the septum to produce a new cell wall between the dividing cells. Binds GTP and shows GTPase activity	ftsZ	-	-	ko:K03531	ko04112,map04112	-	-	-	ko00000,ko00001,ko02048,ko03036,ko04812	-	-	-	FtsZ_C,Tubulin	bin.85	ftsZ	sporulation_onset_and_checkpoints	29838	Poultry	d__Bacteria;	p__Firmicutes	c__Clostridia	o__Tissierellales	f__Peptoniphilaceae
2873556	865861.AZSU01000006_gene1173	3.81e-47	158	COG1847@1|root,COG1847@2|Bacteria,1V3IN@1239|Firmicutes,249EA@186801|Clostridia,36F11@31979|Clostridiaceae	186801|Clostridia	S	R3H domain protein	jag	-	-	ko:K06346	-	-	-	-	ko00000	-	-	-	Jag_N,KH_4,R3H	bin.85	jag	sporulation_onset_and_checkpoints	29838	Poultry	d__Bacteria;	p__Firmicutes	c__Clostridia	o__Tissierellales	f__Peptoniphilaceae
2873452	1200557.JHWV01000001_gene443	2.58e-06	55.1	COG2894@1|root,COG2894@2|Bacteria,1TP6P@1239|Firmicutes,4H31E@909932|Negativicutes	909932|Negativicutes	D	CobQ CobB MinD ParA nucleotide binding domain protein	minD	-	-	ko:K03609	-	-	-	-	ko00000,ko03036,ko04812	-	-	-	AAA_31	bin.85	minD	sporulation_onset_and_checkpoints	29838	Poultry	d__Bacteria;	p__Firmicutes	c__Clostridia	o__Tissierellales	f__Peptoniphilaceae
2873317	865861.AZSU01000005_gene873	4.49e-188	536	COG0536@1|root,COG0536@2|Bacteria,1TPX7@1239|Firmicutes,247SP@186801|Clostridia,36DEA@31979|Clostridiaceae	186801|Clostridia	S	An essential GTPase which binds GTP, GDP and possibly (p)ppGpp with moderate affinity, with high nucleotide exchange rates and a fairly low GTP hydrolysis rate. Plays a role in control of the cell cycle, stress response, ribosome biogenesis and in those bacteria that undergo differentiation, in morphogenesis control	obg	-	-	ko:K03979	-	-	-	-	ko00000,ko01000,ko03009	-	-	-	DUF1967,GTP1_OBG,MMR_HSR1	bin.85	obg	sporulation_onset_and_checkpoints	29838	Poultry	d__Bacteria;	p__Firmicutes	c__Clostridia	o__Tissierellales	f__Peptoniphilaceae
2873429	1121324.CLIT_11c00420	7.37e-06	50.4	COG2919@1|root,COG2919@2|Bacteria,1VK5R@1239|Firmicutes	1239|Firmicutes	D	cell division protein FtsL	ftsL	-	-	-	-	-	-	-	-	-	-	-	DivIC,FtsL	bin.85	ftsL	sporulation_onset_and_checkpoints	29838	Poultry	d__Bacteria;	p__Firmicutes	c__Clostridia	o__Tissierellales	f__Peptoniphilaceae
2872414	865861.AZSU01000002_gene2507	5.36e-78	241	COG1774@1|root,COG1774@2|Bacteria,1TP1V@1239|Firmicutes,247Q6@186801|Clostridia,36EJN@31979|Clostridiaceae	186801|Clostridia	S	PSP1 domain protein	yaaT	-	-	-	-	-	-	-	-	-	-	-	PSP1	bin.85	yaaT	sporulation_onset_and_checkpoints	29838	Poultry	d__Bacteria;	p__Firmicutes	c__Clostridia	o__Tissierellales	f__Peptoniphilaceae
2873551	883114.HMPREF9709_01713	2.28e-115	337	COG1192@1|root,COG1192@2|Bacteria,1TP8S@1239|Firmicutes,2488C@186801|Clostridia,22GCG@1570339|Peptoniphilaceae	186801|Clostridia	D	CobQ CobB MinD ParA nucleotide binding domain protein	soj	-	-	ko:K03496	-	-	-	-	ko00000,ko03036,ko04812	-	-	-	AAA_31	bin.85	soj	spo0a_regulon	29838	Poultry	d__Bacteria;	p__Firmicutes	c__Clostridia	o__Tissierellales	f__Peptoniphilaceae
2873550	944565.HMPREF9127_0965	1.63e-98	296	COG1475@1|root,COG1475@2|Bacteria,1TQ2B@1239|Firmicutes,249VV@186801|Clostridia,22GHR@1570339|Peptoniphilaceae	186801|Clostridia	K	Belongs to the ParB family	spo0J	-	-	ko:K03497	-	-	-	-	ko00000,ko03000,ko03036,ko04812	-	-	-	ParBc	bin.85	parB	spo0a_regulon	29838	Poultry	d__Bacteria;	p__Firmicutes	c__Clostridia	o__Tissierellales	f__Peptoniphilaceae
2872683	865861.AZSU01000008_gene651	1.87e-145	427	COG0772@1|root,COG0772@2|Bacteria,1TQ82@1239|Firmicutes,248QS@186801|Clostridia,36DWX@31979|Clostridiaceae	186801|Clostridia	D	Belongs to the SEDS family	ftsW	-	-	ko:K03588	ko04112,map04112	-	-	-	ko00000,ko00001,ko02000,ko03036	2.A.103.1	-	-	FHA,FTSW_RODA_SPOVE	bin.85	ftsW	sigE_regulon	29838	Poultry	d__Bacteria;	p__Firmicutes	c__Clostridia	o__Tissierellales	f__Peptoniphilaceae
2872406	1540257.JQMW01000011_gene2519	8.5e-14	67.4	2DRM3@1|root,33C8V@2|Bacteria,1VKUE@1239|Firmicutes,24RNH@186801|Clostridia,36MY1@31979|Clostridiaceae	186801|Clostridia	S	Sigma-K factor processing regulatory protein bofa	bofA	-	-	ko:K06317	-	-	-	-	ko00000	-	-	-	BofA	bin.85	bofA	sigE_regulon	29838	Poultry	d__Bacteria;	p__Firmicutes	c__Clostridia	o__Tissierellales	f__Peptoniphilaceae
2871779	1304284.L21TH_2444	7.58e-111	337	COG0787@1|root,COG0787@2|Bacteria,1TNYY@1239|Firmicutes,2480T@186801|Clostridia,36ES8@31979|Clostridiaceae	186801|Clostridia	M	Catalyzes the interconversion of L-alanine and D- alanine. May also act on other amino acids	alr	-	5.1.1.1	ko:K01775	ko00473,ko01100,ko01502,map00473,map01100,map01502	-	R00401	RC00285	ko00000,ko00001,ko01000,ko01011	-	-	iHN637.CLJU_RS15830	Ala_racemase_C,Ala_racemase_N	bin.85	alr	sigE_regulon	29838	Poultry	d__Bacteria;	p__Firmicutes	c__Clostridia	o__Tissierellales	f__Peptoniphilaceae
2873532	1033734.CAET01000040_gene378	3.37e-62	221	COG1876@1|root,COG2247@1|root,COG1876@2|Bacteria,COG2247@2|Bacteria,1V6U8@1239|Firmicutes,4HJCV@91061|Bacilli,1ZRGA@1386|Bacillus	91061|Bacilli	M	D-alanyl-D-alanine carboxypeptidase	dacB	-	3.4.17.14	ko:K07260	ko00550,ko01100,ko01502,ko02020,map00550,map01100,map01502,map02020	M00651	-	-	ko00000,ko00001,ko00002,ko01000,ko01002,ko01011,ko01504	-	-	-	VanY	bin.85	dacB	sigE_regulon	29838	Poultry	d__Bacteria;	p__Firmicutes	c__Clostridia	o__Tissierellales	f__Peptoniphilaceae
2871794	865861.AZSU01000001_gene197	8.21e-128	382	COG0793@1|root,COG0793@2|Bacteria,1TPBI@1239|Firmicutes,248HZ@186801|Clostridia,36DGU@31979|Clostridiaceae	186801|Clostridia	M	Belongs to the peptidase S41A family	ctpA	-	3.4.21.102	ko:K03797	-	-	-	-	ko00000,ko01000,ko01002	-	-	-	PDZ_2,Peptidase_S41	bin.85	ctpB	sigE_regulon	29838	Poultry	d__Bacteria;	p__Firmicutes	c__Clostridia	o__Tissierellales	f__Peptoniphilaceae
2871718	865861.AZSU01000002_gene2415	1.06e-101	313	COG1686@1|root,COG1686@2|Bacteria,1TQN0@1239|Firmicutes,249B3@186801|Clostridia,36GDQ@31979|Clostridiaceae	186801|Clostridia	M	Beta-lactamase enzyme family	dacF	-	3.4.16.4	ko:K07258	ko00550,ko01100,map00550,map01100	-	-	-	ko00000,ko00001,ko01000,ko01002,ko01011	-	-	-	PBP5_C,Peptidase_S11	bin.85	dacF	sigF_regulon	29838	Poultry	d__Bacteria;	p__Firmicutes	c__Clostridia	o__Tissierellales	f__Peptoniphilaceae
2873513	1121289.JHVL01000062_gene254	3.71e-110	326	COG0648@1|root,COG0648@2|Bacteria,1TP1D@1239|Firmicutes,2499E@186801|Clostridia,36F6F@31979|Clostridiaceae	186801|Clostridia	L	Endonuclease IV plays a role in DNA repair. It cleaves phosphodiester bonds at apurinic or apyrimidinic sites (AP sites) to produce new 5'-ends that are base-free deoxyribose 5-phosphate residues. It preferentially attacks modified AP sites created by bleomycin and neocarzinostatin	nfo	-	3.1.21.2	ko:K01151	ko03410,map03410	-	-	-	ko00000,ko00001,ko01000,ko03400	-	-	-	AP_endonuc_2	bin.85	nfo	sigG_regulon	29838	Poultry	d__Bacteria;	p__Firmicutes	c__Clostridia	o__Tissierellales	f__Peptoniphilaceae
2872923	796940.HMPREF9628_01945	7.59e-261	726	COG1129@1|root,COG1129@2|Bacteria,1TP6I@1239|Firmicutes,247II@186801|Clostridia,25SPP@186804|Peptostreptococcaceae	186801|Clostridia	G	ATPases associated with a variety of cellular activities	mglA	-	3.6.3.17	ko:K10542,ko:K17215	ko02010,map02010	M00214,M00593	-	-	ko00000,ko00001,ko00002,ko01000,ko02000	3.A.1.2,3.A.1.2.3	-	-	ABC_tran	bin.85	mglA / sspA	sigG_regulon	29838	Poultry	d__Bacteria;	p__Firmicutes	c__Clostridia	o__Tissierellales	f__Peptoniphilaceae
2873428	865861.AZSU01000003_gene1944	5.06e-167	505	COG0768@1|root,COG0768@2|Bacteria,1TP93@1239|Firmicutes,248KB@186801|Clostridia,36DJT@31979|Clostridiaceae	186801|Clostridia	M	stage V sporulation protein D	spoVD	-	3.4.16.4	ko:K03587,ko:K08384	ko00550,ko01501,map00550,map01501	-	-	-	ko00000,ko00001,ko01000,ko01011,ko03036	-	-	-	PASTA,PBP_dimer,Transpeptidase	bin.85	spoVD	spore_cortex	29838	Poultry	d__Bacteria;	p__Firmicutes	c__Clostridia	o__Tissierellales	f__Peptoniphilaceae
2873615	1382358.JHVN01000001_gene1035	2.26e-09	64.7	COG0860@1|root,COG3807@1|root,COG0860@2|Bacteria,COG3807@2|Bacteria,1UYPW@1239|Firmicutes,4HBVT@91061|Bacilli,21W93@150247|Anoxybacillus	91061|Bacilli	MT	Ami_3	lytH	GO:0005575,GO:0005623,GO:0030288,GO:0030313,GO:0031975,GO:0042597,GO:0044464	3.5.1.28	ko:K01448	ko01503,map01503	M00727	R04112	RC00064,RC00141	ko00000,ko00001,ko00002,ko01000,ko01011,ko03036	-	-	-	Amidase_3,SH3_3	bin.85	lytH	spore_cortex	29838	Poultry	d__Bacteria;	p__Firmicutes	c__Clostridia	o__Tissierellales	f__Peptoniphilaceae
2871936	883114.HMPREF9709_00558	4.22e-37	125	COG1278@1|root,COG1278@2|Bacteria,1VEE0@1239|Firmicutes,24QJE@186801|Clostridia,22HTG@1570339|Peptoniphilaceae	186801|Clostridia	K	'Cold-shock' DNA-binding domain	cspA	-	-	ko:K03704	-	-	-	-	ko00000,ko03000	-	-	-	CSD	bin.85	CSD	germination	29838	Poultry	d__Bacteria;	p__Firmicutes	c__Clostridia	o__Tissierellales	f__Peptoniphilaceae
2873432	411465.PEPMIC_00294	4.87e-107	316	COG0682@1|root,COG0682@2|Bacteria,1TPAK@1239|Firmicutes,24APG@186801|Clostridia,22H7C@1570339|Peptoniphilaceae	186801|Clostridia	M	Transfers the N-acyl diglyceride group on what will become the N-terminal cysteine of membrane lipoproteins	lgt	-	-	ko:K13292	-	-	-	-	ko00000,ko01000	-	-	-	LGT	bin.85	lgt	germination	29838	Poultry	d__Bacteria;	p__Firmicutes	c__Clostridia	o__Tissierellales	f__Peptoniphilaceae
2880804	575609.HMPREF0629_00090	3.7e-77	236	COG0193@1|root,COG0193@2|Bacteria,1V3NB@1239|Firmicutes,24HMC@186801|Clostridia,22HB7@1570339|Peptoniphilaceae	186801|Clostridia	J	The natural substrate for this enzyme may be peptidyl- tRNAs which drop off the ribosome during protein synthesis	pth	-	3.1.1.29	ko:K01056	-	-	-	-	ko00000,ko01000,ko03012	-	-	-	Pept_tRNA_hydro	bin.841	pth	sporulation_onset_and_checkpoints	29842	Poultry	d__Bacteria;	p__Firmicutes	c__Clostridia	o__Tissierellales	f__Peptoniphilaceae	g__Neofamilia
2880973	596330.HMPREF0628_0429	3.54e-24	104	COG1589@1|root,COG1589@2|Bacteria,1VKJ9@1239|Firmicutes,24WRA@186801|Clostridia,22H6S@1570339|Peptoniphilaceae	186801|Clostridia	D	Essential cell division protein	-	-	-	ko:K03589	ko04112,map04112	-	-	-	ko00000,ko00001,ko03036	-	-	-	FtsQ,POTRA_1	bin.841	divIB	sporulation_onset_and_checkpoints	29842	Poultry	d__Bacteria;	p__Firmicutes	c__Clostridia	o__Tissierellales	f__Peptoniphilaceae	g__Neofamilia
2880706	580327.Tthe_0620	1.55e-99	295	COG2884@1|root,COG2884@2|Bacteria,1TP58@1239|Firmicutes,248HW@186801|Clostridia,42EW3@68295|Thermoanaerobacterales	186801|Clostridia	D	TIGRFAM Cell division ATP-binding protein FtsE	ftsE	-	-	ko:K09812	ko02010,map02010	M00256	-	-	ko00000,ko00001,ko00002,ko02000,ko03036	3.A.1.140	-	-	ABC_tran	bin.841	ftsE	sporulation_onset_and_checkpoints	29842	Poultry	d__Bacteria;	p__Firmicutes	c__Clostridia	o__Tissierellales	f__Peptoniphilaceae	g__Neofamilia
2880228	865861.AZSU01000007_gene1080	1.44e-266	748	COG0465@1|root,COG0465@2|Bacteria,1TPTV@1239|Firmicutes,247WQ@186801|Clostridia,36DIC@31979|Clostridiaceae	186801|Clostridia	O	Acts as a processive, ATP-dependent zinc metallopeptidase for both cytoplasmic and membrane proteins. Plays a role in the quality control of integral membrane proteins	ftsH	-	-	ko:K03798	-	M00742	-	-	ko00000,ko00002,ko01000,ko01002,ko03110	-	-	-	AAA,FtsH_ext,Peptidase_M41	bin.841	ftsH	sporulation_onset_and_checkpoints	29842	Poultry	d__Bacteria;	p__Firmicutes	c__Clostridia	o__Tissierellales	f__Peptoniphilaceae	g__Neofamilia
2880705	1128398.Curi_c20580	1.09e-59	199	COG2177@1|root,COG2177@2|Bacteria,1TPND@1239|Firmicutes,24AA6@186801|Clostridia,268YA@186813|unclassified Clostridiales	186801|Clostridia	D	Part of the ABC transporter FtsEX involved in asymmetric cellular division facilitating the initiation of sporulation	ftsX	-	-	ko:K09811	ko02010,map02010	M00256	-	-	ko00000,ko00001,ko00002,ko02000,ko03036	3.A.1.140	-	-	FtsX	bin.841	ftsX	sporulation_onset_and_checkpoints	29842	Poultry	d__Bacteria;	p__Firmicutes	c__Clostridia	o__Tissierellales	f__Peptoniphilaceae	g__Neofamilia
2880110	1354300.AUQY01000002_gene731	9.22e-130	387	COG0552@1|root,COG0552@2|Bacteria,1TPRI@1239|Firmicutes,247JD@186801|Clostridia,22GEV@1570339|Peptoniphilaceae	186801|Clostridia	U	Involved in targeting and insertion of nascent membrane proteins into the cytoplasmic membrane. Acts as a receptor for the complex formed by the signal recognition particle (SRP) and the ribosome-nascent chain (RNC)	ftsY	-	-	ko:K03110	ko02024,ko03060,ko03070,map02024,map03060,map03070	M00335	-	-	ko00000,ko00001,ko00002,ko02044	3.A.5.1,3.A.5.2,3.A.5.7	-	-	SRP54,SRP54_N	bin.841	ftsY	sporulation_onset_and_checkpoints	29842	Poultry	d__Bacteria;	p__Firmicutes	c__Clostridia	o__Tissierellales	f__Peptoniphilaceae	g__Neofamilia
2880974	596330.HMPREF0628_0428	9.48e-163	467	COG0206@1|root,COG0206@2|Bacteria,1TP6W@1239|Firmicutes,247Z5@186801|Clostridia,22GA9@1570339|Peptoniphilaceae	186801|Clostridia	D	Essential cell division protein that forms a contractile ring structure (Z ring) at the future cell division site. The regulation of the ring assembly controls the timing and the location of cell division. One of the functions of the FtsZ ring is to recruit other cell division proteins to the septum to produce a new cell wall between the dividing cells. Binds GTP and shows GTPase activity	ftsZ	-	-	ko:K03531	ko04112,map04112	-	-	-	ko00000,ko00001,ko02048,ko03036,ko04812	-	-	-	FtsZ_C,Tubulin	bin.841	ftsZ	sporulation_onset_and_checkpoints	29842	Poultry	d__Bacteria;	p__Firmicutes	c__Clostridia	o__Tissierellales	f__Peptoniphilaceae	g__Neofamilia
2879939	1111134.HMPREF1253_0900	1.41e-60	201	COG1847@1|root,COG1847@2|Bacteria,1V3IN@1239|Firmicutes,249EA@186801|Clostridia,22HG4@1570339|Peptoniphilaceae	186801|Clostridia	S	R3H domain protein	jag	-	-	ko:K06346	-	-	-	-	ko00000	-	-	-	Jag_N,KH_4,R3H	bin.841	jag	sporulation_onset_and_checkpoints	29842	Poultry	d__Bacteria;	p__Firmicutes	c__Clostridia	o__Tissierellales	f__Peptoniphilaceae	g__Neofamilia
2880001	997350.HMPREF9129_1273	3.77e-187	533	COG0536@1|root,COG0536@2|Bacteria,1TPX7@1239|Firmicutes,247SP@186801|Clostridia,22G7A@1570339|Peptoniphilaceae	186801|Clostridia	S	An essential GTPase which binds GTP, GDP and possibly (p)ppGpp with moderate affinity, with high nucleotide exchange rates and a fairly low GTP hydrolysis rate. Plays a role in control of the cell cycle, stress response, ribosome biogenesis and in those bacteria that undergo differentiation, in morphogenesis control	obg	-	-	ko:K03979	-	-	-	-	ko00000,ko01000,ko03009	-	-	-	DUF1967,GTP1_OBG,MMR_HSR1	bin.841	obg	sporulation_onset_and_checkpoints	29842	Poultry	d__Bacteria;	p__Firmicutes	c__Clostridia	o__Tissierellales	f__Peptoniphilaceae	g__Neofamilia
2879961	1347392.CCEZ01000009_gene2355	8.17e-90	274	COG1774@1|root,COG1774@2|Bacteria,1TP1V@1239|Firmicutes,247Q6@186801|Clostridia,36EJN@31979|Clostridiaceae	186801|Clostridia	S	PSP1 domain protein	yaaT	-	-	-	-	-	-	-	-	-	-	-	PSP1	bin.841	yaaT	sporulation_onset_and_checkpoints	29842	Poultry	d__Bacteria;	p__Firmicutes	c__Clostridia	o__Tissierellales	f__Peptoniphilaceae	g__Neofamilia
2881091	1354300.AUQY01000005_gene341	1.76e-94	285	COG1192@1|root,COG1192@2|Bacteria,1TP8S@1239|Firmicutes,2488C@186801|Clostridia,22GCG@1570339|Peptoniphilaceae	186801|Clostridia	D	CobQ CobB MinD ParA nucleotide binding domain protein	soj	-	-	ko:K03496	-	-	-	-	ko00000,ko03036,ko04812	-	-	-	AAA_31	bin.841	soj	spo0a_regulon	29842	Poultry	d__Bacteria;	p__Firmicutes	c__Clostridia	o__Tissierellales	f__Peptoniphilaceae	g__Neofamilia
2881092	1095770.CAHE01000077_gene1225	6.02e-79	247	COG1475@1|root,COG1475@2|Bacteria,1TQ2B@1239|Firmicutes,249VV@186801|Clostridia,22GHR@1570339|Peptoniphilaceae	186801|Clostridia	K	Belongs to the ParB family	spo0J	-	-	ko:K03497	-	-	-	-	ko00000,ko03000,ko03036,ko04812	-	-	-	ParBc	bin.841	parB	spo0a_regulon	29842	Poultry	d__Bacteria;	p__Firmicutes	c__Clostridia	o__Tissierellales	f__Peptoniphilaceae	g__Neofamilia
2880333	445971.ANASTE_01129	5.66e-65	205	COG1595@1|root,COG1595@2|Bacteria,1V4B8@1239|Firmicutes,24KEK@186801|Clostridia,25X2P@186806|Eubacteriaceae	186801|Clostridia	K	COG COG1595 DNA-directed RNA polymerase specialized sigma subunit, sigma24 homolog	sigK_1	-	-	ko:K03088	-	-	-	-	ko00000,ko03021	-	-	-	Sigma70_r2,Sigma70_r4_2	bin.841	sigK	sigE_regulon	29842	Poultry	d__Bacteria;	p__Firmicutes	c__Clostridia	o__Tissierellales	f__Peptoniphilaceae	g__Neofamilia
2879636	865861.AZSU01000008_gene651	2.83e-136	403	COG0772@1|root,COG0772@2|Bacteria,1TQ82@1239|Firmicutes,248QS@186801|Clostridia,36DWX@31979|Clostridiaceae	186801|Clostridia	D	Belongs to the SEDS family	ftsW	-	-	ko:K03588	ko04112,map04112	-	-	-	ko00000,ko00001,ko02000,ko03036	2.A.103.1	-	-	FHA,FTSW_RODA_SPOVE	bin.841	ftsW	sigE_regulon	29842	Poultry	d__Bacteria;	p__Firmicutes	c__Clostridia	o__Tissierellales	f__Peptoniphilaceae	g__Neofamilia
2880714	386415.NT01CX_0822	6.02e-09	55.1	2DRM3@1|root,33C8V@2|Bacteria,1VKUE@1239|Firmicutes,24RNH@186801|Clostridia,36MY1@31979|Clostridiaceae	186801|Clostridia	S	Sigma-K factor processing regulatory protein bofa	bofA	-	-	ko:K06317	-	-	-	-	ko00000	-	-	-	BofA	bin.841	bofA	sigE_regulon	29842	Poultry	d__Bacteria;	p__Firmicutes	c__Clostridia	o__Tissierellales	f__Peptoniphilaceae	g__Neofamilia
2879625	865861.AZSU01000006_gene1196	2.62e-100	298	COG0745@1|root,COG0745@2|Bacteria,1TPQG@1239|Firmicutes,248Z4@186801|Clostridia,36W97@31979|Clostridiaceae	186801|Clostridia	T	PFAM response regulator receiver	walR	-	-	ko:K07658,ko:K07668	ko02020,map02020	M00434,M00459	-	-	ko00000,ko00001,ko00002,ko02022	-	-	-	Response_reg,Trans_reg_C	bin.841	alr	sigE_regulon	29842	Poultry	d__Bacteria;	p__Firmicutes	c__Clostridia	o__Tissierellales	f__Peptoniphilaceae	g__Neofamilia
2880703	865861.AZSU01000001_gene197	6.84e-116	350	COG0793@1|root,COG0793@2|Bacteria,1TPBI@1239|Firmicutes,248HZ@186801|Clostridia,36DGU@31979|Clostridiaceae	186801|Clostridia	M	Belongs to the peptidase S41A family	ctpA	-	3.4.21.102	ko:K03797	-	-	-	-	ko00000,ko01000,ko01002	-	-	-	PDZ_2,Peptidase_S41	bin.841	ctpB	sigE_regulon	29842	Poultry	d__Bacteria;	p__Firmicutes	c__Clostridia	o__Tissierellales	f__Peptoniphilaceae	g__Neofamilia
2880042	875454.BAEW01000005_gene976	1.48e-101	317	COG1686@1|root,COG1686@2|Bacteria,1TQN0@1239|Firmicutes,249B3@186801|Clostridia,22GZB@1570339|Peptoniphilaceae	186801|Clostridia	M	Belongs to the peptidase S11 family	dacF	-	3.4.16.4	ko:K07258	ko00550,ko01100,map00550,map01100	-	-	-	ko00000,ko00001,ko01000,ko01002,ko01011	-	-	-	PBP5_C,Peptidase_S11	bin.841	dacF	sigF_regulon	29842	Poultry	d__Bacteria;	p__Firmicutes	c__Clostridia	o__Tissierellales	f__Peptoniphilaceae	g__Neofamilia
2880043	994573.T472_0213025	1.45e-135	390	COG0648@1|root,COG0648@2|Bacteria,1TP1D@1239|Firmicutes,2499E@186801|Clostridia,36F6F@31979|Clostridiaceae	186801|Clostridia	L	Endonuclease IV plays a role in DNA repair. It cleaves phosphodiester bonds at apurinic or apyrimidinic sites (AP sites) to produce new 5'-ends that are base-free deoxyribose 5-phosphate residues. It preferentially attacks modified AP sites created by bleomycin and neocarzinostatin	nfo	-	3.1.21.2	ko:K01151	ko03410,map03410	-	-	-	ko00000,ko00001,ko01000,ko03400	-	-	-	AP_endonuc_2	bin.841	nfo	sigG_regulon	29842	Poultry	d__Bacteria;	p__Firmicutes	c__Clostridia	o__Tissierellales	f__Peptoniphilaceae	g__Neofamilia
2880599	650150.ERH_1084	5.6e-257	716	COG1129@1|root,COG1129@2|Bacteria,1TP6I@1239|Firmicutes,3VUVP@526524|Erysipelotrichia	526524|Erysipelotrichia	G	ATPases associated with a variety of cellular activities	mglA	-	3.6.3.17	ko:K10542	ko02010,map02010	M00214	-	-	ko00000,ko00001,ko00002,ko01000,ko02000	3.A.1.2.3	-	-	ABC_tran	bin.841	mglA / sspA	sigG_regulon	29842	Poultry	d__Bacteria;	p__Firmicutes	c__Clostridia	o__Tissierellales	f__Peptoniphilaceae	g__Neofamilia
2879988	575609.HMPREF0629_00877	3.17e-160	474	COG3858@1|root,COG3858@2|Bacteria,1TQK2@1239|Firmicutes,247YF@186801|Clostridia	186801|Clostridia	M	family 18	ydhD	-	-	-	-	-	-	-	-	-	-	-	CW_binding_2,Cu_amine_oxidN1,Glyco_hydro_18,SH3_3	bin.841	ydhD	spore_coat	29842	Poultry	d__Bacteria;	p__Firmicutes	c__Clostridia	o__Tissierellales	f__Peptoniphilaceae	g__Neofamilia
2880968	865861.AZSU01000003_gene1944	3.86e-198	586	COG0768@1|root,COG0768@2|Bacteria,1TP93@1239|Firmicutes,248KB@186801|Clostridia,36DJT@31979|Clostridiaceae	186801|Clostridia	M	stage V sporulation protein D	spoVD	-	3.4.16.4	ko:K03587,ko:K08384	ko00550,ko01501,map00550,map01501	-	-	-	ko00000,ko00001,ko01000,ko01011,ko03036	-	-	-	PASTA,PBP_dimer,Transpeptidase	bin.841	spoVD	spore_cortex	29842	Poultry	d__Bacteria;	p__Firmicutes	c__Clostridia	o__Tissierellales	f__Peptoniphilaceae	g__Neofamilia
2880850	879308.HMPREF9130_1874	1.69e-33	115	COG1278@1|root,COG1278@2|Bacteria,1VEE0@1239|Firmicutes,24QJE@186801|Clostridia,22HTG@1570339|Peptoniphilaceae	186801|Clostridia	K	'Cold-shock' DNA-binding domain	cspA	-	-	ko:K03704	-	-	-	-	ko00000,ko03000	-	-	-	CSD	bin.841	CSD	germination	29842	Poultry	d__Bacteria;	p__Firmicutes	c__Clostridia	o__Tissierellales	f__Peptoniphilaceae	g__Neofamilia
2880964	1391646.AVSU01000092_gene404	1.91e-87	266	COG0682@1|root,COG0682@2|Bacteria,1TPAK@1239|Firmicutes,24APG@186801|Clostridia,25QZI@186804|Peptostreptococcaceae	186801|Clostridia	M	Transfers the N-acyl diglyceride group on what will become the N-terminal cysteine of membrane lipoproteins	lgt	-	-	ko:K13292	-	-	-	-	ko00000,ko01000	-	-	-	LGT	bin.841	lgt	germination	29842	Poultry	d__Bacteria;	p__Firmicutes	c__Clostridia	o__Tissierellales	f__Peptoniphilaceae	g__Neofamilia
2887940	397288.C806_01052	9.96e-159	448	COG2201@1|root,COG2201@2|Bacteria,1VQS3@1239|Firmicutes,25E3X@186801|Clostridia,27JAV@186928|unclassified Lachnospiraceae	186801|Clostridia	K	May play the central regulatory role in sporulation. It may be an element of the effector pathway responsible for the activation of sporulation genes in response to nutritional stress. Spo0A may act in concert with spo0H (a sigma factor) to control the expression of some genes that are critical to the sporulation process	spo0A	-	-	ko:K03413,ko:K07699	ko02020,ko02024,ko02030,map02020,map02024,map02030	M00485,M00506	-	-	ko00000,ko00001,ko00002,ko02022,ko02035	-	-	-	Response_reg,Spo0A_C	bin.832	spo0A	sporulation_onset_and_checkpoints	29845	Poultry	d__Bacteria;	p__Firmicutes	c__Clostridia	o__Lachnospirales	f__Lachnospiraceae	g__RUG115
2890102	180332.JTGN01000001_gene5062	7.89e-75	230	COG1595@1|root,COG1595@2|Bacteria,1TP55@1239|Firmicutes,249VX@186801|Clostridia	186801|Clostridia	K	Belongs to the sigma-70 factor family	sigH	-	-	ko:K03091	-	-	-	-	ko00000,ko03021	-	-	-	GerE,Sigma70_r2,Sigma70_r4_2	bin.832	sigH	sporulation_onset_and_checkpoints	29845	Poultry	d__Bacteria;	p__Firmicutes	c__Clostridia	o__Lachnospirales	f__Lachnospiraceae	g__RUG115
2887736	1469948.JPNB01000002_gene3531	1.74e-116	343	COG2208@1|root,COG2208@2|Bacteria,1TQ92@1239|Firmicutes,247XG@186801|Clostridia,36DVK@31979|Clostridiaceae	186801|Clostridia	KT	stage II sporulation protein E	spoIIE	-	3.1.3.16	ko:K06382	-	-	-	-	ko00000,ko01000	-	-	-	SpoIIE	bin.832	spoIIE	sporulation_onset_and_checkpoints	29845	Poultry	d__Bacteria;	p__Firmicutes	c__Clostridia	o__Lachnospirales	f__Lachnospiraceae	g__RUG115
2887848	1235802.C823_03151	0	1773	COG0433@1|root,COG1674@1|root,COG1716@1|root,COG0433@2|Bacteria,COG1674@2|Bacteria,COG1716@2|Bacteria,1TRA4@1239|Firmicutes,249Z1@186801|Clostridia,25V6X@186806|Eubacteriaceae	186801|Clostridia	D	Type VII secretion protein EssC	essC	-	-	ko:K03466	-	-	-	-	ko00000,ko03036	3.A.12	-	-	FHA,FtsK_SpoIIIE	bin.832	spoIIIE	sporulation_onset_and_checkpoints	29845	Poultry	d__Bacteria;	p__Firmicutes	c__Clostridia	o__Lachnospirales	f__Lachnospiraceae	g__RUG115
2888646	622312.ROSEINA2194_03231	4.04e-159	461	COG0706@1|root,COG0706@2|Bacteria,1TQ0J@1239|Firmicutes,247V9@186801|Clostridia	186801|Clostridia	U	Membrane protein insertase, YidC Oxa1 family	yidC	-	-	ko:K03217	ko02024,ko03060,ko03070,map02024,map03060,map03070	M00335	-	-	ko00000,ko00001,ko00002,ko02044,ko03029	2.A.9	-	-	60KD_IMP	bin.832	spoIIIJ	sporulation_onset_and_checkpoints	29845	Poultry	d__Bacteria;	p__Firmicutes	c__Clostridia	o__Lachnospirales	f__Lachnospiraceae	g__RUG115
2888332	397288.C806_01943	1.4e-98	290	COG0193@1|root,COG0193@2|Bacteria,1V3NB@1239|Firmicutes,24HMC@186801|Clostridia,27MET@186928|unclassified Lachnospiraceae	186801|Clostridia	J	The natural substrate for this enzyme may be peptidyl- tRNAs which drop off the ribosome during protein synthesis	pth	-	3.1.1.29	ko:K01056	-	-	-	-	ko00000,ko01000,ko03012	-	-	-	Pept_tRNA_hydro	bin.832	pth	sporulation_onset_and_checkpoints	29845	Poultry	d__Bacteria;	p__Firmicutes	c__Clostridia	o__Lachnospirales	f__Lachnospiraceae	g__RUG115
2888330	1235790.C805_03053	1.91e-46	150	COG2088@1|root,COG2088@2|Bacteria,1V9ZG@1239|Firmicutes,24MVQ@186801|Clostridia,25WUP@186806|Eubacteriaceae	186801|Clostridia	D	Could be involved in septation	spoVG	-	-	ko:K06412	-	-	-	-	ko00000	-	-	-	SpoVG	bin.832	spoVG	sporulation_onset_and_checkpoints	29845	Poultry	d__Bacteria;	p__Firmicutes	c__Clostridia	o__Lachnospirales	f__Lachnospiraceae	g__RUG115
2887268	622312.ROSEINA2194_01240	4.44e-96	290	COG1589@1|root,COG1589@2|Bacteria,1V34X@1239|Firmicutes,248RF@186801|Clostridia	186801|Clostridia	M	COG1589 Cell division septal protein	-	-	-	ko:K03589	ko04112,map04112	-	-	-	ko00000,ko00001,ko03036	-	-	-	FtsQ,POTRA_1	bin.832	divIB	sporulation_onset_and_checkpoints	29845	Poultry	d__Bacteria;	p__Firmicutes	c__Clostridia	o__Lachnospirales	f__Lachnospiraceae	g__RUG115
2888168	622312.ROSEINA2194_00036	0	904	COG0849@1|root,COG0849@2|Bacteria,1TP1Z@1239|Firmicutes,249Y7@186801|Clostridia	186801|Clostridia	D	cell division protein FtsA	ftsA	-	-	-	-	-	-	-	-	-	-	-	FtsA,MreB_Mbl	bin.832	ftsA	sporulation_onset_and_checkpoints	29845	Poultry	d__Bacteria;	p__Firmicutes	c__Clostridia	o__Lachnospirales	f__Lachnospiraceae	g__RUG115
2888547	622312.ROSEINA2194_01581	3.72e-127	365	COG2884@1|root,COG2884@2|Bacteria,1TP58@1239|Firmicutes,248HW@186801|Clostridia	186801|Clostridia	D	cell division ATP-binding protein FtsE	ftsE	-	-	ko:K09812	ko02010,map02010	M00256	-	-	ko00000,ko00001,ko00002,ko02000,ko03036	3.A.1.140	-	-	ABC_tran	bin.832	ftsE	sporulation_onset_and_checkpoints	29845	Poultry	d__Bacteria;	p__Firmicutes	c__Clostridia	o__Lachnospirales	f__Lachnospiraceae	g__RUG115
2887739	1469948.JPNB01000002_gene3534	0	1068	COG0465@1|root,COG0465@2|Bacteria,1TPTV@1239|Firmicutes,247WQ@186801|Clostridia,36DIC@31979|Clostridiaceae	186801|Clostridia	O	Acts as a processive, ATP-dependent zinc metallopeptidase for both cytoplasmic and membrane proteins. Plays a role in the quality control of integral membrane proteins	ftsH	-	-	ko:K03798	-	M00742	-	-	ko00000,ko00002,ko01000,ko01002,ko03110	-	-	-	AAA,FtsH_ext,Peptidase_M41	bin.832	ftsH	sporulation_onset_and_checkpoints	29845	Poultry	d__Bacteria;	p__Firmicutes	c__Clostridia	o__Lachnospirales	f__Lachnospiraceae	g__RUG115
2888548	622312.ROSEINA2194_01582	2.93e-150	430	COG2177@1|root,COG2177@2|Bacteria,1TPND@1239|Firmicutes,24AA6@186801|Clostridia	186801|Clostridia	D	Part of the ABC transporter FtsEX involved in asymmetric cellular division facilitating the initiation of sporulation	ftsX	-	-	ko:K09811	ko02010,map02010	M00256	-	-	ko00000,ko00001,ko00002,ko02000,ko03036	3.A.1.140	-	-	FtsX	bin.832	ftsX	sporulation_onset_and_checkpoints	29845	Poultry	d__Bacteria;	p__Firmicutes	c__Clostridia	o__Lachnospirales	f__Lachnospiraceae	g__RUG115
2888151	397288.C806_01199	1.81e-184	518	COG0552@1|root,COG0552@2|Bacteria,1TPRI@1239|Firmicutes,247JD@186801|Clostridia,27IAC@186928|unclassified Lachnospiraceae	186801|Clostridia	U	Involved in targeting and insertion of nascent membrane proteins into the cytoplasmic membrane. Acts as a receptor for the complex formed by the signal recognition particle (SRP) and the ribosome-nascent chain (RNC)	ftsY	-	-	ko:K03110	ko02024,ko03060,ko03070,map02024,map03060,map03070	M00335	-	-	ko00000,ko00001,ko00002,ko02044	3.A.5.1,3.A.5.2,3.A.5.7	-	-	SRP54,SRP54_N	bin.832	ftsY	sporulation_onset_and_checkpoints	29845	Poultry	d__Bacteria;	p__Firmicutes	c__Clostridia	o__Lachnospirales	f__Lachnospiraceae	g__RUG115
2887269	585394.RHOM_09175	2.18e-192	543	COG0206@1|root,COG0206@2|Bacteria,1TP6W@1239|Firmicutes,247Z5@186801|Clostridia	186801|Clostridia	D	Essential cell division protein that forms a contractile ring structure (Z ring) at the future cell division site. The regulation of the ring assembly controls the timing and the location of cell division. One of the functions of the FtsZ ring is to recruit other cell division proteins to the septum to produce a new cell wall between the dividing cells. Binds GTP and shows GTPase activity	ftsZ	-	-	ko:K03531	ko04112,map04112	-	-	-	ko00000,ko00001,ko02048,ko03036,ko04812	-	-	-	FtsZ_C,Tubulin	bin.832	ftsZ	sporulation_onset_and_checkpoints	29845	Poultry	d__Bacteria;	p__Firmicutes	c__Clostridia	o__Lachnospirales	f__Lachnospiraceae	g__RUG115
2888645	1235802.C823_01380	1.85e-111	324	COG1847@1|root,COG1847@2|Bacteria,1V3IN@1239|Firmicutes,249EA@186801|Clostridia,25UVE@186806|Eubacteriaceae	186801|Clostridia	S	R3H domain protein	jag	-	-	ko:K06346	-	-	-	-	ko00000	-	-	-	Jag_N,KH_4,R3H	bin.832	jag	sporulation_onset_and_checkpoints	29845	Poultry	d__Bacteria;	p__Firmicutes	c__Clostridia	o__Lachnospirales	f__Lachnospiraceae	g__RUG115
2889154	1235790.C805_01849	6.17e-95	283	COG0850@1|root,COG0850@2|Bacteria,1VAPC@1239|Firmicutes,24MV1@186801|Clostridia,25WSB@186806|Eubacteriaceae	186801|Clostridia	D	Cell division inhibitor that blocks the formation of polar Z ring septums. Rapidly oscillates between the poles of the cell to destabilize FtsZ filaments that have formed before they mature into polar Z rings. Prevents FtsZ polymerization	minC	-	-	ko:K03610	-	-	-	-	ko00000,ko03036,ko04812	-	-	-	MinC_C	bin.832	minC	sporulation_onset_and_checkpoints	29845	Poultry	d__Bacteria;	p__Firmicutes	c__Clostridia	o__Lachnospirales	f__Lachnospiraceae	g__RUG115
2889153	1235790.C805_01850	6.25e-158	446	COG2894@1|root,COG2894@2|Bacteria,1TP6P@1239|Firmicutes,249BB@186801|Clostridia,25VVP@186806|Eubacteriaceae	186801|Clostridia	D	Belongs to the ParA family	minD	-	-	ko:K03609	-	-	-	-	ko00000,ko03036,ko04812	-	-	-	AAA_31,CbiA	bin.832	minD	sporulation_onset_and_checkpoints	29845	Poultry	d__Bacteria;	p__Firmicutes	c__Clostridia	o__Lachnospirales	f__Lachnospiraceae	g__RUG115
2889630	397288.C806_02399	8.53e-243	674	COG0536@1|root,COG0536@2|Bacteria,1TPX7@1239|Firmicutes,247SP@186801|Clostridia,27I6Y@186928|unclassified Lachnospiraceae	186801|Clostridia	S	An essential GTPase which binds GTP, GDP and possibly (p)ppGpp with moderate affinity, with high nucleotide exchange rates and a fairly low GTP hydrolysis rate. Plays a role in control of the cell cycle, stress response, ribosome biogenesis and in those bacteria that undergo differentiation, in morphogenesis control	obg	-	-	ko:K03979	-	-	-	-	ko00000,ko01000,ko03009	-	-	-	DUF1967,GTP1_OBG,MMR_HSR1	bin.832	obg	sporulation_onset_and_checkpoints	29845	Poultry	d__Bacteria;	p__Firmicutes	c__Clostridia	o__Lachnospirales	f__Lachnospiraceae	g__RUG115
2888621	622312.ROSEINA2194_04327	8.57e-171	482	COG1774@1|root,COG1774@2|Bacteria,1TP1V@1239|Firmicutes,247Q6@186801|Clostridia	186801|Clostridia	K	domain protein	yaaT	-	-	-	-	-	-	-	-	-	-	-	PSP1	bin.832	yaaT	sporulation_onset_and_checkpoints	29845	Poultry	d__Bacteria;	p__Firmicutes	c__Clostridia	o__Lachnospirales	f__Lachnospiraceae	g__RUG115
2887271	397290.C810_02227	5.2e-137	392	COG1191@1|root,COG1191@2|Bacteria,1TP3T@1239|Firmicutes,24A4T@186801|Clostridia,27JF6@186928|unclassified Lachnospiraceae	186801|Clostridia	K	Sigma factors are initiation factors that promote the attachment of RNA polymerase to specific initiation sites and are then released	sigE	-	-	ko:K03091	-	-	-	-	ko00000,ko03021	-	-	-	Sigma70_r2,Sigma70_r4	bin.832	sigE	spo0a_regulon	29845	Poultry	d__Bacteria;	p__Firmicutes	c__Clostridia	o__Lachnospirales	f__Lachnospiraceae	g__RUG115
2889010	658086.HMPREF0994_05969	1.32e-98	295	COG1191@1|root,COG1191@2|Bacteria,1TP3Q@1239|Firmicutes,2487Z@186801|Clostridia,27JED@186928|unclassified Lachnospiraceae	186801|Clostridia	K	Sigma factors are initiation factors that promote the attachment of RNA polymerase to specific initiation sites and are then released	sigF	-	-	ko:K03091	-	-	-	-	ko00000,ko03021	-	-	-	Sigma70_r2,Sigma70_r3,Sigma70_r4	bin.832	sigF	spo0a_regulon	29845	Poultry	d__Bacteria;	p__Firmicutes	c__Clostridia	o__Lachnospirales	f__Lachnospiraceae	g__RUG115
2887276	397290.C810_02229	1.75e-153	435	COG1191@1|root,COG1191@2|Bacteria,1TPDD@1239|Firmicutes,24A1H@186801|Clostridia,27IGR@186928|unclassified Lachnospiraceae	186801|Clostridia	K	Sigma factors are initiation factors that promote the attachment of RNA polymerase to specific initiation sites and are then released	sigG	-	-	ko:K03091	-	-	-	-	ko00000,ko03021	-	-	-	Sigma70_r2,Sigma70_r3,Sigma70_r4	bin.832	sigG	spo0a_regulon	29845	Poultry	d__Bacteria;	p__Firmicutes	c__Clostridia	o__Lachnospirales	f__Lachnospiraceae	g__RUG115
2889012	1235802.C823_01982	3.56e-49	158	COG1366@1|root,COG1366@2|Bacteria,1VENG@1239|Firmicutes,24R0X@186801|Clostridia,25XEZ@186806|Eubacteriaceae	186801|Clostridia	T	COG1366 Anti-anti-sigma regulatory factor (antagonist of anti-sigma factor)	spoIIAA	-	-	ko:K06378	-	-	-	-	ko00000	-	-	-	STAS	bin.832	spoIIAA	spo0a_regulon	29845	Poultry	d__Bacteria;	p__Firmicutes	c__Clostridia	o__Lachnospirales	f__Lachnospiraceae	g__RUG115
2889011	1235790.C805_02836	1.17e-65	203	COG2172@1|root,COG2172@2|Bacteria,1V6V2@1239|Firmicutes,24JPT@186801|Clostridia,25WSM@186806|Eubacteriaceae	186801|Clostridia	F	Binds to sigma F and blocks its ability to form an RNA polymerase holoenzyme (E-sigma F). Phosphorylates SpoIIAA on a serine residue. This phosphorylation may enable SpoIIAA to act as an anti-anti-sigma factor that counteracts SpoIIAB and thus releases sigma F from inhibition	spoIIAB	-	2.7.11.1	ko:K06379	-	-	-	-	ko00000,ko01000	-	-	-	HATPase_c_2	bin.832	spoIIAB	spo0a_regulon	29845	Poultry	d__Bacteria;	p__Firmicutes	c__Clostridia	o__Lachnospirales	f__Lachnospiraceae	g__RUG115
2887270	397288.C806_02431	6.26e-41	148	29ECG@1|root,301AF@2|Bacteria,1UY4W@1239|Firmicutes,24HI3@186801|Clostridia,27MVN@186928|unclassified Lachnospiraceae	186801|Clostridia	M	Sporulation factor SpoIIGA	spoIIGA	-	-	ko:K06383	-	-	-	-	ko00000,ko01000,ko01002	-	-	-	Peptidase_U4	bin.832	spoIIGA	spo0a_regulon	29845	Poultry	d__Bacteria;	p__Firmicutes	c__Clostridia	o__Lachnospirales	f__Lachnospiraceae	g__RUG115
2888639	1235790.C805_03503	4.71e-149	423	COG1192@1|root,COG1192@2|Bacteria,1TP8S@1239|Firmicutes,2488C@186801|Clostridia,25URC@186806|Eubacteriaceae	186801|Clostridia	D	CobQ CobB MinD ParA nucleotide binding domain	soj	-	-	ko:K03496	-	-	-	-	ko00000,ko03036,ko04812	-	-	-	AAA_31	bin.832	soj	spo0a_regulon	29845	Poultry	d__Bacteria;	p__Firmicutes	c__Clostridia	o__Lachnospirales	f__Lachnospiraceae	g__RUG115
2888638	585394.RHOM_16865	3.94e-143	412	COG1475@1|root,COG1475@2|Bacteria,1TQ2B@1239|Firmicutes,249VV@186801|Clostridia	186801|Clostridia	K	Belongs to the ParB family	spo0J	-	-	ko:K03497	-	-	-	-	ko00000,ko03000,ko03036,ko04812	-	-	-	ParBc	bin.832	parB	spo0a_regulon	29845	Poultry	d__Bacteria;	p__Firmicutes	c__Clostridia	o__Lachnospirales	f__Lachnospiraceae	g__RUG115
2886991	397288.C806_00605	1.36e-68	223	COG2385@1|root,COG2385@2|Bacteria,1TQSI@1239|Firmicutes,249H0@186801|Clostridia,27IM0@186928|unclassified Lachnospiraceae	186801|Clostridia	D	Stage II sporulation protein	spoIID	-	-	ko:K06381	-	-	-	-	ko00000	-	-	-	SpoIID	bin.832	spoIID	Engulfment	29845	Poultry	d__Bacteria;	p__Firmicutes	c__Clostridia	o__Lachnospirales	f__Lachnospiraceae	g__RUG115
2888046	585394.RHOM_05650	4.07e-120	364	COG0860@1|root,COG0860@2|Bacteria,1TSFS@1239|Firmicutes,2488U@186801|Clostridia	186801|Clostridia	M	stage II sporulation protein P	spoIIP	-	-	ko:K06385	-	-	-	-	ko00000	-	-	-	SpoIIP	bin.832	spoIIP	Engulfment	29845	Poultry	d__Bacteria;	p__Firmicutes	c__Clostridia	o__Lachnospirales	f__Lachnospiraceae	g__RUG115
2887980	585394.RHOM_09105	1.53e-117	349	COG3854@1|root,COG3854@2|Bacteria,1TQ23@1239|Firmicutes,248S2@186801|Clostridia	186801|Clostridia	S	stage III sporulation protein AA	spoIIIAA	-	-	ko:K06390	-	-	-	-	ko00000	-	-	-	T2SSE	bin.832	spoIIIAA	Engulfment	29845	Poultry	d__Bacteria;	p__Firmicutes	c__Clostridia	o__Lachnospirales	f__Lachnospiraceae	g__RUG115
2887978	1235790.C805_03773	3.19e-33	115	2E555@1|root,32ZY3@2|Bacteria,1VEM4@1239|Firmicutes,24QNR@186801|Clostridia,25X7M@186806|Eubacteriaceae	186801|Clostridia	S	Stage III sporulation protein AC	spoIIIAC	-	-	ko:K06392	-	-	-	-	ko00000	-	-	-	SpoIIIAC	bin.832	spoIIIAC	Engulfment	29845	Poultry	d__Bacteria;	p__Firmicutes	c__Clostridia	o__Lachnospirales	f__Lachnospiraceae	g__RUG115
2887977	585394.RHOM_09090	8.9e-44	146	2CPUI@1|root,32SJW@2|Bacteria,1VA9Y@1239|Firmicutes,24NK6@186801|Clostridia	186801|Clostridia	S	Stage III sporulation protein AD	spoIIIAD	-	-	ko:K06393	-	-	-	-	ko00000	-	-	-	SpoIIIAC	bin.832	spoiiiAD	Engulfment	29845	Poultry	d__Bacteria;	p__Firmicutes	c__Clostridia	o__Lachnospirales	f__Lachnospiraceae	g__RUG115
2887976	622312.ROSEINA2194_01224	1.96e-83	267	2C2CG@1|root,2Z7PW@2|Bacteria,1TQQ2@1239|Firmicutes,24AH2@186801|Clostridia	186801|Clostridia	S	stage III sporulation protein AE	spoIIIAE	-	-	ko:K06394	-	-	-	-	ko00000	-	-	-	Spore_III_AE	bin.832	spoIIIAE	Engulfment	29845	Poultry	d__Bacteria;	p__Firmicutes	c__Clostridia	o__Lachnospirales	f__Lachnospiraceae	g__RUG115
2887975	622312.ROSEINA2194_01223	3.71e-30	116	2DQHC@1|root,336UZ@2|Bacteria,1UR80@1239|Firmicutes,24TI2@186801|Clostridia	186801|Clostridia	S	Stage III sporulation protein AF (Spore_III_AF)	-	-	-	ko:K06395	-	-	-	-	ko00000	-	-	-	Spore_III_AF	bin.832	spoIIIAF	Engulfment	29845	Poultry	d__Bacteria;	p__Firmicutes	c__Clostridia	o__Lachnospirales	f__Lachnospiraceae	g__RUG115
2887974	1280698.AUJS01000001_gene3138	1.88e-39	141	2E6BB@1|root,330Z5@2|Bacteria,1VF3M@1239|Firmicutes,24RAX@186801|Clostridia,27VPX@189330|Dorea	186801|Clostridia	S	Stage III sporulation protein AG	spoIIIAG	-	-	ko:K06396	-	-	-	-	ko00000	-	-	-	-	bin.832	spoIIIAG	Engulfment	29845	Poultry	d__Bacteria;	p__Firmicutes	c__Clostridia	o__Lachnospirales	f__Lachnospiraceae	g__RUG115
2888964	1235790.C805_02026	2.98e-87	262	COG1191@1|root,COG1191@2|Bacteria,1TPJ5@1239|Firmicutes,247XH@186801|Clostridia,25WCT@186806|Eubacteriaceae	186801|Clostridia	K	Sigma factors are initiation factors that promote the attachment of RNA polymerase to specific initiation sites and are then released	sigK	-	-	ko:K03091	-	-	-	-	ko00000,ko03021	-	-	-	Sigma70_r2,Sigma70_r4	bin.832	sigK	sigE_regulon	29845	Poultry	d__Bacteria;	p__Firmicutes	c__Clostridia	o__Lachnospirales	f__Lachnospiraceae	g__RUG115
2889168	1235790.C805_01835	8.16e-216	616	COG2244@1|root,COG2244@2|Bacteria,1TNYX@1239|Firmicutes,2485G@186801|Clostridia,25VCU@186806|Eubacteriaceae	186801|Clostridia	S	Membrane protein involved in the export of O-antigen and teichoic acid	spoVB1	-	-	ko:K06409	-	-	-	-	ko00000,ko02000	2.A.66.2.14	-	-	Polysacc_synt,Polysacc_synt_C	bin.832	spoVB	sigE_regulon	29845	Poultry	d__Bacteria;	p__Firmicutes	c__Clostridia	o__Lachnospirales	f__Lachnospiraceae	g__RUG115
2889639	931626.Awo_c26050	0	1663	COG0464@1|root,COG0542@1|root,COG0464@2|Bacteria,COG0542@2|Bacteria,1TPQZ@1239|Firmicutes,24BQK@186801|Clostridia,25VYF@186806|Eubacteriaceae	186801|Clostridia	O	ATPase family associated with various cellular activities (AAA)	spoVK	-	-	-	-	-	-	-	-	-	-	-	AAA	bin.832	spoVK	sigE_regulon	29845	Poultry	d__Bacteria;	p__Firmicutes	c__Clostridia	o__Lachnospirales	f__Lachnospiraceae	g__RUG115
2887267	585394.RHOM_09185	2.1e-178	507	COG0772@1|root,COG0772@2|Bacteria,1TPT7@1239|Firmicutes,24894@186801|Clostridia	186801|Clostridia	D	Belongs to the SEDS family	ftsW	-	-	ko:K03588	ko04112,map04112	-	-	-	ko00000,ko00001,ko02000,ko03036	2.A.103.1	-	-	FTSW_RODA_SPOVE	bin.832	ftsW	sigE_regulon	29845	Poultry	d__Bacteria;	p__Firmicutes	c__Clostridia	o__Lachnospirales	f__Lachnospiraceae	g__RUG115
2889189	622312.ROSEINA2194_03813	4.41e-172	492	COG0787@1|root,COG0787@2|Bacteria,1TNYY@1239|Firmicutes,2480T@186801|Clostridia	186801|Clostridia	M	Catalyzes the interconversion of L-alanine and D- alanine. May also act on other amino acids	alr	-	5.1.1.1	ko:K01775	ko00473,ko01100,ko01502,map00473,map01100,map01502	-	R00401	RC00285	ko00000,ko00001,ko01000,ko01011	-	-	-	Ala_racemase_C,Ala_racemase_N	bin.832	alr	sigE_regulon	29845	Poultry	d__Bacteria;	p__Firmicutes	c__Clostridia	o__Lachnospirales	f__Lachnospiraceae	g__RUG115
2889562	1235792.C808_00409	4.96e-133	397	COG1686@1|root,COG1686@2|Bacteria,1TQ8M@1239|Firmicutes,2480S@186801|Clostridia,27JGV@186928|unclassified Lachnospiraceae	186801|Clostridia	M	Penicillin-binding protein 5, C-terminal domain	dacB2	-	3.4.16.4	ko:K07258	ko00550,ko01100,map00550,map01100	-	-	-	ko00000,ko00001,ko01000,ko01002,ko01011	-	-	-	PBP5_C,Peptidase_S11	bin.832	dacB	sigE_regulon	29845	Poultry	d__Bacteria;	p__Firmicutes	c__Clostridia	o__Lachnospirales	f__Lachnospiraceae	g__RUG115
2888592	585394.RHOM_16670	8.24e-90	268	COG2715@1|root,COG2715@2|Bacteria,1V1E2@1239|Firmicutes,249G0@186801|Clostridia	186801|Clostridia	S	membrane protein required for spore maturation	spmA	-	-	ko:K06373	-	-	-	-	ko00000	-	-	-	Gate	bin.832	spmA	sigE_regulon	29845	Poultry	d__Bacteria;	p__Firmicutes	c__Clostridia	o__Lachnospirales	f__Lachnospiraceae	g__RUG115
2888591	1235798.C817_05583	2.82e-76	232	COG0700@1|root,COG0700@2|Bacteria,1V45M@1239|Firmicutes,24HSJ@186801|Clostridia,27VJ3@189330|Dorea	186801|Clostridia	S	PFAM nucleoside recognition domain protein	spmB	-	-	ko:K06374	-	-	-	-	ko00000	-	-	-	Gate	bin.832	spmB	sigE_regulon	29845	Poultry	d__Bacteria;	p__Firmicutes	c__Clostridia	o__Lachnospirales	f__Lachnospiraceae	g__RUG115
2888181	622312.ROSEINA2194_03518	1.3e-25	97.4	COG1873@1|root,COG1873@2|Bacteria,1VEMT@1239|Firmicutes	1239|Firmicutes	S	sporulation protein, YlmC YmxH family	ylmC	-	-	-	-	-	-	-	-	-	-	-	PRC	bin.832	ylmC	sigE_regulon	29845	Poultry	d__Bacteria;	p__Firmicutes	c__Clostridia	o__Lachnospirales	f__Lachnospiraceae	g__RUG115
2887827	1469948.JPNB01000001_gene1350	8.49e-100	295	COG1971@1|root,COG1971@2|Bacteria,1V4BC@1239|Firmicutes,24KM0@186801|Clostridia,36DNX@31979|Clostridiaceae	186801|Clostridia	P	Probably functions as a manganese efflux pump	ytaF	-	-	-	-	-	-	-	-	-	-	-	Mntp	bin.832	ytaF	sigE_regulon	29845	Poultry	d__Bacteria;	p__Firmicutes	c__Clostridia	o__Lachnospirales	f__Lachnospiraceae	g__RUG115
2887807	1163671.JAGI01000002_gene1670	2.75e-158	454	COG0628@1|root,COG0628@2|Bacteria,1TS4S@1239|Firmicutes,248E5@186801|Clostridia,36FRI@31979|Clostridiaceae	186801|Clostridia	S	sporulation integral membrane protein YtvI	ytvI	-	-	-	-	-	-	-	-	-	-	-	AI-2E_transport	bin.832	ytvI	sigE_regulon	29845	Poultry	d__Bacteria;	p__Firmicutes	c__Clostridia	o__Lachnospirales	f__Lachnospiraceae	g__RUG115
2888550	397290.C810_04286	3.45e-150	440	COG0793@1|root,COG0793@2|Bacteria,1TPBI@1239|Firmicutes,248HZ@186801|Clostridia,27I74@186928|unclassified Lachnospiraceae	186801|Clostridia	M	tail specific protease	ctpA	-	3.4.21.102	ko:K03797	-	-	-	-	ko00000,ko01000,ko01002	-	-	-	PDZ_2,Peptidase_S41	bin.832	ctpB	sigE_regulon	29845	Poultry	d__Bacteria;	p__Firmicutes	c__Clostridia	o__Lachnospirales	f__Lachnospiraceae	g__RUG115
2890227	585394.RHOM_11775	6.81e-72	224	2AUKD@1|root,31K93@2|Bacteria,1V6PK@1239|Firmicutes,24J91@186801|Clostridia	186801|Clostridia	S	stage ii sporulation protein r	spoIIR	-	-	ko:K06387	-	-	-	-	ko00000	-	-	-	Spore_II_R	bin.832	spoIIR	sigF_regulon	29845	Poultry	d__Bacteria;	p__Firmicutes	c__Clostridia	o__Lachnospirales	f__Lachnospiraceae	g__RUG115
2887941	397290.C810_02135	1.42e-125	377	COG0750@1|root,COG0750@2|Bacteria,1TPIR@1239|Firmicutes,24AFA@186801|Clostridia,27UDK@186928|unclassified Lachnospiraceae	186801|Clostridia	M	SpoIVB peptidase S55	spoIVB	-	3.4.21.116	ko:K06399	-	-	-	-	ko00000,ko01000,ko01002	-	-	-	PDZ_2,Peptidase_S55	bin.832	spoIVB	sigF_regulon	29845	Poultry	d__Bacteria;	p__Firmicutes	c__Clostridia	o__Lachnospirales	f__Lachnospiraceae	g__RUG115
2888815	1235802.C823_01757	2.58e-101	296	COG2002@1|root,COG2002@2|Bacteria,1V02A@1239|Firmicutes,248XR@186801|Clostridia,25WA1@186806|Eubacteriaceae	186801|Clostridia	K	stage V sporulation protein T	spoVT	-	-	ko:K04769	-	-	-	-	ko00000,ko03000	-	-	-	MazE_antitoxin,SpoVT_C	bin.832	spoVT	sigF_regulon	29845	Poultry	d__Bacteria;	p__Firmicutes	c__Clostridia	o__Lachnospirales	f__Lachnospiraceae	g__RUG115
2889558	622312.ROSEINA2194_00492	8.64e-187	531	COG1686@1|root,COG1686@2|Bacteria,1TQN0@1239|Firmicutes,249B3@186801|Clostridia	186801|Clostridia	M	Belongs to the peptidase S11 family	dacF	-	3.4.16.4	ko:K07258	ko00550,ko01100,map00550,map01100	-	-	-	ko00000,ko00001,ko01000,ko01002,ko01011	-	-	-	PBP5_C,Peptidase_S11	bin.832	dacF	sigF_regulon	29845	Poultry	d__Bacteria;	p__Firmicutes	c__Clostridia	o__Lachnospirales	f__Lachnospiraceae	g__RUG115
2890166	585394.RHOM_03675	2.71e-78	236	2ANER@1|root,31DDD@2|Bacteria,1V46U@1239|Firmicutes,24JDI@186801|Clostridia	186801|Clostridia	S	stage V sporulation protein AC	spoVAC	-	-	ko:K06405	-	-	-	-	ko00000	-	-	-	SpoVAC_SpoVAEB	bin.832	spoVAC	sigG_regulon	29845	Poultry	d__Bacteria;	p__Firmicutes	c__Clostridia	o__Lachnospirales	f__Lachnospiraceae	g__RUG115
2889358	397290.C810_04430	4e-184	518	COG0183@1|root,COG0183@2|Bacteria,1UHVW@1239|Firmicutes,248BM@186801|Clostridia,27UBX@186928|unclassified Lachnospiraceae	186801|Clostridia	I	Stage V sporulation protein AD (SpoVAD)	spoVAD	-	-	ko:K06406	-	-	-	-	ko00000	-	-	-	SpoVAD	bin.832	spoVAD	sigG_regulon	29845	Poultry	d__Bacteria;	p__Firmicutes	c__Clostridia	o__Lachnospirales	f__Lachnospiraceae	g__RUG115
2887567	1211817.CCAT010000009_gene820	7.37e-148	422	COG0648@1|root,COG0648@2|Bacteria,1TP1D@1239|Firmicutes,2499E@186801|Clostridia,36F6F@31979|Clostridiaceae	186801|Clostridia	L	Endonuclease IV plays a role in DNA repair. It cleaves phosphodiester bonds at apurinic or apyrimidinic sites (AP sites) to produce new 5'-ends that are base-free deoxyribose 5-phosphate residues. It preferentially attacks modified AP sites created by bleomycin and neocarzinostatin	nfo	-	3.1.21.2	ko:K01151	ko03410,map03410	-	-	-	ko00000,ko00001,ko01000,ko03400	-	-	-	AP_endonuc_2	bin.832	nfo	sigG_regulon	29845	Poultry	d__Bacteria;	p__Firmicutes	c__Clostridia	o__Lachnospirales	f__Lachnospiraceae	g__RUG115
2890199	742723.HMPREF9477_01598	5.73e-298	820	COG1129@1|root,COG1129@2|Bacteria,1TP6I@1239|Firmicutes,247II@186801|Clostridia,27IA2@186928|unclassified Lachnospiraceae	186801|Clostridia	G	Part of an ABC transporter complex involved in carbohydrate import. Could be involved in ribose, galactose and or methyl galactoside import. Responsible for energy coupling to the transport system	mglA	-	3.6.3.17	ko:K10542	ko02010,map02010	M00214	-	-	ko00000,ko00001,ko00002,ko01000,ko02000	3.A.1.2.3	-	-	ABC_tran	bin.832	mglA / sspA	sigG_regulon	29845	Poultry	d__Bacteria;	p__Firmicutes	c__Clostridia	o__Lachnospirales	f__Lachnospiraceae	g__RUG115
2890180	585394.RHOM_03660	1.73e-90	271	28PNE@1|root,2ZCB6@2|Bacteria,1V214@1239|Firmicutes,24DN2@186801|Clostridia	186801|Clostridia	S	COG NOG11305 non supervised orthologous group	spoVAA	-	-	ko:K06403	-	-	-	-	ko00000	-	-	-	SporV_AA	bin.832	spoVAA	sigG_regulon	29845	Poultry	d__Bacteria;	p__Firmicutes	c__Clostridia	o__Lachnospirales	f__Lachnospiraceae	g__RUG115
2889359	585394.RHOM_03745	8.32e-65	199	2ANER@1|root,315MJ@2|Bacteria,1V6SU@1239|Firmicutes,24JBZ@186801|Clostridia	186801|Clostridia	S	Stage V sporulation protein AE	spoVAE	-	-	ko:K06407	-	-	-	-	ko00000	-	-	-	SpoVAC_SpoVAEB	bin.832	spoVAEB	sigG_regulon	29845	Poultry	d__Bacteria;	p__Firmicutes	c__Clostridia	o__Lachnospirales	f__Lachnospiraceae	g__RUG115
2890179	622312.ROSEINA2194_02459	1.49e-51	167	2AF43@1|root,3152T@2|Bacteria,1VFMI@1239|Firmicutes,24RBI@186801|Clostridia	186801|Clostridia	S	Psort location CytoplasmicMembrane, score	-	-	-	ko:K06404	-	-	-	-	ko00000	-	-	-	SpoVAB	bin.832	spoVAB	sigG_regulon	29845	Poultry	d__Bacteria;	p__Firmicutes	c__Clostridia	o__Lachnospirales	f__Lachnospiraceae	g__RUG115
2889253	272563.CD630_29680	3.21e-67	218	COG0373@1|root,COG0373@2|Bacteria,1UI1H@1239|Firmicutes,249GW@186801|Clostridia	186801|Clostridia	H	Dipicolinic acid synthetase, A subunit	spoVFA	-	-	ko:K06410	-	-	-	-	ko00000	-	-	-	2-Hacid_dh_C,DpaA_N,Shikimate_DH	bin.832	spoVFA	sigK_regulon	29845	Poultry	d__Bacteria;	p__Firmicutes	c__Clostridia	o__Lachnospirales	f__Lachnospiraceae	g__RUG115
2889254	1235802.C823_00877	9.74e-95	281	COG0452@1|root,COG0452@2|Bacteria,1TQPT@1239|Firmicutes,24HE6@186801|Clostridia,25WDE@186806|Eubacteriaceae	186801|Clostridia	H	Flavoprotein	spoVFB	-	-	ko:K06411	-	-	-	-	ko00000	-	-	-	Flavoprotein	bin.832	spoVFB	sigK_regulon	29845	Poultry	d__Bacteria;	p__Firmicutes	c__Clostridia	o__Lachnospirales	f__Lachnospiraceae	g__RUG115
2887058	1235790.C805_03785	7.48e-264	733	COG0699@1|root,COG0699@2|Bacteria,1TPPG@1239|Firmicutes,24829@186801|Clostridia,25VU1@186806|Eubacteriaceae	186801|Clostridia	S	ATPase. Has a role at an early stage in the morphogenesis of the spore coat	spoIVA	GO:0000003,GO:0000166,GO:0003674,GO:0003824,GO:0005488,GO:0005524,GO:0005575,GO:0005618,GO:0005623,GO:0008144,GO:0008150,GO:0009653,GO:0009987,GO:0016462,GO:0016787,GO:0016817,GO:0016818,GO:0016887,GO:0017076,GO:0017111,GO:0019954,GO:0030154,GO:0030312,GO:0030435,GO:0030436,GO:0030554,GO:0031160,GO:0032502,GO:0032553,GO:0032555,GO:0032559,GO:0034301,GO:0035639,GO:0036094,GO:0042601,GO:0042763,GO:…	-	ko:K06398	-	-	-	-	ko00000	-	-	-	Spore_IV_A	bin.832	spoIVA	spore_coat	29845	Poultry	d__Bacteria;	p__Firmicutes	c__Clostridia	o__Lachnospirales	f__Lachnospiraceae	g__RUG115
2887294	1469948.JPNB01000001_gene1590	1.3e-76	232	COG3546@1|root,COG3546@2|Bacteria,1TQVQ@1239|Firmicutes,247YJ@186801|Clostridia,36EF8@31979|Clostridiaceae	186801|Clostridia	P	PFAM Manganese containing catalase	cotJC	-	-	ko:K06334	-	-	-	-	ko00000	-	-	-	Mn_catalase	bin.832	cotJC	spore_coat	29845	Poultry	d__Bacteria;	p__Firmicutes	c__Clostridia	o__Lachnospirales	f__Lachnospiraceae	g__RUG115
2888050	585394.RHOM_05625	8.04e-129	377	COG5401@1|root,COG5401@2|Bacteria,1UXYS@1239|Firmicutes,24EK4@186801|Clostridia	186801|Clostridia	S	Sporulation and spore germination	-	-	-	ko:K06298	-	-	-	-	ko00000	-	-	-	Germane	bin.832	gerM	spore_coat	29845	Poultry	d__Bacteria;	p__Firmicutes	c__Clostridia	o__Lachnospirales	f__Lachnospiraceae	g__RUG115
2890196	1298920.KI911353_gene3052	7.32e-60	194	COG2340@1|root,COG2340@2|Bacteria,1V6GZ@1239|Firmicutes,24BAQ@186801|Clostridia,220K4@1506553|Lachnoclostridium	186801|Clostridia	S	Cysteine-rich secretory protein family	safA	-	-	-	-	-	-	-	-	-	-	-	CAP,LysM	bin.832	safA	spore_coat	29845	Poultry	d__Bacteria;	p__Firmicutes	c__Clostridia	o__Lachnospirales	f__Lachnospiraceae	g__RUG115
2890766	622312.ROSEINA2194_00745	3.2e-247	700	COG3858@1|root,COG3858@2|Bacteria,1TQK2@1239|Firmicutes,247YF@186801|Clostridia	186801|Clostridia	M	family 18	ydhD	-	-	-	-	-	-	-	-	-	-	-	CW_binding_2,Cu_amine_oxidN1,Glyco_hydro_18,SH3_3	bin.832	ydhD	spore_coat	29845	Poultry	d__Bacteria;	p__Firmicutes	c__Clostridia	o__Lachnospirales	f__Lachnospiraceae	g__RUG115
2888977	1235790.C805_01821	5.69e-38	129	2E34J@1|root,32Y4N@2|Bacteria,1VESM@1239|Firmicutes,24QZX@186801|Clostridia,25XSD@186806|Eubacteriaceae	186801|Clostridia	S	CotJB protein	cotJB	-	-	ko:K06333	-	-	-	-	ko00000	-	-	-	CotJB	bin.832	cotJB	spore_coat	29845	Poultry	d__Bacteria;	p__Firmicutes	c__Clostridia	o__Lachnospirales	f__Lachnospiraceae	g__RUG115
2888270	1235802.C823_03026	1.12e-48	160	COG0071@1|root,COG0071@2|Bacteria,1VG0E@1239|Firmicutes,24MRZ@186801|Clostridia,25WH5@186806|Eubacteriaceae	186801|Clostridia	O	Belongs to the small heat shock protein (HSP20) family	hsp18	-	-	ko:K13993	ko04141,map04141	-	-	-	ko00000,ko00001,ko03110	-	-	-	HSP20	bin.832	hsps	spore_coat	29845	Poultry	d__Bacteria;	p__Firmicutes	c__Clostridia	o__Lachnospirales	f__Lachnospiraceae	g__RUG115
2887261	622312.ROSEINA2194_01244	2.89e-195	558	COG0768@1|root,COG0768@2|Bacteria,1TP93@1239|Firmicutes,248KB@186801|Clostridia	186801|Clostridia	M	penicillin-binding protein	spoVD	-	3.4.16.4	ko:K03587,ko:K08384	ko00550,ko01501,map00550,map01501	-	-	-	ko00000,ko00001,ko01000,ko01011,ko03036	-	-	-	PASTA,PBP_dimer,Transpeptidase	bin.832	spoVD	spore_cortex	29845	Poultry	d__Bacteria;	p__Firmicutes	c__Clostridia	o__Lachnospirales	f__Lachnospiraceae	g__RUG115
2889611	585394.RHOM_07385	2.08e-78	247	COG3314@1|root,COG3314@2|Bacteria,1TR0V@1239|Firmicutes,247XA@186801|Clostridia	186801|Clostridia	S	Sporulation integral membrane protein YlbJ	ylbJ	-	-	-	-	-	-	-	-	-	-	-	Gate	bin.832	ylbJ	spore_cortex	29845	Poultry	d__Bacteria;	p__Firmicutes	c__Clostridia	o__Lachnospirales	f__Lachnospiraceae	g__RUG115
2890764	585394.RHOM_15855	1.23e-95	287	COG0860@1|root,COG0860@2|Bacteria,1TQ74@1239|Firmicutes,24FT2@186801|Clostridia	186801|Clostridia	M	N-Acetylmuramoyl-L-alanine amidase	cwlD	-	3.5.1.28	ko:K01448	ko01503,map01503	M00727	R04112	RC00064,RC00141	ko00000,ko00001,ko00002,ko01000,ko01011,ko03036	-	-	-	Amidase_3	bin.832	cwlC/cwlD	spore_cortex	29845	Poultry	d__Bacteria;	p__Firmicutes	c__Clostridia	o__Lachnospirales	f__Lachnospiraceae	g__RUG115
2888703	397288.C806_01916	2.22e-42	140	2E3ZZ@1|root,32YWW@2|Bacteria,1VEIW@1239|Firmicutes,24QNQ@186801|Clostridia,27NT5@186928|unclassified Lachnospiraceae	186801|Clostridia	S	YabP family	yabP	-	-	-	-	-	-	-	-	-	-	-	YabP	bin.832	yabP	spore_cortex	29845	Poultry	d__Bacteria;	p__Firmicutes	c__Clostridia	o__Lachnospirales	f__Lachnospiraceae	g__RUG115
2889173	1235790.C805_01830	7e-123	369	COG0561@1|root,COG0561@2|Bacteria,1TR3N@1239|Firmicutes,24ACD@186801|Clostridia,25W4V@186806|Eubacteriaceae	186801|Clostridia	S	sporulation protein	yqfD	-	-	ko:K06438	-	-	-	-	ko00000	-	-	-	YqfD	bin.832	yqfD	spore_cortex	29845	Poultry	d__Bacteria;	p__Firmicutes	c__Clostridia	o__Lachnospirales	f__Lachnospiraceae	g__RUG115
2890229	622312.ROSEINA2194_03402	3.12e-241	677	COG0697@1|root,COG0697@2|Bacteria,1TP7K@1239|Firmicutes,248Q8@186801|Clostridia	186801|Clostridia	EG	GerA spore germination protein	gerA	-	-	ko:K06310	-	-	-	-	ko00000	-	-	-	GerA	bin.832	gerA	germination	29845	Poultry	d__Bacteria;	p__Firmicutes	c__Clostridia	o__Lachnospirales	f__Lachnospiraceae	g__RUG115
2888047	622312.ROSEINA2194_03955	9.63e-157	447	COG0680@1|root,COG0680@2|Bacteria,1TPFY@1239|Firmicutes,248TE@186801|Clostridia	186801|Clostridia	C	Initiates the rapid degradation of small, acid-soluble proteins during spore germination	gpr	-	3.4.24.78	ko:K06012	-	-	-	-	ko00000,ko01000,ko01002	-	-	-	Peptidase_A25	bin.832	gpr	germination	29845	Poultry	d__Bacteria;	p__Firmicutes	c__Clostridia	o__Lachnospirales	f__Lachnospiraceae	g__RUG115
2888005	1256908.HMPREF0373_01682	4.19e-39	130	COG1278@1|root,COG1278@2|Bacteria,1VEE0@1239|Firmicutes,24QJE@186801|Clostridia,25X8C@186806|Eubacteriaceae	186801|Clostridia	K	'Cold-shock' DNA-binding domain	csp	-	-	ko:K03704	-	-	-	-	ko00000,ko03000	-	-	-	CSD	bin.832	CSD	germination	29845	Poultry	d__Bacteria;	p__Firmicutes	c__Clostridia	o__Lachnospirales	f__Lachnospiraceae	g__RUG115
2888143	138119.DSY3822	1.1e-98	296	COG0682@1|root,COG0682@2|Bacteria,1TPAK@1239|Firmicutes,24APG@186801|Clostridia,261Q5@186807|Peptococcaceae	186801|Clostridia	M	Transfers the N-acyl diglyceride group on what will become the N-terminal cysteine of membrane lipoproteins	lgt	-	-	ko:K13292	-	-	-	-	ko00000,ko01000	-	-	-	LGT	bin.832	lgt	germination	29845	Poultry	d__Bacteria;	p__Firmicutes	c__Clostridia	o__Lachnospirales	f__Lachnospiraceae	g__RUG115
2931627	498761.HM1_0304	1.1e-31	124	COG2197@1|root,COG2197@2|Bacteria,1UIEG@1239|Firmicutes,25EJS@186801|Clostridia	186801|Clostridia	KT	May play the central regulatory role in sporulation. It may be an element of the effector pathway responsible for the activation of sporulation genes in response to nutritional stress. Spo0A may act in concert with spo0H (a sigma factor) to control the expression of some genes that are critical to the sporulation process	spo0A	-	-	ko:K07699	ko02020,ko02024,map02020,map02024	M00485	-	-	ko00000,ko00001,ko00002,ko02022	-	-	-	Response_reg,Spo0A_C	bin.804	spo0A	sporulation_onset_and_checkpoints	29865	Poultry	d__Bacteria;	p__Firmicutes	c__Clostridia	o__Lachnospirales	f__Lachnospiraceae	g__Herbinix
2934596	1449050.JNLE01000005_gene4854	3.58e-69	214	COG1595@1|root,COG1595@2|Bacteria,1TP55@1239|Firmicutes,249VX@186801|Clostridia,36ETQ@31979|Clostridiaceae	186801|Clostridia	K	Belongs to the sigma-70 factor family	sigH	-	-	ko:K03091	-	-	-	-	ko00000,ko03021	-	-	-	GerE,Sigma70_r2,Sigma70_r4_2	bin.804	sigH	sporulation_onset_and_checkpoints	29865	Poultry	d__Bacteria;	p__Firmicutes	c__Clostridia	o__Lachnospirales	f__Lachnospiraceae	g__Herbinix
2934722	1410661.JNKW01000010_gene970	0	1752	COG1674@1|root,COG1674@2|Bacteria,1TRA4@1239|Firmicutes,249Z1@186801|Clostridia	186801|Clostridia	D	type VII secretion protein EssC	-	-	-	ko:K03466	-	-	-	-	ko00000,ko03036	3.A.12	-	-	FHA,FtsK_SpoIIIE	bin.804	spoIIIE	sporulation_onset_and_checkpoints	29865	Poultry	d__Bacteria;	p__Firmicutes	c__Clostridia	o__Lachnospirales	f__Lachnospiraceae	g__Herbinix
2934911	1449050.JNLE01000003_gene384	1.07e-113	345	COG0706@1|root,COG0706@2|Bacteria,1TQ0J@1239|Firmicutes,247V9@186801|Clostridia,36FE7@31979|Clostridiaceae	186801|Clostridia	U	Membrane protein insertase, YidC Oxa1 family	yidC	-	-	ko:K03217	ko02024,ko03060,ko03070,map02024,map03060,map03070	M00335	-	-	ko00000,ko00001,ko00002,ko02044,ko03029	2.A.9	-	-	60KD_IMP	bin.804	spoIIIJ	sporulation_onset_and_checkpoints	29865	Poultry	d__Bacteria;	p__Firmicutes	c__Clostridia	o__Lachnospirales	f__Lachnospiraceae	g__Herbinix
2935090	1449050.JNLE01000003_gene168	5.43e-108	313	COG0193@1|root,COG0193@2|Bacteria,1V3NB@1239|Firmicutes,24HMC@186801|Clostridia,36G0N@31979|Clostridiaceae	186801|Clostridia	J	The natural substrate for this enzyme may be peptidyl- tRNAs which drop off the ribosome during protein synthesis	pth	-	3.1.1.29	ko:K01056	-	-	-	-	ko00000,ko01000,ko03012	-	-	-	Pept_tRNA_hydro	bin.804	pth	sporulation_onset_and_checkpoints	29865	Poultry	d__Bacteria;	p__Firmicutes	c__Clostridia	o__Lachnospirales	f__Lachnospiraceae	g__Herbinix
2935088	1449050.JNLE01000003_gene172	6.68e-50	159	COG2088@1|root,COG2088@2|Bacteria,1V9ZG@1239|Firmicutes,24MVQ@186801|Clostridia,36JKP@31979|Clostridiaceae	186801|Clostridia	D	Could be involved in septation	spoVG	-	-	ko:K06412	-	-	-	-	ko00000	-	-	-	SpoVG	bin.804	spoVG	sporulation_onset_and_checkpoints	29865	Poultry	d__Bacteria;	p__Firmicutes	c__Clostridia	o__Lachnospirales	f__Lachnospiraceae	g__Herbinix
2933696	357809.Cphy_2472	2.51e-67	215	COG1589@1|root,COG1589@2|Bacteria,1V34X@1239|Firmicutes,248RF@186801|Clostridia,2200Y@1506553|Lachnoclostridium	186801|Clostridia	M	COG1589 Cell division septal protein	-	-	-	ko:K03589	ko04112,map04112	-	-	-	ko00000,ko00001,ko03036	-	-	-	FtsQ,POTRA_1	bin.804	divIB	sporulation_onset_and_checkpoints	29865	Poultry	d__Bacteria;	p__Firmicutes	c__Clostridia	o__Lachnospirales	f__Lachnospiraceae	g__Herbinix
2931612	357809.Cphy_0141	4.26e-306	848	COG0465@1|root,COG0465@2|Bacteria,1TPTV@1239|Firmicutes,247WQ@186801|Clostridia,21YA2@1506553|Lachnoclostridium	186801|Clostridia	O	Acts as a processive, ATP-dependent zinc metallopeptidase for both cytoplasmic and membrane proteins. Plays a role in the quality control of integral membrane proteins	ftsH	-	-	ko:K03798	-	M00742	-	-	ko00000,ko00002,ko01000,ko01002,ko03110	-	-	-	AAA,FtsH_ext,Peptidase_M41	bin.804	ftsH	sporulation_onset_and_checkpoints	29865	Poultry	d__Bacteria;	p__Firmicutes	c__Clostridia	o__Lachnospirales	f__Lachnospiraceae	g__Herbinix
2933909	1449050.JNLE01000003_gene3269	1.17e-177	500	COG0552@1|root,COG0552@2|Bacteria,1TPRI@1239|Firmicutes,247JD@186801|Clostridia,36EQQ@31979|Clostridiaceae	186801|Clostridia	U	Involved in targeting and insertion of nascent membrane proteins into the cytoplasmic membrane. Acts as a receptor for the complex formed by the signal recognition particle (SRP) and the ribosome-nascent chain (RNC)	ftsY	-	-	ko:K03110	ko02024,ko03060,ko03070,map02024,map03060,map03070	M00335	-	-	ko00000,ko00001,ko00002,ko02044	3.A.5.1,3.A.5.2,3.A.5.7	-	-	SRP54,SRP54_N	bin.804	ftsY	sporulation_onset_and_checkpoints	29865	Poultry	d__Bacteria;	p__Firmicutes	c__Clostridia	o__Lachnospirales	f__Lachnospiraceae	g__Herbinix
2933697	357809.Cphy_2471	2.36e-184	524	COG0206@1|root,COG0206@2|Bacteria,1TP6W@1239|Firmicutes,247Z5@186801|Clostridia,21YAS@1506553|Lachnoclostridium	186801|Clostridia	D	Essential cell division protein that forms a contractile ring structure (Z ring) at the future cell division site. The regulation of the ring assembly controls the timing and the location of cell division. One of the functions of the FtsZ ring is to recruit other cell division proteins to the septum to produce a new cell wall between the dividing cells. Binds GTP and shows GTPase activity	ftsZ	-	-	ko:K03531	ko04112,map04112	-	-	-	ko00000,ko00001,ko02048,ko03036,ko04812	-	-	-	FtsZ_C,Tubulin	bin.804	ftsZ	sporulation_onset_and_checkpoints	29865	Poultry	d__Bacteria;	p__Firmicutes	c__Clostridia	o__Lachnospirales	f__Lachnospiraceae	g__Herbinix
2934915	1449050.JNLE01000003_gene383	6.58e-110	325	COG1847@1|root,COG1847@2|Bacteria,1V3IN@1239|Firmicutes,249EA@186801|Clostridia,36F11@31979|Clostridiaceae	186801|Clostridia	S	R3H domain protein	jag	-	-	ko:K06346	-	-	-	-	ko00000	-	-	-	Jag_N,KH_4,R3H	bin.804	jag	sporulation_onset_and_checkpoints	29865	Poultry	d__Bacteria;	p__Firmicutes	c__Clostridia	o__Lachnospirales	f__Lachnospiraceae	g__Herbinix
2933950	1449050.JNLE01000003_gene3206	3.77e-106	311	COG0850@1|root,COG0850@2|Bacteria,1VAPC@1239|Firmicutes,24MV1@186801|Clostridia,36FSA@31979|Clostridiaceae	186801|Clostridia	D	Cell division inhibitor that blocks the formation of polar Z ring septums. Rapidly oscillates between the poles of the cell to destabilize FtsZ filaments that have formed before they mature into polar Z rings. Prevents FtsZ polymerization	minC	-	-	ko:K03610	-	-	-	-	ko00000,ko03036,ko04812	-	-	-	MinC_C	bin.804	minC	sporulation_onset_and_checkpoints	29865	Poultry	d__Bacteria;	p__Firmicutes	c__Clostridia	o__Lachnospirales	f__Lachnospiraceae	g__Herbinix
2933951	357809.Cphy_2370	1.61e-159	450	COG2894@1|root,COG2894@2|Bacteria,1TP6P@1239|Firmicutes,249BB@186801|Clostridia,21YI0@1506553|Lachnoclostridium	186801|Clostridia	D	Belongs to the ParA family	minD	-	-	ko:K03609	-	-	-	-	ko00000,ko03036,ko04812	-	-	-	AAA_31,CbiA	bin.804	minD	sporulation_onset_and_checkpoints	29865	Poultry	d__Bacteria;	p__Firmicutes	c__Clostridia	o__Lachnospirales	f__Lachnospiraceae	g__Herbinix
2934086	1449050.JNLE01000003_gene3180	1.73e-235	656	COG0536@1|root,COG0536@2|Bacteria,1TPX7@1239|Firmicutes,247SP@186801|Clostridia,36DEA@31979|Clostridiaceae	186801|Clostridia	S	An essential GTPase which binds GTP, GDP and possibly (p)ppGpp with moderate affinity, with high nucleotide exchange rates and a fairly low GTP hydrolysis rate. Plays a role in control of the cell cycle, stress response, ribosome biogenesis and in those bacteria that undergo differentiation, in morphogenesis control	obg	-	-	ko:K03979	-	-	-	-	ko00000,ko01000,ko03009	-	-	-	DUF1967,GTP1_OBG,MMR_HSR1	bin.804	obg	sporulation_onset_and_checkpoints	29865	Poultry	d__Bacteria;	p__Firmicutes	c__Clostridia	o__Lachnospirales	f__Lachnospiraceae	g__Herbinix
2934957	357809.Cphy_3912	2.01e-178	501	COG1774@1|root,COG1774@2|Bacteria,1TP1V@1239|Firmicutes,247Q6@186801|Clostridia,21YW5@1506553|Lachnoclostridium	186801|Clostridia	S	PSP1 C-terminal conserved region	yaaT	-	-	-	-	-	-	-	-	-	-	-	PSP1	bin.804	yaaT	sporulation_onset_and_checkpoints	29865	Poultry	d__Bacteria;	p__Firmicutes	c__Clostridia	o__Lachnospirales	f__Lachnospiraceae	g__Herbinix
2933699	1449050.JNLE01000003_gene3646	1.6e-147	418	COG1191@1|root,COG1191@2|Bacteria,1TP3T@1239|Firmicutes,24A4T@186801|Clostridia,36E4R@31979|Clostridiaceae	186801|Clostridia	K	Sigma factors are initiation factors that promote the attachment of RNA polymerase to specific initiation sites and are then released	sigE	-	-	ko:K03091	-	-	-	-	ko00000,ko03021	-	-	-	Sigma70_r2,Sigma70_r4	bin.804	sigE	spo0a_regulon	29865	Poultry	d__Bacteria;	p__Firmicutes	c__Clostridia	o__Lachnospirales	f__Lachnospiraceae	g__Herbinix
2934651	1449050.JNLE01000003_gene1264	6.33e-102	300	COG1191@1|root,COG1191@2|Bacteria,1TP3Q@1239|Firmicutes,2487Z@186801|Clostridia,36EZ8@31979|Clostridiaceae	186801|Clostridia	K	Sigma factors are initiation factors that promote the attachment of RNA polymerase to specific initiation sites and are then released	sigF	-	-	ko:K03091	-	-	-	-	ko00000,ko03021	-	-	-	Sigma70_r2,Sigma70_r3,Sigma70_r4	bin.804	sigF	spo0a_regulon	29865	Poultry	d__Bacteria;	p__Firmicutes	c__Clostridia	o__Lachnospirales	f__Lachnospiraceae	g__Herbinix
2933700	1449050.JNLE01000003_gene3645	4.63e-160	451	COG1191@1|root,COG1191@2|Bacteria,1TPDD@1239|Firmicutes,24A1H@186801|Clostridia,36E0E@31979|Clostridiaceae	186801|Clostridia	K	Sigma factors are initiation factors that promote the attachment of RNA polymerase to specific initiation sites and are then released	sigG	-	-	ko:K03091	-	-	-	-	ko00000,ko03021	-	-	-	Sigma70_r2,Sigma70_r3,Sigma70_r4	bin.804	sigG	spo0a_regulon	29865	Poultry	d__Bacteria;	p__Firmicutes	c__Clostridia	o__Lachnospirales	f__Lachnospiraceae	g__Herbinix
2934653	1449050.JNLE01000003_gene1262	2.25e-41	140	COG1366@1|root,COG1366@2|Bacteria,1VENG@1239|Firmicutes,24R0X@186801|Clostridia,36KNM@31979|Clostridiaceae	186801|Clostridia	T	Belongs to the anti-sigma-factor antagonist family	spoIIAA	-	-	ko:K06378	-	-	-	-	ko00000	-	-	-	STAS	bin.804	spoIIAA	spo0a_regulon	29865	Poultry	d__Bacteria;	p__Firmicutes	c__Clostridia	o__Lachnospirales	f__Lachnospiraceae	g__Herbinix
2934652	1449050.JNLE01000003_gene1263	4.6e-61	191	COG2172@1|root,COG2172@2|Bacteria,1V6V2@1239|Firmicutes,24JPT@186801|Clostridia,36ITI@31979|Clostridiaceae	186801|Clostridia	F	Binds to sigma F and blocks its ability to form an RNA polymerase holoenzyme (E-sigma F). Phosphorylates SpoIIAA on a serine residue. This phosphorylation may enable SpoIIAA to act as an anti-anti-sigma factor that counteracts SpoIIAB and thus releases sigma F from inhibition	spoIIAB	-	2.7.11.1	ko:K06379	-	-	-	-	ko00000,ko01000	-	-	-	HATPase_c_2	bin.804	spoIIAB	spo0a_regulon	29865	Poultry	d__Bacteria;	p__Firmicutes	c__Clostridia	o__Lachnospirales	f__Lachnospiraceae	g__Herbinix
2933698	357809.Cphy_2470	1.19e-26	111	29ECG@1|root,301AF@2|Bacteria,1UY4W@1239|Firmicutes,24HI3@186801|Clostridia,21YX0@1506553|Lachnoclostridium	186801|Clostridia	M	aspartic protease that is responsible for the proteolytic cleavage of the RNA polymerase sigma E factor (SigE spoIIGB) to yield the active peptide in the mother cell during sporulation. Responds to a signal from the forespore that is triggered by the extracellular signal protein SpoIIR	spoIIGA	-	-	ko:K06383	-	-	-	-	ko00000,ko01000,ko01002	-	-	-	Peptidase_U4	bin.804	spoIIGA	spo0a_regulon	29865	Poultry	d__Bacteria;	p__Firmicutes	c__Clostridia	o__Lachnospirales	f__Lachnospiraceae	g__Herbinix
2934921	1449050.JNLE01000003_gene375	2.65e-141	404	COG1192@1|root,COG1192@2|Bacteria,1TP8S@1239|Firmicutes,2488C@186801|Clostridia,36E15@31979|Clostridiaceae	186801|Clostridia	D	sporulation initiation inhibitor protein Soj	soj	-	-	ko:K03496	-	-	-	-	ko00000,ko03036,ko04812	-	-	-	AAA_31	bin.804	soj	spo0a_regulon	29865	Poultry	d__Bacteria;	p__Firmicutes	c__Clostridia	o__Lachnospirales	f__Lachnospiraceae	g__Herbinix
2934922	1449050.JNLE01000003_gene374	4.05e-133	386	COG1475@1|root,COG1475@2|Bacteria,1TQ2B@1239|Firmicutes,249VV@186801|Clostridia,36DTS@31979|Clostridiaceae	186801|Clostridia	K	Belongs to the ParB family	spo0J	-	-	ko:K03497	-	-	-	-	ko00000,ko03000,ko03036,ko04812	-	-	-	ParBc	bin.804	parB	spo0a_regulon	29865	Poultry	d__Bacteria;	p__Firmicutes	c__Clostridia	o__Lachnospirales	f__Lachnospiraceae	g__Herbinix
2932550	1163671.JAGI01000002_gene2552	3.51e-56	191	COG2385@1|root,COG2385@2|Bacteria,1TQSI@1239|Firmicutes,249H0@186801|Clostridia,36EBP@31979|Clostridiaceae	186801|Clostridia	D	stage II sporulation protein D	spoIID	-	-	ko:K06381	-	-	-	-	ko00000	-	-	-	SpoIID	bin.804	spoIID	Engulfment	29865	Poultry	d__Bacteria;	p__Firmicutes	c__Clostridia	o__Lachnospirales	f__Lachnospiraceae	g__Herbinix
2933855	1123405.AUMM01000010_gene1260	2.18e-09	62.8	COG1300@1|root,COG1300@2|Bacteria,1V81P@1239|Firmicutes,4HJW8@91061|Bacilli,26PNR@186821|Sporolactobacillaceae	91061|Bacilli	S	Stage II sporulation protein M	spoIIM	GO:0005575,GO:0005623,GO:0008150,GO:0010564,GO:0022603,GO:0030428,GO:0032465,GO:0032467,GO:0032954,GO:0042173,GO:0043937,GO:0044087,GO:0044089,GO:0044464,GO:0045595,GO:0045787,GO:0048518,GO:0048522,GO:0050789,GO:0050793,GO:0050794,GO:0051128,GO:0051130,GO:0051302,GO:0051726,GO:0051781,GO:0065007,GO:0090068,GO:1901891,GO:1901893	-	ko:K06384	-	-	-	-	ko00000	-	-	-	SpoIIM	bin.804	spoIIM	Engulfment	29865	Poultry	d__Bacteria;	p__Firmicutes	c__Clostridia	o__Lachnospirales	f__Lachnospiraceae	g__Herbinix
2933799	1449050.JNLE01000003_gene3524	6.01e-97	306	COG0860@1|root,COG0860@2|Bacteria,1TSFS@1239|Firmicutes,2488U@186801|Clostridia,36F21@31979|Clostridiaceae	186801|Clostridia	M	stage II sporulation protein P	spoIIP	-	-	ko:K06385	-	-	-	-	ko00000	-	-	-	SpoIIP	bin.804	spoIIP	Engulfment	29865	Poultry	d__Bacteria;	p__Firmicutes	c__Clostridia	o__Lachnospirales	f__Lachnospiraceae	g__Herbinix
2931813	1449050.JNLE01000005_gene4116	3.32e-156	446	COG3854@1|root,COG3854@2|Bacteria,1TQ23@1239|Firmicutes,248S2@186801|Clostridia,36E2F@31979|Clostridiaceae	186801|Clostridia	S	stage III sporulation protein AA	spoIIIAA	-	-	ko:K06390	-	-	-	-	ko00000	-	-	-	T2SSE	bin.804	spoIIIAA	Engulfment	29865	Poultry	d__Bacteria;	p__Firmicutes	c__Clostridia	o__Lachnospirales	f__Lachnospiraceae	g__Herbinix
2931814	1449050.JNLE01000005_gene4115	2.91e-69	214	2CEWW@1|root,32S0Q@2|Bacteria,1VAEG@1239|Firmicutes,24MNF@186801|Clostridia	186801|Clostridia	S	Stage III sporulation protein AB	spoIIIAB	-	-	ko:K06391	-	-	-	-	ko00000	-	-	-	Spore_III_AB	bin.804	spoIIIAB	Engulfment	29865	Poultry	d__Bacteria;	p__Firmicutes	c__Clostridia	o__Lachnospirales	f__Lachnospiraceae	g__Herbinix
2931815	1449050.JNLE01000005_gene4114	5.96e-21	84.3	2E555@1|root,32ZY3@2|Bacteria,1VEM4@1239|Firmicutes,24QNR@186801|Clostridia,36MQ6@31979|Clostridiaceae	186801|Clostridia	S	Stage III sporulation protein AC	spoIIIAC	-	-	ko:K06392	-	-	-	-	ko00000	-	-	-	SpoIIIAC	bin.804	spoIIIAC	Engulfment	29865	Poultry	d__Bacteria;	p__Firmicutes	c__Clostridia	o__Lachnospirales	f__Lachnospiraceae	g__Herbinix
2931816	1449050.JNLE01000005_gene4113	8.08e-41	138	2CPUI@1|root,32SJW@2|Bacteria,1VA9Y@1239|Firmicutes,24NK6@186801|Clostridia,36JVA@31979|Clostridiaceae	186801|Clostridia	S	Stage III sporulation protein AD	spoIIIAD	-	-	ko:K06393	-	-	-	-	ko00000	-	-	-	SpoIIIAC	bin.804	spoiiiAD	Engulfment	29865	Poultry	d__Bacteria;	p__Firmicutes	c__Clostridia	o__Lachnospirales	f__Lachnospiraceae	g__Herbinix
2931817	1449050.JNLE01000005_gene4112	7.1e-123	367	2C2CG@1|root,2Z7PW@2|Bacteria,1TQQ2@1239|Firmicutes,24AH2@186801|Clostridia,36E6S@31979|Clostridiaceae	186801|Clostridia	S	stage III sporulation protein AE	spoIIIAE	-	-	ko:K06394	-	-	-	-	ko00000	-	-	-	Spore_III_AE	bin.804	spoIIIAE	Engulfment	29865	Poultry	d__Bacteria;	p__Firmicutes	c__Clostridia	o__Lachnospirales	f__Lachnospiraceae	g__Herbinix
2931818	357809.Cphy_2519	2.39e-29	115	2E7KE@1|root,3322G@2|Bacteria,1VKPT@1239|Firmicutes,24JH5@186801|Clostridia,2243U@1506553|Lachnoclostridium	186801|Clostridia	S	Stage III sporulation protein AF (Spore_III_AF)	-	-	-	ko:K06395	-	-	-	-	ko00000	-	-	-	Spore_III_AF	bin.804	spoIIIAF	Engulfment	29865	Poultry	d__Bacteria;	p__Firmicutes	c__Clostridia	o__Lachnospirales	f__Lachnospiraceae	g__Herbinix
2931819	357809.Cphy_2518	4.91e-52	174	2E6BB@1|root,330Z5@2|Bacteria,1VF3M@1239|Firmicutes,24RAX@186801|Clostridia,21ZD3@1506553|Lachnoclostridium	186801|Clostridia	S	Stage III sporulation protein AG	spoIIIAG	-	-	ko:K06396	-	-	-	-	ko00000	-	-	-	-	bin.804	spoIIIAG	Engulfment	29865	Poultry	d__Bacteria;	p__Firmicutes	c__Clostridia	o__Lachnospirales	f__Lachnospiraceae	g__Herbinix
2931820	357809.Cphy_2517	1.21e-40	147	2E3US@1|root,32YS3@2|Bacteria,1VESK@1239|Firmicutes,24R9H@186801|Clostridia,22441@1506553|Lachnoclostridium	186801|Clostridia	S	SpoIIIAH-like protein	spoIIIAH	-	-	ko:K06397	-	-	-	-	ko00000	1.A.34.1.1	-	-	SpoIIIAH	bin.804	spoIIIAH	Engulfment	29865	Poultry	d__Bacteria;	p__Firmicutes	c__Clostridia	o__Lachnospirales	f__Lachnospiraceae	g__Herbinix
2934321	357809.Cphy_2290	1.16e-100	296	COG1191@1|root,COG1191@2|Bacteria,1TPJ5@1239|Firmicutes,247XH@186801|Clostridia,21XX1@1506553|Lachnoclostridium	186801|Clostridia	K	Sigma factors are initiation factors that promote the attachment of RNA polymerase to specific initiation sites and are then released	sigK	-	-	ko:K03091	-	-	-	-	ko00000,ko03021	-	-	-	Sigma70_r2,Sigma70_r4	bin.804	sigK	sigE_regulon	29865	Poultry	d__Bacteria;	p__Firmicutes	c__Clostridia	o__Lachnospirales	f__Lachnospiraceae	g__Herbinix
2931751	1449050.JNLE01000003_gene3420	2.26e-175	511	COG2244@1|root,COG2244@2|Bacteria,1TNYX@1239|Firmicutes,2485G@186801|Clostridia,36DMJ@31979|Clostridiaceae	186801|Clostridia	S	Stage V sporulation protein B	spoVB	-	-	ko:K06409	-	-	-	-	ko00000,ko02000	2.A.66.2.14	-	-	Polysacc_synt,Polysacc_synt_C	bin.804	spoVB	sigE_regulon	29865	Poultry	d__Bacteria;	p__Firmicutes	c__Clostridia	o__Lachnospirales	f__Lachnospiraceae	g__Herbinix
2934990	1449050.JNLE01000003_gene306	3.29e-51	192	COG0457@1|root,COG0464@1|root,COG0457@2|Bacteria,COG0464@2|Bacteria,1TY3C@1239|Firmicutes,248IE@186801|Clostridia,36HG1@31979|Clostridiaceae	186801|Clostridia	O	Psort location Cytoplasmic, score	SpoVK	-	-	-	-	-	-	-	-	-	-	-	TPR_8	bin.804	spoVK	sigE_regulon	29865	Poultry	d__Bacteria;	p__Firmicutes	c__Clostridia	o__Lachnospirales	f__Lachnospiraceae	g__Herbinix
2933694	1449050.JNLE01000003_gene3651	7.24e-181	514	COG0772@1|root,COG0772@2|Bacteria,1TPT7@1239|Firmicutes,24894@186801|Clostridia,36EE6@31979|Clostridiaceae	186801|Clostridia	D	Belongs to the SEDS family	ftsW	-	-	ko:K03588	ko04112,map04112	-	-	-	ko00000,ko00001,ko02000,ko03036	2.A.103.1	-	-	FTSW_RODA_SPOVE	bin.804	ftsW	sigE_regulon	29865	Poultry	d__Bacteria;	p__Firmicutes	c__Clostridia	o__Lachnospirales	f__Lachnospiraceae	g__Herbinix
2933142	1235792.C808_03280	4.06e-153	456	COG0787@1|root,COG1835@1|root,COG0787@2|Bacteria,COG1835@2|Bacteria,1TNYY@1239|Firmicutes,2480T@186801|Clostridia,27JSP@186928|unclassified Lachnospiraceae	186801|Clostridia	M	Catalyzes the interconversion of L-alanine and D- alanine. May also act on other amino acids	alr	-	5.1.1.1,5.1.1.18	ko:K01775,ko:K18348	ko00473,ko01100,ko01502,ko02020,map00473,map01100,map01502,map02020	M00652	R00401	RC00285	ko00000,ko00001,ko00002,ko01000,ko01011,ko01504	-	-	-	Acyl_transf_3,Ala_racemase_C,Ala_racemase_N	bin.804	alr	sigE_regulon	29865	Poultry	d__Bacteria;	p__Firmicutes	c__Clostridia	o__Lachnospirales	f__Lachnospiraceae	g__Herbinix
2933881	1449050.JNLE01000003_gene3027	2.53e-153	449	COG1686@1|root,COG1686@2|Bacteria,1TQ8M@1239|Firmicutes,2480S@186801|Clostridia,36DEG@31979|Clostridiaceae	186801|Clostridia	M	Belongs to the peptidase S11 family	dacB2	-	3.4.16.4	ko:K07258	ko00550,ko01100,map00550,map01100	-	-	-	ko00000,ko00001,ko01000,ko01002,ko01011	-	-	-	PBP5_C,Peptidase_S11	bin.804	dacB	sigE_regulon	29865	Poultry	d__Bacteria;	p__Firmicutes	c__Clostridia	o__Lachnospirales	f__Lachnospiraceae	g__Herbinix
2934961	357809.Cphy_3908	4.71e-84	254	COG2715@1|root,COG2715@2|Bacteria,1V1E2@1239|Firmicutes,249G0@186801|Clostridia,21XJI@1506553|Lachnoclostridium	186801|Clostridia	S	membrane protein required for spore maturation	spmA	-	-	ko:K06373	-	-	-	-	ko00000	-	-	-	Gate	bin.804	spmA	sigE_regulon	29865	Poultry	d__Bacteria;	p__Firmicutes	c__Clostridia	o__Lachnospirales	f__Lachnospiraceae	g__Herbinix
2934962	357809.Cphy_3907	6.32e-80	241	COG0700@1|root,COG0700@2|Bacteria,1V45M@1239|Firmicutes,24HSJ@186801|Clostridia,21ZZA@1506553|Lachnoclostridium	186801|Clostridia	S	Psort location CytoplasmicMembrane, score 9.99	spmB	-	-	ko:K06374	-	-	-	-	ko00000	-	-	-	Gate	bin.804	spmB	sigE_regulon	29865	Poultry	d__Bacteria;	p__Firmicutes	c__Clostridia	o__Lachnospirales	f__Lachnospiraceae	g__Herbinix
2933708	1449050.JNLE01000003_gene3643	4.68e-42	139	COG1873@1|root,COG1873@2|Bacteria,1VEMT@1239|Firmicutes	1239|Firmicutes	S	sporulation protein, YlmC YmxH family	ylmC	-	-	-	-	-	-	-	-	-	-	-	PRC	bin.804	ylmC	sigE_regulon	29865	Poultry	d__Bacteria;	p__Firmicutes	c__Clostridia	o__Lachnospirales	f__Lachnospiraceae	g__Herbinix
2934057	1120998.AUFC01000016_gene72	1.26e-59	193	COG1971@1|root,COG1971@2|Bacteria,1V4BC@1239|Firmicutes,24KM0@186801|Clostridia	186801|Clostridia	P	Probably functions as a manganese efflux pump	ytaF	-	-	-	-	-	-	-	-	-	-	-	Mntp	bin.804	ytaF	sigE_regulon	29865	Poultry	d__Bacteria;	p__Firmicutes	c__Clostridia	o__Lachnospirales	f__Lachnospiraceae	g__Herbinix
2935220	1163671.JAGI01000002_gene1670	2.13e-137	402	COG0628@1|root,COG0628@2|Bacteria,1TS4S@1239|Firmicutes,248E5@186801|Clostridia,36FRI@31979|Clostridiaceae	186801|Clostridia	S	sporulation integral membrane protein YtvI	ytvI	-	-	-	-	-	-	-	-	-	-	-	AI-2E_transport	bin.804	ytvI	sigE_regulon	29865	Poultry	d__Bacteria;	p__Firmicutes	c__Clostridia	o__Lachnospirales	f__Lachnospiraceae	g__Herbinix
2932201	1449050.JNLE01000005_gene5191	1.01e-156	455	COG0793@1|root,COG0793@2|Bacteria,1TPBI@1239|Firmicutes,248HZ@186801|Clostridia,36DGU@31979|Clostridiaceae	186801|Clostridia	M	Belongs to the peptidase S41A family	ctpA	-	3.4.21.102	ko:K03797	-	-	-	-	ko00000,ko01000,ko01002	-	-	-	PDZ_2,Peptidase_S41	bin.804	ctpB	sigE_regulon	29865	Poultry	d__Bacteria;	p__Firmicutes	c__Clostridia	o__Lachnospirales	f__Lachnospiraceae	g__Herbinix
2935037	1449050.JNLE01000003_gene273	1.55e-63	202	2AUKD@1|root,31K93@2|Bacteria,1V6PK@1239|Firmicutes,24J91@186801|Clostridia,36I4Q@31979|Clostridiaceae	186801|Clostridia	S	stage II sporulation protein R	spoIIR	-	-	ko:K06387	-	-	-	-	ko00000	-	-	-	Spore_II_R	bin.804	spoIIR	sigF_regulon	29865	Poultry	d__Bacteria;	p__Firmicutes	c__Clostridia	o__Lachnospirales	f__Lachnospiraceae	g__Herbinix
2931847	1449050.JNLE01000005_gene4094	3.74e-171	492	COG0750@1|root,COG0750@2|Bacteria,1TPIR@1239|Firmicutes,24AFA@186801|Clostridia,36DRY@31979|Clostridiaceae	186801|Clostridia	M	Stage IV sporulation protein B	spoIVB	-	3.4.21.116	ko:K06399	-	-	-	-	ko00000,ko01000,ko01002	-	-	-	PDZ_2,Peptidase_S55	bin.804	spoIVB	sigF_regulon	29865	Poultry	d__Bacteria;	p__Firmicutes	c__Clostridia	o__Lachnospirales	f__Lachnospiraceae	g__Herbinix
2933864	357809.Cphy_2587	1.82e-171	492	COG1686@1|root,COG1686@2|Bacteria,1TQN0@1239|Firmicutes,249B3@186801|Clostridia,21YI2@1506553|Lachnoclostridium	186801|Clostridia	M	Belongs to the peptidase S11 family	dacF	-	3.4.16.4	ko:K07258	ko00550,ko01100,map00550,map01100	-	-	-	ko00000,ko00001,ko01000,ko01002,ko01011	-	-	-	PBP5_C,Peptidase_S11	bin.804	dacF	sigF_regulon	29865	Poultry	d__Bacteria;	p__Firmicutes	c__Clostridia	o__Lachnospirales	f__Lachnospiraceae	g__Herbinix
2934649	357809.Cphy_0479	2.02e-70	217	2ANER@1|root,31DDD@2|Bacteria,1V46U@1239|Firmicutes,24JDI@186801|Clostridia,21ZX4@1506553|Lachnoclostridium	186801|Clostridia	S	stage V sporulation protein AC	spoVAC	-	-	ko:K06405	-	-	-	-	ko00000	-	-	-	SpoVAC_SpoVAEB	bin.804	spoVAC	sigG_regulon	29865	Poultry	d__Bacteria;	p__Firmicutes	c__Clostridia	o__Lachnospirales	f__Lachnospiraceae	g__Herbinix
2934648	357809.Cphy_0480	3.79e-176	499	COG0332@1|root,COG0332@2|Bacteria,1TPDE@1239|Firmicutes,25EAS@186801|Clostridia,21XJB@1506553|Lachnoclostridium	186801|Clostridia	I	Stage V sporulation protein AD	spoVAD	-	-	ko:K06406	-	-	-	-	ko00000	-	-	-	SpoVAD	bin.804	spoVAD	sigG_regulon	29865	Poultry	d__Bacteria;	p__Firmicutes	c__Clostridia	o__Lachnospirales	f__Lachnospiraceae	g__Herbinix
2931741	1195236.CTER_0257	1.84e-142	409	COG0648@1|root,COG0648@2|Bacteria,1UZAU@1239|Firmicutes,25DGI@186801|Clostridia	186801|Clostridia	L	AP endonuclease family 2	-	-	3.1.21.2	ko:K01151	ko03410,map03410	-	-	-	ko00000,ko00001,ko01000,ko03400	-	-	-	AP_endonuc_2	bin.804	nfo	sigG_regulon	29865	Poultry	d__Bacteria;	p__Firmicutes	c__Clostridia	o__Lachnospirales	f__Lachnospiraceae	g__Herbinix
2934647	1449050.JNLE01000003_gene1270	1.04e-58	183	2ANER@1|root,315MJ@2|Bacteria,1V6SU@1239|Firmicutes,24JBZ@186801|Clostridia,36JME@31979|Clostridiaceae	186801|Clostridia	S	stage V sporulation protein	spoVAE	-	-	ko:K06407	-	-	-	-	ko00000	-	-	-	SpoVAC_SpoVAEB	bin.804	spoVAEB	sigG_regulon	29865	Poultry	d__Bacteria;	p__Firmicutes	c__Clostridia	o__Lachnospirales	f__Lachnospiraceae	g__Herbinix
2933808	588581.Cpap_1438	1.15e-14	67.8	2E2ZT@1|root,32Y0E@2|Bacteria,1VEHE@1239|Firmicutes,24R2Z@186801|Clostridia	186801|Clostridia	S	PFAM Small, acid-soluble spore proteins, alpha beta type	-	-	-	ko:K06423	-	-	-	-	ko00000	-	-	-	SASP	bin.804	sspF	sigG_regulon	29865	Poultry	d__Bacteria;	p__Firmicutes	c__Clostridia	o__Lachnospirales	f__Lachnospiraceae	g__Herbinix
2933105	693746.OBV_16470	4.56e-99	299	COG0373@1|root,COG0373@2|Bacteria,1UI1H@1239|Firmicutes,249GW@186801|Clostridia	186801|Clostridia	H	Dipicolinic acid synthetase, A subunit	spoVFA	-	-	ko:K06410	-	-	-	-	ko00000	-	-	-	2-Hacid_dh_C,DpaA_N,Shikimate_DH	bin.804	spoVFA	sigK_regulon	29865	Poultry	d__Bacteria;	p__Firmicutes	c__Clostridia	o__Lachnospirales	f__Lachnospiraceae	g__Herbinix
2933106	693746.OBV_16480	3.21e-99	292	COG0452@1|root,COG0452@2|Bacteria,1TQPT@1239|Firmicutes,24HE6@186801|Clostridia,2N7DF@216572|Oscillospiraceae	186801|Clostridia	H	Flavoprotein	spoVFB	-	-	ko:K06411	-	-	-	-	ko00000	-	-	-	Flavoprotein	bin.804	spoVFB	sigK_regulon	29865	Poultry	d__Bacteria;	p__Firmicutes	c__Clostridia	o__Lachnospirales	f__Lachnospiraceae	g__Herbinix
2933936	1449050.JNLE01000003_gene3234	4.89e-261	726	COG0699@1|root,COG0699@2|Bacteria,1TPPG@1239|Firmicutes,24829@186801|Clostridia,36DMZ@31979|Clostridiaceae	186801|Clostridia	S	ATPase. Has a role at an early stage in the morphogenesis of the spore coat	spoIVA	GO:0000003,GO:0000166,GO:0003674,GO:0003824,GO:0005488,GO:0005524,GO:0005575,GO:0005618,GO:0005623,GO:0008144,GO:0008150,GO:0009653,GO:0009987,GO:0016462,GO:0016787,GO:0016817,GO:0016818,GO:0016887,GO:0017076,GO:0017111,GO:0019954,GO:0030154,GO:0030312,GO:0030435,GO:0030436,GO:0030554,GO:0031160,GO:0032502,GO:0032553,GO:0032555,GO:0032559,GO:0034301,GO:0035639,GO:0036094,GO:0042601,GO:0042763,GO:…	-	ko:K06398	-	-	-	-	ko00000	-	-	-	Spore_IV_A	bin.804	spoIVA	spore_coat	29865	Poultry	d__Bacteria;	p__Firmicutes	c__Clostridia	o__Lachnospirales	f__Lachnospiraceae	g__Herbinix
2932402	1469948.JPNB01000002_gene3020	2e-131	375	COG3546@1|root,COG3546@2|Bacteria,1TQVQ@1239|Firmicutes,247YJ@186801|Clostridia,36EF8@31979|Clostridiaceae	186801|Clostridia	P	PFAM Manganese containing catalase	cotJC	-	-	ko:K06334	-	-	-	-	ko00000	-	-	-	Mn_catalase	bin.804	cotJC	spore_coat	29865	Poultry	d__Bacteria;	p__Firmicutes	c__Clostridia	o__Lachnospirales	f__Lachnospiraceae	g__Herbinix
2933667	357809.Cphy_1956	1.57e-58	197	COG5401@1|root,COG5401@2|Bacteria,1UXYS@1239|Firmicutes,24EK4@186801|Clostridia,21ZCN@1506553|Lachnoclostridium	186801|Clostridia	S	Sporulation and spore germination	-	-	-	ko:K06298	-	-	-	-	ko00000	-	-	-	Germane	bin.804	gerM	spore_coat	29865	Poultry	d__Bacteria;	p__Firmicutes	c__Clostridia	o__Lachnospirales	f__Lachnospiraceae	g__Herbinix
2932609	357809.Cphy_1940	2.62e-42	151	COG2340@1|root,COG2340@2|Bacteria,1V6GZ@1239|Firmicutes,24BAQ@186801|Clostridia,220K4@1506553|Lachnoclostridium	186801|Clostridia	S	Cysteine-rich secretory protein family	safA	-	-	-	-	-	-	-	-	-	-	-	CAP,LysM	bin.804	safA	spore_coat	29865	Poultry	d__Bacteria;	p__Firmicutes	c__Clostridia	o__Lachnospirales	f__Lachnospiraceae	g__Herbinix
2935210	1449050.JNLE01000003_gene42	1.85e-28	104	2E34J@1|root,32Y4N@2|Bacteria,1VESM@1239|Firmicutes,24QZX@186801|Clostridia	186801|Clostridia	S	COG NOG18028 non supervised orthologous group	cotJB	-	-	ko:K06333	-	-	-	-	ko00000	-	-	-	CotJB	bin.804	cotJB	spore_coat	29865	Poultry	d__Bacteria;	p__Firmicutes	c__Clostridia	o__Lachnospirales	f__Lachnospiraceae	g__Herbinix
2933691	1449050.JNLE01000003_gene3654	0	915	COG0768@1|root,COG0768@2|Bacteria,1TP93@1239|Firmicutes,248KB@186801|Clostridia,36DJT@31979|Clostridiaceae	186801|Clostridia	M	stage V sporulation protein D	spoVD	-	3.4.16.4	ko:K03587,ko:K08384	ko00550,ko01501,map00550,map01501	-	-	-	ko00000,ko00001,ko01000,ko01011,ko03036	-	-	-	PASTA,PBP_dimer,Transpeptidase	bin.804	spoVD	spore_cortex	29865	Poultry	d__Bacteria;	p__Firmicutes	c__Clostridia	o__Lachnospirales	f__Lachnospiraceae	g__Herbinix
2934456	357809.Cphy_1324	6.05e-89	277	COG3314@1|root,COG3314@2|Bacteria,1TR0V@1239|Firmicutes,247XA@186801|Clostridia,21Z5F@1506553|Lachnoclostridium	186801|Clostridia	S	Sporulation integral membrane protein YlbJ	ylbJ	-	-	-	-	-	-	-	-	-	-	-	Gate	bin.804	ylbJ	spore_cortex	29865	Poultry	d__Bacteria;	p__Firmicutes	c__Clostridia	o__Lachnospirales	f__Lachnospiraceae	g__Herbinix
2934503	1121090.KB894702_gene1246	3.52e-15	84	COG0860@1|root,COG3103@1|root,COG0860@2|Bacteria,COG3103@2|Bacteria,1V3MD@1239|Firmicutes,4HHD1@91061|Bacilli,1ZBPF@1386|Bacillus	91061|Bacilli	M	n-acetylmuramoyl-L-alanine amidase	cwlC	-	3.5.1.28	ko:K01448	ko01503,map01503	M00727	R04112	RC00064,RC00141	ko00000,ko00001,ko00002,ko01000,ko01011,ko03036	-	-	-	Amidase_3,PG_binding_1,SPOR	bin.804	cwlC/cwlD	spore_cortex	29865	Poultry	d__Bacteria;	p__Firmicutes	c__Clostridia	o__Lachnospirales	f__Lachnospiraceae	g__Herbinix
2933830	1449050.JNLE01000003_gene3754	6.25e-37	129	2E4EZ@1|root,32ZA5@2|Bacteria,1VF5C@1239|Firmicutes,24QWJ@186801|Clostridia,36MN2@31979|Clostridiaceae	186801|Clostridia	S	sporulation protein YqfC	yqfC	-	-	-	-	-	-	-	-	-	-	-	YabP	bin.804	yqfC	spore_cortex	29865	Poultry	d__Bacteria;	p__Firmicutes	c__Clostridia	o__Lachnospirales	f__Lachnospiraceae	g__Herbinix
2933831	1449050.JNLE01000003_gene3753	2.43e-142	419	COG0561@1|root,COG0561@2|Bacteria,1TR3N@1239|Firmicutes,24ACD@186801|Clostridia,36EQ9@31979|Clostridiaceae	186801|Clostridia	S	sporulation protein	yqfD	-	-	ko:K06438	-	-	-	-	ko00000	-	-	-	YqfD	bin.804	yqfD	spore_cortex	29865	Poultry	d__Bacteria;	p__Firmicutes	c__Clostridia	o__Lachnospirales	f__Lachnospiraceae	g__Herbinix
2933798	1449050.JNLE01000003_gene3525	1.28e-111	330	COG0680@1|root,COG0680@2|Bacteria,1TPFY@1239|Firmicutes,248TE@186801|Clostridia,36DI4@31979|Clostridiaceae	186801|Clostridia	C	Initiates the rapid degradation of small, acid-soluble proteins during spore germination	gpr	-	3.4.24.78	ko:K06012	-	-	-	-	ko00000,ko01000,ko01002	-	-	-	Peptidase_A25	bin.804	gpr	germination	29865	Poultry	d__Bacteria;	p__Firmicutes	c__Clostridia	o__Lachnospirales	f__Lachnospiraceae	g__Herbinix
2931972	1232453.BAIF02000080_gene477	1.72e-36	123	COG1278@1|root,COG1278@2|Bacteria,1VEE0@1239|Firmicutes,24QJE@186801|Clostridia	186801|Clostridia	K	Cold shock protein	cspA	-	-	ko:K03704	-	-	-	-	ko00000,ko03000	-	-	-	CSD	bin.804	CSD	germination	29865	Poultry	d__Bacteria;	p__Firmicutes	c__Clostridia	o__Lachnospirales	f__Lachnospiraceae	g__Herbinix
2931925	1449050.JNLE01000003_gene3140	1.09e-122	357	COG0682@1|root,COG0682@2|Bacteria,1V2WG@1239|Firmicutes,25CFC@186801|Clostridia,36WUZ@31979|Clostridiaceae	186801|Clostridia	M	Prolipoprotein diacylglyceryl transferase	-	-	-	ko:K13292	-	-	-	-	ko00000,ko01000	-	-	-	LGT	bin.804	lgt	germination	29865	Poultry	d__Bacteria;	p__Firmicutes	c__Clostridia	o__Lachnospirales	f__Lachnospiraceae	g__Herbinix
2948090	1195236.CTER_0537	1.56e-134	385	COG0745@1|root,COG0745@2|Bacteria,1TPF7@1239|Firmicutes,24916@186801|Clostridia,3WSIK@541000|Ruminococcaceae	186801|Clostridia	K	May play the central regulatory role in sporulation. It may be an element of the effector pathway responsible for the activation of sporulation genes in response to nutritional stress. Spo0A may act in concert with spo0H (a sigma factor) to control the expression of some genes that are critical to the sporulation process	spo0A	-	-	ko:K07699	ko02020,ko02024,map02020,map02024	M00485	-	-	ko00000,ko00001,ko00002,ko02022	-	-	-	Response_reg,Spo0A_C	bin.796	spo0A	sporulation_onset_and_checkpoints	29870	Poultry	d__Bacteria;	p__Firmicutes	c__Clostridia	o__Acetivibrionales	f__Acetivibrionaceae	g__Ruminiclostridium
2950723	588581.Cpap_2454	1.08e-123	355	COG1595@1|root,COG1595@2|Bacteria,1TP55@1239|Firmicutes,249VX@186801|Clostridia,3WJVB@541000|Ruminococcaceae	186801|Clostridia	K	RNA polymerase sigma factor, sigma-70 family	sigH	-	-	ko:K03091	-	-	-	-	ko00000,ko03021	-	-	-	GerE,Sigma70_r2,Sigma70_r4_2	bin.796	sigH	sporulation_onset_and_checkpoints	29870	Poultry	d__Bacteria;	p__Firmicutes	c__Clostridia	o__Acetivibrionales	f__Acetivibrionaceae	g__Ruminiclostridium
2948924	1195236.CTER_3435	0	1154	COG2208@1|root,COG2208@2|Bacteria,1TQ92@1239|Firmicutes,247XG@186801|Clostridia,3WH68@541000|Ruminococcaceae	186801|Clostridia	KT	stage II sporulation protein E	spoIIE	-	3.1.3.16	ko:K06382	-	-	-	-	ko00000,ko01000	-	-	-	SpoIIE	bin.796	spoIIE	sporulation_onset_and_checkpoints	29870	Poultry	d__Bacteria;	p__Firmicutes	c__Clostridia	o__Acetivibrionales	f__Acetivibrionaceae	g__Ruminiclostridium
2951370	1195236.CTER_2348	0	1167	COG1674@1|root,COG1674@2|Bacteria,1TPJR@1239|Firmicutes,247KM@186801|Clostridia,3WGRB@541000|Ruminococcaceae	186801|Clostridia	D	Belongs to the FtsK SpoIIIE SftA family	spoIIIE	-	-	ko:K03466	-	-	-	-	ko00000,ko03036	3.A.12	-	-	FtsK_4TM,FtsK_SpoIIIE,Ftsk_gamma	bin.796	spoIIIE	sporulation_onset_and_checkpoints	29870	Poultry	d__Bacteria;	p__Firmicutes	c__Clostridia	o__Acetivibrionales	f__Acetivibrionaceae	g__Ruminiclostridium
2950536	1195236.CTER_0152	4.25e-141	405	COG0706@1|root,COG0706@2|Bacteria,1TQ0J@1239|Firmicutes,247V9@186801|Clostridia,3WHYT@541000|Ruminococcaceae	186801|Clostridia	U	Membrane protein insertase, YidC Oxa1 family	yidC	-	-	ko:K03217	ko02024,ko03060,ko03070,map02024,map03060,map03070	M00335	-	-	ko00000,ko00001,ko00002,ko02044,ko03029	2.A.9	-	-	60KD_IMP	bin.796	spoIIIJ	sporulation_onset_and_checkpoints	29870	Poultry	d__Bacteria;	p__Firmicutes	c__Clostridia	o__Acetivibrionales	f__Acetivibrionaceae	g__Ruminiclostridium
2948964	1291050.JAGE01000001_gene1346	1.05e-67	209	COG0193@1|root,COG0193@2|Bacteria,1V3NB@1239|Firmicutes,24HMC@186801|Clostridia,3WIEP@541000|Ruminococcaceae	186801|Clostridia	J	The natural substrate for this enzyme may be peptidyl- tRNAs which drop off the ribosome during protein synthesis	pth	-	3.1.1.29	ko:K01056	-	-	-	-	ko00000,ko01000,ko03012	-	-	-	Pept_tRNA_hydro	bin.796	pth	sporulation_onset_and_checkpoints	29870	Poultry	d__Bacteria;	p__Firmicutes	c__Clostridia	o__Acetivibrionales	f__Acetivibrionaceae	g__Ruminiclostridium
2948967	1195236.CTER_4019	5.96e-47	151	COG2088@1|root,COG2088@2|Bacteria,1V9ZG@1239|Firmicutes,24MVQ@186801|Clostridia,3WKGP@541000|Ruminococcaceae	186801|Clostridia	D	Could be involved in septation	spoVG	-	-	ko:K06412	-	-	-	-	ko00000	-	-	-	SpoVG	bin.796	spoVG	sporulation_onset_and_checkpoints	29870	Poultry	d__Bacteria;	p__Firmicutes	c__Clostridia	o__Acetivibrionales	f__Acetivibrionaceae	g__Ruminiclostridium
2947891	1195236.CTER_2194	2.86e-48	154	COG2359@1|root,COG2359@2|Bacteria,1VA4R@1239|Firmicutes,25CX3@186801|Clostridia,3WPU7@541000|Ruminococcaceae	186801|Clostridia	S	PFAM Stage V sporulation protein S	-	-	-	ko:K06416	-	-	-	-	ko00000	-	-	-	SpoVS	bin.796	spoVS	sporulation_onset_and_checkpoints	29870	Poultry	d__Bacteria;	p__Firmicutes	c__Clostridia	o__Acetivibrionales	f__Acetivibrionaceae	g__Ruminiclostridium
2951300	1291050.JAGE01000001_gene219	2.93e-100	301	COG1589@1|root,COG1589@2|Bacteria,1VDIR@1239|Firmicutes,24E3S@186801|Clostridia	186801|Clostridia	D	Cell division protein FtsQ	-	-	-	ko:K03589	ko04112,map04112	-	-	-	ko00000,ko00001,ko03036	-	-	-	FtsQ,POTRA_1	bin.796	divIB	sporulation_onset_and_checkpoints	29870	Poultry	d__Bacteria;	p__Firmicutes	c__Clostridia	o__Acetivibrionales	f__Acetivibrionaceae	g__Ruminiclostridium
2948318	1195236.CTER_4350	1.26e-65	203	COG3599@1|root,COG3599@2|Bacteria,1V27M@1239|Firmicutes,24MM3@186801|Clostridia,3WJA3@541000|Ruminococcaceae	186801|Clostridia	D	PFAM DivIVA	divIVA	-	-	ko:K04074	-	-	-	-	ko00000,ko03036	-	-	-	DivIVA	bin.796	divIVA	sporulation_onset_and_checkpoints	29870	Poultry	d__Bacteria;	p__Firmicutes	c__Clostridia	o__Acetivibrionales	f__Acetivibrionaceae	g__Ruminiclostridium
2948098	588581.Cpap_3021	8.89e-309	866	COG0849@1|root,COG0849@2|Bacteria,1TP1Z@1239|Firmicutes,249Y7@186801|Clostridia,3WHKZ@541000|Ruminococcaceae	186801|Clostridia	D	cell division protein FtsA	ftsA	-	-	-	-	-	-	-	-	-	-	-	FtsA,MreB_Mbl	bin.796	ftsA	sporulation_onset_and_checkpoints	29870	Poultry	d__Bacteria;	p__Firmicutes	c__Clostridia	o__Acetivibrionales	f__Acetivibrionaceae	g__Ruminiclostridium
2948881	1195236.CTER_3369	9.23e-123	353	COG2884@1|root,COG2884@2|Bacteria,1TP58@1239|Firmicutes,248HW@186801|Clostridia,3WGK4@541000|Ruminococcaceae	186801|Clostridia	D	cell division ATP-binding protein FtsE	ftsE	-	-	ko:K09812	ko02010,map02010	M00256	-	-	ko00000,ko00001,ko00002,ko02000,ko03036	3.A.1.140	-	-	ABC_tran	bin.796	ftsE	sporulation_onset_and_checkpoints	29870	Poultry	d__Bacteria;	p__Firmicutes	c__Clostridia	o__Acetivibrionales	f__Acetivibrionaceae	g__Ruminiclostridium
2951105	1195236.CTER_1581	0	970	COG0465@1|root,COG0465@2|Bacteria,1TPTV@1239|Firmicutes,247WQ@186801|Clostridia,3WG86@541000|Ruminococcaceae	186801|Clostridia	O	Acts as a processive, ATP-dependent zinc metallopeptidase for both cytoplasmic and membrane proteins. Plays a role in the quality control of integral membrane proteins	ftsH	-	-	ko:K03798	-	M00742	-	-	ko00000,ko00002,ko01000,ko01002,ko03110	-	-	-	AAA,FtsH_ext,Peptidase_M41	bin.796	ftsH	sporulation_onset_and_checkpoints	29870	Poultry	d__Bacteria;	p__Firmicutes	c__Clostridia	o__Acetivibrionales	f__Acetivibrionaceae	g__Ruminiclostridium
2948880	1195236.CTER_3368	5.4e-142	409	COG2177@1|root,COG2177@2|Bacteria,1TPND@1239|Firmicutes,24AA6@186801|Clostridia,3WHNT@541000|Ruminococcaceae	186801|Clostridia	D	Part of the ABC transporter FtsEX involved in asymmetric cellular division facilitating the initiation of sporulation	ftsX	-	-	ko:K09811	ko02010,map02010	M00256	-	-	ko00000,ko00001,ko00002,ko02000,ko03036	3.A.1.140	-	-	FtsX	bin.796	ftsX	sporulation_onset_and_checkpoints	29870	Poultry	d__Bacteria;	p__Firmicutes	c__Clostridia	o__Acetivibrionales	f__Acetivibrionaceae	g__Ruminiclostridium
2947897	1195236.CTER_2186	2.67e-183	513	COG0552@1|root,COG0552@2|Bacteria,1TPRI@1239|Firmicutes,247JD@186801|Clostridia,3WGFT@541000|Ruminococcaceae	186801|Clostridia	U	Involved in targeting and insertion of nascent membrane proteins into the cytoplasmic membrane. Acts as a receptor for the complex formed by the signal recognition particle (SRP) and the ribosome-nascent chain (RNC)	ftsY	-	-	ko:K03110	ko02024,ko03060,ko03070,map02024,map03060,map03070	M00335	-	-	ko00000,ko00001,ko00002,ko02044	3.A.5.1,3.A.5.2,3.A.5.7	-	-	SRP54,SRP54_N	bin.796	ftsY	sporulation_onset_and_checkpoints	29870	Poultry	d__Bacteria;	p__Firmicutes	c__Clostridia	o__Acetivibrionales	f__Acetivibrionaceae	g__Ruminiclostridium
2951303	1195236.CTER_3019	6.87e-231	640	COG0206@1|root,COG0206@2|Bacteria,1TP6W@1239|Firmicutes,247Z5@186801|Clostridia,3WH3G@541000|Ruminococcaceae	186801|Clostridia	D	Essential cell division protein that forms a contractile ring structure (Z ring) at the future cell division site. The regulation of the ring assembly controls the timing and the location of cell division. One of the functions of the FtsZ ring is to recruit other cell division proteins to the septum to produce a new cell wall between the dividing cells. Binds GTP and shows GTPase activity	ftsZ	-	-	ko:K03531	ko04112,map04112	-	-	-	ko00000,ko00001,ko02048,ko03036,ko04812	-	-	-	FtsZ_C,Tubulin	bin.796	ftsZ	sporulation_onset_and_checkpoints	29870	Poultry	d__Bacteria;	p__Firmicutes	c__Clostridia	o__Acetivibrionales	f__Acetivibrionaceae	g__Ruminiclostridium
2950537	755731.Clo1100_4114	3.72e-124	356	COG1847@1|root,COG1847@2|Bacteria,1V3IN@1239|Firmicutes,249EA@186801|Clostridia,36F11@31979|Clostridiaceae	186801|Clostridia	S	R3H domain protein	jag	-	-	ko:K06346	-	-	-	-	ko00000	-	-	-	Jag_N,KH_4,R3H	bin.796	jag	sporulation_onset_and_checkpoints	29870	Poultry	d__Bacteria;	p__Firmicutes	c__Clostridia	o__Acetivibrionales	f__Acetivibrionaceae	g__Ruminiclostridium
2950360	1195236.CTER_0638	2.51e-102	303	COG0850@1|root,COG0850@2|Bacteria,1VAPC@1239|Firmicutes,24MV1@186801|Clostridia,3WM6I@541000|Ruminococcaceae	186801|Clostridia	D	Cell division inhibitor that blocks the formation of polar Z ring septums. Rapidly oscillates between the poles of the cell to destabilize FtsZ filaments that have formed before they mature into polar Z rings. Prevents FtsZ polymerization	minC	-	-	ko:K03610	-	-	-	-	ko00000,ko03036,ko04812	-	-	-	MinC_C	bin.796	minC	sporulation_onset_and_checkpoints	29870	Poultry	d__Bacteria;	p__Firmicutes	c__Clostridia	o__Acetivibrionales	f__Acetivibrionaceae	g__Ruminiclostridium
2950359	1195236.CTER_0637	7.86e-174	486	COG2894@1|root,COG2894@2|Bacteria,1TP6P@1239|Firmicutes,249BB@186801|Clostridia,3WH0T@541000|Ruminococcaceae	186801|Clostridia	D	Belongs to the ParA family	minD	-	-	ko:K03609	-	-	-	-	ko00000,ko03036,ko04812	-	-	-	AAA_31,CbiA	bin.796	minD	sporulation_onset_and_checkpoints	29870	Poultry	d__Bacteria;	p__Firmicutes	c__Clostridia	o__Acetivibrionales	f__Acetivibrionaceae	g__Ruminiclostridium
2949058	588581.Cpap_3429	3.09e-260	718	COG0536@1|root,COG0536@2|Bacteria,1TPX7@1239|Firmicutes,247SP@186801|Clostridia,3WH1H@541000|Ruminococcaceae	186801|Clostridia	S	An essential GTPase which binds GTP, GDP and possibly (p)ppGpp with moderate affinity, with high nucleotide exchange rates and a fairly low GTP hydrolysis rate. Plays a role in control of the cell cycle, stress response, ribosome biogenesis and in those bacteria that undergo differentiation, in morphogenesis control	obg	-	-	ko:K03979	-	-	-	-	ko00000,ko01000,ko03009	-	-	-	DUF1967,GTP1_OBG,MMR_HSR1	bin.796	obg	sporulation_onset_and_checkpoints	29870	Poultry	d__Bacteria;	p__Firmicutes	c__Clostridia	o__Acetivibrionales	f__Acetivibrionaceae	g__Ruminiclostridium
2950635	755731.Clo1100_0165	9.2e-174	488	COG1774@1|root,COG1774@2|Bacteria,1TP1V@1239|Firmicutes,247Q6@186801|Clostridia,36EJN@31979|Clostridiaceae	186801|Clostridia	S	PSP1 domain protein	yaaT	-	-	-	-	-	-	-	-	-	-	-	PSP1	bin.796	yaaT	sporulation_onset_and_checkpoints	29870	Poultry	d__Bacteria;	p__Firmicutes	c__Clostridia	o__Acetivibrionales	f__Acetivibrionaceae	g__Ruminiclostridium
2951305	1195236.CTER_3013	4.86e-152	429	COG1191@1|root,COG1191@2|Bacteria,1TP3T@1239|Firmicutes,24A4T@186801|Clostridia,3WGM5@541000|Ruminococcaceae	186801|Clostridia	K	Sigma factors are initiation factors that promote the attachment of RNA polymerase to specific initiation sites and are then released	sigE	-	-	ko:K03091	-	-	-	-	ko00000,ko03021	-	-	-	Sigma70_r2,Sigma70_r4	bin.796	sigE	spo0a_regulon	29870	Poultry	d__Bacteria;	p__Firmicutes	c__Clostridia	o__Acetivibrionales	f__Acetivibrionaceae	g__Ruminiclostridium
2949109	588581.Cpap_4159	1.87e-147	418	COG1191@1|root,COG1191@2|Bacteria,1TP3Q@1239|Firmicutes,2487Z@186801|Clostridia,3WIEW@541000|Ruminococcaceae	186801|Clostridia	K	Sigma factors are initiation factors that promote the attachment of RNA polymerase to specific initiation sites and are then released	sigF	-	-	ko:K03091	-	-	-	-	ko00000,ko03021	-	-	-	Sigma70_r2,Sigma70_r3,Sigma70_r4	bin.796	sigF	spo0a_regulon	29870	Poultry	d__Bacteria;	p__Firmicutes	c__Clostridia	o__Acetivibrionales	f__Acetivibrionaceae	g__Ruminiclostridium
2951306	1195236.CTER_3012	5.59e-174	486	COG1191@1|root,COG1191@2|Bacteria,1TPDD@1239|Firmicutes,24A1H@186801|Clostridia,3WGQ0@541000|Ruminococcaceae	186801|Clostridia	K	Sigma factors are initiation factors that promote the attachment of RNA polymerase to specific initiation sites and are then released	sigG	-	-	ko:K03091	-	-	-	-	ko00000,ko03021	-	-	-	Sigma70_r2,Sigma70_r3,Sigma70_r4	bin.796	sigG	spo0a_regulon	29870	Poultry	d__Bacteria;	p__Firmicutes	c__Clostridia	o__Acetivibrionales	f__Acetivibrionaceae	g__Ruminiclostridium
2949107	588581.Cpap_4157	8.53e-56	175	COG1366@1|root,COG1366@2|Bacteria,1VENG@1239|Firmicutes,24R0X@186801|Clostridia,3WKRQ@541000|Ruminococcaceae	186801|Clostridia	T	Belongs to the anti-sigma-factor antagonist family	spoIIAA	-	-	ko:K06378	-	-	-	-	ko00000	-	-	-	STAS	bin.796	spoIIAA	spo0a_regulon	29870	Poultry	d__Bacteria;	p__Firmicutes	c__Clostridia	o__Acetivibrionales	f__Acetivibrionaceae	g__Ruminiclostridium
2949108	755731.Clo1100_2729	2.87e-82	246	COG2172@1|root,COG2172@2|Bacteria,1V6V2@1239|Firmicutes,24JPT@186801|Clostridia,36ITI@31979|Clostridiaceae	186801|Clostridia	F	Binds to sigma F and blocks its ability to form an RNA polymerase holoenzyme (E-sigma F). Phosphorylates SpoIIAA on a serine residue. This phosphorylation may enable SpoIIAA to act as an anti-anti-sigma factor that counteracts SpoIIAB and thus releases sigma F from inhibition	spoIIAB	-	2.7.11.1	ko:K06379	-	-	-	-	ko00000,ko01000	-	-	-	HATPase_c_2	bin.796	spoIIAB	spo0a_regulon	29870	Poultry	d__Bacteria;	p__Firmicutes	c__Clostridia	o__Acetivibrionales	f__Acetivibrionaceae	g__Ruminiclostridium
2951304	394503.Ccel_2063	1.08e-123	359	29ECG@1|root,301AF@2|Bacteria,1UY4W@1239|Firmicutes,24HI3@186801|Clostridia,36JFC@31979|Clostridiaceae	186801|Clostridia	M	aspartic protease that is responsible for the proteolytic cleavage of the RNA polymerase sigma E factor (SigE spoIIGB) to yield the active peptide in the mother cell during sporulation. Responds to a signal from the forespore that is triggered by the extracellular signal protein SpoIIR	spoIIGA	-	-	ko:K06383	-	-	-	-	ko00000,ko01000,ko01002	-	-	-	Peptidase_U4	bin.796	spoIIGA	spo0a_regulon	29870	Poultry	d__Bacteria;	p__Firmicutes	c__Clostridia	o__Acetivibrionales	f__Acetivibrionaceae	g__Ruminiclostridium
2950528	1195236.CTER_0161	7.24e-114	330	COG1192@1|root,COG1192@2|Bacteria,1TP8S@1239|Firmicutes,2488C@186801|Clostridia,3WGTZ@541000|Ruminococcaceae	186801|Clostridia	D	CobQ CobB MinD ParA nucleotide binding domain	soj	-	-	ko:K03496	-	-	-	-	ko00000,ko03036,ko04812	-	-	-	AAA_31	bin.796	soj	spo0a_regulon	29870	Poultry	d__Bacteria;	p__Firmicutes	c__Clostridia	o__Acetivibrionales	f__Acetivibrionaceae	g__Ruminiclostridium
2949367	641107.CDLVIII_1319	2.08e-86	272	COG1475@1|root,COG1475@2|Bacteria,1VRM6@1239|Firmicutes,25D1X@186801|Clostridia	186801|Clostridia	K	ParB-like nuclease domain	-	-	-	ko:K03497	-	-	-	-	ko00000,ko03000,ko03036,ko04812	-	-	-	ParBc	bin.796	parB	spo0a_regulon	29870	Poultry	d__Bacteria;	p__Firmicutes	c__Clostridia	o__Acetivibrionales	f__Acetivibrionaceae	g__Ruminiclostridium
2948647	1195236.CTER_1991	2.09e-144	417	COG2385@1|root,COG2385@2|Bacteria,1TQSI@1239|Firmicutes,249H0@186801|Clostridia,3WIE9@541000|Ruminococcaceae	186801|Clostridia	D	Stage II sporulation protein D	spoIID	-	-	ko:K06381	-	-	-	-	ko00000	-	-	-	SpoIID	bin.796	spoIID	Engulfment	29870	Poultry	d__Bacteria;	p__Firmicutes	c__Clostridia	o__Acetivibrionales	f__Acetivibrionaceae	g__Ruminiclostridium
2948984	1195236.CTER_0746	1.18e-56	183	COG1300@1|root,COG1300@2|Bacteria,1V81P@1239|Firmicutes,24NU8@186801|Clostridia,3WJ25@541000|Ruminococcaceae	186801|Clostridia	S	TIGRFAM stage II sporulation protein M	spoIIM	-	-	ko:K06384	-	-	-	-	ko00000	-	-	-	SpoIIM	bin.796	spoIIM	Engulfment	29870	Poultry	d__Bacteria;	p__Firmicutes	c__Clostridia	o__Acetivibrionales	f__Acetivibrionaceae	g__Ruminiclostridium
2949402	1195236.CTER_0115	7.07e-173	497	COG0860@1|root,COG0860@2|Bacteria,1TSFS@1239|Firmicutes,2488U@186801|Clostridia,3WGV1@541000|Ruminococcaceae	186801|Clostridia	M	stage II sporulation protein P	spoIIP	-	-	ko:K06385	-	-	-	-	ko00000	-	-	-	SpoIIP	bin.796	spoIIP	Engulfment	29870	Poultry	d__Bacteria;	p__Firmicutes	c__Clostridia	o__Acetivibrionales	f__Acetivibrionaceae	g__Ruminiclostridium
2948067	588581.Cpap_2985	5.71e-170	482	COG3854@1|root,COG3854@2|Bacteria,1TQ23@1239|Firmicutes,248S2@186801|Clostridia,3WGH3@541000|Ruminococcaceae	186801|Clostridia	S	stage III sporulation protein AA	spoIIIAA	-	-	ko:K06390	-	-	-	-	ko00000	-	-	-	T2SSE	bin.796	spoIIIAA	Engulfment	29870	Poultry	d__Bacteria;	p__Firmicutes	c__Clostridia	o__Acetivibrionales	f__Acetivibrionaceae	g__Ruminiclostridium
2948068	1195236.CTER_2154	1.06e-79	241	2CEWW@1|root,32S0Q@2|Bacteria,1VAEG@1239|Firmicutes,24MNF@186801|Clostridia,3WME8@541000|Ruminococcaceae	186801|Clostridia	S	Stage III sporulation protein	spoIIIAB	-	-	ko:K06391	-	-	-	-	ko00000	-	-	-	Spore_III_AB	bin.796	spoIIIAB	Engulfment	29870	Poultry	d__Bacteria;	p__Firmicutes	c__Clostridia	o__Acetivibrionales	f__Acetivibrionaceae	g__Ruminiclostridium
2948069	1195236.CTER_2153	1.32e-21	85.9	2E555@1|root,32ZY3@2|Bacteria,1VEM4@1239|Firmicutes,24QNR@186801|Clostridia	186801|Clostridia	S	Stage III sporulation protein AC	spoIIIAC	-	-	ko:K06392	-	-	-	-	ko00000	-	-	-	SpoIIIAC	bin.796	spoIIIAC	Engulfment	29870	Poultry	d__Bacteria;	p__Firmicutes	c__Clostridia	o__Acetivibrionales	f__Acetivibrionaceae	g__Ruminiclostridium
2948070	588581.Cpap_2988	2.73e-61	191	2CPUI@1|root,32SJW@2|Bacteria,1VA9Y@1239|Firmicutes,24NK6@186801|Clostridia,3WJHH@541000|Ruminococcaceae	186801|Clostridia	S	Stage III sporulation protein AC/AD protein family	spoIIIAD	-	-	ko:K06393	-	-	-	-	ko00000	-	-	-	SpoIIIAC	bin.796	spoiiiAD	Engulfment	29870	Poultry	d__Bacteria;	p__Firmicutes	c__Clostridia	o__Acetivibrionales	f__Acetivibrionaceae	g__Ruminiclostridium
2948071	1195236.CTER_2151	1.39e-133	400	2C2CG@1|root,2Z7PW@2|Bacteria,1TQQ2@1239|Firmicutes,24AH2@186801|Clostridia,3WITJ@541000|Ruminococcaceae	186801|Clostridia	S	Stage III sporulation protein	spoIIIAE	-	-	ko:K06394	-	-	-	-	ko00000	-	-	-	Spore_III_AE	bin.796	spoIIIAE	Engulfment	29870	Poultry	d__Bacteria;	p__Firmicutes	c__Clostridia	o__Acetivibrionales	f__Acetivibrionaceae	g__Ruminiclostridium
2948072	1195236.CTER_2150	1.87e-63	203	2E159@1|root,32WKB@2|Bacteria,1VC21@1239|Firmicutes,24STT@186801|Clostridia,3WP12@541000|Ruminococcaceae	186801|Clostridia	S	TIGRFAM stage III sporulation protein	-	-	-	ko:K06395	-	-	-	-	ko00000	-	-	-	Spore_III_AF	bin.796	spoIIIAF	Engulfment	29870	Poultry	d__Bacteria;	p__Firmicutes	c__Clostridia	o__Acetivibrionales	f__Acetivibrionaceae	g__Ruminiclostridium
2948073	1195236.CTER_2149	8.62e-60	194	2E6BB@1|root,330Z5@2|Bacteria,1VF3M@1239|Firmicutes,24RAX@186801|Clostridia,3WM04@541000|Ruminococcaceae	186801|Clostridia	S	Stage III sporulation protein AG	spoIIIAG	-	-	ko:K06396	-	-	-	-	ko00000	-	-	-	-	bin.796	spoIIIAG	Engulfment	29870	Poultry	d__Bacteria;	p__Firmicutes	c__Clostridia	o__Acetivibrionales	f__Acetivibrionaceae	g__Ruminiclostridium
2948074	394503.Ccel_1909	2.97e-71	221	2E3US@1|root,32YS3@2|Bacteria,1VESK@1239|Firmicutes,24R9H@186801|Clostridia,36K6Z@31979|Clostridiaceae	186801|Clostridia	S	SpoIIIAH-like protein	spoIIIAH	-	-	ko:K06397	-	-	-	-	ko00000	1.A.34.1.1	-	-	SpoIIIAH	bin.796	spoIIIAH	Engulfment	29870	Poultry	d__Bacteria;	p__Firmicutes	c__Clostridia	o__Acetivibrionales	f__Acetivibrionaceae	g__Ruminiclostridium
2950913	720554.Clocl_2474	4.73e-119	345	COG1191@1|root,COG1191@2|Bacteria,1TPJ5@1239|Firmicutes,247XH@186801|Clostridia,3WG7B@541000|Ruminococcaceae	186801|Clostridia	K	Sigma factors are initiation factors that promote the attachment of RNA polymerase to specific initiation sites and are then released	sigK	-	-	ko:K03091	-	-	-	-	ko00000,ko03021	-	-	-	Sigma70_r2,Sigma70_r4	bin.796	sigK	sigE_regulon	29870	Poultry	d__Bacteria;	p__Firmicutes	c__Clostridia	o__Acetivibrionales	f__Acetivibrionaceae	g__Ruminiclostridium
2950355	755731.Clo1100_0655	4.1e-80	251	COG1994@1|root,COG1994@2|Bacteria,1V72P@1239|Firmicutes,24B9J@186801|Clostridia,36G2N@31979|Clostridiaceae	186801|Clostridia	S	PFAM peptidase	-	-	-	ko:K06402	-	-	-	-	ko00000,ko01000,ko01002	-	-	-	CBS,Peptidase_M50	bin.796	spoIVFB	sigE_regulon	29870	Poultry	d__Bacteria;	p__Firmicutes	c__Clostridia	o__Acetivibrionales	f__Acetivibrionaceae	g__Ruminiclostridium
2948910	755731.Clo1100_3706	1.99e-268	747	COG2244@1|root,COG2244@2|Bacteria,1TNYX@1239|Firmicutes,2485G@186801|Clostridia,36DMJ@31979|Clostridiaceae	186801|Clostridia	S	Stage V sporulation protein B	spoVB	-	-	ko:K06409	-	-	-	-	ko00000,ko02000	2.A.66.2.14	-	-	Polysacc_synt,Polysacc_synt_C	bin.796	spoVB	sigE_regulon	29870	Poultry	d__Bacteria;	p__Firmicutes	c__Clostridia	o__Acetivibrionales	f__Acetivibrionaceae	g__Ruminiclostridium
2949529	1195236.CTER_5585	3.3e-218	607	COG0772@1|root,COG0772@2|Bacteria,1TPT7@1239|Firmicutes,24894@186801|Clostridia,3WHWW@541000|Ruminococcaceae	186801|Clostridia	D	Belongs to the SEDS family	ftsW	-	-	ko:K03588	ko04112,map04112	-	-	-	ko00000,ko00001,ko02000,ko03036	2.A.103.1	-	-	FTSW_RODA_SPOVE	bin.796	ftsW	sigE_regulon	29870	Poultry	d__Bacteria;	p__Firmicutes	c__Clostridia	o__Acetivibrionales	f__Acetivibrionaceae	g__Ruminiclostridium
2949312	588581.Cpap_2095	5.42e-18	76.6	2DEI5@1|root,2ZN2X@2|Bacteria,1W3EA@1239|Firmicutes	1239|Firmicutes	S	PFAM sigmaK-factor processing regulatory BofA	-	-	-	ko:K06317	-	-	-	-	ko00000	-	-	-	BofA	bin.796	bofA	sigE_regulon	29870	Poultry	d__Bacteria;	p__Firmicutes	c__Clostridia	o__Acetivibrionales	f__Acetivibrionaceae	g__Ruminiclostridium
2948897	755731.Clo1100_3695	1.99e-247	683	COG0787@1|root,COG0787@2|Bacteria,1TNYY@1239|Firmicutes,2480T@186801|Clostridia,36ES8@31979|Clostridiaceae	186801|Clostridia	M	Catalyzes the interconversion of L-alanine and D- alanine. May also act on other amino acids	alr	-	5.1.1.1,5.1.1.18	ko:K01775,ko:K18348	ko00473,ko01100,ko01502,ko02020,map00473,map01100,map01502,map02020	M00652	R00401	RC00285	ko00000,ko00001,ko00002,ko01000,ko01011,ko01504	-	-	iHN637.CLJU_RS15830	Ala_racemase_C,Ala_racemase_N	bin.796	alr	sigE_regulon	29870	Poultry	d__Bacteria;	p__Firmicutes	c__Clostridia	o__Acetivibrionales	f__Acetivibrionaceae	g__Ruminiclostridium
2949535	1291050.JAGE01000001_gene3053	1.66e-163	467	COG1686@1|root,COG1686@2|Bacteria,1TQ8M@1239|Firmicutes,2480S@186801|Clostridia,3WGET@541000|Ruminococcaceae	186801|Clostridia	M	Belongs to the peptidase S11 family	dacB2	-	3.4.16.4	ko:K07258	ko00550,ko01100,map00550,map01100	-	-	-	ko00000,ko00001,ko01000,ko01002,ko01011	-	-	-	PBP5_C,Peptidase_S11	bin.796	dacB	sigE_regulon	29870	Poultry	d__Bacteria;	p__Firmicutes	c__Clostridia	o__Acetivibrionales	f__Acetivibrionaceae	g__Ruminiclostridium
2950640	1195236.CTER_4327	8.8e-116	334	COG2715@1|root,COG2715@2|Bacteria,1V1E2@1239|Firmicutes,249G0@186801|Clostridia,3WKEB@541000|Ruminococcaceae	186801|Clostridia	S	membrane protein required for spore maturation	spmA	-	-	ko:K06373	-	-	-	-	ko00000	-	-	-	Gate	bin.796	spmA	sigE_regulon	29870	Poultry	d__Bacteria;	p__Firmicutes	c__Clostridia	o__Acetivibrionales	f__Acetivibrionaceae	g__Ruminiclostridium
2950641	1195236.CTER_4326	3.02e-101	296	COG0700@1|root,COG0700@2|Bacteria,1V45M@1239|Firmicutes,24HSJ@186801|Clostridia,3WJ3S@541000|Ruminococcaceae	186801|Clostridia	S	PFAM nucleoside recognition domain protein	spmB	-	-	ko:K06374	-	-	-	-	ko00000	-	-	-	Gate	bin.796	spmB	sigE_regulon	29870	Poultry	d__Bacteria;	p__Firmicutes	c__Clostridia	o__Acetivibrionales	f__Acetivibrionaceae	g__Ruminiclostridium
2950859	588581.Cpap_2489	3.71e-71	221	COG1971@1|root,COG1971@2|Bacteria,1V4BC@1239|Firmicutes,24KM0@186801|Clostridia	186801|Clostridia	P	Probably functions as a manganese efflux pump	ytaF	-	-	-	-	-	-	-	-	-	-	-	Mntp	bin.796	ytaF	sigE_regulon	29870	Poultry	d__Bacteria;	p__Firmicutes	c__Clostridia	o__Acetivibrionales	f__Acetivibrionaceae	g__Ruminiclostridium
2949611	588581.Cpap_2383	2.44e-153	442	COG0628@1|root,COG0628@2|Bacteria,1TS4S@1239|Firmicutes,248E5@186801|Clostridia,3WJEJ@541000|Ruminococcaceae	186801|Clostridia	S	sporulation integral membrane protein YtvI	ytvI	-	-	-	-	-	-	-	-	-	-	-	AI-2E_transport	bin.796	ytvI	sigE_regulon	29870	Poultry	d__Bacteria;	p__Firmicutes	c__Clostridia	o__Acetivibrionales	f__Acetivibrionaceae	g__Ruminiclostridium
2948039	1226325.HMPREF1548_04504	4.75e-125	375	COG0793@1|root,COG0793@2|Bacteria	2|Bacteria	M	Belongs to the peptidase S41A family	-	-	3.4.21.102	ko:K03797	-	-	-	-	ko00000,ko01000,ko01002	-	-	-	Peptidase_S41	bin.796	ctpB	sigE_regulon	29870	Poultry	d__Bacteria;	p__Firmicutes	c__Clostridia	o__Acetivibrionales	f__Acetivibrionaceae	g__Ruminiclostridium
2949464	1195236.CTER_5574	6.82e-238	661	COG2718@1|root,COG2718@2|Bacteria,1TQIN@1239|Firmicutes,24A3U@186801|Clostridia,3WGS2@541000|Ruminococcaceae	186801|Clostridia	S	Belongs to the UPF0229 family	yhbH	-	-	ko:K09786	-	-	-	-	ko00000	-	-	-	DUF444	bin.796	yhbh	sigE_regulon	29870	Poultry	d__Bacteria;	p__Firmicutes	c__Clostridia	o__Acetivibrionales	f__Acetivibrionaceae	g__Ruminiclostridium
2948685	1195236.CTER_1954	1.01e-121	352	2AUKD@1|root,31K93@2|Bacteria,1V6PK@1239|Firmicutes,24J91@186801|Clostridia,3WJSP@541000|Ruminococcaceae	186801|Clostridia	S	stage II sporulation protein R	spoIIR	-	-	ko:K06387	-	-	-	-	ko00000	-	-	-	Spore_II_R	bin.796	spoIIR	sigF_regulon	29870	Poultry	d__Bacteria;	p__Firmicutes	c__Clostridia	o__Acetivibrionales	f__Acetivibrionaceae	g__Ruminiclostridium
2948089	1195236.CTER_0538	1.12e-238	665	COG0750@1|root,COG0750@2|Bacteria,1TPIR@1239|Firmicutes,24AFA@186801|Clostridia,3WHID@541000|Ruminococcaceae	186801|Clostridia	M	Stage IV sporulation protein B	spoIVB	-	3.4.21.116	ko:K06399	-	-	-	-	ko00000,ko01000,ko01002	-	-	-	PDZ_2,Peptidase_S55	bin.796	spoIVB	sigF_regulon	29870	Poultry	d__Bacteria;	p__Firmicutes	c__Clostridia	o__Acetivibrionales	f__Acetivibrionaceae	g__Ruminiclostridium
2948987	1195236.CTER_0743	8.53e-226	630	COG1686@1|root,COG1686@2|Bacteria,1TQN0@1239|Firmicutes,249B3@186801|Clostridia,3WHE1@541000|Ruminococcaceae	186801|Clostridia	M	Belongs to the peptidase S11 family	dacF	-	3.4.16.4	ko:K07258	ko00550,ko01100,map00550,map01100	-	-	-	ko00000,ko00001,ko01000,ko01002,ko01011	-	-	-	PBP5_C,Peptidase_S11	bin.796	dacF	sigF_regulon	29870	Poultry	d__Bacteria;	p__Firmicutes	c__Clostridia	o__Acetivibrionales	f__Acetivibrionaceae	g__Ruminiclostridium
2948992	394503.Ccel_1744	7.94e-62	194	COG3874@1|root,COG3874@2|Bacteria,1V6H7@1239|Firmicutes,24JJ5@186801|Clostridia,36JJX@31979|Clostridiaceae	186801|Clostridia	S	Sporulation protein YtfJ	ytfJ	-	-	-	-	-	-	-	-	-	-	-	Spore_YtfJ	bin.796	ytfJ	sigF_regulon	29870	Poultry	d__Bacteria;	p__Firmicutes	c__Clostridia	o__Acetivibrionales	f__Acetivibrionaceae	g__Ruminiclostridium
2949111	1291050.JAGE01000001_gene2592	3.91e-71	217	2ANER@1|root,31DDD@2|Bacteria,1V46U@1239|Firmicutes,24JDI@186801|Clostridia,3WJNA@541000|Ruminococcaceae	186801|Clostridia	S	stage V sporulation protein AC	spoVAC	-	-	ko:K06405	-	-	-	-	ko00000	-	-	-	SpoVAC_SpoVAEB	bin.796	spoVAC	sigG_regulon	29870	Poultry	d__Bacteria;	p__Firmicutes	c__Clostridia	o__Acetivibrionales	f__Acetivibrionaceae	g__Ruminiclostridium
2949112	1291050.JAGE01000001_gene2593	2.29e-214	595	COG0183@1|root,COG0183@2|Bacteria,1UHVW@1239|Firmicutes,248BM@186801|Clostridia,3WSI5@541000|Ruminococcaceae	186801|Clostridia	I	Stage V sporulation protein AD	spoVAD	-	-	ko:K06406	-	-	-	-	ko00000	-	-	-	SpoVAD	bin.796	spoVAD	sigG_regulon	29870	Poultry	d__Bacteria;	p__Firmicutes	c__Clostridia	o__Acetivibrionales	f__Acetivibrionaceae	g__Ruminiclostridium
2949907	1195236.CTER_2165	2.25e-158	449	COG0648@1|root,COG0648@2|Bacteria,1UZNN@1239|Firmicutes,24A1E@186801|Clostridia,3WH4K@541000|Ruminococcaceae	186801|Clostridia	L	Endonuclease IV	Nfo	-	3.1.21.2	ko:K01151	ko03410,map03410	-	-	-	ko00000,ko00001,ko01000,ko03400	-	-	-	AP_endonuc_2	bin.796	nfo	sigG_regulon	29870	Poultry	d__Bacteria;	p__Firmicutes	c__Clostridia	o__Acetivibrionales	f__Acetivibrionaceae	g__Ruminiclostridium
2950962	632292.Calhy_0678	1.79e-221	626	COG1129@1|root,COG1129@2|Bacteria,1TP6I@1239|Firmicutes,247II@186801|Clostridia,42FNU@68295|Thermoanaerobacterales	186801|Clostridia	P	Part of the ABC transporter complex RbsABC involved in ribose import. Responsible for energy coupling to the transport system	mglA	-	3.6.3.17	ko:K10441	ko02010,map02010	M00212	-	-	ko00000,ko00001,ko00002,ko01000,ko02000	3.A.1.2.1,3.A.1.2.13,3.A.1.2.19	-	-	ABC_tran	bin.796	mglA / sspA	sigG_regulon	29870	Poultry	d__Bacteria;	p__Firmicutes	c__Clostridia	o__Acetivibrionales	f__Acetivibrionaceae	g__Ruminiclostridium
2949208	398512.JQKC01000005_gene5604	6.62e-10	57	2E62M@1|root,32ZH6@2|Bacteria,1UPZW@1239|Firmicutes,24SBI@186801|Clostridia,3WQH4@541000|Ruminococcaceae	186801|Clostridia	S	Belongs to the Tlp family	tlp	-	-	ko:K06434	-	-	-	-	ko00000	-	-	-	-	bin.796	tlp	sigG_regulon	29870	Poultry	d__Bacteria;	p__Firmicutes	c__Clostridia	o__Acetivibrionales	f__Acetivibrionaceae	g__Ruminiclostridium
2949113	588581.Cpap_4163	7.34e-59	184	2ANER@1|root,315MJ@2|Bacteria,1V6SU@1239|Firmicutes,24JBZ@186801|Clostridia,3WK2T@541000|Ruminococcaceae	186801|Clostridia	S	Stage V sporulation protein AE	spoVAE	-	-	ko:K06407	-	-	-	-	ko00000	-	-	-	SpoVAC_SpoVAEB	bin.796	spoVAEB	sigG_regulon	29870	Poultry	d__Bacteria;	p__Firmicutes	c__Clostridia	o__Acetivibrionales	f__Acetivibrionaceae	g__Ruminiclostridium
2948358	394503.Ccel_3477	6.79e-27	98.6	2E2ZT@1|root,32Y0E@2|Bacteria,1VEHE@1239|Firmicutes,24R2Z@186801|Clostridia,36P37@31979|Clostridiaceae	186801|Clostridia	S	Small, acid-soluble spore proteins, alpha/beta type	-	-	-	ko:K06423	-	-	-	-	ko00000	-	-	-	SASP	bin.796	sspF	sigG_regulon	29870	Poultry	d__Bacteria;	p__Firmicutes	c__Clostridia	o__Acetivibrionales	f__Acetivibrionaceae	g__Ruminiclostridium
2949028	1195236.CTER_0675	3.13e-112	328	COG0111@1|root,COG0111@2|Bacteria,1TPUC@1239|Firmicutes,253BG@186801|Clostridia,3WJ87@541000|Ruminococcaceae	186801|Clostridia	EH	dipicolinic acid synthetase, A subunit	spoVFA	-	-	ko:K06410	-	-	-	-	ko00000	-	-	-	2-Hacid_dh_C,AlaDh_PNT_C,DpaA_N	bin.796	spoVFA	sigK_regulon	29870	Poultry	d__Bacteria;	p__Firmicutes	c__Clostridia	o__Acetivibrionales	f__Acetivibrionaceae	g__Ruminiclostridium
2949029	1195236.CTER_0674	3.28e-106	310	COG0452@1|root,COG0452@2|Bacteria,1TQPT@1239|Firmicutes,24HE6@186801|Clostridia,3WHFH@541000|Ruminococcaceae	186801|Clostridia	H	Dipicolinic acid synthetase, B subunit	spoVFB	-	-	ko:K06411	-	-	-	-	ko00000	-	-	-	Flavoprotein	bin.796	spoVFB	sigK_regulon	29870	Poultry	d__Bacteria;	p__Firmicutes	c__Clostridia	o__Acetivibrionales	f__Acetivibrionaceae	g__Ruminiclostridium
2950317	1195236.CTER_1783	4.16e-76	230	COG3546@1|root,COG3546@2|Bacteria,1TQVQ@1239|Firmicutes,247YJ@186801|Clostridia,3WHS3@541000|Ruminococcaceae	186801|Clostridia	P	PFAM Manganese containing catalase	cotJC	-	-	ko:K06334	-	-	-	-	ko00000	-	-	-	Mn_catalase	bin.796	cotJC	spore_coat	29870	Poultry	d__Bacteria;	p__Firmicutes	c__Clostridia	o__Acetivibrionales	f__Acetivibrionaceae	g__Ruminiclostridium
2949082	1195236.CTER_4594	1.31e-154	448	COG5401@1|root,COG5401@2|Bacteria,1TPQD@1239|Firmicutes,248VN@186801|Clostridia	186801|Clostridia	S	PFAM Sporulation and spore germination	-	-	-	ko:K06298	-	-	-	-	ko00000	-	-	-	Germane	bin.796	gerM	spore_coat	29870	Poultry	d__Bacteria;	p__Firmicutes	c__Clostridia	o__Acetivibrionales	f__Acetivibrionaceae	g__Ruminiclostridium
2951517	398512.JQKC01000036_gene4854	1.6e-106	311	COG1388@1|root,COG2340@1|root,COG1388@2|Bacteria,COG2340@2|Bacteria,1V6GZ@1239|Firmicutes,24BAQ@186801|Clostridia,3WJQ5@541000|Ruminococcaceae	186801|Clostridia	M	Cysteine-rich secretory protein family	safA	-	-	-	-	-	-	-	-	-	-	-	CAP,LysM	bin.796	safA	spore_coat	29870	Poultry	d__Bacteria;	p__Firmicutes	c__Clostridia	o__Acetivibrionales	f__Acetivibrionaceae	g__Ruminiclostridium
2950301	1195236.CTER_1702	4.44e-38	130	2E34J@1|root,32Y4N@2|Bacteria,1VESM@1239|Firmicutes,24QZX@186801|Clostridia,3WKAE@541000|Ruminococcaceae	186801|Clostridia	S	CotJB protein	cotJB	-	-	ko:K06333	-	-	-	-	ko00000	-	-	-	CotJB	bin.796	cotJB	spore_coat	29870	Poultry	d__Bacteria;	p__Firmicutes	c__Clostridia	o__Acetivibrionales	f__Acetivibrionaceae	g__Ruminiclostridium
2948909	1195236.CTER_3425	7.3e-67	206	COG0071@1|root,COG0071@2|Bacteria,1VG0E@1239|Firmicutes,24MRZ@186801|Clostridia,3WJP5@541000|Ruminococcaceae	186801|Clostridia	O	Belongs to the small heat shock protein (HSP20) family	-	-	-	ko:K13993	ko04141,map04141	-	-	-	ko00000,ko00001,ko03110	-	-	-	HSP20	bin.796	hsps	spore_coat	29870	Poultry	d__Bacteria;	p__Firmicutes	c__Clostridia	o__Acetivibrionales	f__Acetivibrionaceae	g__Ruminiclostridium
2949525	588581.Cpap_1073	0	1051	COG0768@1|root,COG0768@2|Bacteria,1TP93@1239|Firmicutes,248KB@186801|Clostridia,3WGI4@541000|Ruminococcaceae	186801|Clostridia	M	Penicillin-binding Protein	spoVD	-	3.4.16.4	ko:K03587,ko:K08384	ko00550,ko01501,map00550,map01501	-	-	-	ko00000,ko00001,ko01000,ko01011,ko03036	-	-	-	PASTA,PBP_dimer,Transpeptidase	bin.796	spoVD	spore_cortex	29870	Poultry	d__Bacteria;	p__Firmicutes	c__Clostridia	o__Acetivibrionales	f__Acetivibrionaceae	g__Ruminiclostridium
2948107	588581.Cpap_3029	1.34e-179	514	COG3314@1|root,COG3314@2|Bacteria,1TR0V@1239|Firmicutes,247XA@186801|Clostridia,3WIGE@541000|Ruminococcaceae	186801|Clostridia	S	sporulation integral membrane protein YlbJ	ylbJ	-	-	-	-	-	-	-	-	-	-	-	Gate	bin.796	ylbJ	spore_cortex	29870	Poultry	d__Bacteria;	p__Firmicutes	c__Clostridia	o__Acetivibrionales	f__Acetivibrionaceae	g__Ruminiclostridium
2948758	1195236.CTER_3346	2.41e-134	386	COG0860@1|root,COG0860@2|Bacteria,1TQ74@1239|Firmicutes,24FT2@186801|Clostridia,3WIGM@541000|Ruminococcaceae	186801|Clostridia	M	N-acetylmuramoyl-L-alanine amidase	cwlD	-	3.5.1.28	ko:K01448	ko01503,map01503	M00727	R04112	RC00064,RC00141	ko00000,ko00001,ko00002,ko01000,ko01011,ko03036	-	-	-	Amidase_3	bin.796	cwlC/cwlD	spore_cortex	29870	Poultry	d__Bacteria;	p__Firmicutes	c__Clostridia	o__Acetivibrionales	f__Acetivibrionaceae	g__Ruminiclostridium
2948957	755731.Clo1100_3804	4.16e-47	152	2E3ZZ@1|root,32YWW@2|Bacteria,1VEIW@1239|Firmicutes,24QNQ@186801|Clostridia,36MKU@31979|Clostridiaceae	186801|Clostridia	S	Sporulation protein YabP	yabP	-	-	-	-	-	-	-	-	-	-	-	YabP	bin.796	yabP	spore_cortex	29870	Poultry	d__Bacteria;	p__Firmicutes	c__Clostridia	o__Acetivibrionales	f__Acetivibrionaceae	g__Ruminiclostridium
2948956	1195236.CTER_4007	8.25e-41	145	2EFTM@1|root,32YR5@2|Bacteria,1VFQQ@1239|Firmicutes,24QUB@186801|Clostridia	186801|Clostridia	S	Spore cortex biosynthesis protein YabQ	yabQ	-	-	-	-	-	-	-	-	-	-	-	Spore_YabQ	bin.796	yabQ	spore_cortex	29870	Poultry	d__Bacteria;	p__Firmicutes	c__Clostridia	o__Acetivibrionales	f__Acetivibrionaceae	g__Ruminiclostridium
2949423	1291050.JAGE01000002_gene3946	1.76e-40	137	2E4EZ@1|root,32ZA5@2|Bacteria,1VF5C@1239|Firmicutes,24QWJ@186801|Clostridia	186801|Clostridia	S	sporulation protein YqfC	yqfC	-	-	-	-	-	-	-	-	-	-	-	YabP	bin.796	yqfC	spore_cortex	29870	Poultry	d__Bacteria;	p__Firmicutes	c__Clostridia	o__Acetivibrionales	f__Acetivibrionaceae	g__Ruminiclostridium
2949422	755731.Clo1100_1635	2.84e-189	536	COG0561@1|root,COG0561@2|Bacteria,1TR3N@1239|Firmicutes,24ACD@186801|Clostridia,36EQ9@31979|Clostridiaceae	186801|Clostridia	S	sporulation protein	yqfD	-	-	ko:K06438	-	-	-	-	ko00000	-	-	-	YqfD	bin.796	yqfD	spore_cortex	29870	Poultry	d__Bacteria;	p__Firmicutes	c__Clostridia	o__Acetivibrionales	f__Acetivibrionaceae	g__Ruminiclostridium
2949469	509191.AEDB02000073_gene1837	2.1e-20	89.7	28M4H@1|root,2ZAIE@2|Bacteria,1TPXD@1239|Firmicutes,25EJK@186801|Clostridia,3WN8X@541000|Ruminococcaceae	186801|Clostridia	S	TIGRFAM germination protein, Ger(x)C family	gerAC	-	-	ko:K06297	-	-	-	-	ko00000	-	-	-	Spore_GerAC	bin.796	gerA	germination	29870	Poultry	d__Bacteria;	p__Firmicutes	c__Clostridia	o__Acetivibrionales	f__Acetivibrionaceae	g__Ruminiclostridium
2950266	1291050.JAGE01000001_gene110	5.56e-197	551	COG0680@1|root,COG0680@2|Bacteria,1TPFY@1239|Firmicutes,248TE@186801|Clostridia,3WGVA@541000|Ruminococcaceae	186801|Clostridia	C	Initiates the rapid degradation of small, acid-soluble proteins during spore germination	gpr	-	3.4.24.78	ko:K06012	-	-	-	-	ko00000,ko01000,ko01002	-	-	-	Peptidase_A25	bin.796	gpr	germination	29870	Poultry	d__Bacteria;	p__Firmicutes	c__Clostridia	o__Acetivibrionales	f__Acetivibrionaceae	g__Ruminiclostridium
2948875	394503.Ccel_2901	1.26e-42	139	COG1278@1|root,COG1278@2|Bacteria,1VEE0@1239|Firmicutes,24QJE@186801|Clostridia,36MMP@31979|Clostridiaceae	186801|Clostridia	K	Cold shock protein	-	-	-	ko:K03704	-	-	-	-	ko00000,ko03000	-	-	-	CSD	bin.796	CSD	germination	29870	Poultry	d__Bacteria;	p__Firmicutes	c__Clostridia	o__Acetivibrionales	f__Acetivibrionaceae	g__Ruminiclostridium
2949334	1291050.JAGE01000001_gene1697	5.11e-175	501	COG2959@1|root,COG2959@2|Bacteria,1TT9K@1239|Firmicutes,24893@186801|Clostridia,3WH09@541000|Ruminococcaceae	186801|Clostridia	H	germination protein YpeB	ypeB	-	-	ko:K06313	-	-	-	-	ko00000	-	-	-	PepSY,YPEB	bin.796	ypeB	germination	29870	Poultry	d__Bacteria;	p__Firmicutes	c__Clostridia	o__Acetivibrionales	f__Acetivibrionaceae	g__Ruminiclostridium
2949521	1195236.CTER_1056	9.07e-151	436	COG0682@1|root,COG0682@2|Bacteria,1TPAK@1239|Firmicutes,24APG@186801|Clostridia,3WH7A@541000|Ruminococcaceae	186801|Clostridia	M	Transfers the N-acyl diglyceride group on what will become the N-terminal cysteine of membrane lipoproteins	lgt	-	-	ko:K13292	-	-	-	-	ko00000,ko01000	-	-	-	LGT	bin.796	lgt	germination	29870	Poultry	d__Bacteria;	p__Firmicutes	c__Clostridia	o__Acetivibrionales	f__Acetivibrionaceae	g__Ruminiclostridium
2955434	1499685.CCFJ01000033_gene49	3.28e-44	154	COG1595@1|root,COG1595@2|Bacteria,1TP55@1239|Firmicutes,4HAHR@91061|Bacilli,1ZBEV@1386|Bacillus	91061|Bacilli	K	Belongs to the sigma-70 factor family	sigH	-	-	ko:K03088,ko:K03091,ko:K12296	ko02020,ko02024,map02020,map02024	-	-	-	ko00000,ko00001,ko03000,ko03021	-	-	-	Sigma70_r2,Sigma70_r4_2	bin.793	sigH	sporulation_onset_and_checkpoints	29873	Poultry	d__Bacteria;	p__Firmicutes	c__Clostridia	o__Saccharofermentanales	f__DTU023
2956005	699246.HMPREF0868_0628	7.02e-184	570	COG1674@1|root,COG1674@2|Bacteria,1TPJR@1239|Firmicutes,247KM@186801|Clostridia,267KR@186813|unclassified Clostridiales	186801|Clostridia	D	Ftsk_gamma	spoIIIE	-	-	ko:K03466	-	-	-	-	ko00000,ko03036	3.A.12	-	-	FtsK_4TM,FtsK_SpoIIIE,Ftsk_gamma	bin.793	spoIIIE	sporulation_onset_and_checkpoints	29873	Poultry	d__Bacteria;	p__Firmicutes	c__Clostridia	o__Saccharofermentanales	f__DTU023
2956109	699246.HMPREF0868_1294	1.32e-59	201	COG0706@1|root,COG0706@2|Bacteria,1TQ0J@1239|Firmicutes,247V9@186801|Clostridia,267IV@186813|unclassified Clostridiales	186801|Clostridia	U	60Kd inner membrane protein	yidC	-	-	ko:K03217	ko02024,ko03060,ko03070,map02024,map03060,map03070	M00335	-	-	ko00000,ko00001,ko00002,ko02044,ko03029	2.A.9	-	-	60KD_IMP	bin.793	spoIIIJ	sporulation_onset_and_checkpoints	29873	Poultry	d__Bacteria;	p__Firmicutes	c__Clostridia	o__Saccharofermentanales	f__DTU023
2955625	411474.COPEUT_01864	1.1e-55	182	COG0193@1|root,COG0193@2|Bacteria,1V3NB@1239|Firmicutes,24HMC@186801|Clostridia	186801|Clostridia	J	The natural substrate for this enzyme may be peptidyl- tRNAs which drop off the ribosome during protein synthesis	pth	-	3.1.1.29	ko:K01056	-	-	-	-	ko00000,ko01000,ko03012	-	-	-	Pept_tRNA_hydro	bin.793	pth	sporulation_onset_and_checkpoints	29873	Poultry	d__Bacteria;	p__Firmicutes	c__Clostridia	o__Saccharofermentanales	f__DTU023
2956032	1410638.JHXJ01000028_gene1245	5.22e-13	77.8	COG1589@1|root,COG1589@2|Bacteria	2|Bacteria	D	Essential cell division protein. May link together the upstream cell division proteins, which are predominantly cytoplasmic, with the downstream cell division proteins, which are predominantly periplasmic. May control correct divisome assembly	divIB	-	-	ko:K03589,ko:K06438	ko04112,map04112	-	-	-	ko00000,ko00001,ko03036	-	-	-	FtsQ,POTRA_1	bin.793	divIB	sporulation_onset_and_checkpoints	29873	Poultry	d__Bacteria;	p__Firmicutes	c__Clostridia	o__Saccharofermentanales	f__DTU023
2955891	699246.HMPREF0868_1556	1.21e-57	191	COG2884@1|root,COG2884@2|Bacteria,1TP58@1239|Firmicutes,248HW@186801|Clostridia,268V0@186813|unclassified Clostridiales	186801|Clostridia	D	ABC transporter	ftsE	-	-	ko:K09812	ko02010,map02010	M00256	-	-	ko00000,ko00001,ko00002,ko02000,ko03036	3.A.1.140	-	-	ABC_tran	bin.793	ftsE	sporulation_onset_and_checkpoints	29873	Poultry	d__Bacteria;	p__Firmicutes	c__Clostridia	o__Saccharofermentanales	f__DTU023
2955908	699246.HMPREF0868_0901	6.29e-234	671	COG0465@1|root,COG0465@2|Bacteria,1TPTV@1239|Firmicutes,247WQ@186801|Clostridia,2686J@186813|unclassified Clostridiales	186801|Clostridia	O	Acts as a processive, ATP-dependent zinc metallopeptidase for both cytoplasmic and membrane proteins. Plays a role in the quality control of integral membrane proteins	ftsH	-	-	ko:K03798	-	M00742	-	-	ko00000,ko00002,ko01000,ko01002,ko03110	-	-	-	AAA,FtsH_ext,Peptidase_M41	bin.793	ftsH	sporulation_onset_and_checkpoints	29873	Poultry	d__Bacteria;	p__Firmicutes	c__Clostridia	o__Saccharofermentanales	f__DTU023
2955892	1410638.JHXJ01000008_gene371	2.71e-55	188	COG2177@1|root,COG2177@2|Bacteria,1TPND@1239|Firmicutes,24AA6@186801|Clostridia,3WHNT@541000|Ruminococcaceae	186801|Clostridia	D	Part of the ABC transporter FtsEX involved in asymmetric cellular division facilitating the initiation of sporulation	ftsX	-	-	ko:K09811	ko02010,map02010	M00256	-	-	ko00000,ko00001,ko00002,ko02000,ko03036	3.A.1.140	-	-	FtsX	bin.793	ftsX	sporulation_onset_and_checkpoints	29873	Poultry	d__Bacteria;	p__Firmicutes	c__Clostridia	o__Saccharofermentanales	f__DTU023
2956014	699246.HMPREF0868_0646	3.21e-116	344	COG0552@1|root,COG0552@2|Bacteria,1TPRI@1239|Firmicutes,247JD@186801|Clostridia,268EZ@186813|unclassified Clostridiales	186801|Clostridia	U	Involved in targeting and insertion of nascent membrane proteins into the cytoplasmic membrane. Acts as a receptor for the complex formed by the signal recognition particle (SRP) and the ribosome-nascent chain (RNC)	ftsY	-	-	ko:K03110	ko02024,ko03060,ko03070,map02024,map03060,map03070	M00335	-	-	ko00000,ko00001,ko00002,ko02044	3.A.5.1,3.A.5.2,3.A.5.7	-	-	SRP54,SRP54_N	bin.793	ftsY	sporulation_onset_and_checkpoints	29873	Poultry	d__Bacteria;	p__Firmicutes	c__Clostridia	o__Saccharofermentanales	f__DTU023
2956033	1392491.JIAE01000001_gene942	8.29e-154	452	COG0206@1|root,COG0206@2|Bacteria,1TP6W@1239|Firmicutes,247Z5@186801|Clostridia,3WH3G@541000|Ruminococcaceae	186801|Clostridia	D	Essential cell division protein that forms a contractile ring structure (Z ring) at the future cell division site. The regulation of the ring assembly controls the timing and the location of cell division. One of the functions of the FtsZ ring is to recruit other cell division proteins to the septum to produce a new cell wall between the dividing cells. Binds GTP and shows GTPase activity	ftsZ	-	-	ko:K03531	ko04112,map04112	-	-	-	ko00000,ko00001,ko02048,ko03036,ko04812	-	-	-	FtsZ_C,Tubulin	bin.793	ftsZ	sporulation_onset_and_checkpoints	29873	Poultry	d__Bacteria;	p__Firmicutes	c__Clostridia	o__Saccharofermentanales	f__DTU023
2956110	1392491.JIAE01000001_gene2539	8.28e-43	152	COG1847@1|root,COG1847@2|Bacteria,1V3IN@1239|Firmicutes,249EA@186801|Clostridia,3WHR4@541000|Ruminococcaceae	186801|Clostridia	S	R3H domain protein	jag	-	-	ko:K06346	-	-	-	-	ko00000	-	-	-	Jag_N,KH_4,R3H	bin.793	jag	sporulation_onset_and_checkpoints	29873	Poultry	d__Bacteria;	p__Firmicutes	c__Clostridia	o__Saccharofermentanales	f__DTU023
2955361	1121335.Clst_0493	1.43e-133	397	COG0536@1|root,COG0536@2|Bacteria,1TPX7@1239|Firmicutes,247SP@186801|Clostridia,3WH1H@541000|Ruminococcaceae	186801|Clostridia	S	An essential GTPase which binds GTP, GDP and possibly (p)ppGpp with moderate affinity, with high nucleotide exchange rates and a fairly low GTP hydrolysis rate. Plays a role in control of the cell cycle, stress response, ribosome biogenesis and in those bacteria that undergo differentiation, in morphogenesis control	obg	-	-	ko:K03979	-	-	-	-	ko00000,ko01000,ko03009	-	-	-	DUF1967,GTP1_OBG,MMR_HSR1	bin.793	obg	sporulation_onset_and_checkpoints	29873	Poultry	d__Bacteria;	p__Firmicutes	c__Clostridia	o__Saccharofermentanales	f__DTU023
2955852	1499689.CCNN01000015_gene3459	1.6e-100	304	COG1774@1|root,COG1774@2|Bacteria,1TP1V@1239|Firmicutes,247Q6@186801|Clostridia,36EJN@31979|Clostridiaceae	186801|Clostridia	S	PSP1 domain protein	yaaT	-	-	-	-	-	-	-	-	-	-	-	PSP1	bin.793	yaaT	sporulation_onset_and_checkpoints	29873	Poultry	d__Bacteria;	p__Firmicutes	c__Clostridia	o__Saccharofermentanales	f__DTU023
2955784	699246.HMPREF0868_0606	1.38e-137	423	COG0772@1|root,COG1716@1|root,COG0772@2|Bacteria,COG1716@2|Bacteria,1TQ82@1239|Firmicutes,248QS@186801|Clostridia	186801|Clostridia	D	Belongs to the SEDS family	ftsW	-	-	ko:K03588	ko04112,map04112	-	-	-	ko00000,ko00001,ko02000,ko03036	2.A.103.1	-	-	FHA,FTSW_RODA_SPOVE	bin.793	ftsW	sigE_regulon	29873	Poultry	d__Bacteria;	p__Firmicutes	c__Clostridia	o__Saccharofermentanales	f__DTU023
2955380	857293.CAAU_1891	3.07e-86	273	COG0787@1|root,COG0787@2|Bacteria,1TNYY@1239|Firmicutes,2480T@186801|Clostridia,36ES8@31979|Clostridiaceae	186801|Clostridia	M	Catalyzes the interconversion of L-alanine and D- alanine. May also act on other amino acids	alr	-	5.1.1.1	ko:K01775	ko00473,ko01100,ko01502,map00473,map01100,map01502	-	R00401	RC00285	ko00000,ko00001,ko01000,ko01011	-	-	iHN637.CLJU_RS15830	Ala_racemase_C,Ala_racemase_N	bin.793	alr	sigE_regulon	29873	Poultry	d__Bacteria;	p__Firmicutes	c__Clostridia	o__Saccharofermentanales	f__DTU023
2955894	699246.HMPREF0868_1553	3.84e-80	264	COG0793@1|root,COG0793@2|Bacteria,1TPBI@1239|Firmicutes,248HZ@186801|Clostridia,267R3@186813|unclassified Clostridiales	186801|Clostridia	M	tail specific protease	ctpA	-	3.4.21.102	ko:K03797	-	-	-	-	ko00000,ko01000,ko01002	-	-	-	PDZ,PDZ_2,Peptidase_S41	bin.793	ctpB	sigE_regulon	29873	Poultry	d__Bacteria;	p__Firmicutes	c__Clostridia	o__Saccharofermentanales	f__DTU023
2956230	1118059.CAHC01000008_gene1298	1.17e-250	702	COG1129@1|root,COG1129@2|Bacteria,1TP6I@1239|Firmicutes,247II@186801|Clostridia,3WDUN@538999|Clostridiales incertae sedis	186801|Clostridia	G	ATPases associated with a variety of cellular activities	mglA	-	3.6.3.17	ko:K10542	ko02010,map02010	M00214	-	-	ko00000,ko00001,ko00002,ko01000,ko02000	3.A.1.2.3	-	-	ABC_tran	bin.793	mglA / sspA	sigG_regulon	29873	Poultry	d__Bacteria;	p__Firmicutes	c__Clostridia	o__Saccharofermentanales	f__DTU023
2956022	699246.HMPREF0868_0255	4.58e-90	279	COG0682@1|root,COG0682@2|Bacteria,1TPAK@1239|Firmicutes,24APG@186801|Clostridia,267UB@186813|unclassified Clostridiales	186801|Clostridia	M	Transfers the N-acyl diglyceride group on what will become the N-terminal cysteine of membrane lipoproteins	lgt	-	-	ko:K13292	-	-	-	-	ko00000,ko01000	-	-	-	LGT	bin.793	lgt	germination	29873	Poultry	d__Bacteria;	p__Firmicutes	c__Clostridia	o__Saccharofermentanales	f__DTU023
2973766	1449050.JNLE01000005_gene4093	5.33e-159	449	COG2201@1|root,COG2201@2|Bacteria,1VQS3@1239|Firmicutes,25E3X@186801|Clostridia,36UHM@31979|Clostridiaceae	186801|Clostridia	NT	May play the central regulatory role in sporulation. It may be an element of the effector pathway responsible for the activation of sporulation genes in response to nutritional stress. Spo0A may act in concert with spo0H (a sigma factor) to control the expression of some genes that are critical to the sporulation process	spo0A	-	-	ko:K03413,ko:K07699	ko02020,ko02024,ko02030,map02020,map02024,map02030	M00485,M00506	-	-	ko00000,ko00001,ko00002,ko02022,ko02035	-	-	-	Response_reg,Spo0A_C	bin.785	spo0A	sporulation_onset_and_checkpoints	29880	Poultry	d__Bacteria;	p__Firmicutes	c__Clostridia	o__Lachnospirales	f__Lachnospiraceae	g__Herbinix
2969928	1449050.JNLE01000005_gene4854	4.81e-92	275	COG1595@1|root,COG1595@2|Bacteria,1TP55@1239|Firmicutes,249VX@186801|Clostridia,36ETQ@31979|Clostridiaceae	186801|Clostridia	K	Belongs to the sigma-70 factor family	sigH	-	-	ko:K03091	-	-	-	-	ko00000,ko03021	-	-	-	GerE,Sigma70_r2,Sigma70_r4_2	bin.785	sigH	sporulation_onset_and_checkpoints	29880	Poultry	d__Bacteria;	p__Firmicutes	c__Clostridia	o__Lachnospirales	f__Lachnospiraceae	g__Herbinix
2972355	1449050.JNLE01000003_gene154	1.48e-173	524	COG2208@1|root,COG2208@2|Bacteria,1TQ92@1239|Firmicutes,247XG@186801|Clostridia,36DVK@31979|Clostridiaceae	186801|Clostridia	KT	stage II sporulation protein E	spoIIE	-	3.1.3.16	ko:K06382	-	-	-	-	ko00000,ko01000	-	-	-	SpoIIE	bin.785	spoIIE	sporulation_onset_and_checkpoints	29880	Poultry	d__Bacteria;	p__Firmicutes	c__Clostridia	o__Lachnospirales	f__Lachnospiraceae	g__Herbinix
2971931	1449050.JNLE01000003_gene384	4.76e-115	349	COG0706@1|root,COG0706@2|Bacteria,1TQ0J@1239|Firmicutes,247V9@186801|Clostridia,36FE7@31979|Clostridiaceae	186801|Clostridia	U	Membrane protein insertase, YidC Oxa1 family	yidC	-	-	ko:K03217	ko02024,ko03060,ko03070,map02024,map03060,map03070	M00335	-	-	ko00000,ko00001,ko00002,ko02044,ko03029	2.A.9	-	-	60KD_IMP	bin.785	spoIIIJ	sporulation_onset_and_checkpoints	29880	Poultry	d__Bacteria;	p__Firmicutes	c__Clostridia	o__Lachnospirales	f__Lachnospiraceae	g__Herbinix
2972314	1449050.JNLE01000003_gene168	2.68e-106	309	COG0193@1|root,COG0193@2|Bacteria,1V3NB@1239|Firmicutes,24HMC@186801|Clostridia,36G0N@31979|Clostridiaceae	186801|Clostridia	J	The natural substrate for this enzyme may be peptidyl- tRNAs which drop off the ribosome during protein synthesis	pth	-	3.1.1.29	ko:K01056	-	-	-	-	ko00000,ko01000,ko03012	-	-	-	Pept_tRNA_hydro	bin.785	pth	sporulation_onset_and_checkpoints	29880	Poultry	d__Bacteria;	p__Firmicutes	c__Clostridia	o__Lachnospirales	f__Lachnospiraceae	g__Herbinix
2969981	1449050.JNLE01000003_gene172	6.96e-50	159	COG2088@1|root,COG2088@2|Bacteria,1V9ZG@1239|Firmicutes,24MVQ@186801|Clostridia,36JKP@31979|Clostridiaceae	186801|Clostridia	D	Could be involved in septation	spoVG	-	-	ko:K06412	-	-	-	-	ko00000	-	-	-	SpoVG	bin.785	spoVG	sporulation_onset_and_checkpoints	29880	Poultry	d__Bacteria;	p__Firmicutes	c__Clostridia	o__Lachnospirales	f__Lachnospiraceae	g__Herbinix
2970242	357809.Cphy_2472	3.7e-53	180	COG1589@1|root,COG1589@2|Bacteria,1V34X@1239|Firmicutes,248RF@186801|Clostridia,2200Y@1506553|Lachnoclostridium	186801|Clostridia	M	COG1589 Cell division septal protein	-	-	-	ko:K03589	ko04112,map04112	-	-	-	ko00000,ko00001,ko03036	-	-	-	FtsQ,POTRA_1	bin.785	divIB	sporulation_onset_and_checkpoints	29880	Poultry	d__Bacteria;	p__Firmicutes	c__Clostridia	o__Lachnospirales	f__Lachnospiraceae	g__Herbinix
2971679	1449050.JNLE01000003_gene3589	0	892	COG0849@1|root,COG0849@2|Bacteria,1TP1Z@1239|Firmicutes,249Y7@186801|Clostridia,36DWK@31979|Clostridiaceae	186801|Clostridia	D	cell division protein FtsA	ftsA	-	-	-	-	-	-	-	-	-	-	-	FtsA,MreB_Mbl	bin.785	ftsA	sporulation_onset_and_checkpoints	29880	Poultry	d__Bacteria;	p__Firmicutes	c__Clostridia	o__Lachnospirales	f__Lachnospiraceae	g__Herbinix
2972358	357809.Cphy_0141	0	882	COG0465@1|root,COG0465@2|Bacteria,1TPTV@1239|Firmicutes,247WQ@186801|Clostridia,21YA2@1506553|Lachnoclostridium	186801|Clostridia	O	Acts as a processive, ATP-dependent zinc metallopeptidase for both cytoplasmic and membrane proteins. Plays a role in the quality control of integral membrane proteins	ftsH	-	-	ko:K03798	-	M00742	-	-	ko00000,ko00002,ko01000,ko01002,ko03110	-	-	-	AAA,FtsH_ext,Peptidase_M41	bin.785	ftsH	sporulation_onset_and_checkpoints	29880	Poultry	d__Bacteria;	p__Firmicutes	c__Clostridia	o__Lachnospirales	f__Lachnospiraceae	g__Herbinix
2971199	293826.Amet_0518	1.15e-88	273	COG2177@1|root,COG2177@2|Bacteria,1V9I3@1239|Firmicutes,24GNH@186801|Clostridia,36QEB@31979|Clostridiaceae	186801|Clostridia	D	FtsX-like permease family	-	-	-	ko:K09811	ko02010,map02010	M00256	-	-	ko00000,ko00001,ko00002,ko02000,ko03036	3.A.1.140	-	-	-	bin.785	ftsX	sporulation_onset_and_checkpoints	29880	Poultry	d__Bacteria;	p__Firmicutes	c__Clostridia	o__Lachnospirales	f__Lachnospiraceae	g__Herbinix
2970460	1449050.JNLE01000003_gene3269	6.77e-177	498	COG0552@1|root,COG0552@2|Bacteria,1TPRI@1239|Firmicutes,247JD@186801|Clostridia,36EQQ@31979|Clostridiaceae	186801|Clostridia	U	Involved in targeting and insertion of nascent membrane proteins into the cytoplasmic membrane. Acts as a receptor for the complex formed by the signal recognition particle (SRP) and the ribosome-nascent chain (RNC)	ftsY	-	-	ko:K03110	ko02024,ko03060,ko03070,map02024,map03060,map03070	M00335	-	-	ko00000,ko00001,ko00002,ko02044	3.A.5.1,3.A.5.2,3.A.5.7	-	-	SRP54,SRP54_N	bin.785	ftsY	sporulation_onset_and_checkpoints	29880	Poultry	d__Bacteria;	p__Firmicutes	c__Clostridia	o__Lachnospirales	f__Lachnospiraceae	g__Herbinix
2970243	1449050.JNLE01000003_gene3648	2.88e-206	581	COG0206@1|root,COG0206@2|Bacteria,1TP6W@1239|Firmicutes,247Z5@186801|Clostridia,36F0J@31979|Clostridiaceae	186801|Clostridia	D	Essential cell division protein that forms a contractile ring structure (Z ring) at the future cell division site. The regulation of the ring assembly controls the timing and the location of cell division. One of the functions of the FtsZ ring is to recruit other cell division proteins to the septum to produce a new cell wall between the dividing cells. Binds GTP and shows GTPase activity	ftsZ	-	-	ko:K03531	ko04112,map04112	-	-	-	ko00000,ko00001,ko02048,ko03036,ko04812	-	-	-	FtsZ_C,Tubulin	bin.785	ftsZ	sporulation_onset_and_checkpoints	29880	Poultry	d__Bacteria;	p__Firmicutes	c__Clostridia	o__Lachnospirales	f__Lachnospiraceae	g__Herbinix
2971930	1449050.JNLE01000003_gene383	1.02e-106	317	COG1847@1|root,COG1847@2|Bacteria,1V3IN@1239|Firmicutes,249EA@186801|Clostridia,36F11@31979|Clostridiaceae	186801|Clostridia	S	R3H domain protein	jag	-	-	ko:K06346	-	-	-	-	ko00000	-	-	-	Jag_N,KH_4,R3H	bin.785	jag	sporulation_onset_and_checkpoints	29880	Poultry	d__Bacteria;	p__Firmicutes	c__Clostridia	o__Lachnospirales	f__Lachnospiraceae	g__Herbinix
2970890	1449050.JNLE01000003_gene3206	3.24e-107	314	COG0850@1|root,COG0850@2|Bacteria,1VAPC@1239|Firmicutes,24MV1@186801|Clostridia,36FSA@31979|Clostridiaceae	186801|Clostridia	D	Cell division inhibitor that blocks the formation of polar Z ring septums. Rapidly oscillates between the poles of the cell to destabilize FtsZ filaments that have formed before they mature into polar Z rings. Prevents FtsZ polymerization	minC	-	-	ko:K03610	-	-	-	-	ko00000,ko03036,ko04812	-	-	-	MinC_C	bin.785	minC	sporulation_onset_and_checkpoints	29880	Poultry	d__Bacteria;	p__Firmicutes	c__Clostridia	o__Lachnospirales	f__Lachnospiraceae	g__Herbinix
2970891	357809.Cphy_2370	1.54e-157	445	COG2894@1|root,COG2894@2|Bacteria,1TP6P@1239|Firmicutes,249BB@186801|Clostridia,21YI0@1506553|Lachnoclostridium	186801|Clostridia	D	Belongs to the ParA family	minD	-	-	ko:K03609	-	-	-	-	ko00000,ko03036,ko04812	-	-	-	AAA_31,CbiA	bin.785	minD	sporulation_onset_and_checkpoints	29880	Poultry	d__Bacteria;	p__Firmicutes	c__Clostridia	o__Lachnospirales	f__Lachnospiraceae	g__Herbinix
2971365	1449050.JNLE01000003_gene3180	7.74e-239	664	COG0536@1|root,COG0536@2|Bacteria,1TPX7@1239|Firmicutes,247SP@186801|Clostridia,36DEA@31979|Clostridiaceae	186801|Clostridia	S	An essential GTPase which binds GTP, GDP and possibly (p)ppGpp with moderate affinity, with high nucleotide exchange rates and a fairly low GTP hydrolysis rate. Plays a role in control of the cell cycle, stress response, ribosome biogenesis and in those bacteria that undergo differentiation, in morphogenesis control	obg	-	-	ko:K03979	-	-	-	-	ko00000,ko01000,ko03009	-	-	-	DUF1967,GTP1_OBG,MMR_HSR1	bin.785	obg	sporulation_onset_and_checkpoints	29880	Poultry	d__Bacteria;	p__Firmicutes	c__Clostridia	o__Lachnospirales	f__Lachnospiraceae	g__Herbinix
2973529	357809.Cphy_3912	1.11e-175	494	COG1774@1|root,COG1774@2|Bacteria,1TP1V@1239|Firmicutes,247Q6@186801|Clostridia,21YW5@1506553|Lachnoclostridium	186801|Clostridia	S	PSP1 C-terminal conserved region	yaaT	-	-	-	-	-	-	-	-	-	-	-	PSP1	bin.785	yaaT	sporulation_onset_and_checkpoints	29880	Poultry	d__Bacteria;	p__Firmicutes	c__Clostridia	o__Lachnospirales	f__Lachnospiraceae	g__Herbinix
2970245	1449050.JNLE01000003_gene3646	6.52e-147	417	COG1191@1|root,COG1191@2|Bacteria,1TP3T@1239|Firmicutes,24A4T@186801|Clostridia,36E4R@31979|Clostridiaceae	186801|Clostridia	K	Sigma factors are initiation factors that promote the attachment of RNA polymerase to specific initiation sites and are then released	sigE	-	-	ko:K03091	-	-	-	-	ko00000,ko03021	-	-	-	Sigma70_r2,Sigma70_r4	bin.785	sigE	spo0a_regulon	29880	Poultry	d__Bacteria;	p__Firmicutes	c__Clostridia	o__Lachnospirales	f__Lachnospiraceae	g__Herbinix
2970101	1449050.JNLE01000003_gene1264	6.99e-99	293	COG1191@1|root,COG1191@2|Bacteria,1TP3Q@1239|Firmicutes,2487Z@186801|Clostridia,36EZ8@31979|Clostridiaceae	186801|Clostridia	K	Sigma factors are initiation factors that promote the attachment of RNA polymerase to specific initiation sites and are then released	sigF	-	-	ko:K03091	-	-	-	-	ko00000,ko03021	-	-	-	Sigma70_r2,Sigma70_r3,Sigma70_r4	bin.785	sigF	spo0a_regulon	29880	Poultry	d__Bacteria;	p__Firmicutes	c__Clostridia	o__Lachnospirales	f__Lachnospiraceae	g__Herbinix
2970246	1449050.JNLE01000003_gene3645	7.67e-159	448	COG1191@1|root,COG1191@2|Bacteria,1TPDD@1239|Firmicutes,24A1H@186801|Clostridia,36E0E@31979|Clostridiaceae	186801|Clostridia	K	Sigma factors are initiation factors that promote the attachment of RNA polymerase to specific initiation sites and are then released	sigG	-	-	ko:K03091	-	-	-	-	ko00000,ko03021	-	-	-	Sigma70_r2,Sigma70_r3,Sigma70_r4	bin.785	sigG	spo0a_regulon	29880	Poultry	d__Bacteria;	p__Firmicutes	c__Clostridia	o__Lachnospirales	f__Lachnospiraceae	g__Herbinix
2970099	1449050.JNLE01000003_gene1262	5.46e-40	137	COG1366@1|root,COG1366@2|Bacteria,1VENG@1239|Firmicutes,24R0X@186801|Clostridia,36KNM@31979|Clostridiaceae	186801|Clostridia	T	Belongs to the anti-sigma-factor antagonist family	spoIIAA	-	-	ko:K06378	-	-	-	-	ko00000	-	-	-	STAS	bin.785	spoIIAA	spo0a_regulon	29880	Poultry	d__Bacteria;	p__Firmicutes	c__Clostridia	o__Lachnospirales	f__Lachnospiraceae	g__Herbinix
2970100	1449050.JNLE01000003_gene1263	1.31e-59	187	COG2172@1|root,COG2172@2|Bacteria,1V6V2@1239|Firmicutes,24JPT@186801|Clostridia,36ITI@31979|Clostridiaceae	186801|Clostridia	F	Binds to sigma F and blocks its ability to form an RNA polymerase holoenzyme (E-sigma F). Phosphorylates SpoIIAA on a serine residue. This phosphorylation may enable SpoIIAA to act as an anti-anti-sigma factor that counteracts SpoIIAB and thus releases sigma F from inhibition	spoIIAB	-	2.7.11.1	ko:K06379	-	-	-	-	ko00000,ko01000	-	-	-	HATPase_c_2	bin.785	spoIIAB	spo0a_regulon	29880	Poultry	d__Bacteria;	p__Firmicutes	c__Clostridia	o__Lachnospirales	f__Lachnospiraceae	g__Herbinix
2970244	357809.Cphy_2470	1.17e-28	117	29ECG@1|root,301AF@2|Bacteria,1UY4W@1239|Firmicutes,24HI3@186801|Clostridia,21YX0@1506553|Lachnoclostridium	186801|Clostridia	M	aspartic protease that is responsible for the proteolytic cleavage of the RNA polymerase sigma E factor (SigE spoIIGB) to yield the active peptide in the mother cell during sporulation. Responds to a signal from the forespore that is triggered by the extracellular signal protein SpoIIR	spoIIGA	-	-	ko:K06383	-	-	-	-	ko00000,ko01000,ko01002	-	-	-	Peptidase_U4	bin.785	spoIIGA	spo0a_regulon	29880	Poultry	d__Bacteria;	p__Firmicutes	c__Clostridia	o__Lachnospirales	f__Lachnospiraceae	g__Herbinix
2973599	1449050.JNLE01000003_gene375	5.37e-142	406	COG1192@1|root,COG1192@2|Bacteria,1TP8S@1239|Firmicutes,2488C@186801|Clostridia,36E15@31979|Clostridiaceae	186801|Clostridia	D	sporulation initiation inhibitor protein Soj	soj	-	-	ko:K03496	-	-	-	-	ko00000,ko03036,ko04812	-	-	-	AAA_31	bin.785	soj	spo0a_regulon	29880	Poultry	d__Bacteria;	p__Firmicutes	c__Clostridia	o__Lachnospirales	f__Lachnospiraceae	g__Herbinix
2973598	357809.Cphy_3934	6.56e-138	398	COG1475@1|root,COG1475@2|Bacteria,1TQ2B@1239|Firmicutes,249VV@186801|Clostridia,21YDH@1506553|Lachnoclostridium	186801|Clostridia	K	Belongs to the ParB family	spo0J	-	-	ko:K03497	-	-	-	-	ko00000,ko03000,ko03036,ko04812	-	-	-	ParBc	bin.785	parB	spo0a_regulon	29880	Poultry	d__Bacteria;	p__Firmicutes	c__Clostridia	o__Lachnospirales	f__Lachnospiraceae	g__Herbinix
2970094	1449050.JNLE01000003_gene1509	1.05e-227	670	COG2385@1|root,COG2385@2|Bacteria,1UW6J@1239|Firmicutes,24CYM@186801|Clostridia,36VGB@31979|Clostridiaceae	186801|Clostridia	D	Stage II sporulation protein	-	-	-	ko:K06381	-	-	-	-	ko00000	-	-	-	SpoIID	bin.785	spoIID	Engulfment	29880	Poultry	d__Bacteria;	p__Firmicutes	c__Clostridia	o__Lachnospirales	f__Lachnospiraceae	g__Herbinix
2974067	1449050.JNLE01000003_gene3524	1.06e-98	312	COG0860@1|root,COG0860@2|Bacteria,1TSFS@1239|Firmicutes,2488U@186801|Clostridia,36F21@31979|Clostridiaceae	186801|Clostridia	M	stage II sporulation protein P	spoIIP	-	-	ko:K06385	-	-	-	-	ko00000	-	-	-	SpoIIP	bin.785	spoIIP	Engulfment	29880	Poultry	d__Bacteria;	p__Firmicutes	c__Clostridia	o__Lachnospirales	f__Lachnospiraceae	g__Herbinix
2973733	1449050.JNLE01000005_gene4116	2.86e-157	449	COG3854@1|root,COG3854@2|Bacteria,1TQ23@1239|Firmicutes,248S2@186801|Clostridia,36E2F@31979|Clostridiaceae	186801|Clostridia	S	stage III sporulation protein AA	spoIIIAA	-	-	ko:K06390	-	-	-	-	ko00000	-	-	-	T2SSE	bin.785	spoIIIAA	Engulfment	29880	Poultry	d__Bacteria;	p__Firmicutes	c__Clostridia	o__Lachnospirales	f__Lachnospiraceae	g__Herbinix
2973734	1449050.JNLE01000005_gene4115	1.3e-65	205	2CEWW@1|root,32S0Q@2|Bacteria,1VAEG@1239|Firmicutes,24MNF@186801|Clostridia	186801|Clostridia	S	Stage III sporulation protein AB	spoIIIAB	-	-	ko:K06391	-	-	-	-	ko00000	-	-	-	Spore_III_AB	bin.785	spoIIIAB	Engulfment	29880	Poultry	d__Bacteria;	p__Firmicutes	c__Clostridia	o__Lachnospirales	f__Lachnospiraceae	g__Herbinix
[truncated: 15,754 more rows]
