# Supplementary material for: Prediction of sporulating Firmicutes from uncultured gut microbiota using SpoMAG, an ensemble learning tool
Source: PeerJ. 2025 Oct 17;13:e20232. doi: 10.7717/peerj.20232 (PMC12536801; doi:10.7717/peerj.20232)
Supplement: Supplemental Information 12 [file peerj-13-20232-s012.csv]

GenomeA	GenomeB	ANI_Value
cattle_bin.1007.fa	cattle_bin.1007.fa	100
cattle_bin.1007.fa	cattle_bin.74.fa	83.4866
cattle_bin.1007.fa	cattle_bin.1009.fa	80.9216
cattle_bin.1007.fa	cattle_bin.858.fa	76.4068
cattle_bin.1007.fa	poultry_bin.772.fa	76.2483
cattle_bin.1007.fa	poultry_bin.530.fa	75.7222
cattle_bin.1007.fa	cattle_bin.479.fa	75.6147
cattle_bin.1007.fa	poultry_bin.550.fa	75.346
cattle_bin.1007.fa	poultry_bin.887.fa	75.2013
cattle_bin.1007.fa	cattle_bin.224.fa	75.1429
cattle_bin.1007.fa	cattle_bin.1246.fa	75.0867
cattle_bin.1007.fa	poultry_bin.785.fa	75.0575
cattle_bin.1007.fa	cattle_bin.1012.fa	75.0489
cattle_bin.1007.fa	poultry_bin.563.fa	74.9079
cattle_bin.1007.fa	poultry_bin.804.fa	74.7903
cattle_bin.1007.fa	poultry_bin.190.fa	74.6267
cattle_bin.1007.fa	poultry_bin.796.fa	73.9143
cattle_bin.1007.fa	swine_bin.474.fa	73.8911
cattle_bin.1007.fa	cattle_bin.91.fa	73.8532
cattle_bin.1007.fa	swine_bin.572.fa	73.7479
cattle_bin.1007.fa	human_bin.552.fa	73.7128
cattle_bin.1007.fa	swine_bin.747.fa	73.7093
cattle_bin.1007.fa	poultry_bin.868.fa	73.7062
cattle_bin.1007.fa	cattle_bin.269.fa	73.6952
cattle_bin.1007.fa	cattle_bin.1038.fa	73.6884
cattle_bin.1007.fa	poultry_bin.1004.fa	73.6876
cattle_bin.1007.fa	human_bin.488.fa	73.6869
cattle_bin.1007.fa	human_bin.328.fa	73.6861
cattle_bin.1007.fa	swine_bin.174.fa	73.6854
cattle_bin.1007.fa	human_bin.1106.fa	73.6822
cattle_bin.1007.fa	human_bin.208.fa	73.6761
cattle_bin.1007.fa	human_bin.490.fa	73.6758
cattle_bin.1007.fa	cattle_bin.22.fa	73.6635
cattle_bin.1007.fa	human_bin.1124.fa	73.661
cattle_bin.1007.fa	swine_bin.509.fa	73.658
cattle_bin.1007.fa	human_bin.767.fa	73.6565
cattle_bin.1007.fa	human_bin.445.fa	73.6548
cattle_bin.1007.fa	swine_bin.30.fa	73.6526
cattle_bin.1007.fa	human_bin.1014.fa	73.6479
cattle_bin.1007.fa	poultry_bin.1001.fa	73.6467
cattle_bin.1007.fa	poultry_bin.640.fa	73.6452
cattle_bin.1007.fa	human_bin.1060.fa	73.645
cattle_bin.1007.fa	human_bin.347.fa	73.644
cattle_bin.1007.fa	human_bin.88.fa	73.6408
cattle_bin.1007.fa	swine_bin.243.fa	73.6407
cattle_bin.1007.fa	cattle_bin.1138.fa	73.6375
cattle_bin.1007.fa	swine_bin.377.fa	73.6373
cattle_bin.1007.fa	swine_bin.397.fa	73.6361
cattle_bin.1007.fa	human_bin.117.fa	73.634
cattle_bin.1007.fa	swine_bin.795.fa	73.626
cattle_bin.1007.fa	swine_bin.728.fa	73.6247
cattle_bin.1007.fa	poultry_bin.659.fa	73.6215
cattle_bin.1007.fa	cattle_bin.61.fa	73.6201
cattle_bin.1007.fa	human_bin.824.fa	73.6199
cattle_bin.1007.fa	human_bin.341.fa	73.6146
cattle_bin.1007.fa	poultry_bin.279.fa	73.6143
cattle_bin.1007.fa	human_bin.801.fa	73.6107
cattle_bin.1007.fa	human_bin.37.fa	73.6082
cattle_bin.1007.fa	cattle_bin.978.fa	73.6066
cattle_bin.1007.fa	swine_bin.503.fa	73.6049
cattle_bin.1007.fa	human_bin.989.fa	73.5985
cattle_bin.1007.fa	human_bin.990.fa	73.5972
cattle_bin.1007.fa	cattle_bin.1264.fa	73.596
cattle_bin.1007.fa	swine_bin.20.fa	73.5942
cattle_bin.1007.fa	swine_bin.451.fa	73.5925
cattle_bin.1007.fa	poultry_bin.194.fa	73.5903
cattle_bin.1007.fa	poultry_bin.42.fa	73.59
cattle_bin.1007.fa	poultry_bin.255.fa	73.5883
cattle_bin.1007.fa	human_bin.913.fa	73.5876
cattle_bin.1007.fa	human_bin.568.fa	73.5866
cattle_bin.1007.fa	swine_bin.100.fa	73.5852
cattle_bin.1007.fa	cattle_bin.704.fa	73.5828
cattle_bin.1007.fa	poultry_bin.132.fa	73.5809
cattle_bin.1007.fa	human_bin.943.fa	73.5706
cattle_bin.1007.fa	cattle_bin.761.fa	73.5673
cattle_bin.1007.fa	human_bin.896.fa	73.5554
cattle_bin.1007.fa	human_bin.817.fa	73.5464
cattle_bin.1007.fa	poultry_bin.418.fa	73.5457
cattle_bin.1007.fa	poultry_bin.956.fa	73.5193
cattle_bin.1007.fa	human_bin.158.fa	73.491
cattle_bin.1009.fa	cattle_bin.1009.fa	100
cattle_bin.1009.fa	cattle_bin.74.fa	81.7955
cattle_bin.1009.fa	cattle_bin.1007.fa	81.0092
cattle_bin.1009.fa	poultry_bin.772.fa	76.3652
cattle_bin.1009.fa	cattle_bin.858.fa	76.3032
cattle_bin.1009.fa	poultry_bin.530.fa	75.8638
cattle_bin.1009.fa	cattle_bin.479.fa	75.8518
cattle_bin.1009.fa	poultry_bin.550.fa	75.6149
cattle_bin.1009.fa	cattle_bin.224.fa	75.3159
cattle_bin.1009.fa	poultry_bin.887.fa	75.3118
cattle_bin.1009.fa	cattle_bin.1246.fa	75.292
cattle_bin.1009.fa	cattle_bin.1012.fa	75.2817
cattle_bin.1009.fa	poultry_bin.785.fa	75.1367
cattle_bin.1009.fa	poultry_bin.563.fa	75.0395
cattle_bin.1009.fa	poultry_bin.804.fa	74.9197
cattle_bin.1009.fa	poultry_bin.190.fa	74.666
cattle_bin.1009.fa	cattle_bin.22.fa	73.7402
cattle_bin.1009.fa	swine_bin.377.fa	73.7217
cattle_bin.1009.fa	human_bin.490.fa	73.7061
cattle_bin.1009.fa	cattle_bin.91.fa	73.7051
cattle_bin.1009.fa	human_bin.208.fa	73.7027
cattle_bin.1009.fa	swine_bin.572.fa	73.6993
cattle_bin.1009.fa	poultry_bin.796.fa	73.6887
cattle_bin.1009.fa	poultry_bin.868.fa	73.6849
cattle_bin.1009.fa	swine_bin.474.fa	73.6814
cattle_bin.1009.fa	swine_bin.174.fa	73.6724
cattle_bin.1009.fa	swine_bin.30.fa	73.6694
cattle_bin.1009.fa	poultry_bin.255.fa	73.6676
cattle_bin.1009.fa	swine_bin.747.fa	73.6626
cattle_bin.1009.fa	cattle_bin.269.fa	73.6573
cattle_bin.1009.fa	human_bin.347.fa	73.6569
cattle_bin.1009.fa	swine_bin.503.fa	73.6555
cattle_bin.1009.fa	human_bin.552.fa	73.6543
cattle_bin.1009.fa	human_bin.1124.fa	73.6498
cattle_bin.1009.fa	human_bin.989.fa	73.6498
cattle_bin.1009.fa	cattle_bin.61.fa	73.6493
cattle_bin.1009.fa	swine_bin.728.fa	73.6492
cattle_bin.1009.fa	human_bin.488.fa	73.6352
cattle_bin.1009.fa	human_bin.824.fa	73.6334
cattle_bin.1009.fa	human_bin.990.fa	73.6312
cattle_bin.1009.fa	poultry_bin.1001.fa	73.6276
cattle_bin.1009.fa	human_bin.1014.fa	73.625
cattle_bin.1009.fa	human_bin.445.fa	73.6215
cattle_bin.1009.fa	human_bin.341.fa	73.6188
cattle_bin.1009.fa	poultry_bin.640.fa	73.6179
cattle_bin.1009.fa	poultry_bin.1004.fa	73.6107
cattle_bin.1009.fa	human_bin.88.fa	73.6078
cattle_bin.1009.fa	swine_bin.397.fa	73.6041
cattle_bin.1009.fa	human_bin.1106.fa	73.6034
cattle_bin.1009.fa	poultry_bin.42.fa	73.6015
cattle_bin.1009.fa	cattle_bin.1138.fa	73.5977
cattle_bin.1009.fa	poultry_bin.659.fa	73.5926
cattle_bin.1009.fa	cattle_bin.978.fa	73.5925
cattle_bin.1009.fa	swine_bin.795.fa	73.5912
cattle_bin.1009.fa	cattle_bin.1038.fa	73.5892
cattle_bin.1009.fa	swine_bin.243.fa	73.5857
cattle_bin.1009.fa	swine_bin.509.fa	73.5856
cattle_bin.1009.fa	poultry_bin.279.fa	73.5787
cattle_bin.1009.fa	swine_bin.439.fa	73.5566
cattle_bin.1009.fa	human_bin.37.fa	73.5391
cattle_bin.1009.fa	poultry_bin.132.fa	73.5282
cattle_bin.1012.fa	cattle_bin.1012.fa	100
cattle_bin.1012.fa	cattle_bin.224.fa	79.9021
cattle_bin.1012.fa	poultry_bin.550.fa	75.8729
cattle_bin.1012.fa	cattle_bin.1009.fa	75.2925
cattle_bin.1012.fa	cattle_bin.74.fa	75.2593
cattle_bin.1012.fa	poultry_bin.772.fa	75.1277
cattle_bin.1012.fa	cattle_bin.1007.fa	75.0984
cattle_bin.1012.fa	poultry_bin.530.fa	75.0802
cattle_bin.1012.fa	cattle_bin.858.fa	75.0537
cattle_bin.1012.fa	poultry_bin.190.fa	75.0251
cattle_bin.1012.fa	cattle_bin.1246.fa	74.9162
cattle_bin.1012.fa	cattle_bin.479.fa	74.888
cattle_bin.1012.fa	poultry_bin.887.fa	74.8795
cattle_bin.1012.fa	poultry_bin.563.fa	74.6186
cattle_bin.1012.fa	poultry_bin.785.fa	74.522
cattle_bin.1012.fa	poultry_bin.804.fa	74.4871
cattle_bin.1012.fa	cattle_bin.269.fa	73.7282
cattle_bin.1012.fa	human_bin.490.fa	73.6916
cattle_bin.1012.fa	human_bin.767.fa	73.6875
cattle_bin.1012.fa	human_bin.328.fa	73.681
cattle_bin.1012.fa	human_bin.341.fa	73.6604
cattle_bin.1012.fa	swine_bin.377.fa	73.6594
cattle_bin.1012.fa	human_bin.943.fa	73.658
cattle_bin.1012.fa	cattle_bin.91.fa	73.6578
cattle_bin.1012.fa	swine_bin.243.fa	73.6534
cattle_bin.1012.fa	swine_bin.795.fa	73.6524
cattle_bin.1012.fa	human_bin.88.fa	73.6488
cattle_bin.1012.fa	human_bin.817.fa	73.6464
cattle_bin.1012.fa	poultry_bin.1004.fa	73.6463
cattle_bin.1012.fa	poultry_bin.868.fa	73.6452
cattle_bin.1012.fa	human_bin.1124.fa	73.6317
cattle_bin.1012.fa	swine_bin.747.fa	73.6295
cattle_bin.1012.fa	swine_bin.397.fa	73.6281
cattle_bin.1012.fa	poultry_bin.659.fa	73.6247
cattle_bin.1012.fa	swine_bin.165.fa	73.6231
cattle_bin.1012.fa	swine_bin.503.fa	73.623
cattle_bin.1012.fa	human_bin.552.fa	73.623
cattle_bin.1012.fa	poultry_bin.796.fa	73.6188
cattle_bin.1012.fa	poultry_bin.255.fa	73.6187
cattle_bin.1012.fa	poultry_bin.132.fa	73.6166
cattle_bin.1012.fa	human_bin.568.fa	73.6164
cattle_bin.1012.fa	poultry_bin.418.fa	73.6156
cattle_bin.1012.fa	human_bin.896.fa	73.6137
cattle_bin.1012.fa	poultry_bin.1001.fa	73.6136
cattle_bin.1012.fa	human_bin.913.fa	73.6105
cattle_bin.1012.fa	swine_bin.174.fa	73.6099
cattle_bin.1012.fa	swine_bin.572.fa	73.6069
cattle_bin.1012.fa	human_bin.801.fa	73.6055
cattle_bin.1012.fa	swine_bin.474.fa	73.6055
cattle_bin.1012.fa	cattle_bin.1038.fa	73.6028
cattle_bin.1012.fa	swine_bin.439.fa	73.6015
cattle_bin.1012.fa	swine_bin.728.fa	73.6009
cattle_bin.1012.fa	human_bin.208.fa	73.5969
cattle_bin.1012.fa	human_bin.488.fa	73.5958
cattle_bin.1012.fa	poultry_bin.42.fa	73.5954
cattle_bin.1012.fa	cattle_bin.61.fa	73.5954
cattle_bin.1012.fa	cattle_bin.1138.fa	73.5941
cattle_bin.1012.fa	poultry_bin.279.fa	73.5894
cattle_bin.1012.fa	human_bin.347.fa	73.5876
cattle_bin.1012.fa	human_bin.990.fa	73.5864
cattle_bin.1012.fa	swine_bin.30.fa	73.585
cattle_bin.1012.fa	cattle_bin.978.fa	73.582
cattle_bin.1012.fa	human_bin.37.fa	73.5778
cattle_bin.1012.fa	human_bin.989.fa	73.5743
cattle_bin.1012.fa	swine_bin.509.fa	73.5732
cattle_bin.1012.fa	human_bin.445.fa	73.5729
cattle_bin.1012.fa	human_bin.1060.fa	73.566
cattle_bin.1012.fa	swine_bin.451.fa	73.5648
cattle_bin.1012.fa	cattle_bin.22.fa	73.558
cattle_bin.1012.fa	human_bin.1014.fa	73.5525
cattle_bin.1012.fa	human_bin.1106.fa	73.5498
cattle_bin.1012.fa	poultry_bin.640.fa	73.5481
cattle_bin.1012.fa	human_bin.824.fa	73.5459
cattle_bin.1012.fa	swine_bin.624.fa	73.5332
cattle_bin.1038.fa	cattle_bin.1038.fa	100
cattle_bin.1038.fa	poultry_bin.255.fa	75.2954
cattle_bin.1038.fa	poultry_bin.659.fa	75.2739
cattle_bin.1038.fa	human_bin.445.fa	75.2446
cattle_bin.1038.fa	cattle_bin.269.fa	75.162
cattle_bin.1038.fa	cattle_bin.22.fa	74.8398
cattle_bin.1038.fa	poultry_bin.132.fa	74.1852
cattle_bin.1038.fa	human_bin.552.fa	74.0444
cattle_bin.1038.fa	human_bin.1014.fa	74.0368
cattle_bin.1038.fa	poultry_bin.868.fa	74.0331
cattle_bin.1038.fa	swine_bin.747.fa	74.0085
cattle_bin.1038.fa	swine_bin.243.fa	73.9751
cattle_bin.1038.fa	swine_bin.795.fa	73.9724
cattle_bin.1038.fa	swine_bin.572.fa	73.9615
cattle_bin.1038.fa	human_bin.37.fa	73.9476
cattle_bin.1038.fa	human_bin.490.fa	73.9248
cattle_bin.1038.fa	swine_bin.174.fa	73.9166
cattle_bin.1038.fa	swine_bin.377.fa	73.9147
cattle_bin.1038.fa	poultry_bin.42.fa	73.9085
cattle_bin.1038.fa	human_bin.208.fa	73.9077
cattle_bin.1038.fa	human_bin.488.fa	73.9009
cattle_bin.1038.fa	swine_bin.728.fa	73.8367
cattle_bin.1038.fa	cattle_bin.91.fa	73.8202
cattle_bin.1038.fa	poultry_bin.796.fa	73.8168
cattle_bin.1038.fa	swine_bin.474.fa	73.7866
cattle_bin.1038.fa	poultry_bin.1001.fa	73.7783
cattle_bin.1038.fa	human_bin.990.fa	73.7608
cattle_bin.1038.fa	poultry_bin.279.fa	73.7091
cattle_bin.1038.fa	swine_bin.503.fa	73.6856
cattle_bin.1038.fa	poultry_bin.563.fa	73.6847
cattle_bin.1038.fa	cattle_bin.1007.fa	73.6808
cattle_bin.1038.fa	poultry_bin.772.fa	73.6753
cattle_bin.1038.fa	poultry_bin.1004.fa	73.6558
cattle_bin.1038.fa	poultry_bin.785.fa	73.6542
cattle_bin.1038.fa	human_bin.341.fa	73.6539
cattle_bin.1038.fa	swine_bin.30.fa	73.6513
cattle_bin.1038.fa	cattle_bin.1246.fa	73.6504
cattle_bin.1038.fa	human_bin.1060.fa	73.6501
cattle_bin.1038.fa	cattle_bin.978.fa	73.6468
cattle_bin.1038.fa	cattle_bin.1012.fa	73.6376
cattle_bin.1038.fa	poultry_bin.194.fa	73.6375
cattle_bin.1038.fa	cattle_bin.1138.fa	73.6324
cattle_bin.1038.fa	cattle_bin.858.fa	73.629
cattle_bin.1038.fa	human_bin.117.fa	73.6265
cattle_bin.1038.fa	poultry_bin.550.fa	73.6207
cattle_bin.1038.fa	poultry_bin.640.fa	73.6178
cattle_bin.1038.fa	cattle_bin.61.fa	73.6148
cattle_bin.1038.fa	swine_bin.397.fa	73.6125
cattle_bin.1038.fa	human_bin.1124.fa	73.6121
cattle_bin.1038.fa	human_bin.824.fa	73.6118
cattle_bin.1038.fa	swine_bin.509.fa	73.6083
cattle_bin.1038.fa	cattle_bin.74.fa	73.6069
cattle_bin.1038.fa	poultry_bin.887.fa	73.6045
cattle_bin.1038.fa	human_bin.347.fa	73.6005
cattle_bin.1038.fa	cattle_bin.1009.fa	73.5905
cattle_bin.1038.fa	poultry_bin.190.fa	73.5872
cattle_bin.1038.fa	human_bin.88.fa	73.5858
cattle_bin.1038.fa	human_bin.1106.fa	73.5841
cattle_bin.1038.fa	poultry_bin.804.fa	73.5825
cattle_bin.1038.fa	swine_bin.439.fa	73.5758
cattle_bin.1038.fa	cattle_bin.479.fa	73.5751
cattle_bin.1038.fa	poultry_bin.530.fa	73.5742
cattle_bin.1038.fa	swine_bin.725.fa	73.5429
cattle_bin.1059.fa	cattle_bin.1059.fa	100
cattle_bin.1059.fa	cattle_bin.265.fa	75.4279
cattle_bin.1059.fa	swine_bin.165.fa	74.3993
cattle_bin.1059.fa	swine_bin.343.fa	74.2717
cattle_bin.1059.fa	swine_bin.725.fa	74.2577
cattle_bin.1059.fa	human_bin.1051.fa	74.1475
cattle_bin.1059.fa	swine_bin.83.fa	74.0821
cattle_bin.1059.fa	human_bin.797.fa	74.0492
cattle_bin.1059.fa	human_bin.447.fa	74.0454
cattle_bin.1059.fa	swine_bin.763.fa	74.0308
cattle_bin.1059.fa	swine_bin.439.fa	74.0251
cattle_bin.1059.fa	human_bin.817.fa	74.0074
cattle_bin.1059.fa	swine_bin.276.fa	73.9928
cattle_bin.1059.fa	swine_bin.457.fa	73.9924
cattle_bin.1059.fa	human_bin.1132.fa	73.9885
cattle_bin.1059.fa	swine_bin.624.fa	73.9854
cattle_bin.1059.fa	swine_bin.533.fa	73.9626
cattle_bin.1059.fa	swine_bin.99.fa	73.9458
cattle_bin.1059.fa	swine_bin.20.fa	73.9183
cattle_bin.1059.fa	cattle_bin.704.fa	73.8795
cattle_bin.1059.fa	human_bin.277.fa	73.8618
cattle_bin.1059.fa	swine_bin.155.fa	73.8406
cattle_bin.1059.fa	swine_bin.456.fa	73.8258
cattle_bin.1059.fa	swine_bin.211.fa	73.8174
cattle_bin.1059.fa	human_bin.801.fa	73.8148
cattle_bin.1059.fa	swine_bin.393.fa	73.8097
cattle_bin.1059.fa	poultry_bin.132.fa	73.8088
cattle_bin.1059.fa	swine_bin.100.fa	73.778
cattle_bin.1059.fa	human_bin.570.fa	73.7733
cattle_bin.1059.fa	cattle_bin.1264.fa	73.7712
cattle_bin.1059.fa	human_bin.943.fa	73.7653
cattle_bin.1059.fa	poultry_bin.194.fa	73.748
cattle_bin.1059.fa	human_bin.767.fa	73.7462
cattle_bin.1059.fa	human_bin.117.fa	73.7323
cattle_bin.1059.fa	human_bin.328.fa	73.7085
cattle_bin.1059.fa	poultry_bin.279.fa	73.7008
cattle_bin.1059.fa	cattle_bin.761.fa	73.6868
cattle_bin.1059.fa	poultry_bin.956.fa	73.6856
cattle_bin.1059.fa	human_bin.158.fa	73.6763
cattle_bin.1059.fa	swine_bin.795.fa	73.6721
cattle_bin.1059.fa	human_bin.913.fa	73.6707
cattle_bin.1059.fa	human_bin.445.fa	73.6689
cattle_bin.1059.fa	human_bin.896.fa	73.6614
cattle_bin.1059.fa	cattle_bin.219.fa	73.6604
cattle_bin.1059.fa	human_bin.568.fa	73.6268
cattle_bin.1059.fa	human_bin.488.fa	73.6191
cattle_bin.1059.fa	swine_bin.174.fa	73.6075
cattle_bin.1059.fa	cattle_bin.1246.fa	73.6064
cattle_bin.1059.fa	swine_bin.377.fa	73.5977
cattle_bin.1059.fa	poultry_bin.418.fa	73.5952
cattle_bin.1059.fa	swine_bin.451.fa	73.5907
cattle_bin.1059.fa	human_bin.208.fa	73.5602
cattle_bin.1138.fa	cattle_bin.1138.fa	100
cattle_bin.1138.fa	poultry_bin.640.fa	73.8513
cattle_bin.1138.fa	human_bin.88.fa	73.8494
cattle_bin.1138.fa	human_bin.824.fa	73.795
cattle_bin.1138.fa	human_bin.552.fa	73.7645
cattle_bin.1138.fa	cattle_bin.22.fa	73.7528
cattle_bin.1138.fa	swine_bin.747.fa	73.7464
cattle_bin.1138.fa	swine_bin.397.fa	73.7318
cattle_bin.1138.fa	cattle_bin.978.fa	73.7274
cattle_bin.1138.fa	poultry_bin.868.fa	73.7253
cattle_bin.1138.fa	cattle_bin.91.fa	73.718
cattle_bin.1138.fa	swine_bin.503.fa	73.7145
cattle_bin.1138.fa	poultry_bin.1004.fa	73.7101
cattle_bin.1138.fa	swine_bin.572.fa	73.7022
cattle_bin.1138.fa	cattle_bin.61.fa	73.702
cattle_bin.1138.fa	poultry_bin.550.fa	73.6877
cattle_bin.1138.fa	human_bin.490.fa	73.6841
cattle_bin.1138.fa	poultry_bin.796.fa	73.6818
cattle_bin.1138.fa	human_bin.1124.fa	73.6816
cattle_bin.1138.fa	human_bin.208.fa	73.6811
cattle_bin.1138.fa	swine_bin.474.fa	73.6797
cattle_bin.1138.fa	poultry_bin.190.fa	73.677
cattle_bin.1138.fa	poultry_bin.1001.fa	73.6735
cattle_bin.1138.fa	poultry_bin.530.fa	73.6694
cattle_bin.1138.fa	poultry_bin.804.fa	73.6604
cattle_bin.1138.fa	cattle_bin.479.fa	73.6599
cattle_bin.1138.fa	swine_bin.728.fa	73.6588
cattle_bin.1138.fa	human_bin.488.fa	73.6577
cattle_bin.1138.fa	poultry_bin.563.fa	73.6576
cattle_bin.1138.fa	cattle_bin.1246.fa	73.6575
cattle_bin.1138.fa	poultry_bin.785.fa	73.657
cattle_bin.1138.fa	cattle_bin.74.fa	73.6498
cattle_bin.1138.fa	swine_bin.243.fa	73.6464
cattle_bin.1138.fa	poultry_bin.887.fa	73.6426
cattle_bin.1138.fa	poultry_bin.42.fa	73.6342
cattle_bin.1138.fa	swine_bin.509.fa	73.633
cattle_bin.1138.fa	cattle_bin.1007.fa	73.631
cattle_bin.1138.fa	human_bin.37.fa	73.6294
cattle_bin.1138.fa	poultry_bin.659.fa	73.6228
cattle_bin.1138.fa	cattle_bin.1038.fa	73.6224
cattle_bin.1138.fa	cattle_bin.224.fa	73.6219
cattle_bin.1138.fa	cattle_bin.1012.fa	73.6173
cattle_bin.1138.fa	swine_bin.174.fa	73.6165
cattle_bin.1138.fa	human_bin.1106.fa	73.6126
cattle_bin.1138.fa	human_bin.1014.fa	73.6109
cattle_bin.1138.fa	cattle_bin.1009.fa	73.608
cattle_bin.1138.fa	swine_bin.30.fa	73.6074
cattle_bin.1138.fa	cattle_bin.269.fa	73.6062
cattle_bin.1138.fa	human_bin.1060.fa	73.6053
cattle_bin.1138.fa	cattle_bin.858.fa	73.604
cattle_bin.1138.fa	human_bin.990.fa	73.6006
cattle_bin.1138.fa	poultry_bin.772.fa	73.5984
cattle_bin.1138.fa	swine_bin.795.fa	73.5919
cattle_bin.1138.fa	swine_bin.377.fa	73.5916
cattle_bin.1138.fa	human_bin.328.fa	73.5913
cattle_bin.1138.fa	human_bin.989.fa	73.5848
cattle_bin.1138.fa	human_bin.341.fa	73.5772
cattle_bin.1138.fa	human_bin.445.fa	73.577
cattle_bin.1138.fa	swine_bin.439.fa	73.5697
cattle_bin.1138.fa	poultry_bin.255.fa	73.5677
cattle_bin.1138.fa	poultry_bin.132.fa	73.5646
cattle_bin.1138.fa	human_bin.347.fa	73.5485
cattle_bin.1138.fa	poultry_bin.279.fa	73.5075
cattle_bin.1246.fa	cattle_bin.1246.fa	100
cattle_bin.1246.fa	poultry_bin.550.fa	78.8848
cattle_bin.1246.fa	poultry_bin.887.fa	75.7738
cattle_bin.1246.fa	poultry_bin.563.fa	75.7438
cattle_bin.1246.fa	cattle_bin.479.fa	75.6724
cattle_bin.1246.fa	poultry_bin.785.fa	75.6559
cattle_bin.1246.fa	cattle_bin.74.fa	75.2797
cattle_bin.1246.fa	cattle_bin.1009.fa	75.2361
cattle_bin.1246.fa	poultry_bin.530.fa	75.2249
cattle_bin.1246.fa	cattle_bin.1007.fa	75.0781
cattle_bin.1246.fa	cattle_bin.858.fa	75.0314
cattle_bin.1246.fa	cattle_bin.1012.fa	75.0139
cattle_bin.1246.fa	poultry_bin.772.fa	75.0073
cattle_bin.1246.fa	poultry_bin.804.fa	74.8833
cattle_bin.1246.fa	cattle_bin.224.fa	74.8289
cattle_bin.1246.fa	poultry_bin.190.fa	74.4495
cattle_bin.1246.fa	human_bin.552.fa	73.7626
cattle_bin.1246.fa	human_bin.208.fa	73.7584
cattle_bin.1246.fa	swine_bin.174.fa	73.7546
cattle_bin.1246.fa	cattle_bin.269.fa	73.7521
cattle_bin.1246.fa	poultry_bin.1001.fa	73.744
cattle_bin.1246.fa	human_bin.488.fa	73.7146
cattle_bin.1246.fa	swine_bin.397.fa	73.7102
cattle_bin.1246.fa	swine_bin.747.fa	73.7073
cattle_bin.1246.fa	swine_bin.165.fa	73.704
cattle_bin.1246.fa	swine_bin.725.fa	73.7032
cattle_bin.1246.fa	poultry_bin.868.fa	73.7032
cattle_bin.1246.fa	swine_bin.572.fa	73.7029
cattle_bin.1246.fa	cattle_bin.91.fa	73.6966
cattle_bin.1246.fa	swine_bin.509.fa	73.6955
cattle_bin.1246.fa	poultry_bin.255.fa	73.6901
cattle_bin.1246.fa	swine_bin.728.fa	73.69
cattle_bin.1246.fa	poultry_bin.1004.fa	73.6883
cattle_bin.1246.fa	poultry_bin.279.fa	73.6846
cattle_bin.1246.fa	cattle_bin.61.fa	73.6758
cattle_bin.1246.fa	human_bin.445.fa	73.6757
cattle_bin.1246.fa	human_bin.989.fa	73.6732
cattle_bin.1246.fa	swine_bin.474.fa	73.6708
cattle_bin.1246.fa	swine_bin.377.fa	73.6693
cattle_bin.1246.fa	poultry_bin.796.fa	73.6689
cattle_bin.1246.fa	swine_bin.795.fa	73.6676
cattle_bin.1246.fa	swine_bin.503.fa	73.6656
cattle_bin.1246.fa	human_bin.1014.fa	73.6564
cattle_bin.1246.fa	swine_bin.243.fa	73.6561
cattle_bin.1246.fa	swine_bin.30.fa	73.6532
cattle_bin.1246.fa	human_bin.824.fa	73.6526
cattle_bin.1246.fa	cattle_bin.22.fa	73.6519
cattle_bin.1246.fa	human_bin.568.fa	73.6517
cattle_bin.1246.fa	human_bin.767.fa	73.6514
cattle_bin.1246.fa	human_bin.1106.fa	73.6506
cattle_bin.1246.fa	human_bin.341.fa	73.6501
cattle_bin.1246.fa	human_bin.1124.fa	73.6442
cattle_bin.1246.fa	poultry_bin.132.fa	73.642
cattle_bin.1246.fa	human_bin.1060.fa	73.6394
cattle_bin.1246.fa	cattle_bin.1138.fa	73.6378
cattle_bin.1246.fa	poultry_bin.42.fa	73.6356
cattle_bin.1246.fa	human_bin.943.fa	73.6334
cattle_bin.1246.fa	human_bin.347.fa	73.6309
cattle_bin.1246.fa	cattle_bin.1038.fa	73.6296
cattle_bin.1246.fa	human_bin.490.fa	73.6292
cattle_bin.1246.fa	cattle_bin.978.fa	73.629
cattle_bin.1246.fa	human_bin.88.fa	73.6252
cattle_bin.1246.fa	poultry_bin.640.fa	73.6226
cattle_bin.1246.fa	swine_bin.457.fa	73.6206
cattle_bin.1246.fa	human_bin.801.fa	73.6198
cattle_bin.1246.fa	swine_bin.451.fa	73.6195
cattle_bin.1246.fa	human_bin.896.fa	73.6158
cattle_bin.1246.fa	human_bin.37.fa	73.6118
cattle_bin.1246.fa	cattle_bin.704.fa	73.6067
cattle_bin.1246.fa	swine_bin.456.fa	73.605
cattle_bin.1246.fa	swine_bin.211.fa	73.6037
cattle_bin.1246.fa	human_bin.913.fa	73.5987
cattle_bin.1246.fa	swine_bin.20.fa	73.5982
cattle_bin.1246.fa	swine_bin.439.fa	73.5977
cattle_bin.1246.fa	poultry_bin.659.fa	73.5952
cattle_bin.1246.fa	human_bin.990.fa	73.5949
cattle_bin.1246.fa	poultry_bin.418.fa	73.5931
cattle_bin.1246.fa	human_bin.570.fa	73.589
cattle_bin.1246.fa	human_bin.328.fa	73.5802
cattle_bin.1246.fa	swine_bin.100.fa	73.5771
cattle_bin.1246.fa	human_bin.1132.fa	73.5759
cattle_bin.1246.fa	swine_bin.763.fa	73.5757
cattle_bin.1246.fa	poultry_bin.194.fa	73.5726
cattle_bin.1246.fa	human_bin.117.fa	73.5725
cattle_bin.1246.fa	swine_bin.343.fa	73.5684
cattle_bin.1246.fa	cattle_bin.265.fa	73.5684
cattle_bin.1246.fa	human_bin.158.fa	73.568
cattle_bin.1246.fa	swine_bin.393.fa	73.5675
cattle_bin.1246.fa	swine_bin.624.fa	73.5667
cattle_bin.1246.fa	poultry_bin.956.fa	73.5654
cattle_bin.1246.fa	human_bin.817.fa	73.5639
cattle_bin.1246.fa	swine_bin.155.fa	73.5632
cattle_bin.1246.fa	cattle_bin.1059.fa	73.5591
cattle_bin.1246.fa	human_bin.277.fa	73.5583
cattle_bin.1246.fa	human_bin.797.fa	73.5581
cattle_bin.1246.fa	human_bin.447.fa	73.5573
cattle_bin.1246.fa	swine_bin.99.fa	73.5546
cattle_bin.1246.fa	swine_bin.83.fa	73.5524
cattle_bin.1246.fa	swine_bin.276.fa	73.5512
cattle_bin.1246.fa	cattle_bin.761.fa	73.5464
cattle_bin.1246.fa	cattle_bin.1264.fa	73.545
cattle_bin.1246.fa	cattle_bin.219.fa	73.5315
cattle_bin.1264.fa	cattle_bin.1264.fa	100
cattle_bin.1264.fa	swine_bin.100.fa	77.4409
cattle_bin.1264.fa	swine_bin.83.fa	74.9233
cattle_bin.1264.fa	cattle_bin.761.fa	74.6282
cattle_bin.1264.fa	cattle_bin.219.fa	74.6043
cattle_bin.1264.fa	human_bin.117.fa	74.0636
cattle_bin.1264.fa	poultry_bin.194.fa	74.0454
cattle_bin.1264.fa	swine_bin.20.fa	73.9374
cattle_bin.1264.fa	poultry_bin.956.fa	73.918
cattle_bin.1264.fa	cattle_bin.704.fa	73.9044
cattle_bin.1264.fa	poultry_bin.279.fa	73.8708
cattle_bin.1264.fa	swine_bin.763.fa	73.7896
cattle_bin.1264.fa	cattle_bin.269.fa	73.7767
cattle_bin.1264.fa	swine_bin.439.fa	73.7747
cattle_bin.1264.fa	cattle_bin.1059.fa	73.7689
cattle_bin.1264.fa	swine_bin.725.fa	73.7612
cattle_bin.1264.fa	swine_bin.533.fa	73.7491
cattle_bin.1264.fa	human_bin.1132.fa	73.7129
cattle_bin.1264.fa	swine_bin.457.fa	73.7101
cattle_bin.1264.fa	human_bin.1051.fa	73.7085
cattle_bin.1264.fa	swine_bin.165.fa	73.7026
cattle_bin.1264.fa	swine_bin.393.fa	73.6991
cattle_bin.1264.fa	cattle_bin.265.fa	73.6942
cattle_bin.1264.fa	human_bin.445.fa	73.6933
cattle_bin.1264.fa	poultry_bin.255.fa	73.6927
cattle_bin.1264.fa	human_bin.570.fa	73.6782
cattle_bin.1264.fa	poultry_bin.659.fa	73.6466
cattle_bin.1264.fa	swine_bin.795.fa	73.6369
cattle_bin.1264.fa	poultry_bin.132.fa	73.6368
cattle_bin.1264.fa	cattle_bin.479.fa	73.6214
cattle_bin.1264.fa	human_bin.1014.fa	73.6169
cattle_bin.1264.fa	human_bin.208.fa	73.6158
cattle_bin.1264.fa	human_bin.552.fa	73.6135
cattle_bin.1264.fa	human_bin.488.fa	73.6104
cattle_bin.1264.fa	swine_bin.377.fa	73.6089
cattle_bin.1264.fa	swine_bin.747.fa	73.6072
cattle_bin.1264.fa	poultry_bin.796.fa	73.6059
cattle_bin.1264.fa	cattle_bin.858.fa	73.6039
cattle_bin.1264.fa	cattle_bin.22.fa	73.6026
cattle_bin.1264.fa	poultry_bin.563.fa	73.5979
cattle_bin.1264.fa	swine_bin.474.fa	73.5975
cattle_bin.1264.fa	swine_bin.243.fa	73.5961
cattle_bin.1264.fa	cattle_bin.1007.fa	73.5876
cattle_bin.1264.fa	poultry_bin.1001.fa	73.5849
cattle_bin.1264.fa	swine_bin.728.fa	73.5843
cattle_bin.1264.fa	poultry_bin.772.fa	73.5841
cattle_bin.1264.fa	poultry_bin.868.fa	73.5832
cattle_bin.1264.fa	human_bin.37.fa	73.5797
cattle_bin.1264.fa	poultry_bin.550.fa	73.5792
cattle_bin.1264.fa	poultry_bin.530.fa	73.5765
cattle_bin.1264.fa	poultry_bin.887.fa	73.5705
cattle_bin.1264.fa	swine_bin.174.fa	73.5681
cattle_bin.1264.fa	cattle_bin.91.fa	73.566
cattle_bin.1264.fa	poultry_bin.1004.fa	73.5646
cattle_bin.1264.fa	cattle_bin.61.fa	73.5552
cattle_bin.1264.fa	cattle_bin.1246.fa	73.5458
cattle_bin.1264.fa	poultry_bin.804.fa	73.5448
cattle_bin.1264.fa	poultry_bin.42.fa	73.5431
cattle_bin.1264.fa	poultry_bin.785.fa	73.5394
cattle_bin.1264.fa	swine_bin.397.fa	73.4998
cattle_bin.219.fa	cattle_bin.219.fa	100
cattle_bin.219.fa	cattle_bin.761.fa	77.2666
cattle_bin.219.fa	swine_bin.100.fa	74.8022
cattle_bin.219.fa	swine_bin.83.fa	74.7387
cattle_bin.219.fa	cattle_bin.1264.fa	74.6495
cattle_bin.219.fa	poultry_bin.956.fa	74.0162
cattle_bin.219.fa	human_bin.117.fa	73.9014
cattle_bin.219.fa	swine_bin.533.fa	73.8733
cattle_bin.219.fa	poultry_bin.279.fa	73.8574
cattle_bin.219.fa	poultry_bin.194.fa	73.8512
cattle_bin.219.fa	swine_bin.20.fa	73.8332
cattle_bin.219.fa	human_bin.801.fa	73.7934
cattle_bin.219.fa	cattle_bin.704.fa	73.7847
cattle_bin.219.fa	poultry_bin.255.fa	73.7812
cattle_bin.219.fa	swine_bin.155.fa	73.7787
cattle_bin.219.fa	cattle_bin.269.fa	73.7776
cattle_bin.219.fa	swine_bin.725.fa	73.7439
cattle_bin.219.fa	cattle_bin.265.fa	73.7176
cattle_bin.219.fa	cattle_bin.1059.fa	73.6885
cattle_bin.219.fa	swine_bin.457.fa	73.6867
cattle_bin.219.fa	human_bin.445.fa	73.67
cattle_bin.219.fa	poultry_bin.132.fa	73.6592
cattle_bin.219.fa	swine_bin.439.fa	73.643
cattle_bin.219.fa	human_bin.488.fa	73.6404
cattle_bin.219.fa	swine_bin.165.fa	73.6324
cattle_bin.219.fa	human_bin.37.fa	73.6307
cattle_bin.219.fa	human_bin.1051.fa	73.6272
cattle_bin.219.fa	poultry_bin.659.fa	73.6164
cattle_bin.219.fa	swine_bin.795.fa	73.6035
cattle_bin.219.fa	swine_bin.243.fa	73.6015
cattle_bin.219.fa	poultry_bin.42.fa	73.5939
cattle_bin.219.fa	human_bin.1014.fa	73.5908
cattle_bin.219.fa	swine_bin.377.fa	73.5786
cattle_bin.219.fa	poultry_bin.1001.fa	73.5757
cattle_bin.219.fa	swine_bin.174.fa	73.5695
cattle_bin.219.fa	cattle_bin.1246.fa	73.5562
cattle_bin.219.fa	poultry_bin.1004.fa	73.5552
cattle_bin.219.fa	poultry_bin.796.fa	73.5516
cattle_bin.219.fa	poultry_bin.530.fa	73.5454
cattle_bin.219.fa	swine_bin.474.fa	73.5333
cattle_bin.219.fa	human_bin.208.fa	73.5324
cattle_bin.219.fa	swine_bin.397.fa	73.5324
cattle_bin.219.fa	poultry_bin.785.fa	73.5281
cattle_bin.219.fa	cattle_bin.61.fa	73.52
cattle_bin.219.fa	poultry_bin.550.fa	73.4995
cattle_bin.224.fa	cattle_bin.224.fa	100
cattle_bin.224.fa	cattle_bin.1012.fa	79.9218
cattle_bin.224.fa	poultry_bin.772.fa	75.4669
cattle_bin.224.fa	cattle_bin.74.fa	75.4198
cattle_bin.224.fa	cattle_bin.479.fa	75.4153
cattle_bin.224.fa	cattle_bin.1009.fa	75.3202
cattle_bin.224.fa	cattle_bin.858.fa	75.2826
cattle_bin.224.fa	cattle_bin.1007.fa	75.2091
cattle_bin.224.fa	poultry_bin.530.fa	75.1639
cattle_bin.224.fa	poultry_bin.190.fa	75.084
cattle_bin.224.fa	poultry_bin.550.fa	75.0218
cattle_bin.224.fa	poultry_bin.887.fa	74.9632
cattle_bin.224.fa	cattle_bin.1246.fa	74.8993
cattle_bin.224.fa	poultry_bin.563.fa	74.769
cattle_bin.224.fa	poultry_bin.785.fa	74.7566
cattle_bin.224.fa	poultry_bin.804.fa	74.5981
cattle_bin.224.fa	human_bin.490.fa	73.7872
cattle_bin.224.fa	cattle_bin.91.fa	73.7175
cattle_bin.224.fa	swine_bin.174.fa	73.6971
cattle_bin.224.fa	swine_bin.747.fa	73.6835
cattle_bin.224.fa	human_bin.552.fa	73.6727
cattle_bin.224.fa	human_bin.488.fa	73.6607
cattle_bin.224.fa	poultry_bin.868.fa	73.6571
cattle_bin.224.fa	poultry_bin.659.fa	73.6559
cattle_bin.224.fa	swine_bin.572.fa	73.6547
cattle_bin.224.fa	poultry_bin.796.fa	73.6534
cattle_bin.224.fa	swine_bin.509.fa	73.6502
cattle_bin.224.fa	swine_bin.474.fa	73.6494
cattle_bin.224.fa	cattle_bin.22.fa	73.6458
cattle_bin.224.fa	human_bin.347.fa	73.6442
cattle_bin.224.fa	human_bin.88.fa	73.6412
cattle_bin.224.fa	swine_bin.243.fa	73.6408
cattle_bin.224.fa	swine_bin.728.fa	73.6404
cattle_bin.224.fa	poultry_bin.1001.fa	73.6356
cattle_bin.224.fa	human_bin.1014.fa	73.6316
cattle_bin.224.fa	swine_bin.30.fa	73.6297
cattle_bin.224.fa	human_bin.208.fa	73.6259
cattle_bin.224.fa	cattle_bin.1138.fa	73.6222
cattle_bin.224.fa	human_bin.1124.fa	73.6183
cattle_bin.224.fa	human_bin.328.fa	73.6154
cattle_bin.224.fa	swine_bin.377.fa	73.6106
cattle_bin.224.fa	poultry_bin.42.fa	73.6089
cattle_bin.224.fa	cattle_bin.269.fa	73.6078
cattle_bin.224.fa	cattle_bin.61.fa	73.6017
cattle_bin.224.fa	poultry_bin.640.fa	73.6016
cattle_bin.224.fa	poultry_bin.1004.fa	73.6015
cattle_bin.224.fa	swine_bin.503.fa	73.6003
cattle_bin.224.fa	poultry_bin.255.fa	73.5946
cattle_bin.224.fa	swine_bin.439.fa	73.5926
cattle_bin.224.fa	poultry_bin.132.fa	73.5874
cattle_bin.224.fa	human_bin.824.fa	73.5866
cattle_bin.224.fa	cattle_bin.978.fa	73.5854
cattle_bin.224.fa	human_bin.445.fa	73.5851
cattle_bin.224.fa	human_bin.1106.fa	73.5828
cattle_bin.224.fa	poultry_bin.279.fa	73.5742
cattle_bin.224.fa	swine_bin.397.fa	73.5688
cattle_bin.224.fa	swine_bin.795.fa	73.562
cattle_bin.224.fa	human_bin.37.fa	73.5225
cattle_bin.22.fa	cattle_bin.22.fa	100
cattle_bin.22.fa	cattle_bin.269.fa	74.9104
cattle_bin.22.fa	cattle_bin.1038.fa	74.7844
cattle_bin.22.fa	poultry_bin.255.fa	74.75
cattle_bin.22.fa	human_bin.445.fa	74.7096
cattle_bin.22.fa	poultry_bin.659.fa	74.5475
cattle_bin.22.fa	human_bin.490.fa	74.2941
cattle_bin.22.fa	poultry_bin.868.fa	74.1866
cattle_bin.22.fa	swine_bin.747.fa	74.1774
cattle_bin.22.fa	human_bin.552.fa	74.1758
cattle_bin.22.fa	swine_bin.572.fa	74.1268
cattle_bin.22.fa	human_bin.1014.fa	74.112
cattle_bin.22.fa	poultry_bin.132.fa	74.0895
cattle_bin.22.fa	human_bin.208.fa	74.0595
cattle_bin.22.fa	human_bin.37.fa	74.0373
cattle_bin.22.fa	cattle_bin.91.fa	73.9881
cattle_bin.22.fa	poultry_bin.42.fa	73.9161
cattle_bin.22.fa	human_bin.488.fa	73.9079
cattle_bin.22.fa	swine_bin.174.fa	73.9051
cattle_bin.22.fa	swine_bin.243.fa	73.8968
cattle_bin.22.fa	swine_bin.795.fa	73.8823
cattle_bin.22.fa	poultry_bin.796.fa	73.8562
cattle_bin.22.fa	swine_bin.728.fa	73.851
cattle_bin.22.fa	swine_bin.474.fa	73.7976
cattle_bin.22.fa	poultry_bin.1001.fa	73.7938
cattle_bin.22.fa	swine_bin.377.fa	73.7637
cattle_bin.22.fa	cattle_bin.1009.fa	73.7611
cattle_bin.22.fa	human_bin.990.fa	73.7544
cattle_bin.22.fa	cattle_bin.1138.fa	73.7472
cattle_bin.22.fa	cattle_bin.858.fa	73.7389
cattle_bin.22.fa	human_bin.824.fa	73.7122
cattle_bin.22.fa	human_bin.989.fa	73.712
cattle_bin.22.fa	human_bin.88.fa	73.7063
cattle_bin.22.fa	human_bin.1060.fa	73.7044
cattle_bin.22.fa	cattle_bin.74.fa	73.7033
cattle_bin.22.fa	swine_bin.509.fa	73.7004
cattle_bin.22.fa	swine_bin.30.fa	73.6985
cattle_bin.22.fa	cattle_bin.479.fa	73.6959
cattle_bin.22.fa	poultry_bin.785.fa	73.6939
cattle_bin.22.fa	poultry_bin.1004.fa	73.6937
cattle_bin.22.fa	poultry_bin.530.fa	73.6929
cattle_bin.22.fa	cattle_bin.1007.fa	73.6858
cattle_bin.22.fa	poultry_bin.550.fa	73.6825
cattle_bin.22.fa	swine_bin.451.fa	73.6739
cattle_bin.22.fa	cattle_bin.224.fa	73.6727
cattle_bin.22.fa	swine_bin.503.fa	73.6714
cattle_bin.22.fa	cattle_bin.978.fa	73.6625
cattle_bin.22.fa	cattle_bin.61.fa	73.6602
cattle_bin.22.fa	poultry_bin.640.fa	73.6566
cattle_bin.22.fa	poultry_bin.190.fa	73.6529
cattle_bin.22.fa	poultry_bin.887.fa	73.6513
cattle_bin.22.fa	poultry_bin.563.fa	73.6494
cattle_bin.22.fa	swine_bin.397.fa	73.6463
cattle_bin.22.fa	poultry_bin.418.fa	73.6337
cattle_bin.22.fa	human_bin.1106.fa	73.6336
cattle_bin.22.fa	human_bin.1124.fa	73.6334
cattle_bin.22.fa	human_bin.347.fa	73.6317
cattle_bin.22.fa	cattle_bin.1246.fa	73.6286
cattle_bin.22.fa	human_bin.568.fa	73.6191
cattle_bin.22.fa	poultry_bin.804.fa	73.6157
cattle_bin.22.fa	poultry_bin.772.fa	73.6016
cattle_bin.22.fa	cattle_bin.1264.fa	73.5888
cattle_bin.22.fa	human_bin.801.fa	73.5831
cattle_bin.22.fa	cattle_bin.1012.fa	73.5828
cattle_bin.22.fa	human_bin.341.fa	73.5788
cattle_bin.22.fa	poultry_bin.279.fa	73.5668
cattle_bin.22.fa	swine_bin.439.fa	73.5043
cattle_bin.265.fa	cattle_bin.265.fa	100
cattle_bin.265.fa	cattle_bin.1059.fa	75.3743
cattle_bin.265.fa	swine_bin.343.fa	74.1244
cattle_bin.265.fa	human_bin.1051.fa	73.9689
cattle_bin.265.fa	swine_bin.533.fa	73.9604
cattle_bin.265.fa	swine_bin.165.fa	73.9345
cattle_bin.265.fa	human_bin.277.fa	73.9193
cattle_bin.265.fa	swine_bin.83.fa	73.8834
cattle_bin.265.fa	swine_bin.725.fa	73.8707
cattle_bin.265.fa	swine_bin.457.fa	73.8669
cattle_bin.265.fa	swine_bin.276.fa	73.8626
cattle_bin.265.fa	swine_bin.439.fa	73.8286
cattle_bin.265.fa	swine_bin.155.fa	73.8104
cattle_bin.265.fa	human_bin.797.fa	73.7996
cattle_bin.265.fa	swine_bin.763.fa	73.7934
cattle_bin.265.fa	human_bin.817.fa	73.7846
cattle_bin.265.fa	cattle_bin.761.fa	73.7825
cattle_bin.265.fa	swine_bin.20.fa	73.7781
cattle_bin.265.fa	human_bin.447.fa	73.7726
cattle_bin.265.fa	swine_bin.624.fa	73.7708
cattle_bin.265.fa	human_bin.1132.fa	73.7653
cattle_bin.265.fa	human_bin.117.fa	73.7643
cattle_bin.265.fa	cattle_bin.704.fa	73.7548
cattle_bin.265.fa	poultry_bin.194.fa	73.7489
cattle_bin.265.fa	swine_bin.456.fa	73.7432
cattle_bin.265.fa	swine_bin.100.fa	73.7404
cattle_bin.265.fa	cattle_bin.219.fa	73.7193
cattle_bin.265.fa	poultry_bin.132.fa	73.7183
cattle_bin.265.fa	cattle_bin.1264.fa	73.7069
cattle_bin.265.fa	swine_bin.393.fa	73.6998
cattle_bin.265.fa	swine_bin.99.fa	73.6899
cattle_bin.265.fa	human_bin.570.fa	73.6862
cattle_bin.265.fa	human_bin.943.fa	73.6804
cattle_bin.265.fa	swine_bin.211.fa	73.6737
cattle_bin.265.fa	human_bin.896.fa	73.673
cattle_bin.265.fa	human_bin.767.fa	73.6687
cattle_bin.265.fa	human_bin.328.fa	73.6574
cattle_bin.265.fa	human_bin.801.fa	73.6519
cattle_bin.265.fa	poultry_bin.279.fa	73.6514
cattle_bin.265.fa	poultry_bin.956.fa	73.6476
cattle_bin.265.fa	human_bin.568.fa	73.6466
cattle_bin.265.fa	human_bin.158.fa	73.6462
cattle_bin.265.fa	cattle_bin.269.fa	73.624
cattle_bin.265.fa	human_bin.913.fa	73.6192
cattle_bin.265.fa	swine_bin.795.fa	73.6178
cattle_bin.265.fa	human_bin.445.fa	73.6178
cattle_bin.265.fa	poultry_bin.255.fa	73.6112
cattle_bin.265.fa	swine_bin.377.fa	73.6017
cattle_bin.265.fa	poultry_bin.418.fa	73.5997
cattle_bin.265.fa	swine_bin.451.fa	73.5869
cattle_bin.265.fa	swine_bin.174.fa	73.5832
cattle_bin.265.fa	poultry_bin.530.fa	73.5788
cattle_bin.265.fa	cattle_bin.1246.fa	73.578
cattle_bin.265.fa	human_bin.1060.fa	73.5769
cattle_bin.265.fa	human_bin.208.fa	73.562
cattle_bin.265.fa	human_bin.488.fa	73.5319
cattle_bin.265.fa	human_bin.989.fa	73.5152
cattle_bin.269.fa	cattle_bin.269.fa	100
cattle_bin.269.fa	human_bin.445.fa	84.4378
cattle_bin.269.fa	poultry_bin.255.fa	83.7474
cattle_bin.269.fa	poultry_bin.659.fa	75.1377
cattle_bin.269.fa	cattle_bin.1038.fa	75.0701
cattle_bin.269.fa	cattle_bin.22.fa	74.818
cattle_bin.269.fa	poultry_bin.132.fa	74.5636
cattle_bin.269.fa	human_bin.552.fa	74.1583
cattle_bin.269.fa	poultry_bin.868.fa	74.1416
cattle_bin.269.fa	swine_bin.747.fa	74.084
cattle_bin.269.fa	human_bin.208.fa	74.0591
cattle_bin.269.fa	human_bin.1014.fa	74.0435
cattle_bin.269.fa	swine_bin.572.fa	73.9887
cattle_bin.269.fa	swine_bin.795.fa	73.9406
cattle_bin.269.fa	human_bin.37.fa	73.9137
cattle_bin.269.fa	human_bin.488.fa	73.9066
cattle_bin.269.fa	poultry_bin.42.fa	73.9017
cattle_bin.269.fa	swine_bin.377.fa	73.8959
cattle_bin.269.fa	swine_bin.174.fa	73.8547
cattle_bin.269.fa	poultry_bin.1001.fa	73.8356
cattle_bin.269.fa	human_bin.490.fa	73.8014
cattle_bin.269.fa	swine_bin.243.fa	73.7908
cattle_bin.269.fa	swine_bin.728.fa	73.7721
cattle_bin.269.fa	swine_bin.276.fa	73.7691
cattle_bin.269.fa	cattle_bin.91.fa	73.7579
cattle_bin.269.fa	human_bin.1051.fa	73.7485
cattle_bin.269.fa	cattle_bin.1264.fa	73.7475
cattle_bin.269.fa	cattle_bin.1246.fa	73.7293
cattle_bin.269.fa	swine_bin.100.fa	73.7233
cattle_bin.269.fa	swine_bin.211.fa	73.7202
cattle_bin.269.fa	poultry_bin.194.fa	73.7197
cattle_bin.269.fa	cattle_bin.1012.fa	73.7194
cattle_bin.269.fa	cattle_bin.219.fa	73.7193
cattle_bin.269.fa	human_bin.117.fa	73.7182
cattle_bin.269.fa	poultry_bin.796.fa	73.716
cattle_bin.269.fa	poultry_bin.279.fa	73.7059
cattle_bin.269.fa	human_bin.328.fa	73.7007
cattle_bin.269.fa	human_bin.896.fa	73.6962
cattle_bin.269.fa	cattle_bin.1009.fa	73.6948
cattle_bin.269.fa	poultry_bin.563.fa	73.6942
cattle_bin.269.fa	cattle_bin.1007.fa	73.6877
cattle_bin.269.fa	cattle_bin.858.fa	73.6822
cattle_bin.269.fa	cattle_bin.479.fa	73.6775
cattle_bin.269.fa	swine_bin.474.fa	73.6763
cattle_bin.269.fa	poultry_bin.785.fa	73.6657
cattle_bin.269.fa	swine_bin.20.fa	73.6655
cattle_bin.269.fa	poultry_bin.550.fa	73.6615
cattle_bin.269.fa	human_bin.767.fa	73.6534
cattle_bin.269.fa	poultry_bin.190.fa	73.6459
cattle_bin.269.fa	cattle_bin.704.fa	73.6444
cattle_bin.269.fa	swine_bin.451.fa	73.6429
cattle_bin.269.fa	human_bin.1106.fa	73.6361
cattle_bin.269.fa	swine_bin.456.fa	73.6344
cattle_bin.269.fa	swine_bin.83.fa	73.6341
cattle_bin.269.fa	human_bin.568.fa	73.6338
cattle_bin.269.fa	human_bin.570.fa	73.6337
cattle_bin.269.fa	swine_bin.393.fa	73.6275
cattle_bin.269.fa	cattle_bin.61.fa	73.6267
cattle_bin.269.fa	cattle_bin.265.fa	73.6254
cattle_bin.269.fa	poultry_bin.956.fa	73.619
cattle_bin.269.fa	swine_bin.763.fa	73.6167
cattle_bin.269.fa	swine_bin.99.fa	73.6163
cattle_bin.269.fa	cattle_bin.74.fa	73.6144
cattle_bin.269.fa	poultry_bin.887.fa	73.612
cattle_bin.269.fa	swine_bin.165.fa	73.611
cattle_bin.269.fa	swine_bin.30.fa	73.6109
cattle_bin.269.fa	cattle_bin.761.fa	73.6106
cattle_bin.269.fa	poultry_bin.530.fa	73.6069
cattle_bin.269.fa	poultry_bin.1004.fa	73.6058
cattle_bin.269.fa	cattle_bin.978.fa	73.6056
cattle_bin.269.fa	cattle_bin.224.fa	73.6055
cattle_bin.269.fa	cattle_bin.1138.fa	73.6006
cattle_bin.269.fa	swine_bin.503.fa	73.6004
cattle_bin.269.fa	swine_bin.397.fa	73.6003
cattle_bin.269.fa	human_bin.943.fa	73.6
cattle_bin.269.fa	poultry_bin.418.fa	73.5999
cattle_bin.269.fa	human_bin.158.fa	73.5988
cattle_bin.269.fa	human_bin.1132.fa	73.5986
cattle_bin.269.fa	swine_bin.457.fa	73.5982
cattle_bin.269.fa	swine_bin.509.fa	73.5974
cattle_bin.269.fa	poultry_bin.640.fa	73.5971
cattle_bin.269.fa	human_bin.989.fa	73.5952
cattle_bin.269.fa	human_bin.824.fa	73.5932
cattle_bin.269.fa	human_bin.88.fa	73.5931
cattle_bin.269.fa	poultry_bin.804.fa	73.5924
cattle_bin.269.fa	human_bin.347.fa	73.5924
cattle_bin.269.fa	swine_bin.725.fa	73.5877
cattle_bin.269.fa	human_bin.1060.fa	73.5853
cattle_bin.269.fa	human_bin.990.fa	73.5852
cattle_bin.269.fa	poultry_bin.772.fa	73.5817
cattle_bin.269.fa	human_bin.1124.fa	73.5758
cattle_bin.269.fa	human_bin.447.fa	73.5752
cattle_bin.269.fa	swine_bin.155.fa	73.5705
cattle_bin.269.fa	human_bin.913.fa	73.5584
cattle_bin.269.fa	human_bin.801.fa	73.5556
cattle_bin.269.fa	human_bin.341.fa	73.5532
cattle_bin.269.fa	swine_bin.439.fa	73.541
cattle_bin.479.fa	cattle_bin.479.fa	100
cattle_bin.479.fa	poultry_bin.550.fa	76.3413
cattle_bin.479.fa	poultry_bin.887.fa	76.1404
cattle_bin.479.fa	cattle_bin.74.fa	75.9841
cattle_bin.479.fa	poultry_bin.563.fa	75.8952
cattle_bin.479.fa	poultry_bin.772.fa	75.856
cattle_bin.479.fa	cattle_bin.858.fa	75.8519
cattle_bin.479.fa	cattle_bin.1009.fa	75.8491
cattle_bin.479.fa	cattle_bin.1007.fa	75.692
cattle_bin.479.fa	poultry_bin.804.fa	75.6595
cattle_bin.479.fa	cattle_bin.1246.fa	75.6396
cattle_bin.479.fa	poultry_bin.785.fa	75.5469
cattle_bin.479.fa	cattle_bin.224.fa	75.4919
cattle_bin.479.fa	poultry_bin.530.fa	75.2428
cattle_bin.479.fa	cattle_bin.1012.fa	75.0708
cattle_bin.479.fa	poultry_bin.190.fa	74.6611
cattle_bin.479.fa	cattle_bin.91.fa	73.7896
cattle_bin.479.fa	poultry_bin.1004.fa	73.7625
cattle_bin.479.fa	human_bin.1124.fa	73.7532
cattle_bin.479.fa	poultry_bin.868.fa	73.7161
cattle_bin.479.fa	poultry_bin.796.fa	73.713
cattle_bin.479.fa	swine_bin.474.fa	73.7111
cattle_bin.479.fa	swine_bin.747.fa	73.7102
cattle_bin.479.fa	swine_bin.397.fa	73.7102
cattle_bin.479.fa	human_bin.552.fa	73.7073
cattle_bin.479.fa	swine_bin.503.fa	73.7073
cattle_bin.479.fa	cattle_bin.22.fa	73.7018
cattle_bin.479.fa	swine_bin.30.fa	73.6934
cattle_bin.479.fa	human_bin.208.fa	73.6893
cattle_bin.479.fa	swine_bin.572.fa	73.6875
cattle_bin.479.fa	swine_bin.509.fa	73.6846
cattle_bin.479.fa	cattle_bin.269.fa	73.6797
cattle_bin.479.fa	cattle_bin.61.fa	73.6767
cattle_bin.479.fa	cattle_bin.978.fa	73.6739
cattle_bin.479.fa	cattle_bin.1138.fa	73.6732
cattle_bin.479.fa	swine_bin.728.fa	73.672
cattle_bin.479.fa	human_bin.490.fa	73.6507
cattle_bin.479.fa	human_bin.488.fa	73.6495
cattle_bin.479.fa	human_bin.824.fa	73.6485
cattle_bin.479.fa	swine_bin.174.fa	73.6456
cattle_bin.479.fa	swine_bin.243.fa	73.642
cattle_bin.479.fa	poultry_bin.255.fa	73.6386
cattle_bin.479.fa	human_bin.1106.fa	73.6324
cattle_bin.479.fa	human_bin.88.fa	73.6306
cattle_bin.479.fa	poultry_bin.640.fa	73.6264
cattle_bin.479.fa	human_bin.445.fa	73.6205
cattle_bin.479.fa	swine_bin.451.fa	73.6193
cattle_bin.479.fa	human_bin.990.fa	73.6182
cattle_bin.479.fa	human_bin.568.fa	73.6121
cattle_bin.479.fa	human_bin.1060.fa	73.6097
cattle_bin.479.fa	human_bin.341.fa	73.602
cattle_bin.479.fa	poultry_bin.659.fa	73.6013
cattle_bin.479.fa	human_bin.1014.fa	73.5992
cattle_bin.479.fa	cattle_bin.1038.fa	73.5977
cattle_bin.479.fa	human_bin.347.fa	73.5953
cattle_bin.479.fa	human_bin.989.fa	73.5934
cattle_bin.479.fa	poultry_bin.42.fa	73.5931
cattle_bin.479.fa	poultry_bin.279.fa	73.5832
cattle_bin.479.fa	swine_bin.795.fa	73.5806
cattle_bin.479.fa	poultry_bin.1001.fa	73.579
cattle_bin.479.fa	swine_bin.377.fa	73.5753
cattle_bin.479.fa	human_bin.913.fa	73.5681
cattle_bin.479.fa	human_bin.37.fa	73.5535
cattle_bin.479.fa	swine_bin.439.fa	73.5523
cattle_bin.479.fa	poultry_bin.132.fa	73.5285
cattle_bin.61.fa	cattle_bin.61.fa	100
cattle_bin.61.fa	swine_bin.397.fa	80.3417
cattle_bin.61.fa	poultry_bin.1004.fa	76.5937
cattle_bin.61.fa	swine_bin.503.fa	76.2083
cattle_bin.61.fa	human_bin.1124.fa	75.4114
cattle_bin.61.fa	cattle_bin.978.fa	74.3472
cattle_bin.61.fa	poultry_bin.640.fa	74.2493
cattle_bin.61.fa	human_bin.824.fa	73.9998
cattle_bin.61.fa	human_bin.88.fa	73.9382
cattle_bin.61.fa	poultry_bin.796.fa	73.91
cattle_bin.61.fa	swine_bin.474.fa	73.8863
cattle_bin.61.fa	cattle_bin.91.fa	73.8233
cattle_bin.61.fa	swine_bin.728.fa	73.821
cattle_bin.61.fa	swine_bin.243.fa	73.8164
cattle_bin.61.fa	poultry_bin.563.fa	73.7683
cattle_bin.61.fa	poultry_bin.868.fa	73.7558
cattle_bin.61.fa	swine_bin.747.fa	73.7555
cattle_bin.61.fa	human_bin.552.fa	73.7511
cattle_bin.61.fa	swine_bin.572.fa	73.7451
cattle_bin.61.fa	human_bin.490.fa	73.7399
cattle_bin.61.fa	poultry_bin.550.fa	73.736
cattle_bin.61.fa	human_bin.208.fa	73.7357
cattle_bin.61.fa	swine_bin.509.fa	73.7343
cattle_bin.61.fa	poultry_bin.785.fa	73.7192
cattle_bin.61.fa	poultry_bin.804.fa	73.718
cattle_bin.61.fa	human_bin.990.fa	73.7142
cattle_bin.61.fa	cattle_bin.1138.fa	73.7142
cattle_bin.61.fa	poultry_bin.887.fa	73.7055
cattle_bin.61.fa	human_bin.1014.fa	73.6962
cattle_bin.61.fa	human_bin.1106.fa	73.6932
cattle_bin.61.fa	swine_bin.30.fa	73.6929
cattle_bin.61.fa	human_bin.488.fa	73.6888
cattle_bin.61.fa	cattle_bin.1246.fa	73.6795
cattle_bin.61.fa	swine_bin.174.fa	73.6733
cattle_bin.61.fa	human_bin.37.fa	73.6718
cattle_bin.61.fa	cattle_bin.479.fa	73.6642
cattle_bin.61.fa	human_bin.341.fa	73.6573
cattle_bin.61.fa	poultry_bin.772.fa	73.6491
cattle_bin.61.fa	cattle_bin.22.fa	73.6435
cattle_bin.61.fa	poultry_bin.42.fa	73.6386
cattle_bin.61.fa	poultry_bin.1001.fa	73.6344
cattle_bin.61.fa	cattle_bin.1009.fa	73.6335
cattle_bin.61.fa	poultry_bin.190.fa	73.6306
cattle_bin.61.fa	swine_bin.451.fa	73.6303
cattle_bin.61.fa	poultry_bin.530.fa	73.6289
cattle_bin.61.fa	human_bin.568.fa	73.6268
cattle_bin.61.fa	human_bin.347.fa	73.6258
cattle_bin.61.fa	cattle_bin.1007.fa	73.6246
cattle_bin.61.fa	human_bin.989.fa	73.6221
cattle_bin.61.fa	human_bin.117.fa	73.621
cattle_bin.61.fa	poultry_bin.279.fa	73.6198
cattle_bin.61.fa	cattle_bin.1012.fa	73.6193
cattle_bin.61.fa	cattle_bin.269.fa	73.6086
cattle_bin.61.fa	swine_bin.377.fa	73.6034
cattle_bin.61.fa	cattle_bin.1038.fa	73.5998
cattle_bin.61.fa	cattle_bin.858.fa	73.5993
cattle_bin.61.fa	swine_bin.795.fa	73.5988
cattle_bin.61.fa	poultry_bin.255.fa	73.5985
cattle_bin.61.fa	poultry_bin.659.fa	73.5981
cattle_bin.61.fa	cattle_bin.74.fa	73.5962
cattle_bin.61.fa	poultry_bin.194.fa	73.5914
cattle_bin.61.fa	cattle_bin.224.fa	73.5914
cattle_bin.61.fa	cattle_bin.704.fa	73.583
cattle_bin.61.fa	swine_bin.211.fa	73.5821
cattle_bin.61.fa	human_bin.913.fa	73.5782
cattle_bin.61.fa	human_bin.1060.fa	73.5778
cattle_bin.61.fa	poultry_bin.132.fa	73.5727
cattle_bin.61.fa	human_bin.801.fa	73.5666
cattle_bin.61.fa	swine_bin.20.fa	73.5621
cattle_bin.61.fa	human_bin.943.fa	73.5607
cattle_bin.61.fa	poultry_bin.418.fa	73.5597
cattle_bin.61.fa	human_bin.896.fa	73.5569
cattle_bin.61.fa	cattle_bin.761.fa	73.5541
cattle_bin.61.fa	human_bin.445.fa	73.5509
cattle_bin.61.fa	human_bin.328.fa	73.55
cattle_bin.61.fa	swine_bin.393.fa	73.549
cattle_bin.61.fa	swine_bin.100.fa	73.5469
cattle_bin.61.fa	swine_bin.456.fa	73.5443
cattle_bin.61.fa	cattle_bin.1264.fa	73.5369
cattle_bin.61.fa	human_bin.570.fa	73.5366
cattle_bin.61.fa	swine_bin.155.fa	73.5293
cattle_bin.61.fa	poultry_bin.956.fa	73.5216
cattle_bin.61.fa	human_bin.158.fa	73.5085
cattle_bin.61.fa	cattle_bin.219.fa	73.5074
cattle_bin.61.fa	swine_bin.439.fa	73.5068
cattle_bin.704.fa	cattle_bin.704.fa	100
cattle_bin.704.fa	swine_bin.20.fa	99.0792
cattle_bin.704.fa	poultry_bin.194.fa	82.8553
cattle_bin.704.fa	human_bin.117.fa	82.8528
cattle_bin.704.fa	poultry_bin.279.fa	76.6614
cattle_bin.704.fa	poultry_bin.956.fa	74.1637
cattle_bin.704.fa	swine_bin.83.fa	74.1148
cattle_bin.704.fa	human_bin.158.fa	74.0833
cattle_bin.704.fa	human_bin.896.fa	74.0673
cattle_bin.704.fa	swine_bin.451.fa	74.0406
cattle_bin.704.fa	cattle_bin.761.fa	74.0288
cattle_bin.704.fa	human_bin.568.fa	73.974
cattle_bin.704.fa	poultry_bin.418.fa	73.9641
cattle_bin.704.fa	swine_bin.100.fa	73.961
cattle_bin.704.fa	human_bin.801.fa	73.9561
cattle_bin.704.fa	cattle_bin.1264.fa	73.9217
cattle_bin.704.fa	cattle_bin.1059.fa	73.877
cattle_bin.704.fa	poultry_bin.132.fa	73.8477
cattle_bin.704.fa	swine_bin.725.fa	73.8381
cattle_bin.704.fa	swine_bin.343.fa	73.8257
cattle_bin.704.fa	swine_bin.276.fa	73.8214
cattle_bin.704.fa	cattle_bin.219.fa	73.8123
cattle_bin.704.fa	swine_bin.457.fa	73.8098
cattle_bin.704.fa	swine_bin.763.fa	73.7974
cattle_bin.704.fa	swine_bin.99.fa	73.7916
cattle_bin.704.fa	swine_bin.165.fa	73.7906
cattle_bin.704.fa	human_bin.817.fa	73.7763
cattle_bin.704.fa	human_bin.447.fa	73.7612
cattle_bin.704.fa	swine_bin.795.fa	73.7611
cattle_bin.704.fa	swine_bin.456.fa	73.7489
cattle_bin.704.fa	cattle_bin.265.fa	73.7361
cattle_bin.704.fa	swine_bin.393.fa	73.7322
cattle_bin.704.fa	poultry_bin.255.fa	73.7276
cattle_bin.704.fa	human_bin.277.fa	73.7271
cattle_bin.704.fa	human_bin.570.fa	73.7213
cattle_bin.704.fa	swine_bin.211.fa	73.7212
cattle_bin.704.fa	swine_bin.624.fa	73.7197
cattle_bin.704.fa	human_bin.797.fa	73.7143
cattle_bin.704.fa	swine_bin.533.fa	73.7125
cattle_bin.704.fa	human_bin.328.fa	73.7111
cattle_bin.704.fa	human_bin.1051.fa	73.7099
cattle_bin.704.fa	human_bin.943.fa	73.7081
cattle_bin.704.fa	swine_bin.155.fa	73.7078
cattle_bin.704.fa	human_bin.1132.fa	73.7055
cattle_bin.704.fa	swine_bin.439.fa	73.7014
cattle_bin.704.fa	human_bin.989.fa	73.6779
cattle_bin.704.fa	swine_bin.377.fa	73.6671
cattle_bin.704.fa	swine_bin.174.fa	73.655
cattle_bin.704.fa	cattle_bin.269.fa	73.655
cattle_bin.704.fa	human_bin.767.fa	73.6547
cattle_bin.704.fa	human_bin.445.fa	73.6542
cattle_bin.704.fa	human_bin.913.fa	73.6488
cattle_bin.704.fa	human_bin.488.fa	73.6488
cattle_bin.704.fa	human_bin.208.fa	73.6324
cattle_bin.704.fa	human_bin.1060.fa	73.6293
cattle_bin.704.fa	poultry_bin.530.fa	73.625
cattle_bin.704.fa	human_bin.990.fa	73.6237
cattle_bin.704.fa	poultry_bin.42.fa	73.6225
cattle_bin.704.fa	human_bin.341.fa	73.6216
cattle_bin.704.fa	poultry_bin.1004.fa	73.6204
cattle_bin.704.fa	swine_bin.243.fa	73.6185
cattle_bin.704.fa	cattle_bin.1246.fa	73.6162
cattle_bin.704.fa	poultry_bin.796.fa	73.6127
cattle_bin.704.fa	swine_bin.728.fa	73.6071
cattle_bin.704.fa	poultry_bin.640.fa	73.6044
cattle_bin.704.fa	swine_bin.474.fa	73.6039
cattle_bin.704.fa	poultry_bin.550.fa	73.6023
cattle_bin.704.fa	human_bin.1106.fa	73.5993
cattle_bin.704.fa	poultry_bin.1001.fa	73.5956
cattle_bin.704.fa	human_bin.37.fa	73.5947
cattle_bin.704.fa	swine_bin.503.fa	73.5937
cattle_bin.704.fa	human_bin.1014.fa	73.592
cattle_bin.704.fa	swine_bin.397.fa	73.5869
cattle_bin.704.fa	cattle_bin.61.fa	73.5855
cattle_bin.704.fa	cattle_bin.1007.fa	73.5835
cattle_bin.704.fa	poultry_bin.563.fa	73.5789
cattle_bin.704.fa	swine_bin.30.fa	73.5767
cattle_bin.704.fa	poultry_bin.785.fa	73.5653
cattle_bin.704.fa	swine_bin.509.fa	73.5562
cattle_bin.704.fa	human_bin.1124.fa	73.5485
cattle_bin.74.fa	cattle_bin.74.fa	100
cattle_bin.74.fa	cattle_bin.1007.fa	83.5606
cattle_bin.74.fa	cattle_bin.1009.fa	81.7871
cattle_bin.74.fa	poultry_bin.772.fa	76.677
cattle_bin.74.fa	cattle_bin.858.fa	76.6469
cattle_bin.74.fa	poultry_bin.530.fa	76.0426
cattle_bin.74.fa	cattle_bin.479.fa	75.9457
cattle_bin.74.fa	poultry_bin.550.fa	75.4217
cattle_bin.74.fa	cattle_bin.224.fa	75.3405
cattle_bin.74.fa	cattle_bin.1246.fa	75.3097
cattle_bin.74.fa	poultry_bin.887.fa	75.288
cattle_bin.74.fa	cattle_bin.1012.fa	75.2395
cattle_bin.74.fa	poultry_bin.785.fa	75.0797
cattle_bin.74.fa	poultry_bin.804.fa	75.0559
cattle_bin.74.fa	poultry_bin.563.fa	75.027
cattle_bin.74.fa	poultry_bin.190.fa	74.6392
cattle_bin.74.fa	human_bin.347.fa	73.6944
cattle_bin.74.fa	human_bin.488.fa	73.6759
cattle_bin.74.fa	poultry_bin.796.fa	73.6733
cattle_bin.74.fa	human_bin.1060.fa	73.6714
cattle_bin.74.fa	human_bin.989.fa	73.6711
cattle_bin.74.fa	swine_bin.572.fa	73.6675
cattle_bin.74.fa	swine_bin.474.fa	73.6667
cattle_bin.74.fa	swine_bin.503.fa	73.6647
cattle_bin.74.fa	human_bin.490.fa	73.6623
cattle_bin.74.fa	swine_bin.795.fa	73.6583
cattle_bin.74.fa	cattle_bin.22.fa	73.655
cattle_bin.74.fa	cattle_bin.91.fa	73.6547
cattle_bin.74.fa	swine_bin.509.fa	73.6518
cattle_bin.74.fa	poultry_bin.1004.fa	73.6472
cattle_bin.74.fa	cattle_bin.1138.fa	73.6461
cattle_bin.74.fa	swine_bin.174.fa	73.6404
cattle_bin.74.fa	human_bin.1014.fa	73.6401
cattle_bin.74.fa	poultry_bin.659.fa	73.6393
cattle_bin.74.fa	human_bin.208.fa	73.6367
cattle_bin.74.fa	cattle_bin.269.fa	73.6302
cattle_bin.74.fa	human_bin.801.fa	73.628
cattle_bin.74.fa	human_bin.1106.fa	73.626
cattle_bin.74.fa	swine_bin.30.fa	73.624
cattle_bin.74.fa	poultry_bin.868.fa	73.6232
cattle_bin.74.fa	swine_bin.397.fa	73.617
cattle_bin.74.fa	human_bin.990.fa	73.6159
cattle_bin.74.fa	swine_bin.451.fa	73.6137
cattle_bin.74.fa	swine_bin.243.fa	73.6117
cattle_bin.74.fa	poultry_bin.640.fa	73.6103
cattle_bin.74.fa	cattle_bin.1038.fa	73.61
cattle_bin.74.fa	human_bin.341.fa	73.6088
cattle_bin.74.fa	human_bin.1124.fa	73.6083
cattle_bin.74.fa	human_bin.552.fa	73.606
cattle_bin.74.fa	poultry_bin.132.fa	73.6041
cattle_bin.74.fa	cattle_bin.61.fa	73.6027
cattle_bin.74.fa	cattle_bin.978.fa	73.5996
cattle_bin.74.fa	human_bin.913.fa	73.5977
cattle_bin.74.fa	poultry_bin.1001.fa	73.5965
cattle_bin.74.fa	human_bin.88.fa	73.5944
cattle_bin.74.fa	swine_bin.747.fa	73.5939
cattle_bin.74.fa	poultry_bin.42.fa	73.5932
cattle_bin.74.fa	human_bin.824.fa	73.5904
cattle_bin.74.fa	poultry_bin.255.fa	73.5891
cattle_bin.74.fa	human_bin.37.fa	73.5885
cattle_bin.74.fa	human_bin.445.fa	73.5792
cattle_bin.74.fa	swine_bin.377.fa	73.577
cattle_bin.74.fa	human_bin.328.fa	73.5749
cattle_bin.74.fa	swine_bin.728.fa	73.5738
cattle_bin.74.fa	poultry_bin.279.fa	73.5622
cattle_bin.761.fa	cattle_bin.761.fa	100
cattle_bin.761.fa	cattle_bin.219.fa	77.2591
cattle_bin.761.fa	swine_bin.100.fa	74.888
cattle_bin.761.fa	swine_bin.83.fa	74.813
cattle_bin.761.fa	cattle_bin.1264.fa	74.7598
cattle_bin.761.fa	cattle_bin.704.fa	74.099
cattle_bin.761.fa	human_bin.117.fa	74.0823
cattle_bin.761.fa	poultry_bin.194.fa	74.0759
cattle_bin.761.fa	swine_bin.20.fa	73.9458
cattle_bin.761.fa	poultry_bin.279.fa	73.9034
cattle_bin.761.fa	swine_bin.533.fa	73.8462
cattle_bin.761.fa	swine_bin.343.fa	73.7673
cattle_bin.761.fa	swine_bin.457.fa	73.7546
cattle_bin.761.fa	swine_bin.725.fa	73.7444
cattle_bin.761.fa	cattle_bin.265.fa	73.7401
cattle_bin.761.fa	swine_bin.165.fa	73.7
cattle_bin.761.fa	cattle_bin.1059.fa	73.6993
cattle_bin.761.fa	poultry_bin.132.fa	73.6918
cattle_bin.761.fa	poultry_bin.255.fa	73.6813
cattle_bin.761.fa	swine_bin.763.fa	73.681
cattle_bin.761.fa	human_bin.445.fa	73.6701
cattle_bin.761.fa	human_bin.1132.fa	73.6667
cattle_bin.761.fa	cattle_bin.269.fa	73.6627
cattle_bin.761.fa	swine_bin.439.fa	73.6564
cattle_bin.761.fa	human_bin.1051.fa	73.6469
cattle_bin.761.fa	poultry_bin.659.fa	73.6394
cattle_bin.761.fa	swine_bin.393.fa	73.6394
cattle_bin.761.fa	human_bin.208.fa	73.6307
cattle_bin.761.fa	swine_bin.795.fa	73.6245
cattle_bin.761.fa	swine_bin.174.fa	73.6181
cattle_bin.761.fa	human_bin.488.fa	73.6115
cattle_bin.761.fa	swine_bin.243.fa	73.6053
cattle_bin.761.fa	swine_bin.397.fa	73.5978
cattle_bin.761.fa	poultry_bin.42.fa	73.5969
cattle_bin.761.fa	human_bin.37.fa	73.5927
cattle_bin.761.fa	swine_bin.728.fa	73.5892
cattle_bin.761.fa	swine_bin.377.fa	73.5885
cattle_bin.761.fa	human_bin.1014.fa	73.5881
cattle_bin.761.fa	poultry_bin.1001.fa	73.579
cattle_bin.761.fa	poultry_bin.785.fa	73.5625
cattle_bin.761.fa	poultry_bin.530.fa	73.5623
cattle_bin.761.fa	poultry_bin.550.fa	73.5618
cattle_bin.761.fa	poultry_bin.1004.fa	73.5608
cattle_bin.761.fa	cattle_bin.61.fa	73.5573
cattle_bin.761.fa	poultry_bin.796.fa	73.5547
cattle_bin.761.fa	cattle_bin.1246.fa	73.5474
cattle_bin.858.fa	cattle_bin.858.fa	100
cattle_bin.858.fa	poultry_bin.772.fa	78.5418
cattle_bin.858.fa	poultry_bin.530.fa	76.6982
cattle_bin.858.fa	cattle_bin.74.fa	76.6861
cattle_bin.858.fa	cattle_bin.1007.fa	76.4823
cattle_bin.858.fa	cattle_bin.1009.fa	76.446
cattle_bin.858.fa	cattle_bin.479.fa	75.8976
cattle_bin.858.fa	poultry_bin.887.fa	75.4837
cattle_bin.858.fa	poultry_bin.550.fa	75.4361
cattle_bin.858.fa	cattle_bin.224.fa	75.3426
cattle_bin.858.fa	poultry_bin.785.fa	75.1645
cattle_bin.858.fa	cattle_bin.1012.fa	75.1354
cattle_bin.858.fa	poultry_bin.563.fa	75.1115
cattle_bin.858.fa	cattle_bin.1246.fa	75.096
cattle_bin.858.fa	poultry_bin.804.fa	75.0802
cattle_bin.858.fa	poultry_bin.190.fa	74.6294
cattle_bin.858.fa	cattle_bin.91.fa	73.7244
cattle_bin.858.fa	human_bin.347.fa	73.7234
cattle_bin.858.fa	swine_bin.474.fa	73.7197
cattle_bin.858.fa	cattle_bin.22.fa	73.717
cattle_bin.858.fa	poultry_bin.796.fa	73.7163
cattle_bin.858.fa	human_bin.552.fa	73.7152
cattle_bin.858.fa	swine_bin.747.fa	73.7106
cattle_bin.858.fa	swine_bin.509.fa	73.7037
cattle_bin.858.fa	cattle_bin.269.fa	73.6942
cattle_bin.858.fa	poultry_bin.1004.fa	73.692
cattle_bin.858.fa	human_bin.1124.fa	73.6908
cattle_bin.858.fa	human_bin.990.fa	73.6898
cattle_bin.858.fa	swine_bin.377.fa	73.6878
cattle_bin.858.fa	human_bin.824.fa	73.6875
cattle_bin.858.fa	poultry_bin.868.fa	73.6855
cattle_bin.858.fa	human_bin.208.fa	73.6832
cattle_bin.858.fa	human_bin.445.fa	73.6675
cattle_bin.858.fa	human_bin.490.fa	73.6634
cattle_bin.858.fa	poultry_bin.255.fa	73.6599
cattle_bin.858.fa	swine_bin.174.fa	73.6591
cattle_bin.858.fa	poultry_bin.1001.fa	73.6555
cattle_bin.858.fa	swine_bin.397.fa	73.6552
cattle_bin.858.fa	swine_bin.451.fa	73.6545
cattle_bin.858.fa	human_bin.801.fa	73.6508
cattle_bin.858.fa	swine_bin.572.fa	73.6497
cattle_bin.858.fa	poultry_bin.659.fa	73.6479
cattle_bin.858.fa	human_bin.1014.fa	73.6455
cattle_bin.858.fa	swine_bin.728.fa	73.6444
cattle_bin.858.fa	human_bin.1060.fa	73.643
cattle_bin.858.fa	swine_bin.30.fa	73.6401
cattle_bin.858.fa	swine_bin.503.fa	73.6398
cattle_bin.858.fa	human_bin.328.fa	73.6358
cattle_bin.858.fa	human_bin.1106.fa	73.6331
cattle_bin.858.fa	human_bin.341.fa	73.631
cattle_bin.858.fa	human_bin.88.fa	73.6299
cattle_bin.858.fa	human_bin.896.fa	73.6262
cattle_bin.858.fa	cattle_bin.978.fa	73.6236
cattle_bin.858.fa	cattle_bin.1138.fa	73.6222
cattle_bin.858.fa	human_bin.767.fa	73.6206
cattle_bin.858.fa	swine_bin.243.fa	73.6188
cattle_bin.858.fa	poultry_bin.640.fa	73.6179
cattle_bin.858.fa	cattle_bin.61.fa	73.6155
cattle_bin.858.fa	cattle_bin.1038.fa	73.6126
cattle_bin.858.fa	human_bin.488.fa	73.6087
cattle_bin.858.fa	human_bin.989.fa	73.602
cattle_bin.858.fa	poultry_bin.132.fa	73.5976
cattle_bin.858.fa	cattle_bin.1264.fa	73.595
cattle_bin.858.fa	poultry_bin.42.fa	73.5905
cattle_bin.858.fa	poultry_bin.279.fa	73.5812
cattle_bin.858.fa	human_bin.568.fa	73.5811
cattle_bin.858.fa	human_bin.913.fa	73.5707
cattle_bin.858.fa	human_bin.37.fa	73.567
cattle_bin.858.fa	swine_bin.795.fa	73.565
cattle_bin.858.fa	poultry_bin.956.fa	73.552
cattle_bin.858.fa	poultry_bin.418.fa	73.5505
cattle_bin.858.fa	human_bin.117.fa	73.542
cattle_bin.858.fa	human_bin.158.fa	73.5372
cattle_bin.91.fa	cattle_bin.91.fa	100
cattle_bin.91.fa	poultry_bin.796.fa	77.5035
cattle_bin.91.fa	swine_bin.474.fa	77.4151
cattle_bin.91.fa	swine_bin.728.fa	76.983
cattle_bin.91.fa	human_bin.208.fa	75.292
cattle_bin.91.fa	human_bin.488.fa	74.978
cattle_bin.91.fa	human_bin.490.fa	74.8682
cattle_bin.91.fa	swine_bin.174.fa	74.7565
cattle_bin.91.fa	human_bin.552.fa	74.1303
cattle_bin.91.fa	swine_bin.572.fa	74.1279
cattle_bin.91.fa	poultry_bin.868.fa	74.1222
cattle_bin.91.fa	swine_bin.747.fa	74.1103
cattle_bin.91.fa	poultry_bin.550.fa	74.0191
cattle_bin.91.fa	swine_bin.243.fa	73.9746
cattle_bin.91.fa	cattle_bin.22.fa	73.9631
cattle_bin.91.fa	human_bin.1014.fa	73.9286
cattle_bin.91.fa	human_bin.37.fa	73.8925
cattle_bin.91.fa	swine_bin.397.fa	73.8827
cattle_bin.91.fa	poultry_bin.1004.fa	73.8819
cattle_bin.91.fa	cattle_bin.1007.fa	73.8801
cattle_bin.91.fa	poultry_bin.563.fa	73.8754
cattle_bin.91.fa	cattle_bin.61.fa	73.8619
cattle_bin.91.fa	poultry_bin.640.fa	73.8531
cattle_bin.91.fa	human_bin.1124.fa	73.8488
cattle_bin.91.fa	poultry_bin.659.fa	73.8435
cattle_bin.91.fa	poultry_bin.887.fa	73.8269
cattle_bin.91.fa	cattle_bin.479.fa	73.824
cattle_bin.91.fa	cattle_bin.1038.fa	73.8231
cattle_bin.91.fa	swine_bin.377.fa	73.8178
cattle_bin.91.fa	cattle_bin.978.fa	73.7954
cattle_bin.91.fa	poultry_bin.42.fa	73.7867
cattle_bin.91.fa	poultry_bin.1001.fa	73.7781
cattle_bin.91.fa	cattle_bin.269.fa	73.7652
cattle_bin.91.fa	poultry_bin.255.fa	73.7551
cattle_bin.91.fa	human_bin.347.fa	73.7432
cattle_bin.91.fa	swine_bin.30.fa	73.7394
cattle_bin.91.fa	poultry_bin.785.fa	73.7356
cattle_bin.91.fa	human_bin.445.fa	73.7321
cattle_bin.91.fa	cattle_bin.858.fa	73.7225
cattle_bin.91.fa	human_bin.88.fa	73.7211
cattle_bin.91.fa	cattle_bin.224.fa	73.7203
cattle_bin.91.fa	human_bin.990.fa	73.7162
cattle_bin.91.fa	cattle_bin.1246.fa	73.7134
cattle_bin.91.fa	poultry_bin.772.fa	73.7116
cattle_bin.91.fa	swine_bin.795.fa	73.7106
cattle_bin.91.fa	cattle_bin.1012.fa	73.7089
cattle_bin.91.fa	cattle_bin.1009.fa	73.7076
cattle_bin.91.fa	cattle_bin.1138.fa	73.7007
cattle_bin.91.fa	poultry_bin.804.fa	73.6993
cattle_bin.91.fa	poultry_bin.132.fa	73.6986
cattle_bin.91.fa	swine_bin.509.fa	73.6911
cattle_bin.91.fa	human_bin.824.fa	73.6907
cattle_bin.91.fa	cattle_bin.74.fa	73.6883
cattle_bin.91.fa	swine_bin.503.fa	73.6881
cattle_bin.91.fa	human_bin.341.fa	73.6713
cattle_bin.91.fa	human_bin.1060.fa	73.6572
cattle_bin.91.fa	poultry_bin.530.fa	73.6428
cattle_bin.91.fa	swine_bin.451.fa	73.6392
cattle_bin.91.fa	human_bin.1106.fa	73.6273
cattle_bin.91.fa	poultry_bin.190.fa	73.6175
cattle_bin.91.fa	cattle_bin.1264.fa	73.5925
cattle_bin.91.fa	human_bin.913.fa	73.5844
cattle_bin.91.fa	poultry_bin.194.fa	73.583
cattle_bin.91.fa	human_bin.117.fa	73.5818
cattle_bin.91.fa	poultry_bin.279.fa	73.5745
cattle_bin.91.fa	human_bin.989.fa	73.5578
cattle_bin.978.fa	cattle_bin.978.fa	100
cattle_bin.978.fa	human_bin.1124.fa	74.7511
cattle_bin.978.fa	poultry_bin.1004.fa	74.7274
cattle_bin.978.fa	swine_bin.397.fa	74.5294
cattle_bin.978.fa	cattle_bin.61.fa	74.4862
cattle_bin.978.fa	swine_bin.503.fa	74.4028
cattle_bin.978.fa	poultry_bin.640.fa	74.3968
cattle_bin.978.fa	human_bin.824.fa	74.1437
cattle_bin.978.fa	human_bin.88.fa	74.1261
cattle_bin.978.fa	poultry_bin.796.fa	73.8911
cattle_bin.978.fa	swine_bin.474.fa	73.8773
cattle_bin.978.fa	swine_bin.728.fa	73.8209
cattle_bin.978.fa	cattle_bin.91.fa	73.8084
cattle_bin.978.fa	poultry_bin.868.fa	73.8046
cattle_bin.978.fa	human_bin.552.fa	73.7752
cattle_bin.978.fa	human_bin.990.fa	73.7623
cattle_bin.978.fa	swine_bin.747.fa	73.7621
cattle_bin.978.fa	swine_bin.243.fa	73.7589
cattle_bin.978.fa	poultry_bin.804.fa	73.7462
cattle_bin.978.fa	cattle_bin.1138.fa	73.7343
cattle_bin.978.fa	human_bin.490.fa	73.7264
cattle_bin.978.fa	swine_bin.509.fa	73.7174
cattle_bin.978.fa	poultry_bin.563.fa	73.7114
cattle_bin.978.fa	human_bin.347.fa	73.7072
cattle_bin.978.fa	poultry_bin.550.fa	73.7008
cattle_bin.978.fa	swine_bin.572.fa	73.6964
cattle_bin.978.fa	human_bin.1014.fa	73.6952
cattle_bin.978.fa	human_bin.208.fa	73.6924
cattle_bin.978.fa	human_bin.488.fa	73.6915
cattle_bin.978.fa	human_bin.1106.fa	73.6867
cattle_bin.978.fa	swine_bin.451.fa	73.6856
cattle_bin.978.fa	human_bin.989.fa	73.6829
cattle_bin.978.fa	human_bin.37.fa	73.6829
cattle_bin.978.fa	poultry_bin.887.fa	73.6738
cattle_bin.978.fa	poultry_bin.772.fa	73.6733
cattle_bin.978.fa	poultry_bin.659.fa	73.6726
cattle_bin.978.fa	swine_bin.30.fa	73.667
cattle_bin.978.fa	cattle_bin.479.fa	73.6661
cattle_bin.978.fa	poultry_bin.785.fa	73.6641
cattle_bin.978.fa	cattle_bin.1246.fa	73.6496
cattle_bin.978.fa	cattle_bin.1038.fa	73.6494
cattle_bin.978.fa	cattle_bin.22.fa	73.6466
cattle_bin.978.fa	poultry_bin.42.fa	73.6396
cattle_bin.978.fa	poultry_bin.190.fa	73.6313
cattle_bin.978.fa	poultry_bin.279.fa	73.6301
cattle_bin.978.fa	human_bin.1060.fa	73.6277
cattle_bin.978.fa	swine_bin.795.fa	73.6175
cattle_bin.978.fa	cattle_bin.1012.fa	73.6169
cattle_bin.978.fa	cattle_bin.858.fa	73.614
cattle_bin.978.fa	human_bin.117.fa	73.6138
cattle_bin.978.fa	swine_bin.377.fa	73.6104
cattle_bin.978.fa	human_bin.341.fa	73.6095
cattle_bin.978.fa	swine_bin.174.fa	73.6079
cattle_bin.978.fa	poultry_bin.530.fa	73.6026
cattle_bin.978.fa	cattle_bin.74.fa	73.6018
cattle_bin.978.fa	cattle_bin.1009.fa	73.6007
cattle_bin.978.fa	cattle_bin.269.fa	73.5988
cattle_bin.978.fa	poultry_bin.194.fa	73.5968
cattle_bin.978.fa	cattle_bin.1007.fa	73.5882
cattle_bin.978.fa	cattle_bin.224.fa	73.5837
cattle_bin.978.fa	poultry_bin.1001.fa	73.5739
cattle_bin.978.fa	human_bin.445.fa	73.5696
cattle_bin.978.fa	poultry_bin.255.fa	73.5669
cattle_bin.978.fa	poultry_bin.132.fa	73.5456
cattle_bin.978.fa	cattle_bin.1264.fa	73.5295
human_bin.1014.fa	human_bin.1014.fa	100
human_bin.1014.fa	poultry_bin.868.fa	74.7424
human_bin.1014.fa	swine_bin.747.fa	74.7025
human_bin.1014.fa	human_bin.552.fa	74.6111
human_bin.1014.fa	swine_bin.572.fa	74.3664
human_bin.1014.fa	human_bin.37.fa	74.2561
human_bin.1014.fa	swine_bin.243.fa	74.1975
human_bin.1014.fa	poultry_bin.42.fa	74.1959
human_bin.1014.fa	human_bin.488.fa	74.1131
human_bin.1014.fa	cattle_bin.22.fa	74.1001
human_bin.1014.fa	poultry_bin.659.fa	74.0671
human_bin.1014.fa	poultry_bin.132.fa	74.0594
human_bin.1014.fa	cattle_bin.269.fa	74.0569
human_bin.1014.fa	poultry_bin.796.fa	74.0417
human_bin.1014.fa	cattle_bin.1038.fa	74.0261
human_bin.1014.fa	swine_bin.795.fa	74.0154
human_bin.1014.fa	human_bin.208.fa	74.0066
human_bin.1014.fa	swine_bin.474.fa	74.0002
human_bin.1014.fa	poultry_bin.255.fa	73.9844
human_bin.1014.fa	swine_bin.728.fa	73.9677
human_bin.1014.fa	cattle_bin.91.fa	73.9475
human_bin.1014.fa	human_bin.445.fa	73.9451
human_bin.1014.fa	human_bin.490.fa	73.9443
human_bin.1014.fa	swine_bin.174.fa	73.9369
human_bin.1014.fa	swine_bin.377.fa	73.7516
human_bin.1014.fa	poultry_bin.640.fa	73.7205
human_bin.1014.fa	poultry_bin.1001.fa	73.7174
human_bin.1014.fa	human_bin.347.fa	73.7145
human_bin.1014.fa	poultry_bin.1004.fa	73.7116
human_bin.1014.fa	poultry_bin.550.fa	73.7051
human_bin.1014.fa	poultry_bin.887.fa	73.7027
human_bin.1014.fa	cattle_bin.61.fa	73.7018
human_bin.1014.fa	swine_bin.397.fa	73.691
human_bin.1014.fa	human_bin.1124.fa	73.6846
human_bin.1014.fa	human_bin.990.fa	73.6753
human_bin.1014.fa	swine_bin.509.fa	73.6672
human_bin.1014.fa	poultry_bin.530.fa	73.667
human_bin.1014.fa	cattle_bin.978.fa	73.6643
human_bin.1014.fa	poultry_bin.279.fa	73.662
human_bin.1014.fa	human_bin.824.fa	73.6572
human_bin.1014.fa	cattle_bin.1007.fa	73.6561
human_bin.1014.fa	cattle_bin.1246.fa	73.6538
human_bin.1014.fa	cattle_bin.1138.fa	73.6522
human_bin.1014.fa	swine_bin.503.fa	73.6517
human_bin.1014.fa	human_bin.341.fa	73.6513
human_bin.1014.fa	swine_bin.30.fa	73.646
human_bin.1014.fa	cattle_bin.1009.fa	73.6448
human_bin.1014.fa	poultry_bin.563.fa	73.6355
human_bin.1014.fa	swine_bin.451.fa	73.6331
human_bin.1014.fa	cattle_bin.224.fa	73.6295
human_bin.1014.fa	cattle_bin.858.fa	73.6284
human_bin.1014.fa	cattle_bin.1264.fa	73.6275
human_bin.1014.fa	human_bin.88.fa	73.626
human_bin.1014.fa	poultry_bin.804.fa	73.6258
human_bin.1014.fa	human_bin.989.fa	73.6189
human_bin.1014.fa	swine_bin.211.fa	73.6184
human_bin.1014.fa	swine_bin.100.fa	73.6181
human_bin.1014.fa	cattle_bin.74.fa	73.6176
human_bin.1014.fa	poultry_bin.190.fa	73.6135
human_bin.1014.fa	human_bin.1106.fa	73.6117
human_bin.1014.fa	swine_bin.393.fa	73.603
human_bin.1014.fa	poultry_bin.772.fa	73.6003
human_bin.1014.fa	human_bin.328.fa	73.5982
human_bin.1014.fa	poultry_bin.956.fa	73.5948
human_bin.1014.fa	cattle_bin.479.fa	73.592
human_bin.1014.fa	human_bin.117.fa	73.5915
human_bin.1014.fa	human_bin.1060.fa	73.5887
human_bin.1014.fa	human_bin.568.fa	73.5862
human_bin.1014.fa	poultry_bin.194.fa	73.5832
human_bin.1014.fa	poultry_bin.785.fa	73.5832
human_bin.1014.fa	cattle_bin.704.fa	73.5815
human_bin.1014.fa	cattle_bin.761.fa	73.5797
human_bin.1014.fa	human_bin.896.fa	73.5793
human_bin.1014.fa	swine_bin.20.fa	73.5753
human_bin.1014.fa	poultry_bin.418.fa	73.5738
human_bin.1014.fa	human_bin.767.fa	73.5704
human_bin.1014.fa	human_bin.801.fa	73.5665
human_bin.1014.fa	cattle_bin.1012.fa	73.5615
human_bin.1014.fa	cattle_bin.219.fa	73.5604
human_bin.1014.fa	swine_bin.456.fa	73.5581
human_bin.1014.fa	human_bin.158.fa	73.5421
human_bin.1014.fa	human_bin.943.fa	73.5335
human_bin.1014.fa	human_bin.913.fa	73.5187
human_bin.1014.fa	swine_bin.439.fa	73.5158
human_bin.1051.fa	human_bin.1051.fa	100
human_bin.1051.fa	swine_bin.276.fa	77.5572
human_bin.1051.fa	human_bin.277.fa	74.2241
human_bin.1051.fa	swine_bin.343.fa	74.2236
human_bin.1051.fa	cattle_bin.1059.fa	74.1747
human_bin.1051.fa	swine_bin.533.fa	74.0962
human_bin.1051.fa	swine_bin.155.fa	74.0772
human_bin.1051.fa	human_bin.817.fa	74.0459
human_bin.1051.fa	swine_bin.165.fa	74.0134
human_bin.1051.fa	human_bin.797.fa	74.0049
human_bin.1051.fa	cattle_bin.265.fa	73.9913
human_bin.1051.fa	poultry_bin.132.fa	73.953
human_bin.1051.fa	swine_bin.83.fa	73.9382
human_bin.1051.fa	swine_bin.725.fa	73.9215
human_bin.1051.fa	human_bin.570.fa	73.9045
human_bin.1051.fa	swine_bin.763.fa	73.8845
human_bin.1051.fa	human_bin.447.fa	73.8825
human_bin.1051.fa	swine_bin.624.fa	73.8608
human_bin.1051.fa	swine_bin.99.fa	73.8601
human_bin.1051.fa	swine_bin.457.fa	73.8444
human_bin.1051.fa	poultry_bin.255.fa	73.8364
human_bin.1051.fa	human_bin.896.fa	73.8305
human_bin.1051.fa	swine_bin.393.fa	73.828
human_bin.1051.fa	poultry_bin.956.fa	73.8276
human_bin.1051.fa	swine_bin.456.fa	73.811
human_bin.1051.fa	human_bin.1132.fa	73.8043
human_bin.1051.fa	human_bin.328.fa	73.7783
human_bin.1051.fa	swine_bin.211.fa	73.7776
human_bin.1051.fa	human_bin.158.fa	73.7746
human_bin.1051.fa	human_bin.767.fa	73.7743
human_bin.1051.fa	swine_bin.20.fa	73.7608
human_bin.1051.fa	human_bin.445.fa	73.7514
human_bin.1051.fa	swine_bin.100.fa	73.7458
human_bin.1051.fa	cattle_bin.1264.fa	73.7408
human_bin.1051.fa	swine_bin.795.fa	73.7259
human_bin.1051.fa	cattle_bin.704.fa	73.7223
human_bin.1051.fa	swine_bin.439.fa	73.7132
human_bin.1051.fa	human_bin.943.fa	73.6948
human_bin.1051.fa	human_bin.117.fa	73.6935
human_bin.1051.fa	poultry_bin.194.fa	73.677
human_bin.1051.fa	poultry_bin.279.fa	73.6568
human_bin.1051.fa	cattle_bin.761.fa	73.656
human_bin.1051.fa	cattle_bin.219.fa	73.6475
human_bin.1051.fa	human_bin.801.fa	73.6473
human_bin.1051.fa	human_bin.913.fa	73.6402
human_bin.1051.fa	swine_bin.174.fa	73.6126
human_bin.1051.fa	swine_bin.451.fa	73.6119
human_bin.1051.fa	human_bin.568.fa	73.5923
human_bin.1051.fa	poultry_bin.418.fa	73.5912
human_bin.1060.fa	human_bin.1060.fa	100
human_bin.1060.fa	human_bin.328.fa	74.0038
human_bin.1060.fa	human_bin.913.fa	73.9258
human_bin.1060.fa	human_bin.347.fa	73.9155
human_bin.1060.fa	swine_bin.509.fa	73.7841
human_bin.1060.fa	human_bin.989.fa	73.7759
human_bin.1060.fa	swine_bin.30.fa	73.7652
human_bin.1060.fa	swine_bin.393.fa	73.7515
human_bin.1060.fa	human_bin.1106.fa	73.7397
human_bin.1060.fa	human_bin.990.fa	73.6892
human_bin.1060.fa	human_bin.341.fa	73.6825
human_bin.1060.fa	swine_bin.451.fa	73.6754
human_bin.1060.fa	cattle_bin.22.fa	73.6712
human_bin.1060.fa	poultry_bin.255.fa	73.6616
human_bin.1060.fa	poultry_bin.1001.fa	73.6608
human_bin.1060.fa	human_bin.552.fa	73.6587
human_bin.1060.fa	cattle_bin.74.fa	73.6557
human_bin.1060.fa	poultry_bin.659.fa	73.6545
human_bin.1060.fa	cattle_bin.1038.fa	73.6508
human_bin.1060.fa	cattle_bin.704.fa	73.6502
human_bin.1060.fa	human_bin.208.fa	73.6492
human_bin.1060.fa	cattle_bin.1007.fa	73.6461
human_bin.1060.fa	poultry_bin.640.fa	73.6405
human_bin.1060.fa	swine_bin.747.fa	73.6402
human_bin.1060.fa	human_bin.490.fa	73.6385
human_bin.1060.fa	swine_bin.20.fa	73.6371
human_bin.1060.fa	poultry_bin.279.fa	73.6334
human_bin.1060.fa	swine_bin.377.fa	73.6329
human_bin.1060.fa	cattle_bin.1246.fa	73.6313
human_bin.1060.fa	cattle_bin.91.fa	73.6282
human_bin.1060.fa	swine_bin.795.fa	73.6267
human_bin.1060.fa	human_bin.117.fa	73.6257
human_bin.1060.fa	poultry_bin.194.fa	73.6239
human_bin.1060.fa	cattle_bin.858.fa	73.6222
human_bin.1060.fa	poultry_bin.868.fa	73.6217
human_bin.1060.fa	poultry_bin.804.fa	73.6212
human_bin.1060.fa	swine_bin.572.fa	73.6192
human_bin.1060.fa	poultry_bin.1004.fa	73.6187
human_bin.1060.fa	cattle_bin.978.fa	73.614
human_bin.1060.fa	human_bin.445.fa	73.6139
human_bin.1060.fa	swine_bin.243.fa	73.6118
human_bin.1060.fa	poultry_bin.785.fa	73.6109
human_bin.1060.fa	cattle_bin.1009.fa	73.6081
human_bin.1060.fa	cattle_bin.269.fa	73.6046
human_bin.1060.fa	poultry_bin.190.fa	73.6034
human_bin.1060.fa	swine_bin.174.fa	73.6022
human_bin.1060.fa	cattle_bin.1138.fa	73.6016
human_bin.1060.fa	poultry_bin.887.fa	73.6014
human_bin.1060.fa	human_bin.824.fa	73.5993
human_bin.1060.fa	poultry_bin.132.fa	73.5988
human_bin.1060.fa	poultry_bin.796.fa	73.5956
human_bin.1060.fa	human_bin.37.fa	73.5932
human_bin.1060.fa	cattle_bin.1012.fa	73.5898
human_bin.1060.fa	poultry_bin.772.fa	73.5897
human_bin.1060.fa	swine_bin.474.fa	73.5891
human_bin.1060.fa	human_bin.1014.fa	73.5886
human_bin.1060.fa	poultry_bin.42.fa	73.5842
human_bin.1060.fa	cattle_bin.479.fa	73.5811
human_bin.1060.fa	poultry_bin.550.fa	73.5787
human_bin.1060.fa	poultry_bin.563.fa	73.5766
human_bin.1060.fa	swine_bin.439.fa	73.5749
human_bin.1060.fa	swine_bin.728.fa	73.5748
human_bin.1060.fa	swine_bin.397.fa	73.5715
human_bin.1060.fa	human_bin.488.fa	73.5671
human_bin.1060.fa	cattle_bin.61.fa	73.5639
human_bin.1060.fa	swine_bin.725.fa	73.5586
human_bin.1060.fa	poultry_bin.530.fa	73.5527
human_bin.1060.fa	swine_bin.165.fa	73.5366
human_bin.1060.fa	swine_bin.503.fa	73.5353
human_bin.1060.fa	human_bin.1124.fa	73.5278
human_bin.1106.fa	human_bin.1106.fa	100
human_bin.1106.fa	swine_bin.509.fa	74.3581
human_bin.1106.fa	swine_bin.30.fa	74.2747
human_bin.1106.fa	human_bin.989.fa	74.2089
human_bin.1106.fa	human_bin.347.fa	74.1705
human_bin.1106.fa	human_bin.341.fa	73.8536
human_bin.1106.fa	human_bin.990.fa	73.8259
human_bin.1106.fa	human_bin.1060.fa	73.7687
human_bin.1106.fa	poultry_bin.804.fa	73.7078
human_bin.1106.fa	poultry_bin.1004.fa	73.7068
human_bin.1106.fa	human_bin.490.fa	73.7033
human_bin.1106.fa	swine_bin.572.fa	73.703
human_bin.1106.fa	human_bin.1124.fa	73.702
human_bin.1106.fa	cattle_bin.978.fa	73.6987
human_bin.1106.fa	swine_bin.503.fa	73.6985
human_bin.1106.fa	cattle_bin.61.fa	73.6982
human_bin.1106.fa	swine_bin.397.fa	73.6922
human_bin.1106.fa	human_bin.88.fa	73.6876
human_bin.1106.fa	poultry_bin.796.fa	73.6828
human_bin.1106.fa	poultry_bin.190.fa	73.6779
human_bin.1106.fa	human_bin.824.fa	73.6734
human_bin.1106.fa	poultry_bin.563.fa	73.6708
human_bin.1106.fa	cattle_bin.1007.fa	73.6702
human_bin.1106.fa	cattle_bin.74.fa	73.6697
human_bin.1106.fa	human_bin.552.fa	73.6676
human_bin.1106.fa	swine_bin.747.fa	73.6666
human_bin.1106.fa	human_bin.445.fa	73.6652
human_bin.1106.fa	poultry_bin.868.fa	73.6651
human_bin.1106.fa	human_bin.37.fa	73.6629
human_bin.1106.fa	swine_bin.728.fa	73.6615
human_bin.1106.fa	cattle_bin.1246.fa	73.659
human_bin.1106.fa	swine_bin.474.fa	73.6587
human_bin.1106.fa	poultry_bin.550.fa	73.6555
human_bin.1106.fa	cattle_bin.858.fa	73.6554
human_bin.1106.fa	cattle_bin.22.fa	73.6536
human_bin.1106.fa	cattle_bin.269.fa	73.6531
human_bin.1106.fa	poultry_bin.785.fa	73.6522
human_bin.1106.fa	poultry_bin.255.fa	73.6521
human_bin.1106.fa	poultry_bin.887.fa	73.65
human_bin.1106.fa	poultry_bin.530.fa	73.649
human_bin.1106.fa	poultry_bin.640.fa	73.6471
human_bin.1106.fa	human_bin.488.fa	73.6444
human_bin.1106.fa	swine_bin.174.fa	73.6432
human_bin.1106.fa	cattle_bin.1009.fa	73.6431
human_bin.1106.fa	human_bin.208.fa	73.6406
human_bin.1106.fa	poultry_bin.1001.fa	73.6384
human_bin.1106.fa	swine_bin.243.fa	73.6357
human_bin.1106.fa	poultry_bin.659.fa	73.6319
human_bin.1106.fa	poultry_bin.279.fa	73.623
human_bin.1106.fa	swine_bin.439.fa	73.6212
human_bin.1106.fa	cattle_bin.1138.fa	73.6206
human_bin.1106.fa	poultry_bin.772.fa	73.6203
human_bin.1106.fa	swine_bin.377.fa	73.6184
human_bin.1106.fa	cattle_bin.91.fa	73.6166
human_bin.1106.fa	cattle_bin.1038.fa	73.6154
human_bin.1106.fa	poultry_bin.132.fa	73.6151
human_bin.1106.fa	human_bin.117.fa	73.6101
human_bin.1106.fa	swine_bin.20.fa	73.6078
human_bin.1106.fa	poultry_bin.194.fa	73.6073
human_bin.1106.fa	cattle_bin.479.fa	73.6055
human_bin.1106.fa	human_bin.1014.fa	73.5947
human_bin.1106.fa	cattle_bin.1012.fa	73.5796
human_bin.1106.fa	cattle_bin.704.fa	73.578
human_bin.1106.fa	swine_bin.795.fa	73.5712
human_bin.1106.fa	cattle_bin.224.fa	73.5692
human_bin.1106.fa	poultry_bin.42.fa	73.5669
human_bin.1124.fa	human_bin.1124.fa	100
human_bin.1124.fa	poultry_bin.1004.fa	76.3455
human_bin.1124.fa	swine_bin.503.fa	76.0473
human_bin.1124.fa	cattle_bin.61.fa	75.873
human_bin.1124.fa	swine_bin.397.fa	75.7318
human_bin.1124.fa	cattle_bin.978.fa	74.7828
human_bin.1124.fa	poultry_bin.640.fa	74.694
human_bin.1124.fa	human_bin.824.fa	74.3494
human_bin.1124.fa	human_bin.88.fa	74.1669
human_bin.1124.fa	poultry_bin.796.fa	74.0114
human_bin.1124.fa	swine_bin.474.fa	73.9782
human_bin.1124.fa	swine_bin.728.fa	73.9063
human_bin.1124.fa	cattle_bin.91.fa	73.8544
human_bin.1124.fa	swine_bin.243.fa	73.8071
human_bin.1124.fa	human_bin.208.fa	73.8064
human_bin.1124.fa	swine_bin.747.fa	73.8032
human_bin.1124.fa	human_bin.552.fa	73.7991
human_bin.1124.fa	poultry_bin.868.fa	73.7955
human_bin.1124.fa	human_bin.990.fa	73.79
human_bin.1124.fa	swine_bin.509.fa	73.7887
human_bin.1124.fa	human_bin.490.fa	73.7822
human_bin.1124.fa	poultry_bin.563.fa	73.7808
human_bin.1124.fa	cattle_bin.479.fa	73.748
human_bin.1124.fa	human_bin.488.fa	73.7466
human_bin.1124.fa	cattle_bin.1138.fa	73.745
human_bin.1124.fa	poultry_bin.804.fa	73.7372
human_bin.1124.fa	swine_bin.174.fa	73.7354
human_bin.1124.fa	poultry_bin.550.fa	73.7311
human_bin.1124.fa	swine_bin.30.fa	73.7268
human_bin.1124.fa	human_bin.347.fa	73.7258
human_bin.1124.fa	human_bin.1106.fa	73.7242
human_bin.1124.fa	swine_bin.572.fa	73.7225
human_bin.1124.fa	poultry_bin.887.fa	73.7195
human_bin.1124.fa	poultry_bin.785.fa	73.718
human_bin.1124.fa	human_bin.37.fa	73.6995
human_bin.1124.fa	human_bin.1014.fa	73.6894
human_bin.1124.fa	cattle_bin.858.fa	73.6849
human_bin.1124.fa	cattle_bin.1009.fa	73.6839
human_bin.1124.fa	poultry_bin.190.fa	73.6799
human_bin.1124.fa	cattle_bin.1007.fa	73.6787
human_bin.1124.fa	cattle_bin.1012.fa	73.6742
human_bin.1124.fa	poultry_bin.530.fa	73.6562
human_bin.1124.fa	poultry_bin.42.fa	73.655
human_bin.1124.fa	cattle_bin.22.fa	73.6537
human_bin.1124.fa	poultry_bin.279.fa	73.6499
human_bin.1124.fa	poultry_bin.772.fa	73.647
human_bin.1124.fa	cattle_bin.1246.fa	73.644
human_bin.1124.fa	cattle_bin.224.fa	73.6393
human_bin.1124.fa	cattle_bin.74.fa	73.6345
human_bin.1124.fa	poultry_bin.194.fa	73.633
human_bin.1124.fa	human_bin.341.fa	73.6328
human_bin.1124.fa	swine_bin.451.fa	73.6305
human_bin.1124.fa	cattle_bin.1038.fa	73.63
human_bin.1124.fa	poultry_bin.659.fa	73.6289
human_bin.1124.fa	human_bin.117.fa	73.623
human_bin.1124.fa	poultry_bin.1001.fa	73.6207
human_bin.1124.fa	swine_bin.377.fa	73.6151
human_bin.1124.fa	poultry_bin.255.fa	73.5917
human_bin.1124.fa	swine_bin.20.fa	73.5798
human_bin.1124.fa	human_bin.445.fa	73.5684
human_bin.1124.fa	cattle_bin.269.fa	73.568
human_bin.1124.fa	human_bin.1060.fa	73.5659
human_bin.1124.fa	poultry_bin.132.fa	73.5635
human_bin.1124.fa	swine_bin.795.fa	73.5556
human_bin.1124.fa	cattle_bin.704.fa	73.5539
human_bin.1132.fa	human_bin.1132.fa	100
human_bin.1132.fa	swine_bin.763.fa	99.3737
human_bin.1132.fa	human_bin.447.fa	74.9321
human_bin.1132.fa	swine_bin.456.fa	74.8473
human_bin.1132.fa	human_bin.817.fa	74.4862
human_bin.1132.fa	human_bin.797.fa	74.3717
human_bin.1132.fa	human_bin.277.fa	74.3503
human_bin.1132.fa	swine_bin.624.fa	74.1638
human_bin.1132.fa	human_bin.570.fa	74.1583
human_bin.1132.fa	swine_bin.343.fa	74.0785
human_bin.1132.fa	swine_bin.155.fa	74.0516
human_bin.1132.fa	human_bin.943.fa	74.0327
human_bin.1132.fa	swine_bin.457.fa	74.0294
human_bin.1132.fa	cattle_bin.1059.fa	74.0118
human_bin.1132.fa	swine_bin.725.fa	73.9867
human_bin.1132.fa	human_bin.767.fa	73.9373
human_bin.1132.fa	swine_bin.211.fa	73.9363
human_bin.1132.fa	swine_bin.165.fa	73.9339
human_bin.1132.fa	human_bin.913.fa	73.9243
human_bin.1132.fa	swine_bin.99.fa	73.9176
human_bin.1132.fa	swine_bin.83.fa	73.9007
human_bin.1132.fa	human_bin.328.fa	73.8927
human_bin.1132.fa	swine_bin.393.fa	73.8872
human_bin.1132.fa	swine_bin.276.fa	73.8727
human_bin.1132.fa	swine_bin.533.fa	73.8656
human_bin.1132.fa	cattle_bin.265.fa	73.8463
human_bin.1132.fa	human_bin.1051.fa	73.812
human_bin.1132.fa	human_bin.158.fa	73.7539
human_bin.1132.fa	swine_bin.20.fa	73.7505
human_bin.1132.fa	poultry_bin.132.fa	73.747
human_bin.1132.fa	human_bin.801.fa	73.743
human_bin.1132.fa	human_bin.117.fa	73.7412
human_bin.1132.fa	poultry_bin.194.fa	73.7339
human_bin.1132.fa	cattle_bin.1264.fa	73.7327
human_bin.1132.fa	cattle_bin.704.fa	73.7194
human_bin.1132.fa	swine_bin.439.fa	73.7162
human_bin.1132.fa	poultry_bin.956.fa	73.7152
human_bin.1132.fa	swine_bin.100.fa	73.6968
human_bin.1132.fa	poultry_bin.279.fa	73.6746
human_bin.1132.fa	cattle_bin.761.fa	73.6545
human_bin.1132.fa	human_bin.896.fa	73.651
human_bin.1132.fa	swine_bin.451.fa	73.6382
human_bin.1132.fa	poultry_bin.255.fa	73.6185
human_bin.1132.fa	swine_bin.795.fa	73.6183
human_bin.1132.fa	poultry_bin.530.fa	73.611
human_bin.1132.fa	human_bin.568.fa	73.6104
human_bin.1132.fa	poultry_bin.1001.fa	73.6081
human_bin.1132.fa	cattle_bin.269.fa	73.6023
human_bin.1132.fa	cattle_bin.1246.fa	73.6014
human_bin.1132.fa	poultry_bin.418.fa	73.5941
human_bin.1132.fa	human_bin.445.fa	73.5914
human_bin.1132.fa	human_bin.488.fa	73.5814
human_bin.1132.fa	swine_bin.377.fa	73.5732
human_bin.1132.fa	poultry_bin.42.fa	73.5658
human_bin.1132.fa	poultry_bin.785.fa	73.5605
human_bin.1132.fa	swine_bin.174.fa	73.5475
human_bin.1132.fa	human_bin.208.fa	73.5347
human_bin.117.fa	human_bin.117.fa	100
human_bin.117.fa	poultry_bin.194.fa	99.5182
human_bin.117.fa	cattle_bin.704.fa	82.7116
human_bin.117.fa	swine_bin.20.fa	82.6046
human_bin.117.fa	poultry_bin.279.fa	76.3199
human_bin.117.fa	poultry_bin.956.fa	74.1759
human_bin.117.fa	cattle_bin.761.fa	74.1074
human_bin.117.fa	cattle_bin.1264.fa	74.1072
human_bin.117.fa	swine_bin.100.fa	74.0749
human_bin.117.fa	poultry_bin.418.fa	74.071
human_bin.117.fa	swine_bin.83.fa	74.07
human_bin.117.fa	human_bin.158.fa	74.0338
human_bin.117.fa	human_bin.568.fa	74.0324
human_bin.117.fa	human_bin.896.fa	74.0163
human_bin.117.fa	swine_bin.451.fa	73.9997
human_bin.117.fa	human_bin.801.fa	73.9246
human_bin.117.fa	cattle_bin.219.fa	73.8816
human_bin.117.fa	swine_bin.763.fa	73.8142
human_bin.117.fa	swine_bin.725.fa	73.8089
human_bin.117.fa	swine_bin.343.fa	73.786
human_bin.117.fa	swine_bin.165.fa	73.776
human_bin.117.fa	cattle_bin.265.fa	73.7748
human_bin.117.fa	swine_bin.99.fa	73.7739
human_bin.117.fa	human_bin.1132.fa	73.7732
human_bin.117.fa	cattle_bin.1059.fa	73.7728
human_bin.117.fa	swine_bin.624.fa	73.7698
human_bin.117.fa	human_bin.913.fa	73.75
human_bin.117.fa	swine_bin.457.fa	73.7399
human_bin.117.fa	swine_bin.211.fa	73.7359
human_bin.117.fa	swine_bin.276.fa	73.7329
human_bin.117.fa	swine_bin.393.fa	73.732
human_bin.117.fa	human_bin.447.fa	73.7312
human_bin.117.fa	swine_bin.533.fa	73.7289
human_bin.117.fa	swine_bin.795.fa	73.7195
human_bin.117.fa	human_bin.817.fa	73.7078
human_bin.117.fa	human_bin.445.fa	73.7077
human_bin.117.fa	cattle_bin.269.fa	73.7061
human_bin.117.fa	human_bin.277.fa	73.7056
human_bin.117.fa	swine_bin.439.fa	73.6997
human_bin.117.fa	swine_bin.456.fa	73.6965
human_bin.117.fa	poultry_bin.132.fa	73.6864
human_bin.117.fa	poultry_bin.640.fa	73.6746
human_bin.117.fa	human_bin.1051.fa	73.6727
human_bin.117.fa	human_bin.488.fa	73.6697
human_bin.117.fa	swine_bin.155.fa	73.6687
human_bin.117.fa	human_bin.328.fa	73.6659
human_bin.117.fa	human_bin.767.fa	73.6652
human_bin.117.fa	poultry_bin.255.fa	73.6586
human_bin.117.fa	human_bin.570.fa	73.647
human_bin.117.fa	cattle_bin.1038.fa	73.6424
human_bin.117.fa	poultry_bin.42.fa	73.6412
human_bin.117.fa	human_bin.989.fa	73.6402
human_bin.117.fa	cattle_bin.1138.fa	73.6366
human_bin.117.fa	human_bin.1060.fa	73.6338
human_bin.117.fa	cattle_bin.61.fa	73.6266
human_bin.117.fa	cattle_bin.978.fa	73.6229
human_bin.117.fa	swine_bin.174.fa	73.6175
human_bin.117.fa	swine_bin.572.fa	73.6148
human_bin.117.fa	swine_bin.377.fa	73.6132
human_bin.117.fa	cattle_bin.1007.fa	73.6113
human_bin.117.fa	poultry_bin.530.fa	73.6108
human_bin.117.fa	human_bin.1106.fa	73.6104
human_bin.117.fa	human_bin.1124.fa	73.6094
human_bin.117.fa	swine_bin.747.fa	73.6048
human_bin.117.fa	human_bin.824.fa	73.6038
human_bin.117.fa	human_bin.797.fa	73.6019
human_bin.117.fa	human_bin.347.fa	73.6012
human_bin.117.fa	poultry_bin.868.fa	73.6004
human_bin.117.fa	cattle_bin.91.fa	73.5985
human_bin.117.fa	poultry_bin.796.fa	73.5961
human_bin.117.fa	poultry_bin.1001.fa	73.5959
human_bin.117.fa	poultry_bin.1004.fa	73.5958
human_bin.117.fa	human_bin.88.fa	73.5943
human_bin.117.fa	human_bin.552.fa	73.5932
human_bin.117.fa	human_bin.1014.fa	73.591
human_bin.117.fa	human_bin.208.fa	73.5862
human_bin.117.fa	swine_bin.474.fa	73.5849
human_bin.117.fa	swine_bin.503.fa	73.583
human_bin.117.fa	poultry_bin.804.fa	73.5791
human_bin.117.fa	human_bin.37.fa	73.5776
human_bin.117.fa	poultry_bin.785.fa	73.5759
human_bin.117.fa	human_bin.943.fa	73.5736
human_bin.117.fa	swine_bin.509.fa	73.5717
human_bin.117.fa	poultry_bin.550.fa	73.5709
human_bin.117.fa	cattle_bin.1246.fa	73.5706
human_bin.117.fa	swine_bin.397.fa	73.57
human_bin.117.fa	human_bin.990.fa	73.5571
human_bin.117.fa	swine_bin.728.fa	73.5543
human_bin.117.fa	swine_bin.243.fa	73.5534
human_bin.117.fa	swine_bin.30.fa	73.5508
human_bin.117.fa	poultry_bin.887.fa	73.5497
human_bin.117.fa	poultry_bin.563.fa	73.5496
human_bin.117.fa	cattle_bin.858.fa	73.5436
human_bin.117.fa	poultry_bin.772.fa	73.5405
human_bin.117.fa	poultry_bin.190.fa	73.5324
human_bin.117.fa	human_bin.341.fa	73.5275
human_bin.158.fa	human_bin.158.fa	100
human_bin.158.fa	human_bin.896.fa	79.4524
human_bin.158.fa	poultry_bin.418.fa	76.8026
human_bin.158.fa	poultry_bin.956.fa	76.7008
human_bin.158.fa	human_bin.568.fa	76.6445
human_bin.158.fa	swine_bin.451.fa	75.5619
human_bin.158.fa	swine_bin.20.fa	74.1524
human_bin.158.fa	cattle_bin.704.fa	74.0949
human_bin.158.fa	poultry_bin.194.fa	74.0847
human_bin.158.fa	human_bin.117.fa	74.0575
human_bin.158.fa	poultry_bin.279.fa	74.0339
human_bin.158.fa	human_bin.801.fa	73.9643
human_bin.158.fa	swine_bin.100.fa	73.9447
human_bin.158.fa	swine_bin.83.fa	73.883
human_bin.158.fa	swine_bin.155.fa	73.8025
human_bin.158.fa	human_bin.277.fa	73.8001
human_bin.158.fa	human_bin.1132.fa	73.7956
human_bin.158.fa	swine_bin.457.fa	73.7897
human_bin.158.fa	swine_bin.165.fa	73.7859
human_bin.158.fa	swine_bin.763.fa	73.7789
human_bin.158.fa	human_bin.1051.fa	73.7637
human_bin.158.fa	swine_bin.725.fa	73.7551
human_bin.158.fa	swine_bin.276.fa	73.7522
human_bin.158.fa	human_bin.570.fa	73.7462
human_bin.158.fa	swine_bin.393.fa	73.7307
human_bin.158.fa	swine_bin.533.fa	73.7215
human_bin.158.fa	swine_bin.456.fa	73.7098
human_bin.158.fa	poultry_bin.132.fa	73.7003
human_bin.158.fa	cattle_bin.1059.fa	73.6898
human_bin.158.fa	cattle_bin.265.fa	73.6876
human_bin.158.fa	swine_bin.343.fa	73.6786
human_bin.158.fa	swine_bin.795.fa	73.6435
human_bin.158.fa	swine_bin.99.fa	73.6405
human_bin.158.fa	swine_bin.439.fa	73.6383
human_bin.158.fa	poultry_bin.255.fa	73.6259
human_bin.158.fa	human_bin.488.fa	73.6186
human_bin.158.fa	human_bin.445.fa	73.6123
human_bin.158.fa	swine_bin.377.fa	73.6107
human_bin.158.fa	poultry_bin.530.fa	73.6047
human_bin.158.fa	human_bin.37.fa	73.5984
human_bin.158.fa	poultry_bin.785.fa	73.5927
human_bin.158.fa	poultry_bin.796.fa	73.5886
human_bin.158.fa	cattle_bin.1246.fa	73.5859
human_bin.158.fa	cattle_bin.269.fa	73.5828
human_bin.158.fa	swine_bin.174.fa	73.5819
human_bin.158.fa	swine_bin.474.fa	73.5785
human_bin.158.fa	poultry_bin.1001.fa	73.5769
human_bin.158.fa	poultry_bin.42.fa	73.5687
human_bin.158.fa	poultry_bin.550.fa	73.5644
human_bin.158.fa	human_bin.208.fa	73.5631
human_bin.158.fa	swine_bin.243.fa	73.5395
human_bin.158.fa	human_bin.1014.fa	73.5391
human_bin.158.fa	cattle_bin.1007.fa	73.509
human_bin.158.fa	swine_bin.397.fa	73.5067
human_bin.158.fa	cattle_bin.61.fa	73.4946
human_bin.208.fa	human_bin.208.fa	100
human_bin.208.fa	human_bin.488.fa	76.8377
human_bin.208.fa	swine_bin.174.fa	75.6168
human_bin.208.fa	cattle_bin.91.fa	75.2073
human_bin.208.fa	poultry_bin.796.fa	74.7602
human_bin.208.fa	swine_bin.728.fa	74.7471
human_bin.208.fa	human_bin.490.fa	74.6246
human_bin.208.fa	swine_bin.474.fa	74.6139
human_bin.208.fa	swine_bin.747.fa	74.2088
human_bin.208.fa	poultry_bin.868.fa	74.2016
human_bin.208.fa	human_bin.552.fa	74.1899
human_bin.208.fa	cattle_bin.269.fa	74.0474
human_bin.208.fa	swine_bin.572.fa	74.046
human_bin.208.fa	cattle_bin.22.fa	74.0257
human_bin.208.fa	human_bin.1014.fa	74.0076
human_bin.208.fa	swine_bin.795.fa	73.955
human_bin.208.fa	swine_bin.243.fa	73.9431
human_bin.208.fa	human_bin.445.fa	73.9188
human_bin.208.fa	poultry_bin.42.fa	73.9171
human_bin.208.fa	human_bin.37.fa	73.9124
human_bin.208.fa	swine_bin.377.fa	73.8823
human_bin.208.fa	cattle_bin.1038.fa	73.8706
human_bin.208.fa	poultry_bin.659.fa	73.8703
human_bin.208.fa	poultry_bin.255.fa	73.8596
human_bin.208.fa	poultry_bin.1001.fa	73.8487
human_bin.208.fa	poultry_bin.1004.fa	73.8085
human_bin.208.fa	poultry_bin.132.fa	73.7846
human_bin.208.fa	human_bin.1124.fa	73.7801
human_bin.208.fa	poultry_bin.550.fa	73.7679
human_bin.208.fa	poultry_bin.887.fa	73.7555
human_bin.208.fa	cattle_bin.61.fa	73.7547
human_bin.208.fa	cattle_bin.1246.fa	73.7524
human_bin.208.fa	swine_bin.503.fa	73.7389
[truncated: 5,285 more rows]
