# Supplementary material for: Prediction of sporulating Firmicutes from uncultured gut microbiota using SpoMAG, an ensemble learning tool
Source: PeerJ. 2025 Oct 17;13:e20232. doi: 10.7717/peerj.20232 (PMC12536801; doi:10.7717/peerj.20232)
Supplement: Supplemental Information 13 [file peerj-13-20232-s013.csv]

Query	seed_ortholog	evalue	score	eggNOG_OGs	max_annot_lvl	COG_category	Description	Preferred_name	GOs	EC	KEGG_ko	KEGG_Pathway	KEGG_Module	KEGG_Reaction	KEGG_rclass	BRITE	KEGG_TC	CAZy	BiGG_Reaction	PFAMs	Genome_ID	consensus_name_this_study	process	workflow_annotation	Phylum	Class	Order	Family	Genus	Species	Sporulation_Classification	Host
5965626	1384057.CD33_16305	2.18e-167	469	COG0745@1|root,COG0745@2|Bacteria,1TPF7@1239|Firmicutes,4HA1M@91061|Bacilli,3IVV2@400634|Lysinibacillus	91061|Bacilli	K	May play the central regulatory role in sporulation. It may be an element of the effector pathway responsible for the activation of sporulation genes in response to nutritional stress. Spo0A may act in concert with spo0H (a sigma factor) to control the expression of some genes that are critical to the sporulation process	spo0A	GO:0000003,GO:0000156,GO:0000160,GO:0000910,GO:0003674,GO:0006355,GO:0007049,GO:0007154,GO:0007165,GO:0008150,GO:0008356,GO:0009889,GO:0009987,GO:0010468,GO:0010556,GO:0016043,GO:0019219,GO:0019222,GO:0019954,GO:0022402,GO:0022603,GO:0022607,GO:0023052,GO:0030436,GO:0031323,GO:0031326,GO:0032502,GO:0032506,GO:0035556,GO:0042173,GO:0042710,GO:0043934,GO:0043937,GO:0043938,GO:0044010,GO:0044085,GO:…	-	ko:K07699	ko02020,ko02024,map02020,map02024	M00485	-	-	ko00000,ko00001,ko00002,ko02022	-	-	-	Response_reg,Spo0A_C	bin.917_human	spo0A	sporulation_onset_and_checkpoints	31481	p__Firmicutes	c__Bacilli	o__Bacillales	f__Planococcaceae	g__Ureibacillus		Sporulating	Human
5962639	1384057.CD33_11430	1.99e-123	354	COG1595@1|root,COG1595@2|Bacteria,1TP55@1239|Firmicutes,4HAHR@91061|Bacilli,3IW9I@400634|Lysinibacillus	91061|Bacilli	K	DNA-dependent RNA polymerase catalyzes the transcription of DNA into RNA using the four ribonucleoside triphosphates as substrates	sigH	-	-	ko:K03088,ko:K03091,ko:K12296	ko02020,ko02024,map02020,map02024	-	-	-	ko00000,ko00001,ko03000,ko03021	-	-	-	Sigma70_r2,Sigma70_r4_2	bin.917_human	sigH	sporulation_onset_and_checkpoints	31481	p__Firmicutes	c__Bacilli	o__Bacillales	f__Planococcaceae	g__Ureibacillus		Sporulating	Human
5964429	1384057.CD33_02510	0	1318	COG2208@1|root,COG2208@2|Bacteria,1TQ92@1239|Firmicutes,4HB0X@91061|Bacilli,3IWE2@400634|Lysinibacillus	91061|Bacilli	KT	Stage II sporulation protein E	spoIIE	GO:0005575,GO:0005623,GO:0042601,GO:0042763,GO:0044464	3.1.3.16	ko:K06382	-	-	-	-	ko00000,ko01000	-	-	-	SpoIIE	bin.917_human	spoIIE	sporulation_onset_and_checkpoints	31481	p__Firmicutes	c__Bacilli	o__Bacillales	f__Planococcaceae	g__Ureibacillus		Sporulating	Human
5963108	1211035.CD30_09090	0	2665	COG1674@1|root,COG1674@2|Bacteria,1TRA4@1239|Firmicutes,4H9QM@91061|Bacilli,3IZ11@400634|Lysinibacillus	91061|Bacilli	D	Cell division protein FtsK	essC	-	-	ko:K03466	-	-	-	-	ko00000,ko03036	3.A.12	-	-	FHA,FtsK_SpoIIIE,FtsK_SpoIIIE_N	bin.917_human	spoIIIE	sporulation_onset_and_checkpoints	31481	p__Firmicutes	c__Bacilli	o__Bacillales	f__Planococcaceae	g__Ureibacillus		Sporulating	Human
5965575	1384057.CD33_10270	3.51e-138	395	COG0706@1|root,COG0706@2|Bacteria,1TSDN@1239|Firmicutes,4HCC8@91061|Bacilli,3IWAR@400634|Lysinibacillus	91061|Bacilli	U	Required for the insertion and or proper folding and or complex formation of integral membrane proteins into the membrane. Involved in integration of membrane proteins that insert both dependently and independently of the Sec translocase complex, as well as at least some lipoproteins	yidC	-	-	ko:K03217	ko02024,ko03060,ko03070,map02024,map03060,map03070	M00335	-	-	ko00000,ko00001,ko00002,ko02044,ko03029	2.A.9	-	-	60KD_IMP	bin.917_human	spoIIIJ	sporulation_onset_and_checkpoints	31481	p__Firmicutes	c__Bacilli	o__Bacillales	f__Planococcaceae	g__Ureibacillus		Sporulating	Human
5964626	1384057.CD33_02575	1.15e-121	348	COG0193@1|root,COG0193@2|Bacteria,1V3NB@1239|Firmicutes,4HH2Z@91061|Bacilli,3IX7H@400634|Lysinibacillus	91061|Bacilli	J	The natural substrate for this enzyme may be peptidyl- tRNAs which drop off the ribosome during protein synthesis	pth	GO:0003674,GO:0003824,GO:0004045,GO:0016787,GO:0016788,GO:0052689,GO:0140098,GO:0140101	3.1.1.29	ko:K01056	-	-	-	-	ko00000,ko01000,ko03012	-	-	-	Pept_tRNA_hydro	bin.917_human	pth	sporulation_onset_and_checkpoints	31481	p__Firmicutes	c__Bacilli	o__Bacillales	f__Planococcaceae	g__Ureibacillus		Sporulating	Human
5964633	1384057.CD33_02595	1.74e-58	181	COG2088@1|root,COG2088@2|Bacteria,1V9ZG@1239|Firmicutes,4HIPT@91061|Bacilli,3IYBT@400634|Lysinibacillus	91061|Bacilli	D	Could be involved in septation	spoVG	-	-	ko:K06412	-	-	-	-	ko00000	-	-	-	SpoVG	bin.917_human	spoVG	sporulation_onset_and_checkpoints	31481	p__Firmicutes	c__Bacilli	o__Bacillales	f__Planococcaceae	g__Ureibacillus		Sporulating	Human
5965179	1160707.AJIK01000001_gene249	2.4e-53	169	COG2359@1|root,COG2359@2|Bacteria,1V6G8@1239|Firmicutes,4HIQV@91061|Bacilli,26FG5@186818|Planococcaceae	91061|Bacilli	S	Stage V sporulation protein S (SpoVS)	spoVS	-	-	ko:K06416	-	-	-	-	ko00000	-	-	-	SpoVS	bin.917_human	spoVS	sporulation_onset_and_checkpoints	31481	p__Firmicutes	c__Bacilli	o__Bacillales	f__Planococcaceae	g__Ureibacillus		Sporulating	Human
5964432	1384057.CD33_02525	5.49e-49	160	COG2919@1|root,COG2919@2|Bacteria,1VKC5@1239|Firmicutes,4HR53@91061|Bacilli,3IYIT@400634|Lysinibacillus	91061|Bacilli	D	Septum formation initiator	divIC	-	-	ko:K13052	-	-	-	-	ko00000,ko03036	-	-	-	DivIC	bin.917_human	divIC	sporulation_onset_and_checkpoints	31481	p__Firmicutes	c__Bacilli	o__Bacillales	f__Planococcaceae	g__Ureibacillus		Sporulating	Human
5965350	1211035.CD30_02215	1.07e-128	373	COG1589@1|root,COG1589@2|Bacteria,1V6V5@1239|Firmicutes,4HDFD@91061|Bacilli,3IVPS@400634|Lysinibacillus	91061|Bacilli	D	Cell division protein that may be involved in stabilizing or promoting the assembly of the division complex	divIB	-	-	ko:K03589	ko04112,map04112	-	-	-	ko00000,ko00001,ko03036	-	-	-	FtsQ,POTRA_1	bin.917_human	divIB	sporulation_onset_and_checkpoints	31481	p__Firmicutes	c__Bacilli	o__Bacillales	f__Planococcaceae	g__Ureibacillus		Sporulating	Human
5965363	1384057.CD33_17560	2.58e-103	301	COG3599@1|root,COG3599@2|Bacteria,1V27M@1239|Firmicutes,4HG80@91061|Bacilli,3IXYR@400634|Lysinibacillus	91061|Bacilli	D	Septum formation initiator	divIVA	GO:0003674,GO:0005488,GO:0005515,GO:0042802	-	ko:K04074	-	-	-	-	ko00000,ko03036	-	-	-	DivIVA	bin.917_human	divIVA	sporulation_onset_and_checkpoints	31481	p__Firmicutes	c__Bacilli	o__Bacillales	f__Planococcaceae	g__Ureibacillus		Sporulating	Human
5963358	1384057.CD33_02315	0	994	COG0849@1|root,COG0849@2|Bacteria,1TP1Z@1239|Firmicutes,4HBAG@91061|Bacilli,3IXQN@400634|Lysinibacillus	91061|Bacilli	D	cell division protein	ftsA_1	-	-	-	-	-	-	-	-	-	-	-	FtsA,PilM_2	bin.917_human	ftsA	sporulation_onset_and_checkpoints	31481	p__Firmicutes	c__Bacilli	o__Bacillales	f__Planococcaceae	g__Ureibacillus		Sporulating	Human
5963277	1384057.CD33_06075	1.59e-145	412	COG2884@1|root,COG2884@2|Bacteria,1TP58@1239|Firmicutes,4H9Z2@91061|Bacilli,3IXMD@400634|Lysinibacillus	91061|Bacilli	D	Cell division protein FtsE	ftsE	-	-	ko:K09812	ko02010,map02010	M00256	-	-	ko00000,ko00001,ko00002,ko02000,ko03036	3.A.1.140	-	-	ABC_tran	bin.917_human	ftsE	sporulation_onset_and_checkpoints	31481	p__Firmicutes	c__Bacilli	o__Bacillales	f__Planococcaceae	g__Ureibacillus		Sporulating	Human
5964426	1384057.CD33_02495	0	1134	COG0465@1|root,COG0465@2|Bacteria,1TPTV@1239|Firmicutes,4HAJB@91061|Bacilli,3IVVK@400634|Lysinibacillus	91061|Bacilli	O	Acts as a processive, ATP-dependent zinc metallopeptidase for both cytoplasmic and membrane proteins. Plays a role in the quality control of integral membrane proteins	ftsH	GO:0003674,GO:0003824,GO:0004176,GO:0005575,GO:0005623,GO:0006508,GO:0006807,GO:0008150,GO:0008152,GO:0008233,GO:0008237,GO:0009056,GO:0009057,GO:0016462,GO:0016787,GO:0016817,GO:0016818,GO:0016887,GO:0017111,GO:0019538,GO:0030163,GO:0030428,GO:0032502,GO:0042623,GO:0043170,GO:0043934,GO:0044238,GO:0044464,GO:0070011,GO:0071704,GO:0140096,GO:1901564,GO:1901565,GO:1901575	-	ko:K03798	-	M00742	-	-	ko00000,ko00002,ko01000,ko01002,ko03110	-	-	-	AAA,FtsH_ext,Peptidase_M41	bin.917_human	ftsH	sporulation_onset_and_checkpoints	31481	p__Firmicutes	c__Bacilli	o__Bacillales	f__Planococcaceae	g__Ureibacillus		Sporulating	Human
5963278	1384057.CD33_06070	3.72e-165	467	COG2177@1|root,COG2177@2|Bacteria,1TPND@1239|Firmicutes,4HA5A@91061|Bacilli,3IWZK@400634|Lysinibacillus	91061|Bacilli	D	Part of the ABC transporter FtsEX involved in asymmetric cellular division facilitating the initiation of sporulation	ftsX	GO:0000910,GO:0005575,GO:0005623,GO:0005886,GO:0007049,GO:0007154,GO:0007165,GO:0007166,GO:0008150,GO:0008356,GO:0009966,GO:0009987,GO:0010033,GO:0010646,GO:0016020,GO:0016043,GO:0019221,GO:0022402,GO:0022603,GO:0022607,GO:0023051,GO:0023052,GO:0032506,GO:0034097,GO:0042173,GO:0042221,GO:0043937,GO:0043938,GO:0044085,GO:0044464,GO:0045595,GO:0045597,GO:0045881,GO:0048518,GO:0048522,GO:0048583,GO:…	-	ko:K09811	ko02010,map02010	M00256	-	-	ko00000,ko00001,ko00002,ko02000,ko03036	3.A.1.140	-	-	FtsX	bin.917_human	ftsX	sporulation_onset_and_checkpoints	31481	p__Firmicutes	c__Bacilli	o__Bacillales	f__Planococcaceae	g__Ureibacillus		Sporulating	Human
5963255	1211035.CD30_01905	1.76e-228	636	COG0552@1|root,COG0552@2|Bacteria,1TPRI@1239|Firmicutes,4HA6A@91061|Bacilli,3IWQ3@400634|Lysinibacillus	91061|Bacilli	D	Involved in targeting and insertion of nascent membrane proteins into the cytoplasmic membrane. Acts as a receptor for the complex formed by the signal recognition particle (SRP) and the ribosome-nascent chain (RNC)	ftsY	-	-	ko:K03110	ko02024,ko03060,ko03070,map02024,map03060,map03070	M00335	-	-	ko00000,ko00001,ko00002,ko02044	3.A.5.1,3.A.5.2,3.A.5.7	-	-	SRP54,SRP54_N	bin.917_human	ftsY	sporulation_onset_and_checkpoints	31481	p__Firmicutes	c__Bacilli	o__Bacillales	f__Planococcaceae	g__Ureibacillus		Sporulating	Human
5965355	1384057.CD33_17510	6.21e-225	625	COG0206@1|root,COG0206@2|Bacteria,1TP6W@1239|Firmicutes,4H9WZ@91061|Bacilli,3IWAX@400634|Lysinibacillus	91061|Bacilli	D	Essential cell division protein that forms a contractile ring structure (Z ring) at the future cell division site. The regulation of the ring assembly controls the timing and the location of cell division. One of the functions of the FtsZ ring is to recruit other cell division proteins to the septum to produce a new cell wall between the dividing cells. Binds GTP and shows GTPase activity	ftsZ	GO:0000166,GO:0001882,GO:0001883,GO:0003674,GO:0003824,GO:0003924,GO:0005488,GO:0005515,GO:0005525,GO:0005575,GO:0005622,GO:0005623,GO:0005737,GO:0008150,GO:0009987,GO:0016462,GO:0016787,GO:0016817,GO:0016818,GO:0017076,GO:0017111,GO:0019001,GO:0030428,GO:0032153,GO:0032549,GO:0032550,GO:0032553,GO:0032555,GO:0032561,GO:0035639,GO:0036094,GO:0042802,GO:0043167,GO:0043168,GO:0044424,GO:0044464,GO:…	-	ko:K03531	ko04112,map04112	-	-	-	ko00000,ko00001,ko02048,ko03036,ko04812	-	-	-	FtsZ_C,Tubulin	bin.917_human	ftsZ	sporulation_onset_and_checkpoints	31481	p__Firmicutes	c__Bacilli	o__Bacillales	f__Planococcaceae	g__Ureibacillus		Sporulating	Human
5965891	1211035.CD30_02770	3.17e-27	105	COG1847@1|root,COG1847@2|Bacteria,1V3IN@1239|Firmicutes,4HHHU@91061|Bacilli,3IW2B@400634|Lysinibacillus	91061|Bacilli	S	Putative single-stranded nucleic acids-binding domain	jag	-	-	ko:K06346	-	-	-	-	ko00000	-	-	-	Jag_N,KH_4,R3H	bin.917_human	jag	sporulation_onset_and_checkpoints	31481	p__Firmicutes	c__Bacilli	o__Bacillales	f__Planococcaceae	g__Ureibacillus		Sporulating	Human
5962285	1384057.CD33_15145	1.03e-122	353	COG0850@1|root,COG0850@2|Bacteria,1VAPC@1239|Firmicutes,4HBTI@91061|Bacilli,3IWIX@400634|Lysinibacillus	91061|Bacilli	D	Cell division inhibitor that blocks the formation of polar Z ring septums. Rapidly oscillates between the poles of the cell to destabilize FtsZ filaments that have formed before they mature into polar Z rings. Prevents FtsZ polymerization	minC	GO:0000910,GO:0003674,GO:0004857,GO:0007049,GO:0007105,GO:0008150,GO:0009987,GO:0022402,GO:0030234,GO:0031333,GO:0032271,GO:0032272,GO:0032506,GO:0043086,GO:0043254,GO:0044087,GO:0044092,GO:0048519,GO:0048523,GO:0050789,GO:0050790,GO:0050794,GO:0051128,GO:0051129,GO:0051301,GO:0065007,GO:0065009,GO:0098772	-	ko:K03610	-	-	-	-	ko00000,ko03036,ko04812	-	-	-	MinC_C	bin.917_human	minC	sporulation_onset_and_checkpoints	31481	p__Firmicutes	c__Bacilli	o__Bacillales	f__Planococcaceae	g__Ureibacillus		Sporulating	Human
5962284	1384057.CD33_15150	2.51e-101	298	COG2894@1|root,COG2894@2|Bacteria,1TP6P@1239|Firmicutes,4HB2F@91061|Bacilli,3IWMD@400634|Lysinibacillus	91061|Bacilli	D	with MinC inhibits cell division by blocking formation of the polar Z ring septums	minD	GO:0005575,GO:0005623,GO:0005886,GO:0016020,GO:0044464,GO:0071944	-	ko:K03609	-	-	-	-	ko00000,ko03036,ko04812	-	-	-	AAA_31,CbiA	bin.917_human	minD	sporulation_onset_and_checkpoints	31481	p__Firmicutes	c__Bacilli	o__Bacillales	f__Planococcaceae	g__Ureibacillus		Sporulating	Human
5962277	1384057.CD33_15180	5.31e-86	257	COG3290@1|root,COG3290@2|Bacteria,1V8IS@1239|Firmicutes,4I9S6@91061|Bacilli,3IX8W@400634|Lysinibacillus	91061|Bacilli	T	Sensor_kinase_SpoOB-type, alpha-helical domain	-	-	-	ko:K06375	ko02020,ko02024,map02020,map02024	-	-	-	ko00000,ko00001,ko01000	-	-	-	SPOB_a	bin.917_human	spo0B	sporulation_onset_and_checkpoints	31481	p__Firmicutes	c__Bacilli	o__Bacillales	f__Planococcaceae	g__Ureibacillus		Sporulating	Human
5963471	1384057.CD33_08940	1.82e-48	158	COG2204@1|root,COG2204@2|Bacteria,1V6R9@1239|Firmicutes,4HIXH@91061|Bacilli,3IY5S@400634|Lysinibacillus	91061|Bacilli	T	Chemotaxis protein CheY	spo0F	-	-	ko:K02490	ko02020,ko02024,map02020,map02024	M00485	-	-	ko00000,ko00001,ko00002,ko02022	-	-	-	Response_reg	bin.917_human	spo0F	sporulation_onset_and_checkpoints	31481	p__Firmicutes	c__Bacilli	o__Bacillales	f__Planococcaceae	g__Ureibacillus		Sporulating	Human
5962276	1384057.CD33_15185	4.26e-276	759	COG0536@1|root,COG0536@2|Bacteria,1TPX7@1239|Firmicutes,4H9P8@91061|Bacilli,3IWID@400634|Lysinibacillus	91061|Bacilli	S	An essential GTPase which binds GTP, GDP and possibly (p)ppGpp with moderate affinity, with high nucleotide exchange rates and a fairly low GTP hydrolysis rate. Plays a role in control of the cell cycle, stress response, ribosome biogenesis and in those bacteria that undergo differentiation, in morphogenesis control	obg	GO:0000003,GO:0000160,GO:0000166,GO:0001882,GO:0001883,GO:0003674,GO:0005488,GO:0005525,GO:0007154,GO:0007165,GO:0008150,GO:0009987,GO:0017076,GO:0019001,GO:0019954,GO:0023052,GO:0030436,GO:0032502,GO:0032549,GO:0032550,GO:0032553,GO:0032555,GO:0032561,GO:0035556,GO:0035639,GO:0036094,GO:0043167,GO:0043168,GO:0043934,GO:0050789,GO:0050794,GO:0050896,GO:0051716,GO:0065007,GO:0097159,GO:0097367,GO:…	-	ko:K03979	-	-	-	-	ko00000,ko01000,ko03009	-	-	-	DUF1967,GTP1_OBG,MMR_HSR1	bin.917_human	obg	sporulation_onset_and_checkpoints	31481	p__Firmicutes	c__Bacilli	o__Bacillales	f__Planococcaceae	g__Ureibacillus		Sporulating	Human
5965344	1384057.CD33_17455	2.3e-55	175	COG4839@1|root,COG4839@2|Bacteria,1VAZT@1239|Firmicutes,4HKRU@91061|Bacilli,3IYIJ@400634|Lysinibacillus	91061|Bacilli	D	Essential cell division protein	ftsL	-	-	-	-	-	-	-	-	-	-	-	DivIC	bin.917_human	ftsL	sporulation_onset_and_checkpoints	31481	p__Firmicutes	c__Bacilli	o__Bacillales	f__Planococcaceae	g__Ureibacillus		Sporulating	Human
5962990	1384057.CD33_18625	1.78e-81	243	COG4550@1|root,COG4550@2|Bacteria,1V4W0@1239|Firmicutes,4HH6Y@91061|Bacilli,3IXZ1@400634|Lysinibacillus	91061|Bacilli	S	Belongs to the UPF0342 family	ymcA	-	3.6.3.21	ko:K02028	-	M00236	-	-	ko00000,ko00002,ko01000,ko02000	3.A.1.3	-	-	Com_YlbF	bin.917_human	ymcA	sporulation_onset_and_checkpoints	31481	p__Firmicutes	c__Bacilli	o__Bacillales	f__Planococcaceae	g__Ureibacillus		Sporulating	Human
5965326	1285586.H131_06743	4.98e-76	229	COG3679@1|root,COG3679@2|Bacteria,1V3R6@1239|Firmicutes,4HGYS@91061|Bacilli,3IXEM@400634|Lysinibacillus	91061|Bacilli	S	Belongs to the UPF0342 family	ylbF	-	-	-	-	-	-	-	-	-	-	-	Com_YlbF	bin.917_human	ylbF	sporulation_onset_and_checkpoints	31481	p__Firmicutes	c__Bacilli	o__Bacillales	f__Planococcaceae	g__Ureibacillus		Sporulating	Human
5964649	1384057.CD33_02680	9.52e-140	399	COG1774@1|root,COG1774@2|Bacteria,1TP1V@1239|Firmicutes,4H9M9@91061|Bacilli,3IVV7@400634|Lysinibacillus	91061|Bacilli	S	Stage 0 sporulation protein	yaaT	GO:0005575,GO:0005622,GO:0005623,GO:0005737,GO:0044424,GO:0044464	-	-	-	-	-	-	-	-	-	-	PSP1	bin.917_human	yaaT	sporulation_onset_and_checkpoints	31481	p__Firmicutes	c__Bacilli	o__Bacillales	f__Planococcaceae	g__Ureibacillus		Sporulating	Human
5965357	1384057.CD33_17520	8.7e-134	381	COG1191@1|root,COG1191@2|Bacteria,1TP3T@1239|Firmicutes,4H9PG@91061|Bacilli,3IW06@400634|Lysinibacillus	91061|Bacilli	K	sigma factors are initiation factors that promote the attachment of RNA polymerase to specific initiation sites and are then released	sigE	GO:0000003,GO:0000988,GO:0000990,GO:0003674,GO:0003676,GO:0003677,GO:0005488,GO:0005575,GO:0005622,GO:0005623,GO:0005737,GO:0005829,GO:0005886,GO:0006139,GO:0006351,GO:0006352,GO:0006355,GO:0006725,GO:0006807,GO:0008150,GO:0008152,GO:0009058,GO:0009059,GO:0009889,GO:0009987,GO:0010467,GO:0010468,GO:0010556,GO:0016020,GO:0016070,GO:0016987,GO:0018130,GO:0019219,GO:0019222,GO:0019438,GO:0019954,GO:…	-	ko:K03091	-	-	-	-	ko00000,ko03021	-	-	-	Sigma70_r2,Sigma70_r4	bin.917_human	sigE	spo0a_regulon	31481	p__Firmicutes	c__Bacilli	o__Bacillales	f__Planococcaceae	g__Ureibacillus		Sporulating	Human
5964091	1384057.CD33_19050	2.83e-161	454	COG1191@1|root,COG1191@2|Bacteria,1TP3Q@1239|Firmicutes,4HC42@91061|Bacilli,3IWUV@400634|Lysinibacillus	91061|Bacilli	K	Sigma factors are initiation factors that promote the attachment of RNA polymerase to specific initiation sites and are then released	sigF	-	-	ko:K03091	-	-	-	-	ko00000,ko03021	-	-	-	Sigma70_r2,Sigma70_r3,Sigma70_r4	bin.917_human	sigF	spo0a_regulon	31481	p__Firmicutes	c__Bacilli	o__Bacillales	f__Planococcaceae	g__Ureibacillus		Sporulating	Human
5965358	1384057.CD33_17530	1.96e-180	503	COG1191@1|root,COG1191@2|Bacteria,1TPDD@1239|Firmicutes,4H9MN@91061|Bacilli,3IWK0@400634|Lysinibacillus	91061|Bacilli	K	sigma factors are initiation factors that promote the attachment of RNA polymerase to specific initiation sites and are then released	sigG	-	-	ko:K03091	-	-	-	-	ko00000,ko03021	-	-	-	Sigma70_r2,Sigma70_r3,Sigma70_r4	bin.917_human	sigG	spo0a_regulon	31481	p__Firmicutes	c__Bacilli	o__Bacillales	f__Planococcaceae	g__Ureibacillus		Sporulating	Human
5964093	1384057.CD33_19040	3.29e-75	225	COG1366@1|root,COG1366@2|Bacteria,1VENG@1239|Firmicutes,4HINR@91061|Bacilli,3IY3U@400634|Lysinibacillus	91061|Bacilli	T	Belongs to the anti-sigma-factor antagonist family	spoIIAA	-	-	ko:K06378	-	-	-	-	ko00000	-	-	-	STAS	bin.917_human	spoIIAA	spo0a_regulon	31481	p__Firmicutes	c__Bacilli	o__Bacillales	f__Planococcaceae	g__Ureibacillus		Sporulating	Human
5964092	1384057.CD33_19045	1.12e-94	276	COG2172@1|root,COG2172@2|Bacteria,1V6V2@1239|Firmicutes,4HGYN@91061|Bacilli,3IXQU@400634|Lysinibacillus	91061|Bacilli	F	Binds to sigma F and blocks its ability to form an RNA polymerase holoenzyme (E-sigma F). Phosphorylates SpoIIAA on a serine residue. This phosphorylation may enable SpoIIAA to act as an anti-anti-sigma factor that counteracts SpoIIAB and thus releases sigma F from inhibition	spoIIAB	GO:0000003,GO:0000988,GO:0000989,GO:0003674,GO:0006355,GO:0008150,GO:0009889,GO:0010468,GO:0010556,GO:0016989,GO:0019219,GO:0019222,GO:0019954,GO:0030436,GO:0031323,GO:0031326,GO:0032502,GO:0043934,GO:0050789,GO:0050794,GO:0051171,GO:0051252,GO:0060255,GO:0065007,GO:0080090,GO:0140110,GO:1903506,GO:2000112,GO:2001141	2.7.11.1	ko:K06379	-	-	-	-	ko00000,ko01000	-	-	-	HATPase_c_2	bin.917_human	spoIIAB	spo0a_regulon	31481	p__Firmicutes	c__Bacilli	o__Bacillales	f__Planococcaceae	g__Ureibacillus		Sporulating	Human
5965356	1384057.CD33_17515	5.59e-155	439	2BGBJ@1|root,32A97@2|Bacteria,1V8HG@1239|Firmicutes,4HJTZ@91061|Bacilli,3IXSC@400634|Lysinibacillus	91061|Bacilli	S	Sporulation factor SpoIIGA	-	-	-	ko:K06383	-	-	-	-	ko00000,ko01000,ko01002	-	-	-	Peptidase_U4	bin.917_human	spoIIGA	spo0a_regulon	31481	p__Firmicutes	c__Bacilli	o__Bacillales	f__Planococcaceae	g__Ureibacillus		Sporulating	Human
5965886	1160707.AJIK01000021_gene1838	4.11e-38	133	COG1192@1|root,COG1192@2|Bacteria,1TP8S@1239|Firmicutes,4HAYM@91061|Bacilli,26DXT@186818|Planococcaceae	91061|Bacilli	D	Sporulation initiation inhibitor	soj	GO:0008150,GO:0022603,GO:0042173,GO:0042174,GO:0043937,GO:0043939,GO:0045595,GO:0045596,GO:0048519,GO:0048523,GO:0050789,GO:0050793,GO:0050794,GO:0051093,GO:0065007	-	ko:K03496	-	-	-	-	ko00000,ko03036,ko04812	-	-	-	AAA_31	bin.917_human	soj	spo0a_regulon	31481	p__Firmicutes	c__Bacilli	o__Bacillales	f__Planococcaceae	g__Ureibacillus		Sporulating	Human
5965885	1384057.CD33_12065	1.19e-166	470	COG1475@1|root,COG1475@2|Bacteria,1TQ2B@1239|Firmicutes,4H9TB@91061|Bacilli,3IWVB@400634|Lysinibacillus	91061|Bacilli	K	Belongs to the ParB family	spo0J	GO:0005575,GO:0005622,GO:0005623,GO:0007059,GO:0008150,GO:0009295,GO:0009987,GO:0022603,GO:0042173,GO:0043226,GO:0043228,GO:0043229,GO:0043232,GO:0043590,GO:0043937,GO:0043938,GO:0044424,GO:0044464,GO:0045595,GO:0045597,GO:0045881,GO:0048518,GO:0048522,GO:0050789,GO:0050793,GO:0050794,GO:0051094,GO:0065007	-	ko:K03497	-	-	-	-	ko00000,ko03000,ko03036,ko04812	-	-	-	HTH_3,KorB,ParBc	bin.917_human	parB	spo0a_regulon	31481	p__Firmicutes	c__Bacilli	o__Bacillales	f__Planococcaceae	g__Ureibacillus		Sporulating	Human
5963438	1384057.CD33_09095	4.06e-158	451	COG2385@1|root,COG2385@2|Bacteria,1TQSI@1239|Firmicutes,4HCE3@91061|Bacilli,3IWIN@400634|Lysinibacillus	91061|Bacilli	D	Stage II sporulation protein D	spoIID	-	-	ko:K06381	-	-	-	-	ko00000	-	-	-	SpoIID	bin.917_human	spoIID	Engulfment	31481	p__Firmicutes	c__Bacilli	o__Bacillales	f__Planococcaceae	g__Ureibacillus		Sporulating	Human
5963437	1384057.CD33_09100	1.34e-130	373	COG0739@1|root,COG0739@2|Bacteria,1V7CU@1239|Firmicutes,4HCZJ@91061|Bacilli,3IWM2@400634|Lysinibacillus	91061|Bacilli	M	Stage II sporulation protein	spoIIQ	GO:0005575,GO:0005623,GO:0042601,GO:0042763,GO:0044464	-	ko:K06386	-	-	-	-	ko00000	1.A.34.1.1	-	-	Peptidase_M23	bin.917_human	spoIIQ	Engulfment	31481	p__Firmicutes	c__Bacilli	o__Bacillales	f__Planococcaceae	g__Ureibacillus		Sporulating	Human
5964124	1384057.CD33_16185	3.04e-52	167	2C5KI@1|root,33GID@2|Bacteria,1VNSV@1239|Firmicutes,4HSJZ@91061|Bacilli,3IYMH@400634|Lysinibacillus	91061|Bacilli	-	-	-	-	-	ko:K06393	-	-	-	-	ko00000	-	-	-	SpoIIIAC	bin.917_human	spoiiiAD	Engulfment	31481	p__Firmicutes	c__Bacilli	o__Bacillales	f__Planococcaceae	g__Ureibacillus		Sporulating	Human
5964125	1384057.CD33_16190	2.79e-174	491	2C2CG@1|root,2Z7PW@2|Bacteria,1TQQ2@1239|Firmicutes,4H9UX@91061|Bacilli,3IXNI@400634|Lysinibacillus	91061|Bacilli	S	Stage III sporulation protein AE (spore_III_AE)	spoIIIAE	-	-	ko:K06394	-	-	-	-	ko00000	-	-	-	Spore_III_AE	bin.917_human	spoIIIAE	Engulfment	31481	p__Firmicutes	c__Bacilli	o__Bacillales	f__Planococcaceae	g__Ureibacillus		Sporulating	Human
5963725	1211035.CD30_05350	9.57e-49	160	2AJAE@1|root,319VH@2|Bacteria,1V70Z@1239|Firmicutes,4HIXS@91061|Bacilli,3IXQP@400634|Lysinibacillus	91061|Bacilli	S	Stage III sporulation protein AH	spoIIIAH	-	-	ko:K06397	-	-	-	-	ko00000	1.A.34.1.1	-	-	SpoIIIAH	bin.917_human	spoIIIAH	Engulfment	31481	p__Firmicutes	c__Bacilli	o__Bacillales	f__Planococcaceae	g__Ureibacillus		Sporulating	Human
5964130	1384057.CD33_12380	1.82e-133	383	2B51H@1|root,31XUS@2|Bacteria,1V6KA@1239|Firmicutes,4HKBP@91061|Bacilli,3IWJG@400634|Lysinibacillus	91061|Bacilli	S	sporulation protein	yunB	-	-	-	-	-	-	-	-	-	-	-	Spore_YunB	bin.917_human	yunB	Engulfment	31481	p__Firmicutes	c__Bacilli	o__Bacillales	f__Planococcaceae	g__Ureibacillus		Sporulating	Human
5963686	1384057.CD33_15470	4.97e-154	434	COG1191@1|root,COG1191@2|Bacteria,1TPJ5@1239|Firmicutes,4HBY2@91061|Bacilli,3IWX1@400634|Lysinibacillus	91061|Bacilli	K	Belongs to the sigma-70 factor family	sigK	GO:0000003,GO:0000988,GO:0000990,GO:0003674,GO:0006139,GO:0006351,GO:0006352,GO:0006355,GO:0006725,GO:0006807,GO:0008150,GO:0008152,GO:0009058,GO:0009059,GO:0009889,GO:0009987,GO:0010467,GO:0010468,GO:0010556,GO:0016070,GO:0016987,GO:0018130,GO:0019219,GO:0019222,GO:0019438,GO:0019954,GO:0030436,GO:0031323,GO:0031326,GO:0032502,GO:0032774,GO:0034641,GO:0034645,GO:0034654,GO:0043170,GO:0043254,GO:…	-	ko:K03091	-	-	-	-	ko00000,ko03021	-	-	-	Sigma70_r2,Sigma70_r4	bin.917_human	sigK	sigE_regulon	31481	p__Firmicutes	c__Bacilli	o__Bacillales	f__Planococcaceae	g__Ureibacillus		Sporulating	Human
5962281	1384057.CD33_15160	3.18e-103	303	COG1994@1|root,COG1994@2|Bacteria,1VB73@1239|Firmicutes,4IR70@91061|Bacilli,3IX7I@400634|Lysinibacillus	91061|Bacilli	S	Stage IV sporulation protein FB	-	-	-	ko:K06402	-	-	-	-	ko00000,ko01000,ko01002	-	-	-	Peptidase_M50B	bin.917_human	spoIVFB	sigE_regulon	31481	p__Firmicutes	c__Bacilli	o__Bacillales	f__Planococcaceae	g__Ureibacillus		Sporulating	Human
5962263	1384057.CD33_15250	2.48e-295	814	COG2244@1|root,COG2244@2|Bacteria,1TNYX@1239|Firmicutes,4HAB7@91061|Bacilli,3IX75@400634|Lysinibacillus	91061|Bacilli	S	Stage V sporulation protein B	spoVB	-	-	ko:K06409	-	-	-	-	ko00000,ko02000	2.A.66.2.14	-	-	Polysacc_synt,Polysacc_synt_C	bin.917_human	spoVB	sigE_regulon	31481	p__Firmicutes	c__Bacilli	o__Bacillales	f__Planococcaceae	g__Ureibacillus		Sporulating	Human
5963139	1211035.CD30_02405	1.56e-215	602	COG0772@1|root,COG0772@2|Bacteria,1TPT7@1239|Firmicutes,4HAEV@91061|Bacilli,3IVSM@400634|Lysinibacillus	91061|Bacilli	D	Belongs to the SEDS family	ftsW	-	-	ko:K03588	ko04112,map04112	-	-	-	ko00000,ko00001,ko02000,ko03036	2.A.103.1	-	-	FTSW_RODA_SPOVE	bin.917_human	ftsW	sigE_regulon	31481	p__Firmicutes	c__Bacilli	o__Bacillales	f__Planococcaceae	g__Ureibacillus		Sporulating	Human
5965018	1499680.CCFE01000033_gene3961	1.41e-73	235	COG1609@1|root,COG1609@2|Bacteria,1TPZM@1239|Firmicutes,4H9ZT@91061|Bacilli,1ZB2U@1386|Bacillus	91061|Bacilli	K	Transcriptional regulator	malR	-	-	ko:K02529	-	-	-	-	ko00000,ko03000	-	-	-	LacI,Peripla_BP_1,Peripla_BP_3	bin.917_human	alr	sigE_regulon	31481	p__Firmicutes	c__Bacilli	o__Bacillales	f__Planococcaceae	g__Ureibacillus		Sporulating	Human
5964084	1384057.CD33_19085	3.95e-163	463	COG1686@1|root,COG1686@2|Bacteria,1TQ8M@1239|Firmicutes,4HAHH@91061|Bacilli,3IVTH@400634|Lysinibacillus	91061|Bacilli	M	Belongs to the peptidase S11 family	dacB	GO:0003674,GO:0003824,GO:0004175,GO:0006508,GO:0006807,GO:0008150,GO:0008152,GO:0008233,GO:0016787,GO:0019538,GO:0043170,GO:0044238,GO:0070011,GO:0071704,GO:0140096,GO:1901564	3.4.16.4	ko:K07258	ko00550,ko01100,map00550,map01100	-	-	-	ko00000,ko00001,ko01000,ko01002,ko01011	-	-	-	PBP5_C,Peptidase_S11	bin.917_human	dacB	sigE_regulon	31481	p__Firmicutes	c__Bacilli	o__Bacillales	f__Planococcaceae	g__Ureibacillus		Sporulating	Human
5965464	1384057.CD33_11000	5.84e-119	343	COG1971@1|root,COG1971@2|Bacteria,1V4BC@1239|Firmicutes,4HH29@91061|Bacilli,3IXK0@400634|Lysinibacillus	91061|Bacilli	U	Probably functions as a manganese efflux pump	ytaF	-	-	-	-	-	-	-	-	-	-	-	Mntp	bin.917_human	ytaF	sigE_regulon	31481	p__Firmicutes	c__Bacilli	o__Bacillales	f__Planococcaceae	g__Ureibacillus		Sporulating	Human
5963281	1384057.CD33_06055	3.04e-265	736	COG0793@1|root,COG0793@2|Bacteria,1TPBI@1239|Firmicutes,4HBNI@91061|Bacilli,3IW0G@400634|Lysinibacillus	91061|Bacilli	M	Belongs to the peptidase S41A family	-	-	3.4.21.102	ko:K03797	-	-	-	-	ko00000,ko01000,ko01002	-	-	-	PDZ_2,PG_binding_1,Peptidase_S41	bin.917_human	ctpB	sigE_regulon	31481	p__Firmicutes	c__Bacilli	o__Bacillales	f__Planococcaceae	g__Ureibacillus		Sporulating	Human
5965310	1384057.CD33_10210	1.31e-117	339	COG0705@1|root,COG0705@2|Bacteria,1UYXN@1239|Firmicutes,4HCIU@91061|Bacilli,3IXDZ@400634|Lysinibacillus	91061|Bacilli	S	Rhomboid family	ydcA	-	3.4.21.105	ko:K19225	-	-	-	-	ko00000,ko01000,ko01002	-	-	-	Rhomboid	bin.917_human	ydca	sigE_regulon	31481	p__Firmicutes	c__Bacilli	o__Bacillales	f__Planococcaceae	g__Ureibacillus		Sporulating	Human
5965312	1384057.CD33_10200	5.27e-186	523	COG2834@1|root,COG2834@2|Bacteria,1TSRE@1239|Firmicutes,4HBCH@91061|Bacilli,3IWA9@400634|Lysinibacillus	91061|Bacilli	M	sporulation protein	ydcC	-	-	-	-	-	-	-	-	-	-	-	DUF4367	bin.917_human	ydcc	sigE_regulon	31481	p__Firmicutes	c__Bacilli	o__Bacillales	f__Planococcaceae	g__Ureibacillus		Sporulating	Human
5963171	1384057.CD33_05830	5.56e-92	278	COG2718@1|root,COG2718@2|Bacteria,1TQIN@1239|Firmicutes,4HBIH@91061|Bacilli,3IWD4@400634|Lysinibacillus	91061|Bacilli	S	Belongs to the UPF0229 family	yhbH	-	-	ko:K09786	-	-	-	-	ko00000	-	-	-	DUF444	bin.917_human	yhbh	sigE_regulon	31481	p__Firmicutes	c__Bacilli	o__Bacillales	f__Planococcaceae	g__Ureibacillus		Sporulating	Human
5963461	1384057.CD33_08990	1.59e-93	278	2AUKD@1|root,31K93@2|Bacteria,1V6PK@1239|Firmicutes,4HI5F@91061|Bacilli,3J059@400634|Lysinibacillus	91061|Bacilli	S	Stage II sporulation protein R (spore_II_R)	spoIIR	-	-	ko:K06387	-	-	-	-	ko00000	-	-	-	Spore_II_R	bin.917_human	spoIIR	sigF_regulon	31481	p__Firmicutes	c__Bacilli	o__Bacillales	f__Planococcaceae	g__Ureibacillus		Sporulating	Human
5965627	1384057.CD33_16300	5.39e-190	531	COG0750@1|root,COG0750@2|Bacteria,1TPIR@1239|Firmicutes,4H9TW@91061|Bacilli,3IWQ7@400634|Lysinibacillus	91061|Bacilli	M	peptidase	spoIVB	-	3.4.21.116	ko:K06399	-	-	-	-	ko00000,ko01000,ko01002	-	-	-	PDZ,PDZ_2,Peptidase_S55	bin.917_human	spoIVB	sigF_regulon	31481	p__Firmicutes	c__Bacilli	o__Bacillales	f__Planococcaceae	g__Ureibacillus		Sporulating	Human
5964623	1160707.AJIK01000020_gene1864	2.89e-112	323	COG2002@1|root,COG2002@2|Bacteria,1V02A@1239|Firmicutes,4HDIW@91061|Bacilli,26CTM@186818|Planococcaceae	91061|Bacilli	K	Stage V sporulation protein T C-terminal, transcription factor	spoVT	GO:0003674,GO:0005488,GO:0005515,GO:0042802	-	ko:K04769	-	-	-	-	ko00000,ko03000	-	-	-	MazE_antitoxin,SpoVT_C	bin.917_human	spoVT	sigF_regulon	31481	p__Firmicutes	c__Bacilli	o__Bacillales	f__Planococcaceae	g__Ureibacillus		Sporulating	Human
5965379	1384057.CD33_17650	3.84e-137	395	COG1561@1|root,COG1561@2|Bacteria,1TQHJ@1239|Firmicutes,4HAK9@91061|Bacilli,3IWZZ@400634|Lysinibacillus	91061|Bacilli	S	Domain of unknown function (DUF1732)	yloC	-	-	-	-	-	-	-	-	-	-	-	DUF1732,YicC_N	bin.917_human	yloC	sigF_regulon	31481	p__Firmicutes	c__Bacilli	o__Bacillales	f__Planococcaceae	g__Ureibacillus		Sporulating	Human
5963502	1384057.CD33_08770	1.83e-131	375	2A3YB@1|root,30SGP@2|Bacteria,1V3JK@1239|Firmicutes,4HHK1@91061|Bacilli,3IVS7@400634|Lysinibacillus	91061|Bacilli	S	SANT SWI3, ADA2, N-CoR and TFIIIB'' DNA-binding domains	rsfA_1	GO:0005575,GO:0005623,GO:0042763,GO:0044464	-	ko:K06314	-	-	-	-	ko00000,ko03000	-	-	-	Myb_DNA-bind_6	bin.917_human	rsfA	sigF_regulon	31481	p__Firmicutes	c__Bacilli	o__Bacillales	f__Planococcaceae	g__Ureibacillus		Sporulating	Human
5962391	1211035.CD30_07020	1.6e-49	157	2E5KP@1|root,330BT@2|Bacteria,1VGM7@1239|Firmicutes,4HNNX@91061|Bacilli,3IYD2@400634|Lysinibacillus	91061|Bacilli	S	Protein of unknown function (DUF3243)	ymfJ	-	-	-	-	-	-	-	-	-	-	-	DUF3243	bin.917_human	ymfJ	sigF_regulon	31481	p__Firmicutes	c__Bacilli	o__Bacillales	f__Planococcaceae	g__Ureibacillus		Sporulating	Human
5962794	1384049.CD29_11295	1.6e-145	414	2CH5D@1|root,2Z821@2|Bacteria,1TS45@1239|Firmicutes,4HCE9@91061|Bacilli,3IWFH@400634|Lysinibacillus	91061|Bacilli	S	Bacterial protein YqhG of unknown function	yqhG	-	-	-	-	-	-	-	-	-	-	-	YqhG	bin.917_human	yqhG	sigF_regulon	31481	p__Firmicutes	c__Bacilli	o__Bacillales	f__Planococcaceae	g__Ureibacillus		Sporulating	Human
5963440	1384049.CD29_02000	3.64e-37	126	COG4836@1|root,COG4836@2|Bacteria,1VK5C@1239|Firmicutes,4HR8D@91061|Bacilli,3IYHM@400634|Lysinibacillus	91061|Bacilli	S	membrane	ywzB	-	-	-	-	-	-	-	-	-	-	-	DUF1146	bin.917_human	ywzB	sigF_regulon	31481	p__Firmicutes	c__Bacilli	o__Bacillales	f__Planococcaceae	g__Ureibacillus		Sporulating	Human
5965152	1211035.CD30_10975	9.3e-45	148	2ANER@1|root,31DDD@2|Bacteria,1V46U@1239|Firmicutes,4HH0C@91061|Bacilli,3IXT6@400634|Lysinibacillus	91061|Bacilli	S	Stage V sporulation protein AC	spoVAC	-	-	ko:K06405	-	-	-	-	ko00000	-	-	-	SpoVAC_SpoVAEB	bin.917_human	spoVAC	sigG_regulon	31481	p__Firmicutes	c__Bacilli	o__Bacillales	f__Planococcaceae	g__Ureibacillus		Sporulating	Human
5965153	1384057.CD33_16900	8.14e-204	568	COG0332@1|root,COG0332@2|Bacteria,1TPDE@1239|Firmicutes,4H9W9@91061|Bacilli,3IVZM@400634|Lysinibacillus	91061|Bacilli	I	Stage V sporulation protein AD (SpoVAD)	spoVAD	-	-	ko:K06406	-	-	-	-	ko00000	-	-	-	SpoVAD	bin.917_human	spoVAD	sigG_regulon	31481	p__Firmicutes	c__Bacilli	o__Bacillales	f__Planococcaceae	g__Ureibacillus		Sporulating	Human
5965679	1384057.CD33_15790	1.26e-189	529	COG0648@1|root,COG0648@2|Bacteria,1TP1D@1239|Firmicutes,4HB4F@91061|Bacilli,3IWDA@400634|Lysinibacillus	91061|Bacilli	L	Endonuclease IV plays a role in DNA repair. It cleaves phosphodiester bonds at apurinic or apyrimidinic sites (AP sites) to produce new 5'-ends that are base-free deoxyribose 5-phosphate residues. It preferentially attacks modified AP sites created by bleomycin and neocarzinostatin	nfo	GO:0003674,GO:0003824,GO:0003906,GO:0006139,GO:0006259,GO:0006281,GO:0006284,GO:0006725,GO:0006807,GO:0006950,GO:0006974,GO:0008081,GO:0008150,GO:0008152,GO:0009987,GO:0016787,GO:0016788,GO:0033554,GO:0034641,GO:0042578,GO:0043170,GO:0044237,GO:0044238,GO:0044260,GO:0046483,GO:0050896,GO:0051716,GO:0071704,GO:0090304,GO:0140097,GO:1901360	3.1.21.2	ko:K01151	ko03410,map03410	-	-	-	ko00000,ko00001,ko01000,ko03400	-	-	-	AP_endonuc_2	bin.917_human	nfo	sigG_regulon	31481	p__Firmicutes	c__Bacilli	o__Bacillales	f__Planococcaceae	g__Ureibacillus		Sporulating	Human
5964090	1384057.CD33_19055	1.6e-288	795	COG0697@1|root,COG0697@2|Bacteria,1TP7K@1239|Firmicutes,4HBWN@91061|Bacilli,3IWBB@400634|Lysinibacillus	91061|Bacilli	EG	Stage V sporulation protein AF	spoVAF	-	-	ko:K06408	-	-	-	-	ko00000	-	-	-	GerA	bin.917_human	spoVAF	sigG_regulon	31481	p__Firmicutes	c__Bacilli	o__Bacillales	f__Planococcaceae	g__Ureibacillus		Sporulating	Human
5964441	1405.DJ92_660	5.24e-21	84	2EH2H@1|root,33AUF@2|Bacteria,1VKXK@1239|Firmicutes,4HRIP@91061|Bacilli,1ZIU3@1386|Bacillus	91061|Bacilli	S	asexual reproduction	sspH	-	-	ko:K06425	-	-	-	-	ko00000	-	-	-	SspH	bin.917_human	sspH	sigG_regulon	31481	p__Firmicutes	c__Bacilli	o__Bacillales	f__Planococcaceae	g__Ureibacillus		Sporulating	Human
5965154	1384057.CD33_16905	1.42e-76	229	2ANER@1|root,315MJ@2|Bacteria,1V6SU@1239|Firmicutes,4HIW4@91061|Bacilli,3IY3J@400634|Lysinibacillus	91061|Bacilli	S	Stage V sporulation protein	spoVAE	-	-	ko:K06407	-	-	-	-	ko00000	-	-	-	SpoVAC_SpoVAEB	bin.917_human	spoVAEB	sigG_regulon	31481	p__Firmicutes	c__Bacilli	o__Bacillales	f__Planococcaceae	g__Ureibacillus		Sporulating	Human
5964268	1384057.CD33_05135	5.67e-36	122	2E3SP@1|root,32YQ7@2|Bacteria,1VFJP@1239|Firmicutes,4HNJI@91061|Bacilli,3IYN2@400634|Lysinibacillus	91061|Bacilli	S	Small, acid-soluble spore protein I	sspI	-	-	ko:K06426	-	-	-	-	ko00000	-	-	-	SSPI	bin.917_human	sspI	sigG_regulon	31481	p__Firmicutes	c__Bacilli	o__Bacillales	f__Planococcaceae	g__Ureibacillus		Sporulating	Human
5964637	1160707.AJIK01000020_gene1875	5.89e-34	117	2E2ZT@1|root,32Y0E@2|Bacteria,1VEHE@1239|Firmicutes,4HNK8@91061|Bacilli,26G1A@186818|Planococcaceae	91061|Bacilli	S	Small, acid-soluble spore proteins, alpha/beta type	sspF	-	-	ko:K06423	-	-	-	-	ko00000	-	-	-	SASP	bin.917_human	sspF	sigG_regulon	31481	p__Firmicutes	c__Bacilli	o__Bacillales	f__Planococcaceae	g__Ureibacillus		Sporulating	Human
5962377	1384057.CD33_18200	4.01e-163	459	COG0169@1|root,COG0169@2|Bacteria,1UHR5@1239|Firmicutes,4IS6W@91061|Bacilli,3IXA6@400634|Lysinibacillus	91061|Bacilli	E	Dipicolinate synthase subunit A	spoVFA	-	-	ko:K06410	-	-	-	-	ko00000	-	-	-	2-Hacid_dh_C,AlaDh_PNT_C,DpaA_N	bin.917_human	spoVFA	sigK_regulon	31481	p__Firmicutes	c__Bacilli	o__Bacillales	f__Planococcaceae	g__Ureibacillus		Sporulating	Human
5962378	1211035.CD30_06950	4.79e-67	207	COG0452@1|root,COG0452@2|Bacteria,1TQPT@1239|Firmicutes,4HAU9@91061|Bacilli,3IXKS@400634|Lysinibacillus	91061|Bacilli	H	Involved in production of dipicolinic acid (pyridine-2,6-dicarboxylic acid, DPA) which is synthesized late in sporulation in the mother cell and accumulates in the spore	spoVFB	-	-	ko:K06411	-	-	-	-	ko00000	-	-	-	Flavoprotein	bin.917_human	spoVFB	sigK_regulon	31481	p__Firmicutes	c__Bacilli	o__Bacillales	f__Planococcaceae	g__Ureibacillus		Sporulating	Human
5963755	1384057.CD33_19255	1.44e-299	822	COG0370@1|root,COG0370@2|Bacteria,1UK3W@1239|Firmicutes,4IUFM@91061|Bacilli,3IWWV@400634|Lysinibacillus	91061|Bacilli	P	Stage IV sporulation protein B	-	-	-	ko:K06398	-	-	-	-	ko00000	-	-	-	Spore_IV_A	bin.917_human	spoIVA	spore_coat	31481	p__Firmicutes	c__Bacilli	o__Bacillales	f__Planococcaceae	g__Ureibacillus		Sporulating	Human
5963229	1211035.CD30_08660	1.73e-132	375	COG3546@1|root,COG3546@2|Bacteria,1TQVQ@1239|Firmicutes,4HA34@91061|Bacilli,3IWRD@400634|Lysinibacillus	91061|Bacilli	P	Manganese containing catalase	cotJC	-	-	ko:K06334	-	-	-	-	ko00000	-	-	-	Mn_catalase	bin.917_human	cotJC	spore_coat	31481	p__Firmicutes	c__Bacilli	o__Bacillales	f__Planococcaceae	g__Ureibacillus		Sporulating	Human
5962271	1002809.SSIL_1480	1.16e-20	100	COG1388@1|root,COG1388@2|Bacteria,1VETU@1239|Firmicutes,4HP2D@91061|Bacilli,26FXK@186818|Planococcaceae	91061|Bacilli	M	Lysin motif	safA	GO:0003674,GO:0005488,GO:0005515,GO:0019899,GO:0051117	-	ko:K06370	-	-	-	-	ko00000	-	-	-	LysM	bin.917_human	safA	spore_coat	31481	p__Firmicutes	c__Bacilli	o__Bacillales	f__Planococcaceae	g__Ureibacillus		Sporulating	Human
5963228	1384057.CD33_05815	5.5e-51	161	2E34J@1|root,32Y4N@2|Bacteria,1VESM@1239|Firmicutes,4HKID@91061|Bacilli,3IYFR@400634|Lysinibacillus	91061|Bacilli	S	CotJB protein	cotJB	-	-	ko:K06333	-	-	-	-	ko00000	-	-	-	CotJB	bin.917_human	cotJB	spore_coat	31481	p__Firmicutes	c__Bacilli	o__Bacillales	f__Planococcaceae	g__Ureibacillus		Sporulating	Human
5965346	1384057.CD33_17465	0	1097	COG0768@1|root,COG0768@2|Bacteria,1TP93@1239|Firmicutes,4H9VQ@91061|Bacilli,3IVZH@400634|Lysinibacillus	91061|Bacilli	M	Stage V sporulation protein D	spoVD	-	-	ko:K08384	ko00550,map00550	-	-	-	ko00000,ko00001,ko01011	-	-	-	PASTA,PBP_dimer,Transpeptidase	bin.917_human	spoVD	spore_cortex	31481	p__Firmicutes	c__Bacilli	o__Bacillales	f__Planococcaceae	g__Ureibacillus		Sporulating	Human
5965808	1384057.CD33_11090	6.13e-91	271	COG0860@1|root,COG0860@2|Bacteria,1TQ74@1239|Firmicutes,4HAV3@91061|Bacilli,3IWVX@400634|Lysinibacillus	91061|Bacilli	M	N-acetylmuramoyl-L-alanine amidase	cwlD	GO:0005575,GO:0005623,GO:0030288,GO:0030313,GO:0031975,GO:0042597,GO:0044464	3.5.1.28	ko:K01448	ko01503,map01503	M00727	R04112	RC00064,RC00141	ko00000,ko00001,ko00002,ko01000,ko01011,ko03036	-	-	-	Amidase_3	bin.917_human	cwlC/cwlD	spore_cortex	31481	p__Firmicutes	c__Bacilli	o__Bacillales	f__Planococcaceae	g__Ureibacillus		Sporulating	Human
5962255	1384057.CD33_15290	9.83e-252	707	COG0860@1|root,COG3103@1|root,COG0860@2|Bacteria,COG3103@2|Bacteria,COG4991@2|Bacteria,1UYPW@1239|Firmicutes,4HBVT@91061|Bacilli,3IWAC@400634|Lysinibacillus	91061|Bacilli	MT	N-acetylmuramoyl-L-alanine amidase	lytH	GO:0005575,GO:0005623,GO:0030288,GO:0030313,GO:0031975,GO:0042597,GO:0044464	3.5.1.28	ko:K01448	ko01503,map01503	M00727	R04112	RC00064,RC00141	ko00000,ko00001,ko00002,ko01000,ko01011,ko03036	-	-	-	Amidase_3,SH3_3	bin.917_human	lytH	spore_cortex	31481	p__Firmicutes	c__Bacilli	o__Bacillales	f__Planococcaceae	g__Ureibacillus		Sporulating	Human
5965258	1384057.CD33_15660	1.22e-215	601	COG0561@1|root,COG0561@2|Bacteria,1TR3N@1239|Firmicutes,4HC8P@91061|Bacilli,3IXI7@400634|Lysinibacillus	91061|Bacilli	S	Putative stage IV sporulation protein YqfD	yqfD	-	-	ko:K06438	-	-	-	-	ko00000	-	-	-	YqfD	bin.917_human	yqfD	spore_cortex	31481	p__Firmicutes	c__Bacilli	o__Bacillales	f__Planococcaceae	g__Ureibacillus		Sporulating	Human
5964614	1211035.CD30_12305	1.23e-32	116	2DPQ6@1|root,332Y4@2|Bacteria,1VJD6@1239|Firmicutes,4HQPY@91061|Bacilli,3IY87@400634|Lysinibacillus	91061|Bacilli	S	Inner spore coat protein D	-	-	-	ko:K06327	-	-	-	-	ko00000	-	-	-	Spore-coat_CotD	bin.917_human	cotD	spore_cortex	31481	p__Firmicutes	c__Bacilli	o__Bacillales	f__Planococcaceae	g__Ureibacillus		Sporulating	Human
5962399	1384057.CD33_15570	1.71e-222	616	COG0680@1|root,COG0680@2|Bacteria,1TPFY@1239|Firmicutes,4HAGH@91061|Bacilli,3IXRE@400634|Lysinibacillus	91061|Bacilli	C	Initiates the rapid degradation of small, acid-soluble proteins during spore germination	gpr	GO:0000003,GO:0003674,GO:0003824,GO:0006508,GO:0006807,GO:0008150,GO:0008152,GO:0008233,GO:0016787,GO:0019538,GO:0019954,GO:0030436,GO:0032502,GO:0043170,GO:0043934,GO:0044238,GO:0071704,GO:0140096,GO:1901564	3.4.24.78	ko:K06012	-	-	-	-	ko00000,ko01000,ko01002	-	-	-	Peptidase_A25	bin.917_human	gpr	germination	31481	p__Firmicutes	c__Bacilli	o__Bacillales	f__Planococcaceae	g__Ureibacillus		Sporulating	Human
5964138	1384049.CD29_11815	1.42e-39	131	COG1278@1|root,COG1278@2|Bacteria,1VEE0@1239|Firmicutes,4HNJC@91061|Bacilli,3IYM2@400634|Lysinibacillus	91061|Bacilli	K	Cold-shock protein	cspD	-	-	ko:K03704	-	-	-	-	ko00000,ko03000	-	-	-	CSD	bin.917_human	CSD	germination	31481	p__Firmicutes	c__Bacilli	o__Bacillales	f__Planococcaceae	g__Ureibacillus		Sporulating	Human
5963764	1384057.CD33_19215	1.43e-237	661	COG2959@1|root,COG2959@2|Bacteria,1TT9K@1239|Firmicutes,4HBM9@91061|Bacilli,3IWC4@400634|Lysinibacillus	91061|Bacilli	H	sporulation protein	ypeB	-	-	ko:K06313	-	-	-	-	ko00000	-	-	-	PepSY,YPEB	bin.917_human	ypeB	germination	31481	p__Firmicutes	c__Bacilli	o__Bacillales	f__Planococcaceae	g__Ureibacillus		Sporulating	Human
5962781	1384057.CD33_00375	9.25e-58	191	2DBIQ@1|root,2Z9GR@2|Bacteria,1USK2@1239|Firmicutes,4HEDG@91061|Bacilli,3IW85@400634|Lysinibacillus	91061|Bacilli	S	Spore germination B3/ GerAC like, C-terminal	-	-	-	ko:K06308	-	-	-	-	ko00000	-	-	-	Spore_GerAC	bin.917_human	gerC	germination	31481	p__Firmicutes	c__Bacilli	o__Bacillales	f__Planococcaceae	g__Ureibacillus		Sporulating	Human
5963879	1384057.CD33_09890	1.42e-168	474	COG0682@1|root,COG0682@2|Bacteria,1TPAK@1239|Firmicutes,4HAT0@91061|Bacilli,3IWVT@400634|Lysinibacillus	91061|Bacilli	M	Transfers the N-acyl diglyceride group on what will become the N-terminal cysteine of membrane lipoproteins	lgt	-	-	ko:K13292	-	-	-	-	ko00000,ko01000	-	-	-	LGT	bin.917_human	lgt	germination	31481	p__Firmicutes	c__Bacilli	o__Bacillales	f__Planococcaceae	g__Ureibacillus		Sporulating	Human
5965800	1384057.CD33_11055	2.25e-40	142	29HQ2@1|root,304MB@2|Bacteria,1V21Z@1239|Firmicutes,4HG8B@91061|Bacilli,3IX36@400634|Lysinibacillus	91061|Bacilli	S	Spore gernimation protein	gerD	-	-	ko:K06294	-	-	-	-	ko00000	-	-	-	-	bin.917_human	gerD	germination	31481	p__Firmicutes	c__Bacilli	o__Bacillales	f__Planococcaceae	g__Ureibacillus		Sporulating	Human
5964226	1384057.CD33_05270	2.92e-42	138	COG2197@1|root,COG2197@2|Bacteria,1VBZR@1239|Firmicutes,4HKT4@91061|Bacilli,3IYMS@400634|Lysinibacillus	91061|Bacilli	K	LuxR family transcriptional regulator	gerE	-	-	ko:K01994	-	-	-	-	ko00000,ko03000	-	-	-	GerE	bin.917_human	gerE	germination	31481	p__Firmicutes	c__Bacilli	o__Bacillales	f__Planococcaceae	g__Ureibacillus		Sporulating	Human
5968976	1507.HMPREF0262_01330	1.37e-46	163	COG2201@1|root,COG2201@2|Bacteria,1VQS3@1239|Firmicutes,25E3X@186801|Clostridia,36UHM@31979|Clostridiaceae	186801|Clostridia	NT	May play the central regulatory role in sporulation. It may be an element of the effector pathway responsible for the activation of sporulation genes in response to nutritional stress. Spo0A may act in concert with spo0H (a sigma factor) to control the expression of some genes that are critical to the sporulation process	spo0A	-	-	ko:K03413,ko:K07699	ko02020,ko02024,ko02030,map02020,map02024,map02030	M00485,M00506	-	-	ko00000,ko00001,ko00002,ko02022,ko02035	-	-	-	Response_reg,Spo0A_C	bin.913_human	spo0A	sporulation_onset_and_checkpoints	31489	p__Firmicutes	c__Clostridia	o__Oscillospirales	f__Ruminococcaceae	g__UBA3818		Sporulating	Human
5967593	195103.CPF_2732	3.21e-34	129	COG1595@1|root,COG1595@2|Bacteria,1TP55@1239|Firmicutes,249VX@186801|Clostridia,36ETQ@31979|Clostridiaceae	186801|Clostridia	K	Belongs to the sigma-70 factor family	sigH	-	-	ko:K03091	-	-	-	-	ko00000,ko03021	-	-	-	GerE,Sigma70_r2,Sigma70_r4_2	bin.913_human	sigH	sporulation_onset_and_checkpoints	31489	p__Firmicutes	c__Clostridia	o__Oscillospirales	f__Ruminococcaceae	g__UBA3818		Sporulating	Human
5969002	1235835.C814_02628	5.18e-156	479	COG2208@1|root,COG2208@2|Bacteria,1TQ92@1239|Firmicutes,247XG@186801|Clostridia,3WH68@541000|Ruminococcaceae	186801|Clostridia	KT	stage II sporulation protein E	spoIIE	-	3.1.3.16	ko:K06382	-	-	-	-	ko00000,ko01000	-	-	-	SpoIIE	bin.913_human	spoIIE	sporulation_onset_and_checkpoints	31489	p__Firmicutes	c__Clostridia	o__Oscillospirales	f__Ruminococcaceae	g__UBA3818		Sporulating	Human
5968790	537013.CLOSTMETH_02472	1.45e-270	773	COG1674@1|root,COG1674@2|Bacteria,1TPJR@1239|Firmicutes,247KM@186801|Clostridia,3WGRB@541000|Ruminococcaceae	186801|Clostridia	D	Belongs to the FtsK SpoIIIE SftA family	spoIIIE	-	-	ko:K03466	-	-	-	-	ko00000,ko03036	3.A.12	-	-	FtsK_4TM,FtsK_SpoIIIE,Ftsk_gamma	bin.913_human	spoIIIE	sporulation_onset_and_checkpoints	31489	p__Firmicutes	c__Clostridia	o__Oscillospirales	f__Ruminococcaceae	g__UBA3818		Sporulating	Human
5968446	1235835.C814_02929	3.97e-97	299	COG0706@1|root,COG0706@2|Bacteria,1TQ0J@1239|Firmicutes,247V9@186801|Clostridia,3WHYT@541000|Ruminococcaceae	186801|Clostridia	U	Membrane protein insertase, YidC Oxa1 family	yidC	-	-	ko:K03217	ko02024,ko03060,ko03070,map02024,map03060,map03070	M00335	-	-	ko00000,ko00001,ko00002,ko02044,ko03029	2.A.9	-	-	60KD_IMP	bin.913_human	spoIIIJ	sporulation_onset_and_checkpoints	31489	p__Firmicutes	c__Clostridia	o__Oscillospirales	f__Ruminococcaceae	g__UBA3818		Sporulating	Human
5967392	445972.ANACOL_03747	2.11e-99	293	COG0193@1|root,COG0193@2|Bacteria,1V3NB@1239|Firmicutes,24HMC@186801|Clostridia,3WIEP@541000|Ruminococcaceae	186801|Clostridia	J	The natural substrate for this enzyme may be peptidyl- tRNAs which drop off the ribosome during protein synthesis	pth	-	3.1.1.29	ko:K01056	-	-	-	-	ko00000,ko01000,ko03012	-	-	-	Pept_tRNA_hydro	bin.913_human	pth	sporulation_onset_and_checkpoints	31489	p__Firmicutes	c__Clostridia	o__Oscillospirales	f__Ruminococcaceae	g__UBA3818		Sporulating	Human
5968275	1235835.C814_01401	9.52e-39	131	COG2088@1|root,COG2088@2|Bacteria,1VCN8@1239|Firmicutes,24N1W@186801|Clostridia,3WKEE@541000|Ruminococcaceae	186801|Clostridia	D	Could be involved in septation	spoVG	-	-	-	-	-	-	-	-	-	-	-	SpoVG	bin.913_human	spoVG	sporulation_onset_and_checkpoints	31489	p__Firmicutes	c__Clostridia	o__Oscillospirales	f__Ruminococcaceae	g__UBA3818		Sporulating	Human
5969261	428125.CLOLEP_03965	7.87e-37	125	COG2359@1|root,COG2359@2|Bacteria,1V6G8@1239|Firmicutes,24MXY@186801|Clostridia,3WJUB@541000|Ruminococcaceae	186801|Clostridia	S	Stage V sporulation protein S	spoVS	-	-	ko:K06416	-	-	-	-	ko00000	-	-	-	SpoVS	bin.913_human	spoVS	sporulation_onset_and_checkpoints	31489	p__Firmicutes	c__Clostridia	o__Oscillospirales	f__Ruminococcaceae	g__UBA3818		Sporulating	Human
5968091	445972.ANACOL_01791	3.5e-14	69.3	COG2919@1|root,COG2919@2|Bacteria,1VKC5@1239|Firmicutes,24WD9@186801|Clostridia,3WMB8@541000|Ruminococcaceae	186801|Clostridia	D	Septum formation initiator	-	-	-	ko:K13052	-	-	-	-	ko00000,ko03036	-	-	-	DivIC	bin.913_human	divIC	sporulation_onset_and_checkpoints	31489	p__Firmicutes	c__Clostridia	o__Oscillospirales	f__Ruminococcaceae	g__UBA3818		Sporulating	Human
5967776	1235835.C814_00316	3.02e-36	142	COG1589@1|root,COG1589@2|Bacteria,1VKJ9@1239|Firmicutes,24P1N@186801|Clostridia,3WIGZ@541000|Ruminococcaceae	186801|Clostridia	D	Cell division protein FtsQ	-	-	-	ko:K03589	ko04112,map04112	-	-	-	ko00000,ko00001,ko03036	-	-	-	FtsQ,POTRA_1	bin.913_human	divIB	sporulation_onset_and_checkpoints	31489	p__Firmicutes	c__Clostridia	o__Oscillospirales	f__Ruminococcaceae	g__UBA3818		Sporulating	Human
5968830	1235835.C814_03214	2.99e-26	109	COG3599@1|root,COG3599@2|Bacteria,1VGCY@1239|Firmicutes,24TVY@186801|Clostridia,3WM0J@541000|Ruminococcaceae	186801|Clostridia	D	DivIVA domain protein	-	-	-	ko:K04074	-	-	-	-	ko00000,ko03036	-	-	-	DivIVA	bin.913_human	divIVA	sporulation_onset_and_checkpoints	31489	p__Firmicutes	c__Clostridia	o__Oscillospirales	f__Ruminococcaceae	g__UBA3818		Sporulating	Human
5968817	1232443.BAIA02000042_gene2304	7.14e-63	198	COG2884@1|root,COG2884@2|Bacteria,1TP58@1239|Firmicutes,248HW@186801|Clostridia,268V0@186813|unclassified Clostridiales	186801|Clostridia	D	ABC transporter	ftsE	-	-	ko:K09812	ko02010,map02010	M00256	-	-	ko00000,ko00001,ko00002,ko02000,ko03036	3.A.1.140	-	-	ABC_tran	bin.913_human	ftsE	sporulation_onset_and_checkpoints	31489	p__Firmicutes	c__Clostridia	o__Oscillospirales	f__Ruminococcaceae	g__UBA3818		Sporulating	Human
5968334	1232443.BAIA02000053_gene1229	8.25e-290	811	COG0465@1|root,COG0465@2|Bacteria,1TPTV@1239|Firmicutes,247WQ@186801|Clostridia,2686J@186813|unclassified Clostridiales	186801|Clostridia	O	Acts as a processive, ATP-dependent zinc metallopeptidase for both cytoplasmic and membrane proteins. Plays a role in the quality control of integral membrane proteins	ftsH	-	-	ko:K03798	-	M00742	-	-	ko00000,ko00002,ko01000,ko01002,ko03110	-	-	-	AAA,FtsH_ext,Peptidase_M41	bin.913_human	ftsH	sporulation_onset_and_checkpoints	31489	p__Firmicutes	c__Clostridia	o__Oscillospirales	f__Ruminococcaceae	g__UBA3818		Sporulating	Human
5968818	1232443.BAIA02000042_gene2305	9.08e-86	266	COG2177@1|root,COG2177@2|Bacteria,1TPND@1239|Firmicutes,24AA6@186801|Clostridia,268YA@186813|unclassified Clostridiales	186801|Clostridia	D	Part of the ABC transporter FtsEX involved in asymmetric cellular division facilitating the initiation of sporulation	ftsX	-	-	ko:K09811	ko02010,map02010	M00256	-	-	ko00000,ko00001,ko00002,ko02000,ko03036	3.A.1.140	-	-	FtsX	bin.913_human	ftsX	sporulation_onset_and_checkpoints	31489	p__Firmicutes	c__Clostridia	o__Oscillospirales	f__Ruminococcaceae	g__UBA3818		Sporulating	Human
5968151	445972.ANACOL_03001	2.46e-145	418	COG0552@1|root,COG0552@2|Bacteria,1TPRI@1239|Firmicutes,247JD@186801|Clostridia,3WGFT@541000|Ruminococcaceae	186801|Clostridia	U	Involved in targeting and insertion of nascent membrane proteins into the cytoplasmic membrane. Acts as a receptor for the complex formed by the signal recognition particle (SRP) and the ribosome-nascent chain (RNC)	ftsY	-	-	ko:K03110	ko02024,ko03060,ko03070,map02024,map03060,map03070	M00335	-	-	ko00000,ko00001,ko00002,ko02044	3.A.5.1,3.A.5.2,3.A.5.7	-	-	SRP54,SRP54_N	bin.913_human	ftsY	sporulation_onset_and_checkpoints	31489	p__Firmicutes	c__Clostridia	o__Oscillospirales	f__Ruminococcaceae	g__UBA3818		Sporulating	Human
5967775	445972.ANACOL_03531	5.23e-158	455	COG0206@1|root,COG0206@2|Bacteria,1TP6W@1239|Firmicutes,247Z5@186801|Clostridia,3WH3G@541000|Ruminococcaceae	186801|Clostridia	D	Essential cell division protein that forms a contractile ring structure (Z ring) at the future cell division site. The regulation of the ring assembly controls the timing and the location of cell division. One of the functions of the FtsZ ring is to recruit other cell division proteins to the septum to produce a new cell wall between the dividing cells. Binds GTP and shows GTPase activity	ftsZ	-	-	ko:K03531	ko04112,map04112	-	-	-	ko00000,ko00001,ko02048,ko03036,ko04812	-	-	-	FtsZ_C,Tubulin	bin.913_human	ftsZ	sporulation_onset_and_checkpoints	31489	p__Firmicutes	c__Clostridia	o__Oscillospirales	f__Ruminococcaceae	g__UBA3818		Sporulating	Human
5968447	1235835.C814_02930	1.65e-52	181	COG1847@1|root,COG1847@2|Bacteria,1V3IN@1239|Firmicutes,249EA@186801|Clostridia,3WHR4@541000|Ruminococcaceae	186801|Clostridia	S	R3H domain protein	jag	-	-	ko:K06346	-	-	-	-	ko00000	-	-	-	Jag_N,KH_4,R3H	bin.913_human	jag	sporulation_onset_and_checkpoints	31489	p__Firmicutes	c__Clostridia	o__Oscillospirales	f__Ruminococcaceae	g__UBA3818		Sporulating	Human
5968433	411471.SUBVAR_06088	2.55e-42	150	COG2894@1|root,COG2894@2|Bacteria,1TP6P@1239|Firmicutes,249BB@186801|Clostridia,3WH0T@541000|Ruminococcaceae	186801|Clostridia	D	Belongs to the ParA family	minD	-	-	ko:K03609	-	-	-	-	ko00000,ko03036,ko04812	-	-	-	AAA_31,CbiA	bin.913_human	minD	sporulation_onset_and_checkpoints	31489	p__Firmicutes	c__Clostridia	o__Oscillospirales	f__Ruminococcaceae	g__UBA3818		Sporulating	Human
5967723	1235835.C814_02250	7.09e-235	654	COG0536@1|root,COG0536@2|Bacteria,1TPX7@1239|Firmicutes,247SP@186801|Clostridia,3WH1H@541000|Ruminococcaceae	186801|Clostridia	S	An essential GTPase which binds GTP, GDP and possibly (p)ppGpp with moderate affinity, with high nucleotide exchange rates and a fairly low GTP hydrolysis rate. Plays a role in control of the cell cycle, stress response, ribosome biogenesis and in those bacteria that undergo differentiation, in morphogenesis control	obg	-	-	ko:K03979	-	-	-	-	ko00000,ko01000,ko03009	-	-	-	DUF1967,GTP1_OBG,MMR_HSR1	bin.913_human	obg	sporulation_onset_and_checkpoints	31489	p__Firmicutes	c__Clostridia	o__Oscillospirales	f__Ruminococcaceae	g__UBA3818		Sporulating	Human
5967605	1105031.HMPREF1141_1801	2.25e-152	434	COG1774@1|root,COG1774@2|Bacteria,1TP1V@1239|Firmicutes,247Q6@186801|Clostridia,36EJN@31979|Clostridiaceae	186801|Clostridia	S	PSP1 domain protein	yaaT	-	-	-	-	-	-	-	-	-	-	-	PSP1	bin.913_human	yaaT	sporulation_onset_and_checkpoints	31489	p__Firmicutes	c__Clostridia	o__Oscillospirales	f__Ruminococcaceae	g__UBA3818		Sporulating	Human
5968081	1235835.C814_00766	1.49e-109	322	COG1191@1|root,COG1191@2|Bacteria,1TP3T@1239|Firmicutes,24A4T@186801|Clostridia,3WGM5@541000|Ruminococcaceae	186801|Clostridia	K	Sigma factors are initiation factors that promote the attachment of RNA polymerase to specific initiation sites and are then released	sigE	-	-	ko:K03091	-	-	-	-	ko00000,ko03021	-	-	-	Sigma70_r2,Sigma70_r4	bin.913_human	sigE	spo0a_regulon	31489	p__Firmicutes	c__Clostridia	o__Oscillospirales	f__Ruminococcaceae	g__UBA3818		Sporulating	Human
5967503	1235835.C814_00668	4.34e-94	281	COG1191@1|root,COG1191@2|Bacteria,1V296@1239|Firmicutes,24GTU@186801|Clostridia,3WGPV@541000|Ruminococcaceae	186801|Clostridia	K	Belongs to the sigma-70 factor family	sigF	-	-	ko:K03091	-	-	-	-	ko00000,ko03021	-	-	-	Sigma70_r2,Sigma70_r3,Sigma70_r4	bin.913_human	sigF	spo0a_regulon	31489	p__Firmicutes	c__Clostridia	o__Oscillospirales	f__Ruminococcaceae	g__UBA3818		Sporulating	Human
5968110	445972.ANACOL_02057	8.97e-140	400	COG1191@1|root,COG1191@2|Bacteria,1TPDD@1239|Firmicutes,24A1H@186801|Clostridia,3WGQ0@541000|Ruminococcaceae	186801|Clostridia	K	Sigma factors are initiation factors that promote the attachment of RNA polymerase to specific initiation sites and are then released	sigG	-	-	ko:K03091	-	-	-	-	ko00000,ko03021	-	-	-	Sigma70_r2,Sigma70_r3,Sigma70_r4	bin.913_human	sigG	spo0a_regulon	31489	p__Firmicutes	c__Clostridia	o__Oscillospirales	f__Ruminococcaceae	g__UBA3818		Sporulating	Human
5967505	537013.CLOSTMETH_03322	6.35e-38	130	COG1366@1|root,COG1366@2|Bacteria,1VENG@1239|Firmicutes,24R0X@186801|Clostridia,3WKRQ@541000|Ruminococcaceae	186801|Clostridia	T	Belongs to the anti-sigma-factor antagonist family	spoIIAA	-	-	ko:K06378	-	-	-	-	ko00000	-	-	-	STAS	bin.913_human	spoIIAA	spo0a_regulon	31489	p__Firmicutes	c__Clostridia	o__Oscillospirales	f__Ruminococcaceae	g__UBA3818		Sporulating	Human
5967504	537013.CLOSTMETH_03321	1.49e-62	195	COG2172@1|root,COG2172@2|Bacteria,1V6V2@1239|Firmicutes,24JPT@186801|Clostridia,3WJC6@541000|Ruminococcaceae	186801|Clostridia	T	Binds to sigma F and blocks its ability to form an RNA polymerase holoenzyme (E-sigma F). Phosphorylates SpoIIAA on a serine residue. This phosphorylation may enable SpoIIAA to act as an anti-anti-sigma factor that counteracts SpoIIAB and thus releases sigma F from inhibition	spoIIAB	-	2.7.11.1	ko:K06379	-	-	-	-	ko00000,ko01000	-	-	-	HATPase_c_2	bin.913_human	spoIIAB	spo0a_regulon	31489	p__Firmicutes	c__Clostridia	o__Oscillospirales	f__Ruminococcaceae	g__UBA3818		Sporulating	Human
5968760	1232443.BAIA02000155_gene1815	1.16e-133	395	COG1192@1|root,COG1475@1|root,COG1192@2|Bacteria,COG1475@2|Bacteria,1TP8S@1239|Firmicutes,2488C@186801|Clostridia,268E6@186813|unclassified Clostridiales	186801|Clostridia	D	Cellulose biosynthesis protein BcsQ	soj	-	-	ko:K03496	-	-	-	-	ko00000,ko03036,ko04812	-	-	-	AAA_31	bin.913_human	soj	spo0a_regulon	31489	p__Firmicutes	c__Clostridia	o__Oscillospirales	f__Ruminococcaceae	g__UBA3818		Sporulating	Human
5968537	428125.CLOLEP_03839	4.24e-19	85.9	COG1475@1|root,COG1475@2|Bacteria,1TR7C@1239|Firmicutes,247TW@186801|Clostridia,3WH74@541000|Ruminococcaceae	186801|Clostridia	K	Belongs to the ParB family	-	-	-	ko:K03497	-	-	-	-	ko00000,ko03000,ko03036,ko04812	-	-	-	ParBc	bin.913_human	parB	spo0a_regulon	31489	p__Firmicutes	c__Clostridia	o__Oscillospirales	f__Ruminococcaceae	g__UBA3818		Sporulating	Human
5967395	1232443.BAIA02000121_gene2806	2.06e-107	326	COG2385@1|root,COG2385@2|Bacteria,1TQSI@1239|Firmicutes,249H0@186801|Clostridia,2684V@186813|unclassified Clostridiales	186801|Clostridia	D	Stage II sporulation protein	spoIID	-	-	ko:K06381	-	-	-	-	ko00000	-	-	-	SpoIID	bin.913_human	spoIID	Engulfment	31489	p__Firmicutes	c__Clostridia	o__Oscillospirales	f__Ruminococcaceae	g__UBA3818		Sporulating	Human
5968477	1235835.C814_03016	3.11e-104	320	COG0860@1|root,COG0860@2|Bacteria,1TSFS@1239|Firmicutes,2488U@186801|Clostridia,3WGV1@541000|Ruminococcaceae	186801|Clostridia	M	stage II sporulation protein P	spoIIP	-	-	ko:K06385	-	-	-	-	ko00000	-	-	-	SpoIIP	bin.913_human	spoIIP	Engulfment	31489	p__Firmicutes	c__Clostridia	o__Oscillospirales	f__Ruminococcaceae	g__UBA3818		Sporulating	Human
5968681	1120746.CCNL01000011_gene1590	1.98e-83	263	COG3854@1|root,COG3854@2|Bacteria	2|Bacteria	S	ATPases associated with a variety of cellular activities	spoIIIAA	-	-	ko:K06390	-	-	-	-	ko00000	-	-	-	AAA,T2SSE	bin.913_human	spoIIIAA	Engulfment	31489	p__Firmicutes	c__Clostridia	o__Oscillospirales	f__Ruminococcaceae	g__UBA3818		Sporulating	Human
5968680	1235835.C814_01484	7.88e-18	81.6	2CEWW@1|root,32S0Q@2|Bacteria,1VAEG@1239|Firmicutes,24MNF@186801|Clostridia,3WME8@541000|Ruminococcaceae	186801|Clostridia	S	Stage III sporulation protein	spoIIIAB	-	-	ko:K06391	-	-	-	-	ko00000	-	-	-	Spore_III_AB	bin.913_human	spoIIIAB	Engulfment	31489	p__Firmicutes	c__Clostridia	o__Oscillospirales	f__Ruminococcaceae	g__UBA3818		Sporulating	Human
5968676	1232443.BAIA02000077_gene190	5.48e-30	107	2E555@1|root,32ZY3@2|Bacteria,1VEM4@1239|Firmicutes,24QNR@186801|Clostridia	186801|Clostridia	S	Stage III sporulation protein AC	spoIIIAC	-	-	ko:K06392	-	-	-	-	ko00000	-	-	-	SpoIIIAC	bin.913_human	spoIIIAC	Engulfment	31489	p__Firmicutes	c__Clostridia	o__Oscillospirales	f__Ruminococcaceae	g__UBA3818		Sporulating	Human
5968675	663278.Ethha_1202	3.53e-34	122	2CPUI@1|root,32SJW@2|Bacteria,1VA9Y@1239|Firmicutes,24NK6@186801|Clostridia,3WK13@541000|Ruminococcaceae	186801|Clostridia	S	stage III sporulation protein AD	spoIIIAD	-	-	ko:K06393	-	-	-	-	ko00000	-	-	-	SpoIIIAC	bin.913_human	spoiiiAD	Engulfment	31489	p__Firmicutes	c__Clostridia	o__Oscillospirales	f__Ruminococcaceae	g__UBA3818		Sporulating	Human
5968674	1235835.C814_01487	3.8e-91	286	2C2CG@1|root,2Z7PW@2|Bacteria,1TQQ2@1239|Firmicutes,24AH2@186801|Clostridia,3WJA7@541000|Ruminococcaceae	186801|Clostridia	S	Stage III sporulation protein AE (spore_III_AE)	spoIIIAE	-	-	ko:K06394	-	-	-	-	ko00000	-	-	-	Spore_III_AE	bin.913_human	spoIIIAE	Engulfment	31489	p__Firmicutes	c__Clostridia	o__Oscillospirales	f__Ruminococcaceae	g__UBA3818		Sporulating	Human
5968673	1105031.HMPREF1141_3118	1.41e-11	66.6	2EPB3@1|root,33GXV@2|Bacteria,1VMR0@1239|Firmicutes,24W2Y@186801|Clostridia	186801|Clostridia	S	Stage III sporulation protein AF (Spore_III_AF)	-	-	-	ko:K06395	-	-	-	-	ko00000	-	-	-	Spore_III_AF	bin.913_human	spoIIIAF	Engulfment	31489	p__Firmicutes	c__Clostridia	o__Oscillospirales	f__Ruminococcaceae	g__UBA3818		Sporulating	Human
5968672	445972.ANACOL_02089	1.16e-33	125	2E6BB@1|root,32FH3@2|Bacteria,1V7J4@1239|Firmicutes,24J8Z@186801|Clostridia,3WKIY@541000|Ruminococcaceae	186801|Clostridia	S	stage III sporulation protein AG	spoIIIAG	-	-	ko:K06396	-	-	-	-	ko00000	-	-	-	-	bin.913_human	spoIIIAG	Engulfment	31489	p__Firmicutes	c__Clostridia	o__Oscillospirales	f__Ruminococcaceae	g__UBA3818		Sporulating	Human
5969086	1235835.C814_00121	1.54e-42	151	2B51H@1|root,31XUS@2|Bacteria,1V6KA@1239|Firmicutes,24JQP@186801|Clostridia,3WKHP@541000|Ruminococcaceae	186801|Clostridia	S	sporulation protein YunB	yunB	-	-	-	-	-	-	-	-	-	-	-	Spore_YunB	bin.913_human	yunB	Engulfment	31489	p__Firmicutes	c__Clostridia	o__Oscillospirales	f__Ruminococcaceae	g__UBA3818		Sporulating	Human
5968114	622312.ROSEINA2194_03037	2.99e-58	187	COG1595@1|root,COG1595@2|Bacteria,1V4B8@1239|Firmicutes,24KEK@186801|Clostridia	186801|Clostridia	K	Belongs to the sigma-70 factor family. ECF subfamily	sigK_1	-	-	ko:K03088	-	-	-	-	ko00000,ko03021	-	-	-	Sigma70_r2,Sigma70_r4_2	bin.913_human	sigK	sigE_regulon	31489	p__Firmicutes	c__Clostridia	o__Oscillospirales	f__Ruminococcaceae	g__UBA3818		Sporulating	Human
5967734	1507.HMPREF0262_00809	8.66e-21	92.8	COG1994@1|root,COG1994@2|Bacteria	2|Bacteria	S	metallopeptidase activity	-	-	-	ko:K06402	-	-	-	-	ko00000,ko01000,ko01002	-	-	-	Peptidase_M50,Peptidase_M50B	bin.913_human	spoIVFB	sigE_regulon	31489	p__Firmicutes	c__Clostridia	o__Oscillospirales	f__Ruminococcaceae	g__UBA3818		Sporulating	Human
5968076	1232443.BAIA02000081_gene881	9.15e-172	507	COG2244@1|root,COG2244@2|Bacteria,1TNYX@1239|Firmicutes,2485G@186801|Clostridia,2681D@186813|unclassified Clostridiales	186801|Clostridia	S	Psort location CytoplasmicMembrane, score 10.00	-	-	-	ko:K06409	-	-	-	-	ko00000,ko02000	2.A.66.2.14	-	-	Polysacc_synt,Polysacc_synt_C	bin.913_human	spoVB	sigE_regulon	31489	p__Firmicutes	c__Clostridia	o__Oscillospirales	f__Ruminococcaceae	g__UBA3818		Sporulating	Human
5967779	1232443.BAIA02000048_gene2182	1.73e-146	427	COG0772@1|root,COG0772@2|Bacteria,1TPT7@1239|Firmicutes,24894@186801|Clostridia,2682V@186813|unclassified Clostridiales	186801|Clostridia	D	Belongs to the SEDS family	ftsW	-	-	ko:K03588	ko04112,map04112	-	-	-	ko00000,ko00001,ko02000,ko03036	2.A.103.1	-	-	FTSW_RODA_SPOVE	bin.913_human	ftsW	sigE_regulon	31489	p__Firmicutes	c__Clostridia	o__Oscillospirales	f__Ruminococcaceae	g__UBA3818		Sporulating	Human
5967556	1235835.C814_03019	1.49e-149	435	COG0787@1|root,COG0787@2|Bacteria,1TNYY@1239|Firmicutes,2480T@186801|Clostridia,3WGQU@541000|Ruminococcaceae	186801|Clostridia	M	Catalyzes the interconversion of L-alanine and D- alanine. May also act on other amino acids	alr	-	5.1.1.1	ko:K01775	ko00473,ko01100,ko01502,map00473,map01100,map01502	-	R00401	RC00285	ko00000,ko00001,ko01000,ko01011	-	-	-	Ala_racemase_C,Ala_racemase_N	bin.913_human	alr	sigE_regulon	31489	p__Firmicutes	c__Clostridia	o__Oscillospirales	f__Ruminococcaceae	g__UBA3818		Sporulating	Human
5968105	665956.HMPREF1032_02069	8.17e-89	287	COG1686@1|root,COG1686@2|Bacteria,1TQ8M@1239|Firmicutes,2480S@186801|Clostridia,3WJ4Y@541000|Ruminococcaceae	186801|Clostridia	M	Belongs to the peptidase S11 family	dacB_3	-	3.4.16.4	ko:K01286,ko:K07258	ko00550,ko01100,map00550,map01100	-	-	-	ko00000,ko00001,ko01000,ko01002,ko01011	-	-	-	CW_binding_1,PBP5_C,Peptidase_S11	bin.913_human	dacB	sigE_regulon	31489	p__Firmicutes	c__Clostridia	o__Oscillospirales	f__Ruminococcaceae	g__UBA3818		Sporulating	Human
5967405	1235835.C814_00622	1.69e-60	194	COG2715@1|root,COG2715@2|Bacteria,1V1E2@1239|Firmicutes,249G0@186801|Clostridia,3WKEB@541000|Ruminococcaceae	186801|Clostridia	S	membrane protein required for spore maturation	spmA	-	-	ko:K06373	-	-	-	-	ko00000	-	-	-	Gate	bin.913_human	spmA	sigE_regulon	31489	p__Firmicutes	c__Clostridia	o__Oscillospirales	f__Ruminococcaceae	g__UBA3818		Sporulating	Human
5967404	1235835.C814_00623	6.69e-74	226	COG0700@1|root,COG0700@2|Bacteria,1V45M@1239|Firmicutes,24HSJ@186801|Clostridia,3WJ3S@541000|Ruminococcaceae	186801|Clostridia	S	PFAM nucleoside recognition domain protein	spmB	-	-	ko:K06374	-	-	-	-	ko00000	-	-	-	Gate	bin.913_human	spmB	sigE_regulon	31489	p__Firmicutes	c__Clostridia	o__Oscillospirales	f__Ruminococcaceae	g__UBA3818		Sporulating	Human
5968061	1121344.JHZO01000004_gene1371	8.67e-42	147	COG1971@1|root,COG1971@2|Bacteria,1V25U@1239|Firmicutes,25CUT@186801|Clostridia	186801|Clostridia	P	Probably functions as a manganese efflux pump	ytaF	-	-	-	-	-	-	-	-	-	-	-	Mntp	bin.913_human	ytaF	sigE_regulon	31489	p__Firmicutes	c__Clostridia	o__Oscillospirales	f__Ruminococcaceae	g__UBA3818		Sporulating	Human
5968819	1235835.C814_02644	7.83e-130	391	COG0793@1|root,COG0793@2|Bacteria,1TPBI@1239|Firmicutes,248HZ@186801|Clostridia,3WGHH@541000|Ruminococcaceae	186801|Clostridia	M	Belongs to the peptidase S41A family	ctpA	-	3.4.21.102	ko:K03797	-	-	-	-	ko00000,ko01000,ko01002	-	-	-	PDZ,PDZ_2,Peptidase_S41	bin.913_human	ctpB	sigE_regulon	31489	p__Firmicutes	c__Clostridia	o__Oscillospirales	f__Ruminococcaceae	g__UBA3818		Sporulating	Human
5968204	665956.HMPREF1032_00747	5.61e-48	165	2AUKD@1|root,31K93@2|Bacteria,1V6PK@1239|Firmicutes,24J91@186801|Clostridia,3WJSP@541000|Ruminococcaceae	186801|Clostridia	S	stage II sporulation protein R	spoIIR	-	-	ko:K06387	-	-	-	-	ko00000	-	-	-	Spore_II_R	bin.913_human	spoIIR	sigF_regulon	31489	p__Firmicutes	c__Clostridia	o__Oscillospirales	f__Ruminococcaceae	g__UBA3818		Sporulating	Human
5968707	1105031.HMPREF1141_0458	1.68e-130	388	COG0750@1|root,COG0750@2|Bacteria,1TPIR@1239|Firmicutes,24AFA@186801|Clostridia,36DRY@31979|Clostridiaceae	186801|Clostridia	M	Stage IV sporulation protein B	spoIVB	-	3.4.21.116	ko:K06399	-	-	-	-	ko00000,ko01000,ko01002	-	-	-	PDZ_2,Peptidase_S55	bin.913_human	spoIVB	sigF_regulon	31489	p__Firmicutes	c__Clostridia	o__Oscillospirales	f__Ruminococcaceae	g__UBA3818		Sporulating	Human
5967942	445972.ANACOL_01066	3.79e-95	280	COG2002@1|root,COG2002@2|Bacteria,1V02A@1239|Firmicutes,248XR@186801|Clostridia,3WITH@541000|Ruminococcaceae	186801|Clostridia	K	stage V sporulation protein T	spoVT	-	-	ko:K04769	-	-	-	-	ko00000,ko03000	-	-	-	MazE_antitoxin,SpoVT_C	bin.913_human	spoVT	sigF_regulon	31489	p__Firmicutes	c__Clostridia	o__Oscillospirales	f__Ruminococcaceae	g__UBA3818		Sporulating	Human
5967640	1105031.HMPREF1141_0730	2.44e-103	322	COG1686@1|root,COG1686@2|Bacteria,1TQ8M@1239|Firmicutes,2480S@186801|Clostridia,36EWK@31979|Clostridiaceae	186801|Clostridia	M	Belongs to the peptidase S11 family	dacF1	-	3.4.16.4	ko:K01286,ko:K07258	ko00550,ko01100,map00550,map01100	-	-	-	ko00000,ko00001,ko01000,ko01002,ko01011	-	-	-	PBP5_C,Peptidase_S11	bin.913_human	dacF	sigF_regulon	31489	p__Firmicutes	c__Clostridia	o__Oscillospirales	f__Ruminococcaceae	g__UBA3818		Sporulating	Human
5968049	1235835.C814_01738	2.86e-41	147	COG3874@1|root,COG3874@2|Bacteria,1V6H7@1239|Firmicutes,24JJ5@186801|Clostridia,3WJU2@541000|Ruminococcaceae	186801|Clostridia	S	Sporulation protein YtfJ	ytfJ	-	-	-	-	-	-	-	-	-	-	-	Spore_YtfJ	bin.913_human	ytfJ	sigF_regulon	31489	p__Firmicutes	c__Clostridia	o__Oscillospirales	f__Ruminococcaceae	g__UBA3818		Sporulating	Human
5968733	1235835.C814_01792	1.65e-54	174	2ANER@1|root,31DDD@2|Bacteria,1V46U@1239|Firmicutes,24JDI@186801|Clostridia,3WJNA@541000|Ruminococcaceae	186801|Clostridia	S	stage V sporulation protein AC	spoVAC	-	-	ko:K06405	-	-	-	-	ko00000	-	-	-	SpoVAC_SpoVAEB	bin.913_human	spoVAC	sigG_regulon	31489	p__Firmicutes	c__Clostridia	o__Oscillospirales	f__Ruminococcaceae	g__UBA3818		Sporulating	Human
5968732	537013.CLOSTMETH_00976	1.27e-156	449	COG0332@1|root,COG0332@2|Bacteria,1TPDE@1239|Firmicutes,25EAS@186801|Clostridia,3WGIZ@541000|Ruminococcaceae	186801|Clostridia	I	Stage V sporulation protein AD	spoVAD	-	-	ko:K06406	-	-	-	-	ko00000	-	-	-	SpoVAD	bin.913_human	spoVAD	sigG_regulon	31489	p__Firmicutes	c__Clostridia	o__Oscillospirales	f__Ruminococcaceae	g__UBA3818		Sporulating	Human
5968160	1235835.C814_00703	3.59e-132	382	COG0648@1|root,COG0648@2|Bacteria,1UZNN@1239|Firmicutes,24A1E@186801|Clostridia,3WH4K@541000|Ruminococcaceae	186801|Clostridia	L	Endonuclease IV	Nfo	-	3.1.21.2	ko:K01151	ko03410,map03410	-	-	-	ko00000,ko00001,ko01000,ko03400	-	-	-	AP_endonuc_2	bin.913_human	nfo	sigG_regulon	31489	p__Firmicutes	c__Clostridia	o__Oscillospirales	f__Ruminococcaceae	g__UBA3818		Sporulating	Human
5968612	180332.JTGN01000025_gene1570	6.59e-179	516	COG0697@1|root,COG0697@2|Bacteria,1TP7K@1239|Firmicutes,248Q8@186801|Clostridia	186801|Clostridia	EG	GerA spore germination protein	spoVAF	-	-	ko:K06408	-	-	-	-	ko00000	-	-	-	GerA	bin.913_human	spoVAF	sigG_regulon	31489	p__Firmicutes	c__Clostridia	o__Oscillospirales	f__Ruminococcaceae	g__UBA3818		Sporulating	Human
5968731	1507.HMPREF0262_02715	1.53e-52	168	2ANER@1|root,315MJ@2|Bacteria,1V6SU@1239|Firmicutes,24JBZ@186801|Clostridia,36JME@31979|Clostridiaceae	186801|Clostridia	S	stage V sporulation protein	spoVAE	-	-	ko:K06407	-	-	-	-	ko00000	-	-	-	SpoVAC_SpoVAEB	bin.913_human	spoVAEB	sigG_regulon	31489	p__Firmicutes	c__Clostridia	o__Oscillospirales	f__Ruminococcaceae	g__UBA3818		Sporulating	Human
5969197	537013.CLOSTMETH_02068	8.87e-259	720	COG5019@1|root,COG5019@2|Bacteria,1UHVS@1239|Firmicutes,25E4Q@186801|Clostridia,3WGJE@541000|Ruminococcaceae	186801|Clostridia	DZ	ATPase. Has a role at an early stage in the morphogenesis of the spore coat	spoIVA	-	-	ko:K06398	-	-	-	-	ko00000	-	-	-	Spore_IV_A	bin.913_human	spoIVA	spore_coat	31489	p__Firmicutes	c__Clostridia	o__Oscillospirales	f__Ruminococcaceae	g__UBA3818		Sporulating	Human
5967657	1507.HMPREF0262_02374	1.28e-105	308	COG3546@1|root,COG3546@2|Bacteria,1TQVQ@1239|Firmicutes,247YJ@186801|Clostridia,36EF8@31979|Clostridiaceae	186801|Clostridia	P	PFAM Manganese containing catalase	cotJC	-	-	ko:K06334	-	-	-	-	ko00000	-	-	-	Mn_catalase	bin.913_human	cotJC	spore_coat	31489	p__Firmicutes	c__Clostridia	o__Oscillospirales	f__Ruminococcaceae	g__UBA3818		Sporulating	Human
5967656	1163671.JAGI01000002_gene2546	3.97e-22	89	2E34J@1|root,32Y4N@2|Bacteria,1VESM@1239|Firmicutes,24QZX@186801|Clostridia	186801|Clostridia	S	COG NOG18028 non supervised orthologous group	cotJB	-	-	ko:K06333	-	-	-	-	ko00000	-	-	-	CotJB	bin.913_human	cotJB	spore_coat	31489	p__Firmicutes	c__Clostridia	o__Oscillospirales	f__Ruminococcaceae	g__UBA3818		Sporulating	Human
5967707	537007.BLAHAN_07108	3.88e-73	222	COG0071@1|root,COG0071@2|Bacteria,1VG0E@1239|Firmicutes,24MRZ@186801|Clostridia,3Y04I@572511|Blautia	186801|Clostridia	O	COG COG0071 Molecular chaperone (small heat shock protein)	hsp18	-	-	ko:K13993	ko04141,map04141	-	-	-	ko00000,ko00001,ko03110	-	-	-	HSP20	bin.913_human	hsps	spore_coat	31489	p__Firmicutes	c__Clostridia	o__Oscillospirales	f__Ruminococcaceae	g__UBA3818		Sporulating	Human
5967783	1232443.BAIA02000047_gene2192	5.73e-238	689	COG0768@1|root,COG0768@2|Bacteria,1TP93@1239|Firmicutes,248KB@186801|Clostridia,26862@186813|unclassified Clostridiales	186801|Clostridia	M	Penicillin-binding Protein dimerisation domain	spoVD	-	3.4.16.4	ko:K03587,ko:K08384	ko00550,ko01501,map00550,map01501	-	-	-	ko00000,ko00001,ko01000,ko01011,ko03036	-	-	-	PASTA,PBP_dimer,Transpeptidase	bin.913_human	spoVD	spore_cortex	31489	p__Firmicutes	c__Clostridia	o__Oscillospirales	f__Ruminococcaceae	g__UBA3818		Sporulating	Human
5968911	1121334.KB911069_gene1745	2e-58	200	COG3314@1|root,COG3314@2|Bacteria,1TR0V@1239|Firmicutes,247XA@186801|Clostridia,3WKX1@541000|Ruminococcaceae	186801|Clostridia	S	Sporulation integral membrane protein YlbJ	ylbJ	-	-	-	-	-	-	-	-	-	-	-	Gate	bin.913_human	ylbJ	spore_cortex	31489	p__Firmicutes	c__Clostridia	o__Oscillospirales	f__Ruminococcaceae	g__UBA3818		Sporulating	Human
5968268	663278.Ethha_1410	4.26e-66	212	COG0860@1|root,COG0860@2|Bacteria,1TQ74@1239|Firmicutes,24FT2@186801|Clostridia,3WIGM@541000|Ruminococcaceae	186801|Clostridia	M	N-acetylmuramoyl-L-alanine amidase	cwlD	-	3.5.1.28	ko:K01448	ko01503,map01503	M00727	R04112	RC00064,RC00141	ko00000,ko00001,ko00002,ko01000,ko01011,ko03036	-	-	-	Amidase_3	bin.913_human	cwlC/cwlD	spore_cortex	31489	p__Firmicutes	c__Clostridia	o__Oscillospirales	f__Ruminococcaceae	g__UBA3818		Sporulating	Human
5968089	663278.Ethha_0350	1.06e-31	114	2E3ZZ@1|root,32YWW@2|Bacteria,1VEIW@1239|Firmicutes,24QNQ@186801|Clostridia,3WKKJ@541000|Ruminococcaceae	186801|Clostridia	S	Sporulation protein YabP	yabP	-	-	-	-	-	-	-	-	-	-	-	YabP	bin.913_human	yabP	spore_cortex	31489	p__Firmicutes	c__Clostridia	o__Oscillospirales	f__Ruminococcaceae	g__UBA3818		Sporulating	Human
5968912	1235835.C814_00801	1.85e-19	82.8	2E4EZ@1|root,32ZA5@2|Bacteria,1VF5C@1239|Firmicutes,24QWJ@186801|Clostridia,3WMGT@541000|Ruminococcaceae	186801|Clostridia	S	YabP family	yqfC	-	-	-	-	-	-	-	-	-	-	-	YabP	bin.913_human	yqfC	spore_cortex	31489	p__Firmicutes	c__Clostridia	o__Oscillospirales	f__Ruminococcaceae	g__UBA3818		Sporulating	Human
5968913	1235835.C814_00802	5.42e-73	240	COG1589@1|root,COG1589@2|Bacteria,1UHVF@1239|Firmicutes,25E4A@186801|Clostridia,3WIXM@541000|Ruminococcaceae	186801|Clostridia	M	Putative stage IV sporulation protein YqfD	yqfD	-	-	ko:K06438	-	-	-	-	ko00000	-	-	-	YqfD	bin.913_human	yqfD	spore_cortex	31489	p__Firmicutes	c__Clostridia	o__Oscillospirales	f__Ruminococcaceae	g__UBA3818		Sporulating	Human
5968730	428125.CLOLEP_02521	4.54e-90	276	COG0680@1|root,COG0680@2|Bacteria,1TPFY@1239|Firmicutes,248TE@186801|Clostridia,3WGVA@541000|Ruminococcaceae	186801|Clostridia	C	Initiates the rapid degradation of small, acid-soluble proteins during spore germination	gpr	-	3.4.24.78	ko:K06012	-	-	-	-	ko00000,ko01000,ko01002	-	-	-	Peptidase_A25	bin.913_human	gpr	germination	31489	p__Firmicutes	c__Clostridia	o__Oscillospirales	f__Ruminococcaceae	g__UBA3818		Sporulating	Human
5967594	1120746.CCNL01000011_gene1514	3.76e-60	185	COG1278@1|root,COG1278@2|Bacteria,2NPTN@2323|unclassified Bacteria	2|Bacteria	K	Probable zinc-ribbon domain	cspA	-	-	ko:K03704	-	-	-	-	ko00000,ko03000	-	-	-	CSD,Ribosomal_S30AE,zf-trcl	bin.913_human	CSD	germination	31489	p__Firmicutes	c__Clostridia	o__Oscillospirales	f__Ruminococcaceae	g__UBA3818		Sporulating	Human
5967728	1235835.C814_00517	5.18e-111	335	COG0682@1|root,COG0682@2|Bacteria,1TPAK@1239|Firmicutes,24APG@186801|Clostridia,3WH7A@541000|Ruminococcaceae	186801|Clostridia	M	Transfers the N-acyl diglyceride group on what will become the N-terminal cysteine of membrane lipoproteins	lgt	-	-	ko:K13292	-	-	-	-	ko00000,ko01000	-	-	-	LGT	bin.913_human	lgt	germination	31489	p__Firmicutes	c__Clostridia	o__Oscillospirales	f__Ruminococcaceae	g__UBA3818		Sporulating	Human
6007296	1321778.HMPREF1982_03303	9.79e-170	476	COG0745@1|root,COG0745@2|Bacteria,1TPF7@1239|Firmicutes,24916@186801|Clostridia,2685C@186813|unclassified Clostridiales	186801|Clostridia	KT	May play the central regulatory role in sporulation. It may be an element of the effector pathway responsible for the activation of sporulation genes in response to nutritional stress. Spo0A may act in concert with spo0H (a sigma factor) to control the expression of some genes that are critical to the sporulation process	spo0A	-	-	ko:K07699	ko02020,ko02024,map02020,map02024	M00485	-	-	ko00000,ko00001,ko00002,ko02022	-	-	-	Response_reg,Spo0A_C	bin.88_human	spo0A	sporulation_onset_and_checkpoints	31743	p__Firmicutes	c__Clostridia	o__Clostridiales	f__Clostridiaceae			Sporulating	Human
6009573	1499689.CCNN01000015_gene3482	3.24e-88	263	COG1595@1|root,COG1595@2|Bacteria,1TP55@1239|Firmicutes,249VX@186801|Clostridia,36ETQ@31979|Clostridiaceae	186801|Clostridia	K	Belongs to the sigma-70 factor family	sigH	-	-	ko:K03091	-	-	-	-	ko00000,ko03021	-	-	-	GerE,Sigma70_r2,Sigma70_r4_2	bin.88_human	sigH	sporulation_onset_and_checkpoints	31743	p__Firmicutes	c__Clostridia	o__Clostridiales	f__Clostridiaceae			Sporulating	Human
6008910	1499689.CCNN01000015_gene3424	6.27e-267	765	COG2208@1|root,COG2208@2|Bacteria,1TQ92@1239|Firmicutes,247XG@186801|Clostridia,36DVK@31979|Clostridiaceae	186801|Clostridia	KT	stage II sporulation protein E	spoIIE	-	3.1.3.16	ko:K06382	-	-	-	-	ko00000,ko01000	-	-	-	SpoIIE	bin.88_human	spoIIE	sporulation_onset_and_checkpoints	31743	p__Firmicutes	c__Clostridia	o__Clostridiales	f__Clostridiaceae			Sporulating	Human
6008921	1294142.CINTURNW_4581	4.06e-91	271	COG0193@1|root,COG0193@2|Bacteria,1V3NB@1239|Firmicutes,24HMC@186801|Clostridia,36G0N@31979|Clostridiaceae	186801|Clostridia	J	The natural substrate for this enzyme may be peptidyl- tRNAs which drop off the ribosome during protein synthesis	pth	-	3.1.1.29	ko:K01056	-	-	-	-	ko00000,ko01000,ko03012	-	-	-	Pept_tRNA_hydro	bin.88_human	pth	sporulation_onset_and_checkpoints	31743	p__Firmicutes	c__Clostridia	o__Clostridiales	f__Clostridiaceae			Sporulating	Human
6008927	1280692.AUJL01000008_gene2507	6.79e-52	164	COG2088@1|root,COG2088@2|Bacteria,1V9ZG@1239|Firmicutes,24MVQ@186801|Clostridia,36JKP@31979|Clostridiaceae	186801|Clostridia	D	Could be involved in septation	spoVG	-	-	ko:K06412	-	-	-	-	ko00000	-	-	-	SpoVG	bin.88_human	spoVG	sporulation_onset_and_checkpoints	31743	p__Firmicutes	c__Clostridia	o__Clostridiales	f__Clostridiaceae			Sporulating	Human
6007332	1391647.AVSV01000022_gene2621	5.77e-48	154	COG2359@1|root,COG2359@2|Bacteria,1V6G8@1239|Firmicutes,24MXY@186801|Clostridia,36KP7@31979|Clostridiaceae	186801|Clostridia	S	Stage V sporulation protein S	spoVS	-	-	ko:K06416	-	-	-	-	ko00000	-	-	-	SpoVS	bin.88_human	spoVS	sporulation_onset_and_checkpoints	31743	p__Firmicutes	c__Clostridia	o__Clostridiales	f__Clostridiaceae			Sporulating	Human
6007252	1499689.CCNN01000007_gene1479	1.34e-37	140	COG1589@1|root,COG1589@2|Bacteria,1VEMW@1239|Firmicutes,24QKM@186801|Clostridia,36GXB@31979|Clostridiaceae	186801|Clostridia	D	Essential cell division protein	ftsQ	-	-	ko:K03589	ko04112,map04112	-	-	-	ko00000,ko00001,ko03036	-	-	-	FtsQ,POTRA_1	bin.88_human	divIB	sporulation_onset_and_checkpoints	31743	p__Firmicutes	c__Clostridia	o__Clostridiales	f__Clostridiaceae			Sporulating	Human
6007259	641107.CDLVIII_3003	5.65e-78	239	COG3599@1|root,COG3599@2|Bacteria,1V27M@1239|Firmicutes,24MM3@186801|Clostridia,36FZ8@31979|Clostridiaceae	186801|Clostridia	D	PFAM DivIVA family protein	divIVA	-	-	ko:K04074	-	-	-	-	ko00000,ko03036	-	-	-	DivIVA	bin.88_human	divIVA	sporulation_onset_and_checkpoints	31743	p__Firmicutes	c__Clostridia	o__Clostridiales	f__Clostridiaceae			Sporulating	Human
6007716	632245.CLP_1205	1.15e-172	516	COG0849@1|root,COG0849@2|Bacteria,1TP1Z@1239|Firmicutes,249Y7@186801|Clostridia,36DWK@31979|Clostridiaceae	186801|Clostridia	D	cell division protein FtsA	ftsA	-	-	-	-	-	-	-	-	-	-	-	FtsA,MreB_Mbl	bin.88_human	ftsA	sporulation_onset_and_checkpoints	31743	p__Firmicutes	c__Clostridia	o__Clostridiales	f__Clostridiaceae			Sporulating	Human
6007493	1294142.CINTURNW_3599	6.39e-127	365	COG2884@1|root,COG2884@2|Bacteria,1TP58@1239|Firmicutes,248HW@186801|Clostridia,36DHJ@31979|Clostridiaceae	186801|Clostridia	D	cell division ATP-binding protein FtsE	ftsE	-	-	ko:K09812	ko02010,map02010	M00256	-	-	ko00000,ko00001,ko00002,ko02000,ko03036	3.A.1.140	-	-	ABC_tran	bin.88_human	ftsE	sporulation_onset_and_checkpoints	31743	p__Firmicutes	c__Clostridia	o__Clostridiales	f__Clostridiaceae			Sporulating	Human
6007779	445335.CBN_3397	5.37e-304	848	COG0465@1|root,COG0465@2|Bacteria,1TPTV@1239|Firmicutes,247WQ@186801|Clostridia,36DH8@31979|Clostridiaceae	186801|Clostridia	O	Acts as a processive, ATP-dependent zinc metallopeptidase for both cytoplasmic and membrane proteins. Plays a role in the quality control of integral membrane proteins	ftsH	-	-	ko:K03798	-	M00742	-	-	ko00000,ko00002,ko01000,ko01002,ko03110	-	-	-	AAA,FtsH_ext,Peptidase_M41	bin.88_human	ftsH	sporulation_onset_and_checkpoints	31743	p__Firmicutes	c__Clostridia	o__Clostridiales	f__Clostridiaceae			Sporulating	Human
6007494	1294142.CINTURNW_3598	1.27e-105	316	COG2177@1|root,COG2177@2|Bacteria,1TPND@1239|Firmicutes,24AA6@186801|Clostridia,36EH4@31979|Clostridiaceae	186801|Clostridia	D	Part of the ABC transporter FtsEX involved in asymmetric cellular division facilitating the initiation of sporulation	ftsX	-	-	ko:K09811	ko02010,map02010	M00256	-	-	ko00000,ko00001,ko00002,ko02000,ko03036	3.A.1.140	-	-	FtsX	bin.88_human	ftsX	sporulation_onset_and_checkpoints	31743	p__Firmicutes	c__Clostridia	o__Clostridiales	f__Clostridiaceae			Sporulating	Human
6007376	1499689.CCNN01000007_gene1529	2.25e-168	476	COG0552@1|root,COG0552@2|Bacteria,1TPRI@1239|Firmicutes,247JD@186801|Clostridia,36EQQ@31979|Clostridiaceae	186801|Clostridia	U	Involved in targeting and insertion of nascent membrane proteins into the cytoplasmic membrane. Acts as a receptor for the complex formed by the signal recognition particle (SRP) and the ribosome-nascent chain (RNC)	ftsY	-	-	ko:K03110	ko02024,ko03060,ko03070,map02024,map03060,map03070	M00335	-	-	ko00000,ko00001,ko00002,ko02044	3.A.5.1,3.A.5.2,3.A.5.7	-	-	SRP54,SRP54_N	bin.88_human	ftsY	sporulation_onset_and_checkpoints	31743	p__Firmicutes	c__Clostridia	o__Clostridiales	f__Clostridiaceae			Sporulating	Human
6008057	1280692.AUJL01000006_gene1537	1.48e-185	523	COG0206@1|root,COG0206@2|Bacteria,1TP6W@1239|Firmicutes,247Z5@186801|Clostridia,36F0J@31979|Clostridiaceae	186801|Clostridia	D	Essential cell division protein that forms a contractile ring structure (Z ring) at the future cell division site. The regulation of the ring assembly controls the timing and the location of cell division. One of the functions of the FtsZ ring is to recruit other cell division proteins to the septum to produce a new cell wall between the dividing cells. Binds GTP and shows GTPase activity	ftsZ	-	-	ko:K03531	ko04112,map04112	-	-	-	ko00000,ko00001,ko02048,ko03036,ko04812	-	-	-	FtsZ_C,Tubulin	bin.88_human	ftsZ	sporulation_onset_and_checkpoints	31743	p__Firmicutes	c__Clostridia	o__Clostridiales	f__Clostridiaceae			Sporulating	Human
6008359	1499689.CCNN01000014_gene3112	8.07e-120	345	COG1847@1|root,COG1847@2|Bacteria,1V3IN@1239|Firmicutes,249EA@186801|Clostridia,36F11@31979|Clostridiaceae	186801|Clostridia	S	R3H domain protein	jag	-	-	ko:K06346	-	-	-	-	ko00000	-	-	-	Jag_N,KH_4,R3H	bin.88_human	jag	sporulation_onset_and_checkpoints	31743	p__Firmicutes	c__Clostridia	o__Clostridiales	f__Clostridiaceae			Sporulating	Human
6008344	1499689.CCNN01000006_gene579	7.81e-89	267	COG0850@1|root,COG0850@2|Bacteria,1VAPC@1239|Firmicutes,24MV1@186801|Clostridia,36FSA@31979|Clostridiaceae	186801|Clostridia	D	Cell division inhibitor that blocks the formation of polar Z ring septums. Rapidly oscillates between the poles of the cell to destabilize FtsZ filaments that have formed before they mature into polar Z rings. Prevents FtsZ polymerization	minC	-	-	ko:K03610	-	-	-	-	ko00000,ko03036,ko04812	-	-	-	MinC_C	bin.88_human	minC	sporulation_onset_and_checkpoints	31743	p__Firmicutes	c__Clostridia	o__Clostridiales	f__Clostridiaceae			Sporulating	Human
6008343	1294142.CINTURNW_0569	1.67e-161	455	COG2894@1|root,COG2894@2|Bacteria,1TP6P@1239|Firmicutes,249BB@186801|Clostridia,36DQ4@31979|Clostridiaceae	186801|Clostridia	D	Belongs to the ParA family	minD	-	-	ko:K03609	-	-	-	-	ko00000,ko03036,ko04812	-	-	-	AAA_31,CbiA	bin.88_human	minD	sporulation_onset_and_checkpoints	31743	p__Firmicutes	c__Clostridia	o__Clostridiales	f__Clostridiaceae			Sporulating	Human
6008331	1280692.AUJL01000009_gene2955	4.7e-255	706	COG0536@1|root,COG0536@2|Bacteria,1TPX7@1239|Firmicutes,247SP@186801|Clostridia,36DEA@31979|Clostridiaceae	186801|Clostridia	S	An essential GTPase which binds GTP, GDP and possibly (p)ppGpp with moderate affinity, with high nucleotide exchange rates and a fairly low GTP hydrolysis rate. Plays a role in control of the cell cycle, stress response, ribosome biogenesis and in those bacteria that undergo differentiation, in morphogenesis control	obg	-	-	ko:K03979	-	-	-	-	ko00000,ko01000,ko03009	-	-	-	DUF1967,GTP1_OBG,MMR_HSR1	bin.88_human	obg	sporulation_onset_and_checkpoints	31743	p__Firmicutes	c__Clostridia	o__Clostridiales	f__Clostridiaceae			Sporulating	Human
6009543	1391647.AVSV01000044_gene3007	2.01e-145	417	COG1774@1|root,COG1774@2|Bacteria,1TP1V@1239|Firmicutes,247Q6@186801|Clostridia,36EJN@31979|Clostridiaceae	186801|Clostridia	S	PSP1 domain protein	yaaT	-	-	-	-	-	-	-	-	-	-	-	PSP1	bin.88_human	yaaT	sporulation_onset_and_checkpoints	31743	p__Firmicutes	c__Clostridia	o__Clostridiales	f__Clostridiaceae			Sporulating	Human
6008055	445335.CBN_2512	2.17e-135	387	COG1191@1|root,COG1191@2|Bacteria,1TP3T@1239|Firmicutes,24A4T@186801|Clostridia,36E4R@31979|Clostridiaceae	186801|Clostridia	K	Sigma factors are initiation factors that promote the attachment of RNA polymerase to specific initiation sites and are then released	sigE	-	-	ko:K03091	-	-	-	-	ko00000,ko03021	-	-	-	Sigma70_r2,Sigma70_r4	bin.88_human	sigE	spo0a_regulon	31743	p__Firmicutes	c__Clostridia	o__Clostridiales	f__Clostridiaceae			Sporulating	Human
6008957	1321778.HMPREF1982_03776	1.09e-132	381	COG1191@1|root,COG1191@2|Bacteria,1TP3Q@1239|Firmicutes,2487Z@186801|Clostridia	186801|Clostridia	K	Sigma factors are initiation factors that promote the attachment of RNA polymerase to specific initiation sites and are then released	sigF	-	-	ko:K03091	-	-	-	-	ko00000,ko03021	-	-	-	Sigma70_r2,Sigma70_r3,Sigma70_r4	bin.88_human	sigF	spo0a_regulon	31743	p__Firmicutes	c__Clostridia	o__Clostridiales	f__Clostridiaceae			Sporulating	Human
6008054	1487921.DP68_06080	3.46e-168	471	COG1191@1|root,COG1191@2|Bacteria,1TPDD@1239|Firmicutes,24A1H@186801|Clostridia,36E0E@31979|Clostridiaceae	186801|Clostridia	K	Sigma factors are initiation factors that promote the attachment of RNA polymerase to specific initiation sites and are then released	sigG	-	-	ko:K03091	-	-	-	-	ko00000,ko03021	-	-	-	Sigma70_r2,Sigma70_r3,Sigma70_r4	bin.88_human	sigG	spo0a_regulon	31743	p__Firmicutes	c__Clostridia	o__Clostridiales	f__Clostridiaceae			Sporulating	Human
6008959	1540257.JQMW01000004_gene619	4.04e-39	133	COG1366@1|root,COG1366@2|Bacteria,1VENG@1239|Firmicutes,24R0X@186801|Clostridia,36KNM@31979|Clostridiaceae	186801|Clostridia	T	Belongs to the anti-sigma-factor antagonist family	spoIIAA	-	-	ko:K06378	-	-	-	-	ko00000	-	-	-	STAS	bin.88_human	spoIIAA	spo0a_regulon	31743	p__Firmicutes	c__Clostridia	o__Clostridiales	f__Clostridiaceae			Sporulating	Human
6008958	195103.CPF_2306	2.42e-68	209	COG2172@1|root,COG2172@2|Bacteria,1V6V2@1239|Firmicutes,24JPT@186801|Clostridia,36ITI@31979|Clostridiaceae	186801|Clostridia	F	Binds to sigma F and blocks its ability to form an RNA polymerase holoenzyme (E-sigma F). Phosphorylates SpoIIAA on a serine residue. This phosphorylation may enable SpoIIAA to act as an anti-anti-sigma factor that counteracts SpoIIAB and thus releases sigma F from inhibition	spoIIAB	-	2.7.11.1	ko:K06379	-	-	-	-	ko00000,ko01000	-	-	-	HATPase_c_2	bin.88_human	spoIIAB	spo0a_regulon	31743	p__Firmicutes	c__Clostridia	o__Clostridiales	f__Clostridiaceae			Sporulating	Human
6008056	1294142.CINTURNW_2198	2.21e-42	152	29ECG@1|root,301AF@2|Bacteria,1UY4W@1239|Firmicutes,24HI3@186801|Clostridia,36JFC@31979|Clostridiaceae	186801|Clostridia	M	aspartic protease that is responsible for the proteolytic cleavage of the RNA polymerase sigma E factor (SigE spoIIGB) to yield the active peptide in the mother cell during sporulation. Responds to a signal from the forespore that is triggered by the extracellular signal protein SpoIIR	spoIIGA	-	-	ko:K06383	-	-	-	-	ko00000,ko01000,ko01002	-	-	-	Peptidase_U4	bin.88_human	spoIIGA	spo0a_regulon	31743	p__Firmicutes	c__Clostridia	o__Clostridiales	f__Clostridiaceae			Sporulating	Human
6008354	1321778.HMPREF1982_03886	3.27e-136	390	COG1192@1|root,COG1192@2|Bacteria,1TP8S@1239|Firmicutes,2488C@186801|Clostridia,268E6@186813|unclassified Clostridiales	186801|Clostridia	D	Cellulose biosynthesis protein BcsQ	soj	-	-	ko:K03496	-	-	-	-	ko00000,ko03036,ko04812	-	-	-	AAA_31	bin.88_human	soj	spo0a_regulon	31743	p__Firmicutes	c__Clostridia	o__Clostridiales	f__Clostridiaceae			Sporulating	Human
6008353	748727.CLJU_c42870	1.83e-82	252	COG1475@1|root,COG1475@2|Bacteria,1TQ2B@1239|Firmicutes,249VV@186801|Clostridia,36DTS@31979|Clostridiaceae	186801|Clostridia	K	Belongs to the ParB family	spo0J	-	-	ko:K03497	-	-	-	-	ko00000,ko03000,ko03036,ko04812	-	-	-	ParBc	bin.88_human	parB	spo0a_regulon	31743	p__Firmicutes	c__Clostridia	o__Clostridiales	f__Clostridiaceae			Sporulating	Human
6008179	1280692.AUJL01000010_gene3072	5.91e-102	311	COG2385@1|root,COG2385@2|Bacteria,1TQSI@1239|Firmicutes,249H0@186801|Clostridia,36EBP@31979|Clostridiaceae	186801|Clostridia	D	stage II sporulation protein D	spoIID	-	-	ko:K06381	-	-	-	-	ko00000	-	-	-	SpoIID	bin.88_human	spoIID	Engulfment	31743	p__Firmicutes	c__Clostridia	o__Clostridiales	f__Clostridiaceae			Sporulating	Human
6007297	1499689.CCNN01000007_gene1425	7.73e-38	137	COG1300@1|root,COG1300@2|Bacteria,1V81P@1239|Firmicutes,24NU8@186801|Clostridia,36E5V@31979|Clostridiaceae	186801|Clostridia	S	Stage II sporulation protein M	spoIIM	-	-	ko:K06384	-	-	-	-	ko00000	-	-	-	SpoIIM	bin.88_human	spoIIM	Engulfment	31743	p__Firmicutes	c__Clostridia	o__Clostridiales	f__Clostridiaceae			Sporulating	Human
6007276	386415.NT01CX_1969	1.2e-123	362	COG3854@1|root,COG3854@2|Bacteria,1TQ23@1239|Firmicutes,248S2@186801|Clostridia,36E2F@31979|Clostridiaceae	186801|Clostridia	S	stage III sporulation protein AA	spoIIIAA	-	-	ko:K06390	-	-	-	-	ko00000	-	-	-	T2SSE	bin.88_human	spoIIIAA	Engulfment	31743	p__Firmicutes	c__Clostridia	o__Clostridiales	f__Clostridiaceae			Sporulating	Human
6007277	1415775.U729_2653	6.47e-40	140	2CEWW@1|root,32S0Q@2|Bacteria,1VAEG@1239|Firmicutes,24MNF@186801|Clostridia,36J07@31979|Clostridiaceae	186801|Clostridia	S	Stage III sporulation protein AB	spoIIIAB	-	-	ko:K06391	-	-	-	-	ko00000	-	-	-	Spore_III_AB	bin.88_human	spoIIIAB	Engulfment	31743	p__Firmicutes	c__Clostridia	o__Clostridiales	f__Clostridiaceae			Sporulating	Human
6007278	1280692.AUJL01000007_gene1369	4.53e-20	82	2E555@1|root,32ZY3@2|Bacteria,1VEM4@1239|Firmicutes,24QNR@186801|Clostridia,36MQ6@31979|Clostridiaceae	186801|Clostridia	S	Stage III sporulation protein AC	spoIIIAC	-	-	ko:K06392	-	-	-	-	ko00000	-	-	-	SpoIIIAC	bin.88_human	spoIIIAC	Engulfment	31743	p__Firmicutes	c__Clostridia	o__Clostridiales	f__Clostridiaceae			Sporulating	Human
6007279	1499689.CCNN01000007_gene1444	4.93e-38	132	2CPUI@1|root,32SJW@2|Bacteria,1VA9Y@1239|Firmicutes,24NK6@186801|Clostridia,36JVA@31979|Clostridiaceae	186801|Clostridia	S	Stage III sporulation protein AD	spoIIIAD	-	-	ko:K06393	-	-	-	-	ko00000	-	-	-	SpoIIIAC	bin.88_human	spoiiiAD	Engulfment	31743	p__Firmicutes	c__Clostridia	o__Clostridiales	f__Clostridiaceae			Sporulating	Human
6007280	1499689.CCNN01000007_gene1443	7.71e-128	380	2C2CG@1|root,2Z7PW@2|Bacteria,1TQQ2@1239|Firmicutes,24AH2@186801|Clostridia,36E6S@31979|Clostridiaceae	186801|Clostridia	S	stage III sporulation protein AE	spoIIIAE	-	-	ko:K06394	-	-	-	-	ko00000	-	-	-	Spore_III_AE	bin.88_human	spoIIIAE	Engulfment	31743	p__Firmicutes	c__Clostridia	o__Clostridiales	f__Clostridiaceae			Sporulating	Human
6007281	332101.JIBU02000013_gene1173	1.21e-06	53.5	2E7KE@1|root,3322G@2|Bacteria,1VKPT@1239|Firmicutes,24GWP@186801|Clostridia,36I3P@31979|Clostridiaceae	186801|Clostridia	S	Stage III sporulation protein af	spoIIIAF	-	-	ko:K06395	-	-	-	-	ko00000	-	-	-	Spore_III_AF	bin.88_human	spoIIIAF	Engulfment	31743	p__Firmicutes	c__Clostridia	o__Clostridiales	f__Clostridiaceae			Sporulating	Human
6007282	1415774.U728_1311	1.16e-45	156	2E6BB@1|root,330Z5@2|Bacteria,1VF3M@1239|Firmicutes,24RAX@186801|Clostridia,36IMX@31979|Clostridiaceae	186801|Clostridia	S	stage III sporulation protein AG	spoIIIAG	-	-	ko:K06396	-	-	-	-	ko00000	-	-	-	-	bin.88_human	spoIIIAG	Engulfment	31743	p__Firmicutes	c__Clostridia	o__Clostridiales	f__Clostridiaceae			Sporulating	Human
6007283	195103.CPF_2080	1.13e-42	146	2E3US@1|root,32YS3@2|Bacteria,1VESK@1239|Firmicutes,24R9H@186801|Clostridia,36K56@31979|Clostridiaceae	186801|Clostridia	S	Stage III sporulation protein	spoIIIAH	-	-	ko:K06397	-	-	-	-	ko00000	1.A.34.1.1	-	-	SpoIIIAH	bin.88_human	spoIIIAH	Engulfment	31743	p__Firmicutes	c__Clostridia	o__Clostridiales	f__Clostridiaceae			Sporulating	Human
6008848	1540257.JQMW01000004_gene612	1.01e-62	201	2B51H@1|root,31XUS@2|Bacteria,1V6KA@1239|Firmicutes,24JQP@186801|Clostridia,36HST@31979|Clostridiaceae	186801|Clostridia	S	sporulation protein YunB	yunB	-	-	-	-	-	-	-	-	-	-	-	Spore_YunB	bin.88_human	yunB	Engulfment	31743	p__Firmicutes	c__Clostridia	o__Clostridiales	f__Clostridiaceae			Sporulating	Human
6008060	1033737.CAEV01000017_gene3108	1.39e-60	192	COG1191@1|root,COG1191@2|Bacteria,1TPJ5@1239|Firmicutes,247XH@186801|Clostridia,36EDZ@31979|Clostridiaceae	186801|Clostridia	K	Sigma factors are initiation factors that promote the attachment of RNA polymerase to specific initiation sites and are then released	sigK	-	-	ko:K03091	-	-	-	-	ko00000,ko03021	-	-	-	Sigma70_r2,Sigma70_r4	bin.88_human	sigK	sigE_regulon	31743	p__Firmicutes	c__Clostridia	o__Clostridiales	f__Clostridiaceae			Sporulating	Human
6008338	1280692.AUJL01000009_gene2948	5.12e-74	234	COG1994@1|root,COG1994@2|Bacteria,1V72P@1239|Firmicutes,24B9J@186801|Clostridia,36G2N@31979|Clostridiaceae	186801|Clostridia	S	PFAM peptidase	-	-	-	ko:K06402	-	-	-	-	ko00000,ko01000,ko01002	-	-	-	CBS,Peptidase_M50	bin.88_human	spoIVFB	sigE_regulon	31743	p__Firmicutes	c__Clostridia	o__Clostridiales	f__Clostridiaceae			Sporulating	Human
6007712	1499689.CCNN01000006_gene475	1.6e-166	487	COG2244@1|root,COG2244@2|Bacteria,1TNYX@1239|Firmicutes,2485G@186801|Clostridia,36DMJ@31979|Clostridiaceae	186801|Clostridia	S	Stage V sporulation protein B	spoVB	-	-	ko:K06409	-	-	-	-	ko00000,ko02000	2.A.66.2.14	-	-	Polysacc_synt,Polysacc_synt_C	bin.88_human	spoVB	sigE_regulon	31743	p__Firmicutes	c__Clostridia	o__Clostridiales	f__Clostridiaceae			Sporulating	Human
6007251	1499689.CCNN01000007_gene1480	6e-157	452	COG0772@1|root,COG0772@2|Bacteria,1TPT7@1239|Firmicutes,24894@186801|Clostridia,36EE6@31979|Clostridiaceae	186801|Clostridia	D	Belongs to the SEDS family	ftsW	-	-	ko:K03588	ko04112,map04112	-	-	-	ko00000,ko00001,ko02000,ko03036	2.A.103.1	-	-	FTSW_RODA_SPOVE	bin.88_human	ftsW	sigE_regulon	31743	p__Firmicutes	c__Clostridia	o__Clostridiales	f__Clostridiaceae			Sporulating	Human
6008515	1294142.CINTURNW_3987	2.38e-26	99.4	2DRM3@1|root,33C8V@2|Bacteria,1VKUE@1239|Firmicutes,24RNH@186801|Clostridia,36MY1@31979|Clostridiaceae	186801|Clostridia	S	Sigma-K factor processing regulatory protein bofa	bofA	-	-	ko:K06317	-	-	-	-	ko00000	-	-	-	BofA	bin.88_human	bofA	sigE_regulon	31743	p__Firmicutes	c__Clostridia	o__Clostridiales	f__Clostridiaceae			Sporulating	Human
6007488	86416.Clopa_3607	5.01e-181	514	COG0787@1|root,COG0787@2|Bacteria,1TNYY@1239|Firmicutes,2480T@186801|Clostridia,36ES8@31979|Clostridiaceae	186801|Clostridia	M	Catalyzes the interconversion of L-alanine and D- alanine. May also act on other amino acids	alr	-	5.1.1.1	ko:K01775	ko00473,ko01100,ko01502,map00473,map01100,map01502	-	R00401	RC00285	ko00000,ko00001,ko01000,ko01011	-	-	iHN637.CLJU_RS15830	Ala_racemase_C,Ala_racemase_N	bin.88_human	alr	sigE_regulon	31743	p__Firmicutes	c__Clostridia	o__Clostridiales	f__Clostridiaceae			Sporulating	Human
6007306	37659.JNLN01000001_gene2396	9.23e-108	327	COG1686@1|root,COG1686@2|Bacteria,1TQ8M@1239|Firmicutes,2480S@186801|Clostridia,36DEG@31979|Clostridiaceae	186801|Clostridia	M	Belongs to the peptidase S11 family	dacB2	-	3.4.16.4	ko:K07258	ko00550,ko01100,map00550,map01100	-	-	-	ko00000,ko00001,ko01000,ko01002,ko01011	-	-	-	PBP5_C,Peptidase_S11	bin.88_human	dacB	sigE_regulon	31743	p__Firmicutes	c__Clostridia	o__Clostridiales	f__Clostridiaceae			Sporulating	Human
6007908	1280689.AUJC01000009_gene3425	1.14e-90	270	COG2715@1|root,COG2715@2|Bacteria,1V1E2@1239|Firmicutes,249G0@186801|Clostridia,36E11@31979|Clostridiaceae	186801|Clostridia	S	Spore maturation protein	spmA	-	-	ko:K06373	-	-	-	-	ko00000	-	-	-	Gate	bin.88_human	spmA	sigE_regulon	31743	p__Firmicutes	c__Clostridia	o__Clostridiales	f__Clostridiaceae			Sporulating	Human
6007909	1345695.CLSA_c00680	3.14e-82	247	COG0700@1|root,COG0700@2|Bacteria,1V45M@1239|Firmicutes,24HSJ@186801|Clostridia,36HZ1@31979|Clostridiaceae	186801|Clostridia	S	Spore maturation protein	spmB	-	-	ko:K06374	-	-	-	-	ko00000	-	-	-	Gate	bin.88_human	spmB	sigE_regulon	31743	p__Firmicutes	c__Clostridia	o__Clostridiales	f__Clostridiaceae			Sporulating	Human
6008053	37659.JNLN01000001_gene2586	5.33e-32	113	COG1873@1|root,COG1873@2|Bacteria	2|Bacteria	S	PRC-barrel domain	ylmC	-	-	-	-	-	-	-	-	-	-	-	PRC	bin.88_human	ylmC	sigE_regulon	31743	p__Firmicutes	c__Clostridia	o__Clostridiales	f__Clostridiaceae			Sporulating	Human
6007895	457396.CSBG_00182	8.19e-107	324	COG0628@1|root,COG0628@2|Bacteria,1TS4S@1239|Firmicutes,248E5@186801|Clostridia,36FRI@31979|Clostridiaceae	186801|Clostridia	S	sporulation integral membrane protein YtvI	ytvI	-	-	-	-	-	-	-	-	-	-	-	AI-2E_transport	bin.88_human	ytvI	sigE_regulon	31743	p__Firmicutes	c__Clostridia	o__Clostridiales	f__Clostridiaceae			Sporulating	Human
6007495	1499689.CCNN01000007_gene2540	1.68e-163	473	COG0793@1|root,COG0793@2|Bacteria,1TPBI@1239|Firmicutes,248HZ@186801|Clostridia,36DGU@31979|Clostridiaceae	186801|Clostridia	M	Belongs to the peptidase S41A family	ctpA	-	3.4.21.102	ko:K03797	-	-	-	-	ko00000,ko01000,ko01002	-	-	-	PDZ_2,Peptidase_S41	bin.88_human	ctpB	sigE_regulon	31743	p__Firmicutes	c__Clostridia	o__Clostridiales	f__Clostridiaceae			Sporulating	Human
6009254	1321778.HMPREF1982_00762	1.9e-69	218	2AUKD@1|root,31K93@2|Bacteria,1V6PK@1239|Firmicutes,24J91@186801|Clostridia,268SC@186813|unclassified Clostridiales	186801|Clostridia	S	Stage II sporulation protein R (spore_II_R)	spoIIR	-	-	ko:K06387	-	-	-	-	ko00000	-	-	-	Spore_II_R	bin.88_human	spoIIR	sigF_regulon	31743	p__Firmicutes	c__Clostridia	o__Clostridiales	f__Clostridiaceae			Sporulating	Human
6007295	536227.CcarbDRAFT_1121	8.9e-120	359	COG0750@1|root,COG0750@2|Bacteria,1TPIR@1239|Firmicutes,24AFA@186801|Clostridia,36DRY@31979|Clostridiaceae	186801|Clostridia	M	Stage IV sporulation protein B	spoIVB	-	3.4.21.116	ko:K06399	-	-	-	-	ko00000,ko01000,ko01002	-	-	-	PDZ_2,Peptidase_S55	bin.88_human	spoIVB	sigF_regulon	31743	p__Firmicutes	c__Clostridia	o__Clostridiales	f__Clostridiaceae			Sporulating	Human
6008918	1321778.HMPREF1982_01937	2.11e-101	296	COG2002@1|root,COG2002@2|Bacteria,1V02A@1239|Firmicutes,248XR@186801|Clostridia,267NR@186813|unclassified Clostridiales	186801|Clostridia	K	SpoVT / AbrB like domain	spoVT	-	-	ko:K04769	-	-	-	-	ko00000,ko03000	-	-	-	MazE_antitoxin,SpoVT_C	bin.88_human	spoVT	sigF_regulon	31743	p__Firmicutes	c__Clostridia	o__Clostridiales	f__Clostridiaceae			Sporulating	Human
6007301	1280692.AUJL01000006_gene1396	1.27e-183	521	COG1686@1|root,COG1686@2|Bacteria,1TQN0@1239|Firmicutes,249B3@186801|Clostridia,36FB8@31979|Clostridiaceae	186801|Clostridia	M	Belongs to the peptidase S11 family	dacF	-	3.4.16.4	ko:K07258	ko00550,ko01100,map00550,map01100	-	-	-	ko00000,ko00001,ko01000,ko01002,ko01011	-	-	-	PBP5_C,Peptidase_S11	bin.88_human	dacF	sigF_regulon	31743	p__Firmicutes	c__Clostridia	o__Clostridiales	f__Clostridiaceae			Sporulating	Human
6007304	1121342.AUCO01000005_gene183	3.79e-52	168	COG3874@1|root,COG3874@2|Bacteria,1V6H7@1239|Firmicutes,24JJ5@186801|Clostridia,36JJX@31979|Clostridiaceae	186801|Clostridia	S	Sporulation protein YtfJ	ytfJ	-	-	-	-	-	-	-	-	-	-	-	Spore_YtfJ	bin.88_human	ytfJ	sigF_regulon	31743	p__Firmicutes	c__Clostridia	o__Clostridiales	f__Clostridiaceae			Sporulating	Human
6007955	1410653.JHVC01000006_gene79	1.52e-77	234	2ANER@1|root,31DDD@2|Bacteria,1V46U@1239|Firmicutes,24AYG@186801|Clostridia,36W2N@31979|Clostridiaceae	186801|Clostridia	S	stage V sporulation protein AC	-	-	-	ko:K06405	-	-	-	-	ko00000	-	-	-	SpoVAC_SpoVAEB	bin.88_human	spoVAC	sigG_regulon	31743	p__Firmicutes	c__Clostridia	o__Clostridiales	f__Clostridiaceae			Sporulating	Human
6007954	1410653.JHVC01000006_gene78	1.33e-180	509	COG0332@1|root,COG0332@2|Bacteria,1TPDE@1239|Firmicutes,25EAS@186801|Clostridia,36UIV@31979|Clostridiaceae	186801|Clostridia	I	Stage V sporulation protein AD	spoVAD	-	-	ko:K06406	-	-	-	-	ko00000	-	-	-	SpoVAD	bin.88_human	spoVAD	sigG_regulon	31743	p__Firmicutes	c__Clostridia	o__Clostridiales	f__Clostridiaceae			Sporulating	Human
6007309	1487921.DP68_10120	2.69e-131	379	COG0648@1|root,COG0648@2|Bacteria,1UZNN@1239|Firmicutes,24A1E@186801|Clostridia,36EHA@31979|Clostridiaceae	186801|Clostridia	L	endonuclease	Nfo	-	3.1.21.2	ko:K01151	ko03410,map03410	-	-	-	ko00000,ko00001,ko01000,ko03400	-	-	-	AP_endonuc_2	bin.88_human	nfo	sigG_regulon	31743	p__Firmicutes	c__Clostridia	o__Clostridiales	f__Clostridiaceae			Sporulating	Human
6007953	431943.CKL_1590	4.12e-60	187	2ANER@1|root,315MJ@2|Bacteria,1V6SU@1239|Firmicutes,24JBZ@186801|Clostridia,36JME@31979|Clostridiaceae	186801|Clostridia	S	stage V sporulation protein	spoVAEB	-	-	ko:K06407	-	-	-	-	ko00000	-	-	-	SpoVAC_SpoVAEB	bin.88_human	spoVAEB	sigG_regulon	31743	p__Firmicutes	c__Clostridia	o__Clostridiales	f__Clostridiaceae			Sporulating	Human
6008827	573061.Clocel_3022	1.54e-28	103	2BX75@1|root,32YCI@2|Bacteria,1VEDY@1239|Firmicutes,24QPW@186801|Clostridia,36MPW@31979|Clostridiaceae	186801|Clostridia	S	Small acid-soluble spore	sspC1	-	-	-	-	-	-	-	-	-	-	-	SASP	bin.88_human	sspC	sigG_regulon	31743	p__Firmicutes	c__Clostridia	o__Clostridiales	f__Clostridiaceae			Sporulating	Human
6008047	1499689.CCNN01000007_gene1592	4.78e-260	724	COG0699@1|root,COG0699@2|Bacteria,1TPPG@1239|Firmicutes,24829@186801|Clostridia,36DMZ@31979|Clostridiaceae	186801|Clostridia	S	ATPase. Has a role at an early stage in the morphogenesis of the spore coat	spoIVA	GO:0000003,GO:0000166,GO:0003674,GO:0003824,GO:0005488,GO:0005524,GO:0005575,GO:0005618,GO:0005623,GO:0008144,GO:0008150,GO:0009653,GO:0009987,GO:0016462,GO:0016787,GO:0016817,GO:0016818,GO:0016887,GO:0017076,GO:0017111,GO:0019954,GO:0030154,GO:0030312,GO:0030435,GO:0030436,GO:0030554,GO:0031160,GO:0032502,GO:0032553,GO:0032555,GO:0032559,GO:0034301,GO:0035639,GO:0036094,GO:0042601,GO:0042763,GO:…	-	ko:K06398	-	-	-	-	ko00000	-	-	-	Spore_IV_A	bin.88_human	spoIVA	spore_coat	31743	p__Firmicutes	c__Clostridia	o__Clostridiales	f__Clostridiaceae			Sporulating	Human
6007453	1123075.AUDP01000036_gene1247	2.86e-120	346	COG3546@1|root,COG3546@2|Bacteria,1TQVQ@1239|Firmicutes,247YJ@186801|Clostridia,3WHS3@541000|Ruminococcaceae	186801|Clostridia	P	PFAM Manganese containing catalase	cotJC	-	-	ko:K06334	-	-	-	-	ko00000	-	-	-	Mn_catalase	bin.88_human	cotJC	spore_coat	31743	p__Firmicutes	c__Clostridia	o__Clostridiales	f__Clostridiaceae			Sporulating	Human
6008426	1033737.CAEV01000097_gene1826	7.1e-35	134	COG2340@1|root,COG2340@2|Bacteria,1V6GZ@1239|Firmicutes,24BAQ@186801|Clostridia,36FMJ@31979|Clostridiaceae	186801|Clostridia	M	PFAM Cysteine-rich secretory protein family	safA	-	-	-	-	-	-	-	-	-	-	-	CAP,LysM	bin.88_human	safA	spore_coat	31743	p__Firmicutes	c__Clostridia	o__Clostridiales	f__Clostridiaceae			Sporulating	Human
6007050	1410653.JHVC01000008_gene2977	3.3e-271	771	COG0768@1|root,COG0768@2|Bacteria,1TP93@1239|Firmicutes,248KB@186801|Clostridia,36DJT@31979|Clostridiaceae	186801|Clostridia	M	stage V sporulation protein D	spoVD	-	3.4.16.4	ko:K03587,ko:K08384	ko00550,ko01501,map00550,map01501	-	-	-	ko00000,ko00001,ko01000,ko01011,ko03036	-	-	-	PASTA,PBP_dimer,Transpeptidase	bin.88_human	spoVD	spore_cortex	31743	p__Firmicutes	c__Clostridia	o__Clostridiales	f__Clostridiaceae			Sporulating	Human
6007388	1345695.CLSA_c13830	4.56e-74	239	COG3314@1|root,COG3314@2|Bacteria,1TR0V@1239|Firmicutes,247XA@186801|Clostridia,36ESY@31979|Clostridiaceae	186801|Clostridia	S	Sporulation integral membrane protein YlbJ	ylbJ	-	-	-	-	-	-	-	-	-	-	-	Gate	bin.88_human	ylbJ	spore_cortex	31743	p__Firmicutes	c__Clostridia	o__Clostridiales	f__Clostridiaceae			Sporulating	Human
6008544	931276.Cspa_c02250	3.33e-73	230	COG0860@1|root,COG0860@2|Bacteria,1TQ74@1239|Firmicutes,24FT2@186801|Clostridia,36I6H@31979|Clostridiaceae	186801|Clostridia	M	N-acetylmuramoyl-L-alanine amidase	cwlD	-	3.5.1.28	ko:K01448	ko01503,map01503	M00727	R04112	RC00064,RC00141	ko00000,ko00001,ko00002,ko01000,ko01011,ko03036	-	-	-	Amidase_3	bin.88_human	cwlC/cwlD	spore_cortex	31743	p__Firmicutes	c__Clostridia	o__Clostridiales	f__Clostridiaceae			Sporulating	Human
6008914	1499684.CCNP01000011_gene240	3.99e-35	122	2E3ZZ@1|root,32YWW@2|Bacteria,1VEIW@1239|Firmicutes,24QNQ@186801|Clostridia,36MKU@31979|Clostridiaceae	186801|Clostridia	S	Sporulation protein YabP	yabP	-	-	-	-	-	-	-	-	-	-	-	YabP	bin.88_human	yabP	spore_cortex	31743	p__Firmicutes	c__Clostridia	o__Clostridiales	f__Clostridiaceae			Sporulating	Human
6008913	536233.CLO_3629	2.98e-28	107	2EFTM@1|root,339JQ@2|Bacteria,1VKCW@1239|Firmicutes,24P2T@186801|Clostridia,36KTD@31979|Clostridiaceae	186801|Clostridia	S	Spore cortex biosynthesis protein YabQ	yabQ	-	-	-	-	-	-	-	-	-	-	-	Spore_YabQ	bin.88_human	yabQ	spore_cortex	31743	p__Firmicutes	c__Clostridia	o__Clostridiales	f__Clostridiaceae			Sporulating	Human
6008372	86416.Clopa_0253	1.39e-32	113	COG1278@1|root,COG1278@2|Bacteria,1VEE0@1239|Firmicutes,24QJE@186801|Clostridia,36MMP@31979|Clostridiaceae	186801|Clostridia	K	Cold shock protein	cspA	-	-	ko:K03704	-	-	-	-	ko00000,ko03000	-	-	-	CSD	bin.88_human	CSD	germination	31743	p__Firmicutes	c__Clostridia	o__Clostridiales	f__Clostridiaceae			Sporulating	Human
6008815	1031288.AXAA01000001_gene2254	1.11e-286	788	COG0334@1|root,COG0334@2|Bacteria,1TP45@1239|Firmicutes,24960@186801|Clostridia,36EGU@31979|Clostridiaceae	186801|Clostridia	E	Belongs to the Glu Leu Phe Val dehydrogenases family	gdh	GO:0003674,GO:0003824,GO:0004352,GO:0004353,GO:0006082,GO:0006520,GO:0006807,GO:0008150,GO:0008152,GO:0009987,GO:0016491,GO:0016638,GO:0016639,GO:0019752,GO:0043436,GO:0044237,GO:0044238,GO:0044281,GO:0055114,GO:0071704,GO:1901564	1.4.1.3,1.4.1.4	ko:K00261,ko:K00262	ko00220,ko00250,ko00471,ko00910,ko01100,ko01200,ko04217,ko04964,map00220,map00250,map00471,map00910,map01100,map01200,map04217,map04964	M00740	R00243,R00248	RC00006,RC02799	ko00000,ko00001,ko00002,ko01000,ko04147	-	-	-	ELFV_dehydrog,ELFV_dehydrog_N	bin.88_human	gdh	germination	31743	p__Firmicutes	c__Clostridia	o__Clostridiales	f__Clostridiaceae			Sporulating	Human
6008380	1499689.CCNN01000015_gene3390	1.26e-111	328	COG0682@1|root,COG0682@2|Bacteria,1TPAK@1239|Firmicutes,24BK7@186801|Clostridia,36EP7@31979|Clostridiaceae	186801|Clostridia	M	Transfers the N-acyl diglyceride group on what will become the N-terminal cysteine of membrane lipoproteins	lgt	-	-	ko:K13292	-	-	-	-	ko00000,ko01000	-	-	-	LGT	bin.88_human	lgt	germination	31743	p__Firmicutes	c__Clostridia	o__Clostridiales	f__Clostridiaceae			Sporulating	Human
6100356	1294142.CINTURNW_1448	1.29e-172	484	COG0745@1|root,COG0745@2|Bacteria,1TPF7@1239|Firmicutes,24916@186801|Clostridia,36EFI@31979|Clostridiaceae	186801|Clostridia	KT	May play the central regulatory role in sporulation. It may be an element of the effector pathway responsible for the activation of sporulation genes in response to nutritional stress. Spo0A may act in concert with spo0H (a sigma factor) to control the expression of some genes that are critical to the sporulation process	spo0A	-	-	ko:K07699	ko02020,ko02024,map02020,map02024	M00485	-	-	ko00000,ko00001,ko00002,ko02022	-	-	-	Response_reg,Spo0A_C	bin.824_human	spo0A	sporulation_onset_and_checkpoints	31850	p__Firmicutes	c__Clostridia	o__Clostridiales	f__Clostridiaceae			Sporulating	Human
6100162	1499689.CCNN01000015_gene3482	4.42e-122	351	COG1595@1|root,COG1595@2|Bacteria,1TP55@1239|Firmicutes,249VX@186801|Clostridia,36ETQ@31979|Clostridiaceae	186801|Clostridia	K	Belongs to the sigma-70 factor family	sigH	-	-	ko:K03091	-	-	-	-	ko00000,ko03021	-	-	-	GerE,Sigma70_r2,Sigma70_r4_2	bin.824_human	sigH	sporulation_onset_and_checkpoints	31850	p__Firmicutes	c__Clostridia	o__Clostridiales	f__Clostridiaceae			Sporulating	Human
6098119	1499689.CCNN01000015_gene3424	1.24e-294	835	COG2208@1|root,COG2208@2|Bacteria,1TQ92@1239|Firmicutes,247XG@186801|Clostridia,36DVK@31979|Clostridiaceae	186801|Clostridia	KT	stage II sporulation protein E	spoIIE	-	3.1.3.16	ko:K06382	-	-	-	-	ko00000,ko01000	-	-	-	SpoIIE	bin.824_human	spoIIE	sporulation_onset_and_checkpoints	31850	p__Firmicutes	c__Clostridia	o__Clostridiales	f__Clostridiaceae			Sporulating	Human
6099823	1449050.JNLE01000003_gene2205	0	1312	COG1674@1|root,COG1674@2|Bacteria,1TRA4@1239|Firmicutes,249Z1@186801|Clostridia,36FQQ@31979|Clostridiaceae	186801|Clostridia	D	FtsK/SpoIIIE family	-	-	-	ko:K03466	-	-	-	-	ko00000,ko03036	3.A.12	-	-	FHA,FtsK_SpoIIIE	bin.824_human	spoIIIE	sporulation_onset_and_checkpoints	31850	p__Firmicutes	c__Clostridia	o__Clostridiales	f__Clostridiaceae			Sporulating	Human
6098823	622312.ROSEINA2194_02514	7.52e-213	620	COG0706@1|root,COG1887@1|root,COG0706@2|Bacteria,COG1887@2|Bacteria,1V0BX@1239|Firmicutes,24DWH@186801|Clostridia	186801|Clostridia	M	CDP-Glycerol:Poly(glycerophosphate) glycerophosphotransferase	-	-	-	ko:K03217	ko02024,ko03060,ko03070,map02024,map03060,map03070	M00335	-	-	ko00000,ko00001,ko00002,ko02044,ko03029	2.A.9	-	-	60KD_IMP,Glyphos_transf	bin.824_human	spoIIIJ	sporulation_onset_and_checkpoints	31850	p__Firmicutes	c__Clostridia	o__Clostridiales	f__Clostridiaceae			Sporulating	Human
6098107	37659.JNLN01000001_gene765	3.6e-89	266	COG0193@1|root,COG0193@2|Bacteria,1V3NB@1239|Firmicutes,24HMC@186801|Clostridia,36G0N@31979|Clostridiaceae	186801|Clostridia	J	The natural substrate for this enzyme may be peptidyl- tRNAs which drop off the ribosome during protein synthesis	pth	-	3.1.1.29	ko:K01056	-	-	-	-	ko00000,ko01000,ko03012	-	-	-	Pept_tRNA_hydro	bin.824_human	pth	sporulation_onset_and_checkpoints	31850	p__Firmicutes	c__Clostridia	o__Clostridiales	f__Clostridiaceae			Sporulating	Human
6098101	1321778.HMPREF1982_01918	2.16e-52	166	COG2088@1|root,COG2088@2|Bacteria,1V9ZG@1239|Firmicutes,24MVQ@186801|Clostridia,269C7@186813|unclassified Clostridiales	186801|Clostridia	M	Could be involved in septation	spoVG	-	-	ko:K06412	-	-	-	-	ko00000	-	-	-	SpoVG	bin.824_human	spoVG	sporulation_onset_and_checkpoints	31850	p__Firmicutes	c__Clostridia	o__Clostridiales	f__Clostridiaceae			Sporulating	Human
6099445	1321778.HMPREF1982_02040	9.23e-45	145	COG2359@1|root,COG2359@2|Bacteria,1VA4R@1239|Firmicutes,25CX3@186801|Clostridia	186801|Clostridia	S	stage V sporulation protein S	-	-	-	ko:K06416	-	-	-	-	ko00000	-	-	-	SpoVS	bin.824_human	spoVS	sporulation_onset_and_checkpoints	31850	p__Firmicutes	c__Clostridia	o__Clostridiales	f__Clostridiaceae			Sporulating	Human
6100311	1499689.CCNN01000007_gene1479	7.96e-50	172	COG1589@1|root,COG1589@2|Bacteria,1VEMW@1239|Firmicutes,24QKM@186801|Clostridia,36GXB@31979|Clostridiaceae	186801|Clostridia	D	Essential cell division protein	ftsQ	-	-	ko:K03589	ko04112,map04112	-	-	-	ko00000,ko00001,ko03036	-	-	-	FtsQ,POTRA_1	bin.824_human	divIB	sporulation_onset_and_checkpoints	31850	p__Firmicutes	c__Clostridia	o__Clostridiales	f__Clostridiaceae			Sporulating	Human
6100318	641107.CDLVIII_3003	7.78e-84	254	COG3599@1|root,COG3599@2|Bacteria,1V27M@1239|Firmicutes,24MM3@186801|Clostridia,36FZ8@31979|Clostridiaceae	186801|Clostridia	D	PFAM DivIVA family protein	divIVA	-	-	ko:K04074	-	-	-	-	ko00000,ko03036	-	-	-	DivIVA	bin.824_human	divIVA	sporulation_onset_and_checkpoints	31850	p__Firmicutes	c__Clostridia	o__Clostridiales	f__Clostridiaceae			Sporulating	Human
6097720	37659.JNLN01000001_gene233	1.91e-201	588	COG0849@1|root,COG0849@2|Bacteria,1TP1Z@1239|Firmicutes,249Y7@186801|Clostridia,36DWK@31979|Clostridiaceae	186801|Clostridia	D	cell division protein FtsA	ftsA	-	-	-	-	-	-	-	-	-	-	-	FtsA,MreB_Mbl	bin.824_human	ftsA	sporulation_onset_and_checkpoints	31850	p__Firmicutes	c__Clostridia	o__Clostridiales	f__Clostridiaceae			Sporulating	Human
6098983	1499689.CCNN01000007_gene2542	4.55e-129	370	COG2884@1|root,COG2884@2|Bacteria,1TP58@1239|Firmicutes,248HW@186801|Clostridia,36DHJ@31979|Clostridiaceae	186801|Clostridia	D	cell division ATP-binding protein FtsE	ftsE	-	-	ko:K09812	ko02010,map02010	M00256	-	-	ko00000,ko00001,ko00002,ko02000,ko03036	3.A.1.140	-	-	ABC_tran	bin.824_human	ftsE	sporulation_onset_and_checkpoints	31850	p__Firmicutes	c__Clostridia	o__Clostridiales	f__Clostridiaceae			Sporulating	Human
6098053	1216932.CM240_0819	1.09999999981205e-314	872	COG0465@1|root,COG0465@2|Bacteria,1TPTV@1239|Firmicutes,247WQ@186801|Clostridia,36DH8@31979|Clostridiaceae	186801|Clostridia	O	Acts as a processive, ATP-dependent zinc metallopeptidase for both cytoplasmic and membrane proteins. Plays a role in the quality control of integral membrane proteins	ftsH	-	-	ko:K03798	-	M00742	-	-	ko00000,ko00002,ko01000,ko01002,ko03110	-	-	-	AAA,FtsH_ext,Peptidase_M41	bin.824_human	ftsH	sporulation_onset_and_checkpoints	31850	p__Firmicutes	c__Clostridia	o__Clostridiales	f__Clostridiaceae			Sporulating	Human
6098984	1499689.CCNN01000007_gene2541	8.97e-106	317	COG2177@1|root,COG2177@2|Bacteria,1TPND@1239|Firmicutes,24AA6@186801|Clostridia,36EH4@31979|Clostridiaceae	186801|Clostridia	D	Part of the ABC transporter FtsEX involved in asymmetric cellular division facilitating the initiation of sporulation	ftsX	-	-	ko:K09811	ko02010,map02010	M00256	-	-	ko00000,ko00001,ko00002,ko02000,ko03036	3.A.1.140	-	-	FtsX	bin.824_human	ftsX	sporulation_onset_and_checkpoints	31850	p__Firmicutes	c__Clostridia	o__Clostridiales	f__Clostridiaceae			Sporulating	Human
6099447	1499689.CCNN01000007_gene1529	3.22e-161	457	COG0552@1|root,COG0552@2|Bacteria,1TPRI@1239|Firmicutes,247JD@186801|Clostridia,36EQQ@31979|Clostridiaceae	186801|Clostridia	U	Involved in targeting and insertion of nascent membrane proteins into the cytoplasmic membrane. Acts as a receptor for the complex formed by the signal recognition particle (SRP) and the ribosome-nascent chain (RNC)	ftsY	-	-	ko:K03110	ko02024,ko03060,ko03070,map02024,map03060,map03070	M00335	-	-	ko00000,ko00001,ko00002,ko02044	3.A.5.1,3.A.5.2,3.A.5.7	-	-	SRP54,SRP54_N	bin.824_human	ftsY	sporulation_onset_and_checkpoints	31850	p__Firmicutes	c__Clostridia	o__Clostridiales	f__Clostridiaceae			Sporulating	Human
6099398	1280692.AUJL01000006_gene1537	6.32e-187	527	COG0206@1|root,COG0206@2|Bacteria,1TP6W@1239|Firmicutes,247Z5@186801|Clostridia,36F0J@31979|Clostridiaceae	186801|Clostridia	D	Essential cell division protein that forms a contractile ring structure (Z ring) at the future cell division site. The regulation of the ring assembly controls the timing and the location of cell division. One of the functions of the FtsZ ring is to recruit other cell division proteins to the septum to produce a new cell wall between the dividing cells. Binds GTP and shows GTPase activity	ftsZ	-	-	ko:K03531	ko04112,map04112	-	-	-	ko00000,ko00001,ko02048,ko03036,ko04812	-	-	-	FtsZ_C,Tubulin	bin.824_human	ftsZ	sporulation_onset_and_checkpoints	31850	p__Firmicutes	c__Clostridia	o__Clostridiales	f__Clostridiaceae			Sporulating	Human
6097137	1499689.CCNN01000014_gene3112	3.38e-115	333	COG1847@1|root,COG1847@2|Bacteria,1V3IN@1239|Firmicutes,249EA@186801|Clostridia,36F11@31979|Clostridiaceae	186801|Clostridia	S	R3H domain protein	jag	-	-	ko:K06346	-	-	-	-	ko00000	-	-	-	Jag_N,KH_4,R3H	bin.824_human	jag	sporulation_onset_and_checkpoints	31850	p__Firmicutes	c__Clostridia	o__Clostridiales	f__Clostridiaceae			Sporulating	Human
6099878	1499689.CCNN01000006_gene579	3e-86	260	COG0850@1|root,COG0850@2|Bacteria,1VAPC@1239|Firmicutes,24MV1@186801|Clostridia,36FSA@31979|Clostridiaceae	186801|Clostridia	D	Cell division inhibitor that blocks the formation of polar Z ring septums. Rapidly oscillates between the poles of the cell to destabilize FtsZ filaments that have formed before they mature into polar Z rings. Prevents FtsZ polymerization	minC	-	-	ko:K03610	-	-	-	-	ko00000,ko03036,ko04812	-	-	-	MinC_C	bin.824_human	minC	sporulation_onset_and_checkpoints	31850	p__Firmicutes	c__Clostridia	o__Clostridiales	f__Clostridiaceae			Sporulating	Human
6099879	1294142.CINTURNW_0569	1.6e-159	450	COG2894@1|root,COG2894@2|Bacteria,1TP6P@1239|Firmicutes,249BB@186801|Clostridia,36DQ4@31979|Clostridiaceae	186801|Clostridia	D	Belongs to the ParA family	minD	-	-	ko:K03609	-	-	-	-	ko00000,ko03036,ko04812	-	-	-	AAA_31,CbiA	bin.824_human	minD	sporulation_onset_and_checkpoints	31850	p__Firmicutes	c__Clostridia	o__Clostridiales	f__Clostridiaceae			Sporulating	Human
6099891	1280692.AUJL01000009_gene2955	2.85e-256	709	COG0536@1|root,COG0536@2|Bacteria,1TPX7@1239|Firmicutes,247SP@186801|Clostridia,36DEA@31979|Clostridiaceae	186801|Clostridia	S	An essential GTPase which binds GTP, GDP and possibly (p)ppGpp with moderate affinity, with high nucleotide exchange rates and a fairly low GTP hydrolysis rate. Plays a role in control of the cell cycle, stress response, ribosome biogenesis and in those bacteria that undergo differentiation, in morphogenesis control	obg	-	-	ko:K03979	-	-	-	-	ko00000,ko01000,ko03009	-	-	-	DUF1967,GTP1_OBG,MMR_HSR1	bin.824_human	obg	sporulation_onset_and_checkpoints	31850	p__Firmicutes	c__Clostridia	o__Clostridiales	f__Clostridiaceae			Sporulating	Human
6100134	1391647.AVSV01000044_gene3007	6.08e-163	462	COG1774@1|root,COG1774@2|Bacteria,1TP1V@1239|Firmicutes,247Q6@186801|Clostridia,36EJN@31979|Clostridiaceae	186801|Clostridia	S	PSP1 domain protein	yaaT	-	-	-	-	-	-	-	-	-	-	-	PSP1	bin.824_human	yaaT	sporulation_onset_and_checkpoints	31850	p__Firmicutes	c__Clostridia	o__Clostridiales	f__Clostridiaceae			Sporulating	Human
6099400	1499689.CCNN01000007_gene1607	5.22e-135	386	COG1191@1|root,COG1191@2|Bacteria,1TP3T@1239|Firmicutes,24A4T@186801|Clostridia,36E4R@31979|Clostridiaceae	186801|Clostridia	K	Sigma factors are initiation factors that promote the attachment of RNA polymerase to specific initiation sites and are then released	sigE	-	-	ko:K03091	-	-	-	-	ko00000,ko03021	-	-	-	Sigma70_r2,Sigma70_r4	bin.824_human	sigE	spo0a_regulon	31850	p__Firmicutes	c__Clostridia	o__Clostridiales	f__Clostridiaceae			Sporulating	Human
6099672	1499689.CCNN01000007_gene1741	3.99e-135	387	COG1191@1|root,COG1191@2|Bacteria,1TP3Q@1239|Firmicutes,2487Z@186801|Clostridia,36EZ8@31979|Clostridiaceae	186801|Clostridia	K	Sigma factors are initiation factors that promote the attachment of RNA polymerase to specific initiation sites and are then released	sigF	-	-	ko:K03091	-	-	-	-	ko00000,ko03021	-	-	-	Sigma70_r2,Sigma70_r3,Sigma70_r4	bin.824_human	sigF	spo0a_regulon	31850	p__Firmicutes	c__Clostridia	o__Clostridiales	f__Clostridiaceae			Sporulating	Human
6099401	1487921.DP68_06080	3.32e-166	466	COG1191@1|root,COG1191@2|Bacteria,1TPDD@1239|Firmicutes,24A1H@186801|Clostridia,36E0E@31979|Clostridiaceae	186801|Clostridia	K	Sigma factors are initiation factors that promote the attachment of RNA polymerase to specific initiation sites and are then released	sigG	-	-	ko:K03091	-	-	-	-	ko00000,ko03021	-	-	-	Sigma70_r2,Sigma70_r3,Sigma70_r4	bin.824_human	sigG	spo0a_regulon	31850	p__Firmicutes	c__Clostridia	o__Clostridiales	f__Clostridiaceae			Sporulating	Human
6099674	1321778.HMPREF1982_03778	3.82e-44	146	COG1366@1|root,COG1366@2|Bacteria,1VENG@1239|Firmicutes,24R0X@186801|Clostridia,269T4@186813|unclassified Clostridiales	186801|Clostridia	T	STAS domain	spoIIAA	-	-	ko:K06378	-	-	-	-	ko00000	-	-	-	STAS	bin.824_human	spoIIAA	spo0a_regulon	31850	p__Firmicutes	c__Clostridia	o__Clostridiales	f__Clostridiaceae			Sporulating	Human
6099673	748727.CLJU_c33960	6.35e-69	211	COG2172@1|root,COG2172@2|Bacteria,1V6V2@1239|Firmicutes,24JPT@186801|Clostridia,36ITI@31979|Clostridiaceae	186801|Clostridia	F	Binds to sigma F and blocks its ability to form an RNA polymerase holoenzyme (E-sigma F). Phosphorylates SpoIIAA on a serine residue. This phosphorylation may enable SpoIIAA to act as an anti-anti-sigma factor that counteracts SpoIIAB and thus releases sigma F from inhibition	spoIIAB	-	2.7.11.1	ko:K06379	-	-	-	-	ko00000,ko01000	-	-	-	HATPase_c_2	bin.824_human	spoIIAB	spo0a_regulon	31850	p__Firmicutes	c__Clostridia	o__Clostridiales	f__Clostridiaceae			Sporulating	Human
6099399	37659.JNLN01000001_gene2589	2.29e-52	178	29ECG@1|root,301AF@2|Bacteria,1UY4W@1239|Firmicutes,24HI3@186801|Clostridia,36JFC@31979|Clostridiaceae	186801|Clostridia	M	aspartic protease that is responsible for the proteolytic cleavage of the RNA polymerase sigma E factor (SigE spoIIGB) to yield the active peptide in the mother cell during sporulation. Responds to a signal from the forespore that is triggered by the extracellular signal protein SpoIIR	spoIIGA	-	-	ko:K06383	-	-	-	-	ko00000,ko01000,ko01002	-	-	-	Peptidase_U4	bin.824_human	spoIIGA	spo0a_regulon	31850	p__Firmicutes	c__Clostridia	o__Clostridiales	f__Clostridiaceae			Sporulating	Human
6097132	1230342.CTM_20044	1.3e-137	394	COG1192@1|root,COG1192@2|Bacteria,1TP8S@1239|Firmicutes,2488C@186801|Clostridia,36E15@31979|Clostridiaceae	186801|Clostridia	D	sporulation initiation inhibitor protein Soj	soj	-	-	ko:K03496	-	-	-	-	ko00000,ko03036,ko04812	-	-	-	AAA_31	bin.824_human	soj	spo0a_regulon	31850	p__Firmicutes	c__Clostridia	o__Clostridiales	f__Clostridiaceae			Sporulating	Human
6097131	1294142.CINTURNW_4138	4.67e-129	375	COG1475@1|root,COG1475@2|Bacteria,1TQ2B@1239|Firmicutes,249VV@186801|Clostridia,36DTS@31979|Clostridiaceae	186801|Clostridia	K	Belongs to the ParB family	spo0J	-	-	ko:K03497	-	-	-	-	ko00000,ko03000,ko03036,ko04812	-	-	-	ParBc	bin.824_human	parB	spo0a_regulon	31850	p__Firmicutes	c__Clostridia	o__Clostridiales	f__Clostridiaceae			Sporulating	Human
6099241	1280692.AUJL01000010_gene3072	1.52e-102	312	COG2385@1|root,COG2385@2|Bacteria,1TQSI@1239|Firmicutes,249H0@186801|Clostridia,36EBP@31979|Clostridiaceae	186801|Clostridia	D	stage II sporulation protein D	spoIID	-	-	ko:K06381	-	-	-	-	ko00000	-	-	-	SpoIID	bin.824_human	spoIID	Engulfment	31850	p__Firmicutes	c__Clostridia	o__Clostridiales	f__Clostridiaceae			Sporulating	Human
6096977	1262449.CP6013_1793	7.83e-70	222	COG1300@1|root,COG1300@2|Bacteria,1U15U@1239|Firmicutes,24G97@186801|Clostridia,36QPW@31979|Clostridiaceae	186801|Clostridia	S	Stage II sporulation protein M	-	-	-	ko:K06384	-	-	-	-	ko00000	-	-	-	SpoIIM	bin.824_human	spoIIM	Engulfment	31850	p__Firmicutes	c__Clostridia	o__Clostridiales	f__Clostridiaceae			Sporulating	Human
6099666	1499689.CCNN01000007_gene1732	1.31e-85	270	COG0860@1|root,COG0860@2|Bacteria,1TSFS@1239|Firmicutes,2488U@186801|Clostridia,36F21@31979|Clostridiaceae	186801|Clostridia	M	stage II sporulation protein P	spoIIP	-	-	ko:K06385	-	-	-	-	ko00000	-	-	-	SpoIIP	bin.824_human	spoIIP	Engulfment	31850	p__Firmicutes	c__Clostridia	o__Clostridiales	f__Clostridiaceae			Sporulating	Human
6100336	86416.Clopa_2842	5.32e-125	366	COG3854@1|root,COG3854@2|Bacteria,1TQ23@1239|Firmicutes,248S2@186801|Clostridia,36E2F@31979|Clostridiaceae	186801|Clostridia	S	stage III sporulation protein AA	spoIIIAA	-	-	ko:K06390	-	-	-	-	ko00000	-	-	-	T2SSE	bin.824_human	spoIIIAA	Engulfment	31850	p__Firmicutes	c__Clostridia	o__Clostridiales	f__Clostridiaceae			Sporulating	Human
6100337	1196322.A370_00059	9.91e-42	144	2CEWW@1|root,32S0Q@2|Bacteria,1VAEG@1239|Firmicutes,24MNF@186801|Clostridia,36J07@31979|Clostridiaceae	186801|Clostridia	S	Stage III sporulation protein AB	spoIIIAB	-	-	ko:K06391	-	-	-	-	ko00000	-	-	-	Spore_III_AB	bin.824_human	spoIIIAB	Engulfment	31850	p__Firmicutes	c__Clostridia	o__Clostridiales	f__Clostridiaceae			Sporulating	Human
6100338	1280692.AUJL01000007_gene1369	1.3e-19	80.9	2E555@1|root,32ZY3@2|Bacteria,1VEM4@1239|Firmicutes,24QNR@186801|Clostridia,36MQ6@31979|Clostridiaceae	186801|Clostridia	S	Stage III sporulation protein AC	spoIIIAC	-	-	ko:K06392	-	-	-	-	ko00000	-	-	-	SpoIIIAC	bin.824_human	spoIIIAC	Engulfment	31850	p__Firmicutes	c__Clostridia	o__Clostridiales	f__Clostridiaceae			Sporulating	Human
6100339	1499689.CCNN01000007_gene1444	8.57e-39	134	2CPUI@1|root,32SJW@2|Bacteria,1VA9Y@1239|Firmicutes,24NK6@186801|Clostridia,36JVA@31979|Clostridiaceae	186801|Clostridia	S	Stage III sporulation protein AD	spoIIIAD	-	-	ko:K06393	-	-	-	-	ko00000	-	-	-	SpoIIIAC	bin.824_human	spoiiiAD	Engulfment	31850	p__Firmicutes	c__Clostridia	o__Clostridiales	f__Clostridiaceae			Sporulating	Human
6100340	1499689.CCNN01000007_gene1443	1.55e-127	379	2C2CG@1|root,2Z7PW@2|Bacteria,1TQQ2@1239|Firmicutes,24AH2@186801|Clostridia,36E6S@31979|Clostridiaceae	186801|Clostridia	S	stage III sporulation protein AE	spoIIIAE	-	-	ko:K06394	-	-	-	-	ko00000	-	-	-	Spore_III_AE	bin.824_human	spoIIIAE	Engulfment	31850	p__Firmicutes	c__Clostridia	o__Clostridiales	f__Clostridiaceae			Sporulating	Human
6100341	1033737.CAEV01000009_gene2498	2.38e-12	68.9	2E7KE@1|root,3322G@2|Bacteria,1VKPT@1239|Firmicutes,24GWP@186801|Clostridia,36I3P@31979|Clostridiaceae	186801|Clostridia	S	Stage III sporulation protein af	spoIIIAF	-	-	ko:K06395	-	-	-	-	ko00000	-	-	-	Spore_III_AF	bin.824_human	spoIIIAF	Engulfment	31850	p__Firmicutes	c__Clostridia	o__Clostridiales	f__Clostridiaceae			Sporulating	Human
6100342	1499689.CCNN01000007_gene1441	9.8e-50	167	2E6BB@1|root,330Z5@2|Bacteria,1VF3M@1239|Firmicutes,24RAX@186801|Clostridia,36IMX@31979|Clostridiaceae	186801|Clostridia	S	stage III sporulation protein AG	spoIIIAG	-	-	ko:K06396	-	-	-	-	ko00000	-	-	-	-	bin.824_human	spoIIIAG	Engulfment	31850	p__Firmicutes	c__Clostridia	o__Clostridiales	f__Clostridiaceae			Sporulating	Human
6100343	37659.JNLN01000001_gene2433	8.9e-46	154	2E3US@1|root,32YS3@2|Bacteria,1VESK@1239|Firmicutes,24R9H@186801|Clostridia,36K56@31979|Clostridiaceae	186801|Clostridia	S	Stage III sporulation protein	spoIIIAH	-	-	ko:K06397	-	-	-	-	ko00000	1.A.34.1.1	-	-	SpoIIIAH	bin.824_human	spoIIIAH	Engulfment	31850	p__Firmicutes	c__Clostridia	o__Clostridiales	f__Clostridiaceae			Sporulating	Human
6098557	1294142.CINTURNW_1247	1.09e-68	216	2B51H@1|root,31XUS@2|Bacteria,1V6KA@1239|Firmicutes,24JQP@186801|Clostridia,36HST@31979|Clostridiaceae	186801|Clostridia	S	sporulation protein YunB	yunB	-	-	-	-	-	-	-	-	-	-	-	Spore_YunB	bin.824_human	yunB	Engulfment	31850	p__Firmicutes	c__Clostridia	o__Clostridiales	f__Clostridiaceae			Sporulating	Human
6099394	1499689.CCNN01000007_gene1614	8.59e-62	195	COG1191@1|root,COG1191@2|Bacteria,1TPJ5@1239|Firmicutes,247XH@186801|Clostridia,36EDZ@31979|Clostridiaceae	186801|Clostridia	K	Sigma factors are initiation factors that promote the attachment of RNA polymerase to specific initiation sites and are then released	sigK	-	-	ko:K03091	-	-	-	-	ko00000,ko03021	-	-	-	Sigma70_r2,Sigma70_r4	bin.824_human	sigK	sigE_regulon	31850	p__Firmicutes	c__Clostridia	o__Clostridiales	f__Clostridiaceae			Sporulating	Human
6099884	1280692.AUJL01000009_gene2948	3.43e-77	242	COG1994@1|root,COG1994@2|Bacteria,1V72P@1239|Firmicutes,24B9J@186801|Clostridia,36G2N@31979|Clostridiaceae	186801|Clostridia	S	PFAM peptidase	-	-	-	ko:K06402	-	-	-	-	ko00000,ko01000,ko01002	-	-	-	CBS,Peptidase_M50	bin.824_human	spoIVFB	sigE_regulon	31850	p__Firmicutes	c__Clostridia	o__Clostridiales	f__Clostridiaceae			Sporulating	Human
6097716	37659.JNLN01000001_gene229	1.09e-164	482	COG2244@1|root,COG2244@2|Bacteria,1TNYX@1239|Firmicutes,2485G@186801|Clostridia,36DMJ@31979|Clostridiaceae	186801|Clostridia	S	Stage V sporulation protein B	spoVB	-	-	ko:K06409	-	-	-	-	ko00000,ko02000	2.A.66.2.14	-	-	Polysacc_synt,Polysacc_synt_C	bin.824_human	spoVB	sigE_regulon	31850	p__Firmicutes	c__Clostridia	o__Clostridiales	f__Clostridiaceae			Sporulating	Human
6098994	1294142.CINTURNW_3579	4.45e-178	507	COG0772@1|root,COG0772@2|Bacteria,1TQ82@1239|Firmicutes,248QS@186801|Clostridia,36DWX@31979|Clostridiaceae	186801|Clostridia	D	Belongs to the SEDS family	ftsW	-	-	ko:K03588	ko04112,map04112	-	-	-	ko00000,ko00001,ko02000,ko03036	2.A.103.1	-	-	FHA,FTSW_RODA_SPOVE	bin.824_human	ftsW	sigE_regulon	31850	p__Firmicutes	c__Clostridia	o__Clostridiales	f__Clostridiaceae			Sporulating	Human
6099728	1294142.CINTURNW_3987	1.24e-28	105	2DRM3@1|root,33C8V@2|Bacteria,1VKUE@1239|Firmicutes,24RNH@186801|Clostridia,36MY1@31979|Clostridiaceae	186801|Clostridia	S	Sigma-K factor processing regulatory protein bofa	bofA	-	-	ko:K06317	-	-	-	-	ko00000	-	-	-	BofA	bin.824_human	bofA	sigE_regulon	31850	p__Firmicutes	c__Clostridia	o__Clostridiales	f__Clostridiaceae			Sporulating	Human
6098978	1321778.HMPREF1982_00973	2.03e-180	513	COG0787@1|root,COG0787@2|Bacteria,1TNYY@1239|Firmicutes,2480T@186801|Clostridia,267X8@186813|unclassified Clostridiales	186801|Clostridia	M	Catalyzes the interconversion of L-alanine and D- alanine. May also act on other amino acids	alr	-	5.1.1.1	ko:K01775	ko00473,ko01100,ko01502,map00473,map01100,map01502	-	R00401	RC00285	ko00000,ko00001,ko01000,ko01011	-	-	iHN637.CLJU_RS15830	Ala_racemase_C,Ala_racemase_N	bin.824_human	alr	sigE_regulon	31850	p__Firmicutes	c__Clostridia	o__Clostridiales	f__Clostridiaceae			Sporulating	Human
6100366	1211817.CCAT010000065_gene582	1.08e-108	328	COG1686@1|root,COG1686@2|Bacteria,1TQ8M@1239|Firmicutes,2480S@186801|Clostridia,36DEG@31979|Clostridiaceae	186801|Clostridia	M	Belongs to the peptidase S11 family	dacB2	-	3.4.16.4	ko:K07258	ko00550,ko01100,map00550,map01100	-	-	-	ko00000,ko00001,ko01000,ko01002,ko01011	-	-	-	PBP5_C,Peptidase_S11	bin.824_human	dacB	sigE_regulon	31850	p__Firmicutes	c__Clostridia	o__Clostridiales	f__Clostridiaceae			Sporulating	Human
6097192	1414720.CBYM010000025_gene2383	9.36e-90	268	COG2715@1|root,COG2715@2|Bacteria,1V1E2@1239|Firmicutes,249G0@186801|Clostridia,36E11@31979|Clostridiaceae	186801|Clostridia	S	Spore maturation protein	spmA	-	-	ko:K06373	-	-	-	-	ko00000	-	-	-	Gate	bin.824_human	spmA	sigE_regulon	31850	p__Firmicutes	c__Clostridia	o__Clostridiales	f__Clostridiaceae			Sporulating	Human
6097191	1345695.CLSA_c00680	6.04e-80	241	COG0700@1|root,COG0700@2|Bacteria,1V45M@1239|Firmicutes,24HSJ@186801|Clostridia,36HZ1@31979|Clostridiaceae	186801|Clostridia	S	Spore maturation protein	spmB	-	-	ko:K06374	-	-	-	-	ko00000	-	-	-	Gate	bin.824_human	spmB	sigE_regulon	31850	p__Firmicutes	c__Clostridia	o__Clostridiales	f__Clostridiaceae			Sporulating	Human
6099402	1499689.CCNN01000007_gene1605	7.14e-31	110	COG1873@1|root,COG1873@2|Bacteria	2|Bacteria	S	PRC-barrel domain	ylmC	-	-	-	-	-	-	-	-	-	-	-	PRC	bin.824_human	ylmC	sigE_regulon	31850	p__Firmicutes	c__Clostridia	o__Clostridiales	f__Clostridiaceae			Sporulating	Human
6097127	545243.BAEV01000170_gene2210	1.06e-52	183	COG0628@1|root,COG0628@2|Bacteria,1TS4S@1239|Firmicutes,248E5@186801|Clostridia,36FRI@31979|Clostridiaceae	186801|Clostridia	S	sporulation integral membrane protein YtvI	ytvI	-	-	-	-	-	-	-	-	-	-	-	AI-2E_transport	bin.824_human	ytvI	sigE_regulon	31850	p__Firmicutes	c__Clostridia	o__Clostridiales	f__Clostridiaceae			Sporulating	Human
6098985	1499689.CCNN01000007_gene2540	1.68e-163	473	COG0793@1|root,COG0793@2|Bacteria,1TPBI@1239|Firmicutes,248HZ@186801|Clostridia,36DGU@31979|Clostridiaceae	186801|Clostridia	M	Belongs to the peptidase S41A family	ctpA	-	3.4.21.102	ko:K03797	-	-	-	-	ko00000,ko01000,ko01002	-	-	-	PDZ_2,Peptidase_S41	bin.824_human	ctpB	sigE_regulon	31850	p__Firmicutes	c__Clostridia	o__Clostridiales	f__Clostridiaceae			Sporulating	Human
6099261	1294142.CINTURNW_0397	4.12e-76	235	2AUKD@1|root,31K93@2|Bacteria,1V6PK@1239|Firmicutes,24J91@186801|Clostridia,36I4Q@31979|Clostridiaceae	186801|Clostridia	S	stage II sporulation protein R	spoIIR	-	-	ko:K06387	-	-	-	-	ko00000	-	-	-	Spore_II_R	bin.824_human	spoIIR	sigF_regulon	31850	p__Firmicutes	c__Clostridia	o__Clostridiales	f__Clostridiaceae			Sporulating	Human
6100355	1280692.AUJL01000007_gene1386	9.38e-128	379	COG0750@1|root,COG0750@2|Bacteria,1TPIR@1239|Firmicutes,24AFA@186801|Clostridia,36DRY@31979|Clostridiaceae	186801|Clostridia	M	Stage IV sporulation protein B	spoIVB	-	3.4.21.116	ko:K06399	-	-	-	-	ko00000,ko01000,ko01002	-	-	-	PDZ_2,Peptidase_S55	bin.824_human	spoIVB	sigF_regulon	31850	p__Firmicutes	c__Clostridia	o__Clostridiales	f__Clostridiaceae			Sporulating	Human
6098110	1321778.HMPREF1982_01937	1.27e-102	300	COG2002@1|root,COG2002@2|Bacteria,1V02A@1239|Firmicutes,248XR@186801|Clostridia,267NR@186813|unclassified Clostridiales	186801|Clostridia	K	SpoVT / AbrB like domain	spoVT	-	-	ko:K04769	-	-	-	-	ko00000,ko03000	-	-	-	MazE_antitoxin,SpoVT_C	bin.824_human	spoVT	sigF_regulon	31850	p__Firmicutes	c__Clostridia	o__Clostridiales	f__Clostridiaceae			Sporulating	Human
6100361	1499689.CCNN01000007_gene1423	4.94e-189	535	COG1686@1|root,COG1686@2|Bacteria,1TQN0@1239|Firmicutes,249B3@186801|Clostridia,36FB8@31979|Clostridiaceae	186801|Clostridia	M	Belongs to the peptidase S11 family	dacF	-	3.4.16.4	ko:K07258	ko00550,ko01100,map00550,map01100	-	-	-	ko00000,ko00001,ko01000,ko01002,ko01011	-	-	-	PBP5_C,Peptidase_S11	bin.824_human	dacF	sigF_regulon	31850	p__Firmicutes	c__Clostridia	o__Clostridiales	f__Clostridiaceae			Sporulating	Human
6100364	748727.CLJU_c11310	8.47e-54	172	COG3874@1|root,COG3874@2|Bacteria,1V6H7@1239|Firmicutes,24JJ5@186801|Clostridia,36JJX@31979|Clostridiaceae	186801|Clostridia	S	Sporulation protein YtfJ	ytfJ	-	-	-	-	-	-	-	-	-	-	-	Spore_YtfJ	bin.824_human	ytfJ	sigF_regulon	31850	p__Firmicutes	c__Clostridia	o__Clostridiales	f__Clostridiaceae			Sporulating	Human
6097343	86416.Clopa_1163	2.86e-82	246	2ANER@1|root,31DDD@2|Bacteria,1V46U@1239|Firmicutes,24AYG@186801|Clostridia,36W2N@31979|Clostridiaceae	186801|Clostridia	S	stage V sporulation protein AC	-	-	-	ko:K06405	-	-	-	-	ko00000	-	-	-	SpoVAC_SpoVAEB	bin.824_human	spoVAC	sigG_regulon	31850	p__Firmicutes	c__Clostridia	o__Clostridiales	f__Clostridiaceae			Sporulating	Human
6097344	1410653.JHVC01000006_gene78	2.56e-178	503	COG0332@1|root,COG0332@2|Bacteria,1TPDE@1239|Firmicutes,25EAS@186801|Clostridia,36UIV@31979|Clostridiaceae	186801|Clostridia	I	Stage V sporulation protein AD	spoVAD	-	-	ko:K06406	-	-	-	-	ko00000	-	-	-	SpoVAD	bin.824_human	spoVAD	sigG_regulon	31850	p__Firmicutes	c__Clostridia	o__Clostridiales	f__Clostridiaceae			Sporulating	Human
6100370	1487921.DP68_10120	8.5e-128	370	COG0648@1|root,COG0648@2|Bacteria,1UZNN@1239|Firmicutes,24A1E@186801|Clostridia,36EHA@31979|Clostridiaceae	186801|Clostridia	L	endonuclease	Nfo	-	3.1.21.2	ko:K01151	ko03410,map03410	-	-	-	ko00000,ko00001,ko01000,ko03400	-	-	-	AP_endonuc_2	bin.824_human	nfo	sigG_regulon	31850	p__Firmicutes	c__Clostridia	o__Clostridiales	f__Clostridiaceae			Sporulating	Human
6098197	1230342.CTM_04638	2.16e-261	728	COG1129@1|root,COG1129@2|Bacteria,1TP6I@1239|Firmicutes,247II@186801|Clostridia,36DME@31979|Clostridiaceae	186801|Clostridia	P	import. Responsible for energy coupling to the transport system	mglA	-	3.6.3.17	ko:K10542	ko02010,map02010	M00214	-	-	ko00000,ko00001,ko00002,ko01000,ko02000	3.A.1.2.3	-	-	ABC_tran	bin.824_human	mglA / sspA	sigG_regulon	31850	p__Firmicutes	c__Clostridia	o__Clostridiales	f__Clostridiaceae			Sporulating	Human
6097345	431943.CKL_1590	1.75e-61	190	2ANER@1|root,315MJ@2|Bacteria,1V6SU@1239|Firmicutes,24JBZ@186801|Clostridia,36JME@31979|Clostridiaceae	186801|Clostridia	S	stage V sporulation protein	spoVAEB	-	-	ko:K06407	-	-	-	-	ko00000	-	-	-	SpoVAC_SpoVAEB	bin.824_human	spoVAEB	sigG_regulon	31850	p__Firmicutes	c__Clostridia	o__Clostridiales	f__Clostridiaceae			Sporulating	Human
6097750	1345695.CLSA_c40210	9.36e-27	98.6	2BX75@1|root,32YCI@2|Bacteria,1VEDY@1239|Firmicutes,24QPW@186801|Clostridia,36MPW@31979|Clostridiaceae	186801|Clostridia	S	Small acid-soluble spore	sspC1	-	-	-	-	-	-	-	-	-	-	-	SASP	bin.824_human	sspC	sigG_regulon	31850	p__Firmicutes	c__Clostridia	o__Clostridiales	f__Clostridiaceae			Sporulating	Human
6099408	1280692.AUJL01000006_gene1519	2.98e-248	692	COG0699@1|root,COG0699@2|Bacteria,1TPPG@1239|Firmicutes,24829@186801|Clostridia,36DMZ@31979|Clostridiaceae	186801|Clostridia	S	ATPase. Has a role at an early stage in the morphogenesis of the spore coat	spoIVA	GO:0000003,GO:0000166,GO:0003674,GO:0003824,GO:0005488,GO:0005524,GO:0005575,GO:0005618,GO:0005623,GO:0008144,GO:0008150,GO:0009653,GO:0009987,GO:0016462,GO:0016787,GO:0016817,GO:0016818,GO:0016887,GO:0017076,GO:0017111,GO:0019954,GO:0030154,GO:0030312,GO:0030435,GO:0030436,GO:0030554,GO:0031160,GO:0032502,GO:0032553,GO:0032555,GO:0032559,GO:0034301,GO:0035639,GO:0036094,GO:0042601,GO:0042763,GO:…	-	ko:K06398	-	-	-	-	ko00000	-	-	-	Spore_IV_A	bin.824_human	spoIVA	spore_coat	31850	p__Firmicutes	c__Clostridia	o__Clostridiales	f__Clostridiaceae			Sporulating	Human
6098148	1540257.JQMW01000011_gene2231	1.25e-103	303	COG3546@1|root,COG3546@2|Bacteria,1TQVQ@1239|Firmicutes,247YJ@186801|Clostridia,36EF8@31979|Clostridiaceae	186801|Clostridia	P	PFAM Manganese containing catalase	cotJC	-	-	ko:K06334	-	-	-	-	ko00000	-	-	-	Mn_catalase	bin.824_human	cotJC	spore_coat	31850	p__Firmicutes	c__Clostridia	o__Clostridiales	f__Clostridiaceae			Sporulating	Human
6097530	1280692.AUJL01000005_gene1585	1.06e-39	146	COG2340@1|root,COG2340@2|Bacteria,1V6GZ@1239|Firmicutes,24BAQ@186801|Clostridia,36FMJ@31979|Clostridiaceae	186801|Clostridia	M	PFAM Cysteine-rich secretory protein family	safA	-	-	-	-	-	-	-	-	-	-	-	CAP,LysM	bin.824_human	safA	spore_coat	31850	p__Firmicutes	c__Clostridia	o__Clostridiales	f__Clostridiaceae			Sporulating	Human
6098147	1499683.CCFF01000016_gene526	4.76e-25	96.7	2E34J@1|root,32Y4N@2|Bacteria,1VESM@1239|Firmicutes,24QZX@186801|Clostridia,36MN8@31979|Clostridiaceae	186801|Clostridia	S	CotJB protein	cotJB	-	-	ko:K06333	-	-	-	-	ko00000	-	-	-	CotJB	bin.824_human	cotJB	spore_coat	31850	p__Firmicutes	c__Clostridia	o__Clostridiales	f__Clostridiaceae			Sporulating	Human
6097112	1540257.JQMW01000011_gene2317	1.16e-23	96.3	COG0071@1|root,COG0071@2|Bacteria,1VG0E@1239|Firmicutes,24MRZ@186801|Clostridia,36K5Z@31979|Clostridiaceae	186801|Clostridia	O	Belongs to the small heat shock protein (HSP20) family	hsp	-	-	ko:K13993	ko04141,map04141	-	-	-	ko00000,ko00001,ko03110	-	-	-	HSP20	bin.824_human	hsps	spore_coat	31850	p__Firmicutes	c__Clostridia	o__Clostridiales	f__Clostridiaceae			Sporulating	Human
6100158	1410653.JHVC01000008_gene2977	2.95e-228	656	COG0768@1|root,COG0768@2|Bacteria,1TP93@1239|Firmicutes,248KB@186801|Clostridia,36DJT@31979|Clostridiaceae	186801|Clostridia	M	stage V sporulation protein D	spoVD	-	3.4.16.4	ko:K03587,ko:K08384	ko00550,ko01501,map00550,map01501	-	-	-	ko00000,ko00001,ko01000,ko01011,ko03036	-	-	-	PASTA,PBP_dimer,Transpeptidase	bin.824_human	spoVD	spore_cortex	31850	p__Firmicutes	c__Clostridia	o__Clostridiales	f__Clostridiaceae			Sporulating	Human
6099435	931276.Cspa_c12990	5.21e-87	275	COG3314@1|root,COG3314@2|Bacteria,1TR0V@1239|Firmicutes,247XA@186801|Clostridia,36ESY@31979|Clostridiaceae	186801|Clostridia	S	Sporulation integral membrane protein YlbJ	ylbJ	-	-	-	-	-	-	-	-	-	-	-	Gate	bin.824_human	ylbJ	spore_cortex	31850	p__Firmicutes	c__Clostridia	o__Clostridiales	f__Clostridiaceae			Sporulating	Human
6098395	1391647.AVSV01000034_gene386	1.39e-50	167	COG0860@1|root,COG0860@2|Bacteria,1TQ74@1239|Firmicutes,24FT2@186801|Clostridia,36I6H@31979|Clostridiaceae	186801|Clostridia	M	N-acetylmuramoyl-L-alanine amidase	cwlD	-	3.5.1.28	ko:K01448	ko01503,map01503	M00727	R04112	RC00064,RC00141	ko00000,ko00001,ko00002,ko01000,ko01011,ko03036	-	-	-	Amidase_3	bin.824_human	cwlC/cwlD	spore_cortex	31850	p__Firmicutes	c__Clostridia	o__Clostridiales	f__Clostridiaceae			Sporulating	Human
6098115	1321778.HMPREF1982_01942	1.39e-35	123	2E3ZZ@1|root,32YWW@2|Bacteria,1VEIW@1239|Firmicutes,24QNQ@186801|Clostridia	186801|Clostridia	S	Sporulation protein YabP	yabP	-	-	-	-	-	-	-	-	-	-	-	YabP	bin.824_human	yabP	spore_cortex	31850	p__Firmicutes	c__Clostridia	o__Clostridiales	f__Clostridiaceae			Sporulating	Human
6098116	1345695.CLSA_c01220	8.77e-30	111	2EFTM@1|root,339JQ@2|Bacteria,1VKCW@1239|Firmicutes,24P2T@186801|Clostridia,36KTD@31979|Clostridiaceae	186801|Clostridia	S	Spore cortex biosynthesis protein YabQ	yabQ	-	-	-	-	-	-	-	-	-	-	-	Spore_YabQ	bin.824_human	yabQ	spore_cortex	31850	p__Firmicutes	c__Clostridia	o__Clostridiales	f__Clostridiaceae			Sporulating	Human
6099652	1499689.CCNN01000007_gene1718	7.91e-33	116	2E4EZ@1|root,32ZA5@2|Bacteria,1VF5C@1239|Firmicutes,24QWJ@186801|Clostridia,36MN2@31979|Clostridiaceae	186801|Clostridia	S	sporulation protein YqfC	yqfC	-	-	-	-	-	-	-	-	-	-	-	YabP	bin.824_human	yqfC	spore_cortex	31850	p__Firmicutes	c__Clostridia	o__Clostridiales	f__Clostridiaceae			Sporulating	Human
6099651	1280692.AUJL01000005_gene1689	2.29e-101	311	COG0561@1|root,COG0561@2|Bacteria,1TR3N@1239|Firmicutes,24ACD@186801|Clostridia,36EQ9@31979|Clostridiaceae	186801|Clostridia	S	sporulation protein	yqfD	-	-	ko:K06438	-	-	-	-	ko00000	-	-	-	YqfD	bin.824_human	yqfD	spore_cortex	31850	p__Firmicutes	c__Clostridia	o__Clostridiales	f__Clostridiaceae			Sporulating	Human
6099667	1294142.CINTURNW_0960	7.97e-150	431	COG0680@1|root,COG0680@2|Bacteria,1TPFY@1239|Firmicutes,248TE@186801|Clostridia,36DI4@31979|Clostridiaceae	186801|Clostridia	C	Initiates the rapid degradation of small, acid-soluble proteins during spore germination	gpr	-	3.4.24.78	ko:K06012	-	-	-	-	ko00000,ko01000,ko01002	-	-	-	Peptidase_A25	bin.824_human	gpr	germination	31850	p__Firmicutes	c__Clostridia	o__Clostridiales	f__Clostridiaceae			Sporulating	Human
6097177	86416.Clopa_0253	1.69e-33	115	COG1278@1|root,COG1278@2|Bacteria,1VEE0@1239|Firmicutes,24QJE@186801|Clostridia,36MMP@31979|Clostridiaceae	186801|Clostridia	K	Cold shock protein	cspA	-	-	ko:K03704	-	-	-	-	ko00000,ko03000	-	-	-	CSD	bin.824_human	CSD	germination	31850	p__Firmicutes	c__Clostridia	o__Clostridiales	f__Clostridiaceae			Sporulating	Human
6099969	1031288.AXAA01000001_gene2254	8.16e-289	793	COG0334@1|root,COG0334@2|Bacteria,1TP45@1239|Firmicutes,24960@186801|Clostridia,36EGU@31979|Clostridiaceae	186801|Clostridia	E	Belongs to the Glu Leu Phe Val dehydrogenases family	gdh	GO:0003674,GO:0003824,GO:0004352,GO:0004353,GO:0006082,GO:0006520,GO:0006807,GO:0008150,GO:0008152,GO:0009987,GO:0016491,GO:0016638,GO:0016639,GO:0019752,GO:0043436,GO:0044237,GO:0044238,GO:0044281,GO:0055114,GO:0071704,GO:1901564	1.4.1.3,1.4.1.4	ko:K00261,ko:K00262	ko00220,ko00250,ko00471,ko00910,ko01100,ko01200,ko04217,ko04964,map00220,map00250,map00471,map00910,map01100,map01200,map04217,map04964	M00740	R00243,R00248	RC00006,RC02799	ko00000,ko00001,ko00002,ko01000,ko04147	-	-	-	ELFV_dehydrog,ELFV_dehydrog_N	bin.824_human	gdh	germination	31850	p__Firmicutes	c__Clostridia	o__Clostridiales	f__Clostridiaceae			Sporulating	Human
6097169	1499689.CCNN01000015_gene3390	7.58e-117	341	COG0682@1|root,COG0682@2|Bacteria,1TPAK@1239|Firmicutes,24BK7@186801|Clostridia,36EP7@31979|Clostridiaceae	186801|Clostridia	M	Transfers the N-acyl diglyceride group on what will become the N-terminal cysteine of membrane lipoproteins	lgt	-	-	ko:K13292	-	-	-	-	ko00000,ko01000	-	-	-	LGT	bin.824_human	lgt	germination	31850	p__Firmicutes	c__Clostridia	o__Clostridiales	f__Clostridiaceae			Sporulating	Human
6488629	720554.Clocl_2033	3.6e-128	370	COG0745@1|root,COG0745@2|Bacteria,1TPF7@1239|Firmicutes,24916@186801|Clostridia,3WSIK@541000|Ruminococcaceae	186801|Clostridia	K	May play the central regulatory role in sporulation. It may be an element of the effector pathway responsible for the activation of sporulation genes in response to nutritional stress. Spo0A may act in concert with spo0H (a sigma factor) to control the expression of some genes that are critical to the sporulation process	spo0A	-	-	ko:K07699	ko02020,ko02024,map02020,map02024	M00485	-	-	ko00000,ko00001,ko00002,ko02022	-	-	-	Response_reg,Spo0A_C	bin.552_human	spo0A	sporulation_onset_and_checkpoints	32022	p__Firmicutes	c__Clostridia	o__Acetivibrionales	f__Acetivibrionaceae			Sporulating	Human
6489426	509191.AEDB02000043_gene4794	1.69e-119	346	COG1595@1|root,COG1595@2|Bacteria,1TP55@1239|Firmicutes,249VX@186801|Clostridia,3WJVB@541000|Ruminococcaceae	186801|Clostridia	K	RNA polymerase sigma factor, sigma-70 family	sigH	-	-	ko:K03091	-	-	-	-	ko00000,ko03021	-	-	-	GerE,Sigma70_r2,Sigma70_r4_2	bin.552_human	sigH	sporulation_onset_and_checkpoints	32022	p__Firmicutes	c__Clostridia	o__Acetivibrionales	f__Acetivibrionaceae			Sporulating	Human
6489783	1195236.CTER_3435	3.33e-307	868	COG2208@1|root,COG2208@2|Bacteria,1TQ92@1239|Firmicutes,247XG@186801|Clostridia,3WH68@541000|Ruminococcaceae	186801|Clostridia	KT	stage II sporulation protein E	spoIIE	-	3.1.3.16	ko:K06382	-	-	-	-	ko00000,ko01000	-	-	-	SpoIIE	bin.552_human	spoIIE	sporulation_onset_and_checkpoints	32022	p__Firmicutes	c__Clostridia	o__Acetivibrionales	f__Acetivibrionaceae			Sporulating	Human
6489735	509191.AEDB02000081_gene2422	4.68e-307	867	COG1674@1|root,COG1674@2|Bacteria,1TPJR@1239|Firmicutes,247KM@186801|Clostridia,3WGRB@541000|Ruminococcaceae	186801|Clostridia	D	Belongs to the FtsK SpoIIIE SftA family	spoIIIE	-	-	ko:K03466	-	-	-	-	ko00000,ko03036	3.A.12	-	-	FtsK_4TM,FtsK_SpoIIIE,Ftsk_gamma	bin.552_human	spoIIIE	sporulation_onset_and_checkpoints	32022	p__Firmicutes	c__Clostridia	o__Acetivibrionales	f__Acetivibrionaceae			Sporulating	Human
6487093	994573.T472_0204710	4.25e-71	229	COG0706@1|root,COG0706@2|Bacteria,1TQ0J@1239|Firmicutes,247V9@186801|Clostridia,36FE7@31979|Clostridiaceae	186801|Clostridia	U	Membrane protein insertase, YidC Oxa1 family	yidC	-	-	ko:K03217	ko02024,ko03060,ko03070,map02024,map03060,map03070	M00335	-	-	ko00000,ko00001,ko00002,ko02044,ko03029	2.A.9	-	-	60KD_IMP	bin.552_human	spoIIIJ	sporulation_onset_and_checkpoints	32022	p__Firmicutes	c__Clostridia	o__Acetivibrionales	f__Acetivibrionaceae			Sporulating	Human
6488465	720554.Clocl_0324	7.7e-64	200	COG0193@1|root,COG0193@2|Bacteria,1V3NB@1239|Firmicutes,24HMC@186801|Clostridia,3WIEP@541000|Ruminococcaceae	186801|Clostridia	J	The natural substrate for this enzyme may be peptidyl- tRNAs which drop off the ribosome during protein synthesis	pth	-	3.1.1.29	ko:K01056	-	-	-	-	ko00000,ko01000,ko03012	-	-	-	Pept_tRNA_hydro	bin.552_human	pth	sporulation_onset_and_checkpoints	32022	p__Firmicutes	c__Clostridia	o__Acetivibrionales	f__Acetivibrionaceae			Sporulating	Human
6488462	398512.JQKC01000019_gene3439	7.55e-47	151	COG2088@1|root,COG2088@2|Bacteria,1V9ZG@1239|Firmicutes,24MVQ@186801|Clostridia,3WKGP@541000|Ruminococcaceae	186801|Clostridia	D	Could be involved in septation	spoVG	-	-	ko:K06412	-	-	-	-	ko00000	-	-	-	SpoVG	bin.552_human	spoVG	sporulation_onset_and_checkpoints	32022	p__Firmicutes	c__Clostridia	o__Acetivibrionales	f__Acetivibrionaceae			Sporulating	Human
6489740	398512.JQKC01000004_gene5125	1.78e-47	152	COG2359@1|root,COG2359@2|Bacteria,1V6G8@1239|Firmicutes,24MXY@186801|Clostridia,3WJUB@541000|Ruminococcaceae	186801|Clostridia	S	Stage V sporulation protein S	spoVS	-	-	ko:K06416	-	-	-	-	ko00000	-	-	-	SpoVS	bin.552_human	spoVS	sporulation_onset_and_checkpoints	32022	p__Firmicutes	c__Clostridia	o__Acetivibrionales	f__Acetivibrionaceae			Sporulating	Human
6488815	720554.Clocl_2190	1.02e-36	136	COG1589@1|root,COG1589@2|Bacteria,1VDIR@1239|Firmicutes,25MVK@186801|Clostridia,3WK4Q@541000|Ruminococcaceae	186801|Clostridia	D	POTRA domain, FtsQ-type	-	-	-	ko:K03589	ko04112,map04112	-	-	-	ko00000,ko00001,ko03036	-	-	-	POTRA_1	bin.552_human	divIB	sporulation_onset_and_checkpoints	32022	p__Firmicutes	c__Clostridia	o__Acetivibrionales	f__Acetivibrionaceae			Sporulating	Human
6488620	1291050.JAGE01000002_gene3918	6.37e-67	207	COG3599@1|root,COG3599@2|Bacteria,1V27M@1239|Firmicutes,24MM3@186801|Clostridia,3WJA3@541000|Ruminococcaceae	186801|Clostridia	D	PFAM DivIVA	divIVA	-	-	ko:K04074	-	-	-	-	ko00000,ko03036	-	-	-	DivIVA	bin.552_human	divIVA	sporulation_onset_and_checkpoints	32022	p__Firmicutes	c__Clostridia	o__Acetivibrionales	f__Acetivibrionaceae			Sporulating	Human
6488686	509191.AEDB02000063_gene471	9.19e-298	838	COG0849@1|root,COG0849@2|Bacteria,1TP1Z@1239|Firmicutes,249Y7@186801|Clostridia,3WHKZ@541000|Ruminococcaceae	186801|Clostridia	D	cell division protein FtsA	ftsA	-	-	-	-	-	-	-	-	-	-	-	FtsA,MreB_Mbl	bin.552_human	ftsA	sporulation_onset_and_checkpoints	32022	p__Firmicutes	c__Clostridia	o__Acetivibrionales	f__Acetivibrionaceae			Sporulating	Human
6488397	509191.AEDB02000023_gene3636	6.65e-65	204	COG2884@1|root,COG2884@2|Bacteria,1TP58@1239|Firmicutes,248HW@186801|Clostridia,3WGK4@541000|Ruminococcaceae	186801|Clostridia	D	cell division ATP-binding protein FtsE	ftsE	-	-	ko:K09812	ko02010,map02010	M00256	-	-	ko00000,ko00001,ko00002,ko02000,ko03036	3.A.1.140	-	-	ABC_tran	bin.552_human	ftsE	sporulation_onset_and_checkpoints	32022	p__Firmicutes	c__Clostridia	o__Acetivibrionales	f__Acetivibrionaceae			Sporulating	Human
6489872	509191.AEDB02000049_gene4391	1.73e-306	848	COG0465@1|root,COG0465@2|Bacteria,1TPTV@1239|Firmicutes,247WQ@186801|Clostridia,3WG86@541000|Ruminococcaceae	186801|Clostridia	O	Acts as a processive, ATP-dependent zinc metallopeptidase for both cytoplasmic and membrane proteins. Plays a role in the quality control of integral membrane proteins	ftsH	-	-	ko:K03798	-	M00742	-	-	ko00000,ko00002,ko01000,ko01002,ko03110	-	-	-	AAA,FtsH_ext,Peptidase_M41	bin.552_human	ftsH	sporulation_onset_and_checkpoints	32022	p__Firmicutes	c__Clostridia	o__Acetivibrionales	f__Acetivibrionaceae			Sporulating	Human
6488398	509191.AEDB02000023_gene3635	4.62e-86	266	COG2177@1|root,COG2177@2|Bacteria,1TPND@1239|Firmicutes,24AA6@186801|Clostridia,3WHNT@541000|Ruminococcaceae	186801|Clostridia	D	Part of the ABC transporter FtsEX involved in asymmetric cellular division facilitating the initiation of sporulation	ftsX	-	-	ko:K09811	ko02010,map02010	M00256	-	-	ko00000,ko00001,ko00002,ko02000,ko03036	3.A.1.140	-	-	FtsX	bin.552_human	ftsX	sporulation_onset_and_checkpoints	32022	p__Firmicutes	c__Clostridia	o__Acetivibrionales	f__Acetivibrionaceae			Sporulating	Human
6488558	203119.Cthe_0926	8.04e-157	446	COG0552@1|root,COG0552@2|Bacteria,1TPRI@1239|Firmicutes,247JD@186801|Clostridia,3WGFT@541000|Ruminococcaceae	186801|Clostridia	U	Involved in targeting and insertion of nascent membrane proteins into the cytoplasmic membrane. Acts as a receptor for the complex formed by the signal recognition particle (SRP) and the ribosome-nascent chain (RNC)	ftsY	-	-	ko:K03110	ko02024,ko03060,ko03070,map02024,map03060,map03070	M00335	-	-	ko00000,ko00001,ko00002,ko02044	3.A.5.1,3.A.5.2,3.A.5.7	-	-	SRP54,SRP54_N	bin.552_human	ftsY	sporulation_onset_and_checkpoints	32022	p__Firmicutes	c__Clostridia	o__Acetivibrionales	f__Acetivibrionaceae			Sporulating	Human
6488812	509191.AEDB02000002_gene1194	2.5e-205	574	COG0206@1|root,COG0206@2|Bacteria,1TP6W@1239|Firmicutes,247Z5@186801|Clostridia,3WH3G@541000|Ruminococcaceae	186801|Clostridia	D	Essential cell division protein that forms a contractile ring structure (Z ring) at the future cell division site. The regulation of the ring assembly controls the timing and the location of cell division. One of the functions of the FtsZ ring is to recruit other cell division proteins to the septum to produce a new cell wall between the dividing cells. Binds GTP and shows GTPase activity	ftsZ	-	-	ko:K03531	ko04112,map04112	-	-	-	ko00000,ko00001,ko02048,ko03036,ko04812	-	-	-	FtsZ_C,Tubulin	bin.552_human	ftsZ	sporulation_onset_and_checkpoints	32022	p__Firmicutes	c__Clostridia	o__Acetivibrionales	f__Acetivibrionaceae			Sporulating	Human
6487092	720554.Clocl_4226	5.54e-110	320	COG1847@1|root,COG1847@2|Bacteria,1V3IN@1239|Firmicutes,249EA@186801|Clostridia,3WHR4@541000|Ruminococcaceae	186801|Clostridia	S	R3H domain protein	jag	-	-	ko:K06346	-	-	-	-	ko00000	-	-	-	Jag_N,KH_4,R3H	bin.552_human	jag	sporulation_onset_and_checkpoints	32022	p__Firmicutes	c__Clostridia	o__Acetivibrionales	f__Acetivibrionaceae			Sporulating	Human
6488968	203119.Cthe_0092	2.29e-105	310	COG0850@1|root,COG0850@2|Bacteria,1VAPC@1239|Firmicutes,24MV1@186801|Clostridia,3WM6I@541000|Ruminococcaceae	186801|Clostridia	D	Cell division inhibitor that blocks the formation of polar Z ring septums. Rapidly oscillates between the poles of the cell to destabilize FtsZ filaments that have formed before they mature into polar Z rings. Prevents FtsZ polymerization	minC	-	-	ko:K03610	-	-	-	-	ko00000,ko03036,ko04812	-	-	-	MinC_C	bin.552_human	minC	sporulation_onset_and_checkpoints	32022	p__Firmicutes	c__Clostridia	o__Acetivibrionales	f__Acetivibrionaceae			Sporulating	Human
6488969	398512.JQKC01000016_gene2794	6.32e-164	461	COG2894@1|root,COG2894@2|Bacteria,1TP6P@1239|Firmicutes,249BB@186801|Clostridia,3WH0T@541000|Ruminococcaceae	186801|Clostridia	D	Belongs to the ParA family	minD	-	-	ko:K03609	-	-	-	-	ko00000,ko03036,ko04812	-	-	-	AAA_31,CbiA	bin.552_human	minD	sporulation_onset_and_checkpoints	32022	p__Firmicutes	c__Clostridia	o__Acetivibrionales	f__Acetivibrionaceae			Sporulating	Human
6489056	1291050.JAGE01000001_gene521	3.57e-224	627	COG0536@1|root,COG0536@2|Bacteria,1TPX7@1239|Firmicutes,247SP@186801|Clostridia,3WH1H@541000|Ruminococcaceae	186801|Clostridia	S	An essential GTPase which binds GTP, GDP and possibly (p)ppGpp with moderate affinity, with high nucleotide exchange rates and a fairly low GTP hydrolysis rate. Plays a role in control of the cell cycle, stress response, ribosome biogenesis and in those bacteria that undergo differentiation, in morphogenesis control	obg	-	-	ko:K03979	-	-	-	-	ko00000,ko01000,ko03009	-	-	-	DUF1967,GTP1_OBG,MMR_HSR1	bin.552_human	obg	sporulation_onset_and_checkpoints	32022	p__Firmicutes	c__Clostridia	o__Acetivibrionales	f__Acetivibrionaceae			Sporulating	Human
6488886	1195236.CTER_0361	1.38e-156	445	COG1774@1|root,COG1774@2|Bacteria,1TP1V@1239|Firmicutes,247Q6@186801|Clostridia,3WHA4@541000|Ruminococcaceae	186801|Clostridia	S	PSP1 C-terminal domain protein	yaaT	-	-	-	-	-	-	-	-	-	-	-	PSP1	bin.552_human	yaaT	sporulation_onset_and_checkpoints	32022	p__Firmicutes	c__Clostridia	o__Acetivibrionales	f__Acetivibrionaceae			Sporulating	Human
6488810	720554.Clocl_2184	8.52e-144	409	COG1191@1|root,COG1191@2|Bacteria,1TP3T@1239|Firmicutes,24A4T@186801|Clostridia,3WGM5@541000|Ruminococcaceae	186801|Clostridia	K	Sigma factors are initiation factors that promote the attachment of RNA polymerase to specific initiation sites and are then released	sigE	-	-	ko:K03091	-	-	-	-	ko00000,ko03021	-	-	-	Sigma70_r2,Sigma70_r4	bin.552_human	sigE	spo0a_regulon	32022	p__Firmicutes	c__Clostridia	o__Acetivibrionales	f__Acetivibrionaceae			Sporulating	Human
6488991	203119.Cthe_0120	1.51e-129	373	COG1191@1|root,COG1191@2|Bacteria,1TP3Q@1239|Firmicutes,2487Z@186801|Clostridia,3WIEW@541000|Ruminococcaceae	186801|Clostridia	K	Sigma factors are initiation factors that promote the attachment of RNA polymerase to specific initiation sites and are then released	sigF	-	-	ko:K03091	-	-	-	-	ko00000,ko03021	-	-	-	Sigma70_r2,Sigma70_r3,Sigma70_r4	bin.552_human	sigF	spo0a_regulon	32022	p__Firmicutes	c__Clostridia	o__Acetivibrionales	f__Acetivibrionaceae			Sporulating	Human
6488809	394503.Ccel_2061	1.29e-163	460	COG1191@1|root,COG1191@2|Bacteria,1TPDD@1239|Firmicutes,24A1H@186801|Clostridia,36E0E@31979|Clostridiaceae	186801|Clostridia	K	Sigma factors are initiation factors that promote the attachment of RNA polymerase to specific initiation sites and are then released	sigG	-	-	ko:K03091	-	-	-	-	ko00000,ko03021	-	-	-	Sigma70_r2,Sigma70_r3,Sigma70_r4	bin.552_human	sigG	spo0a_regulon	32022	p__Firmicutes	c__Clostridia	o__Acetivibrionales	f__Acetivibrionaceae			Sporulating	Human
6488989	720554.Clocl_1139	1.16e-12	63.9	COG1366@1|root,COG1366@2|Bacteria,1VENG@1239|Firmicutes,24R0X@186801|Clostridia,3WKRQ@541000|Ruminococcaceae	186801|Clostridia	T	Belongs to the anti-sigma-factor antagonist family	spoIIAA	-	-	ko:K06378	-	-	-	-	ko00000	-	-	-	STAS	bin.552_human	spoIIAA	spo0a_regulon	32022	p__Firmicutes	c__Clostridia	o__Acetivibrionales	f__Acetivibrionaceae			Sporulating	Human
6488990	1195236.CTER_4818	2.27e-76	230	COG2172@1|root,COG2172@2|Bacteria,1V6V2@1239|Firmicutes,24JPT@186801|Clostridia,3WJC6@541000|Ruminococcaceae	186801|Clostridia	T	Binds to sigma F and blocks its ability to form an RNA polymerase holoenzyme (E-sigma F). Phosphorylates SpoIIAA on a serine residue. This phosphorylation may enable SpoIIAA to act as an anti-anti-sigma factor that counteracts SpoIIAB and thus releases sigma F from inhibition	spoIIAB	-	2.7.11.1	ko:K06379	-	-	-	-	ko00000,ko01000	-	-	-	HATPase_c_2	bin.552_human	spoIIAB	spo0a_regulon	32022	p__Firmicutes	c__Clostridia	o__Acetivibrionales	f__Acetivibrionaceae			Sporulating	Human
6488811	1195236.CTER_3014	7.95e-124	362	29ECG@1|root,301AF@2|Bacteria,1UY4W@1239|Firmicutes,24HI3@186801|Clostridia,3WJPT@541000|Ruminococcaceae	186801|Clostridia	M	aspartic protease that is responsible for the proteolytic cleavage of the RNA polymerase sigma E factor (SigE spoIIGB) to yield the active peptide in the mother cell during sporulation. Responds to a signal from the forespore that is triggered by the extracellular signal protein SpoIIR	spoIIGA	-	-	ko:K06383	-	-	-	-	ko00000,ko01000,ko01002	-	-	-	Peptidase_U4	bin.552_human	spoIIGA	spo0a_regulon	32022	p__Firmicutes	c__Clostridia	o__Acetivibrionales	f__Acetivibrionaceae			Sporulating	Human
6487103	1195236.CTER_0161	1.33e-84	255	COG1192@1|root,COG1192@2|Bacteria,1TP8S@1239|Firmicutes,2488C@186801|Clostridia,3WGTZ@541000|Ruminococcaceae	186801|Clostridia	D	CobQ CobB MinD ParA nucleotide binding domain	soj	-	-	ko:K03496	-	-	-	-	ko00000,ko03036,ko04812	-	-	-	AAA_31	bin.552_human	soj	spo0a_regulon	32022	p__Firmicutes	c__Clostridia	o__Acetivibrionales	f__Acetivibrionaceae			Sporulating	Human
6487088	1195236.CTER_0147	3.19e-155	441	COG1475@1|root,COG1475@2|Bacteria,1TP0I@1239|Firmicutes,2488X@186801|Clostridia,3WINS@541000|Ruminococcaceae	186801|Clostridia	K	Belongs to the ParB family	noc	-	-	ko:K03497	-	-	-	-	ko00000,ko03000,ko03036,ko04812	-	-	-	ParBc	bin.552_human	parB	spo0a_regulon	32022	p__Firmicutes	c__Clostridia	o__Acetivibrionales	f__Acetivibrionaceae			Sporulating	Human
6488450	203119.Cthe_2616	1.99e-122	361	COG2385@1|root,COG2385@2|Bacteria,1TQSI@1239|Firmicutes,249H0@186801|Clostridia,3WIE9@541000|Ruminococcaceae	186801|Clostridia	D	Stage II sporulation protein D	spoIID	-	-	ko:K06381	-	-	-	-	ko00000	-	-	-	SpoIID	bin.552_human	spoIID	Engulfment	32022	p__Firmicutes	c__Clostridia	o__Acetivibrionales	f__Acetivibrionaceae			Sporulating	Human
6487661	509191.AEDB02000082_gene2547	1.33e-78	241	COG1300@1|root,COG1300@2|Bacteria,1V81P@1239|Firmicutes,24NU8@186801|Clostridia,3WJ25@541000|Ruminococcaceae	186801|Clostridia	S	TIGRFAM stage II sporulation protein M	spoIIM	-	-	ko:K06384	-	-	-	-	ko00000	-	-	-	SpoIIM	bin.552_human	spoIIM	Engulfment	32022	p__Firmicutes	c__Clostridia	o__Acetivibrionales	f__Acetivibrionaceae			Sporulating	Human
6490312	509191.AEDB02000065_gene641	1.27e-122	369	COG0860@1|root,COG0860@2|Bacteria,1TSFS@1239|Firmicutes,2488U@186801|Clostridia,3WGV1@541000|Ruminococcaceae	186801|Clostridia	M	stage II sporulation protein P	spoIIP	-	-	ko:K06385	-	-	-	-	ko00000	-	-	-	SpoIIP	bin.552_human	spoIIP	Engulfment	32022	p__Firmicutes	c__Clostridia	o__Acetivibrionales	f__Acetivibrionaceae			Sporulating	Human
6488654	203119.Cthe_0845	5.4e-147	425	COG3854@1|root,COG3854@2|Bacteria,1TQ23@1239|Firmicutes,248S2@186801|Clostridia,3WGH3@541000|Ruminococcaceae	186801|Clostridia	S	stage III sporulation protein AA	spoIIIAA	-	-	ko:K06390	-	-	-	-	ko00000	-	-	-	T2SSE	bin.552_human	spoIIIAA	Engulfment	32022	p__Firmicutes	c__Clostridia	o__Acetivibrionales	f__Acetivibrionaceae			Sporulating	Human
6488653	203119.Cthe_0844	4.1e-61	194	2CEWW@1|root,32S0Q@2|Bacteria,1VAEG@1239|Firmicutes,24MNF@186801|Clostridia,3WME8@541000|Ruminococcaceae	186801|Clostridia	S	Stage III sporulation protein	spoIIIAB	-	-	ko:K06391	-	-	-	-	ko00000	-	-	-	Spore_III_AB	bin.552_human	spoIIIAB	Engulfment	32022	p__Firmicutes	c__Clostridia	o__Acetivibrionales	f__Acetivibrionaceae			Sporulating	Human
6488652	509191.AEDB02000109_gene5020	2.55e-21	85.1	2E555@1|root,32ZY3@2|Bacteria,1VEM4@1239|Firmicutes,24QNR@186801|Clostridia,3WKGF@541000|Ruminococcaceae	186801|Clostridia	S	stage III sporulation protein AC	spoIIIAC	-	-	ko:K06392	-	-	-	-	ko00000	-	-	-	SpoIIIAC	bin.552_human	spoIIIAC	Engulfment	32022	p__Firmicutes	c__Clostridia	o__Acetivibrionales	f__Acetivibrionaceae			Sporulating	Human
6488651	1291050.JAGE01000001_gene19	7.06e-41	138	2B2HT@1|root,31V2U@2|Bacteria,1UD3C@1239|Firmicutes,2594K@186801|Clostridia,3WM2E@541000|Ruminococcaceae	186801|Clostridia	S	Stage III sporulation protein AC/AD protein family	-	-	-	ko:K06393	-	-	-	-	ko00000	-	-	-	SpoIIIAC	bin.552_human	spoiiiAD	Engulfment	32022	p__Firmicutes	c__Clostridia	o__Acetivibrionales	f__Acetivibrionaceae			Sporulating	Human
6488650	203119.Cthe_0841	4.45e-148	433	2C2CG@1|root,2Z7PW@2|Bacteria,1TQQ2@1239|Firmicutes,24AH2@186801|Clostridia,3WM2B@541000|Ruminococcaceae	186801|Clostridia	S	TIGRFAM stage III sporulation protein AE	spoIIIAE	-	-	ko:K06394	-	-	-	-	ko00000	-	-	-	Spore_III_AE	bin.552_human	spoIIIAE	Engulfment	32022	p__Firmicutes	c__Clostridia	o__Acetivibrionales	f__Acetivibrionaceae			Sporulating	Human
6488649	755731.Clo1100_2252	5.41e-42	147	2E159@1|root,32WKB@2|Bacteria,1VC21@1239|Firmicutes,24STT@186801|Clostridia,36PH5@31979|Clostridiaceae	186801|Clostridia	S	Stage III sporulation protein AF (Spore_III_AF)	-	-	-	ko:K06395	-	-	-	-	ko00000	-	-	-	Spore_III_AF	bin.552_human	spoIIIAF	Engulfment	32022	p__Firmicutes	c__Clostridia	o__Acetivibrionales	f__Acetivibrionaceae			Sporulating	Human
6488648	398512.JQKC01000011_gene344	4.89e-47	160	2E6BB@1|root,330Z5@2|Bacteria,1VF3M@1239|Firmicutes,24RAX@186801|Clostridia,3WM04@541000|Ruminococcaceae	186801|Clostridia	S	Stage III sporulation protein AG	spoIIIAG	-	-	ko:K06396	-	-	-	-	ko00000	-	-	-	-	bin.552_human	spoIIIAG	Engulfment	32022	p__Firmicutes	c__Clostridia	o__Acetivibrionales	f__Acetivibrionaceae			Sporulating	Human
6488647	1291050.JAGE01000001_gene15	6.78e-43	149	2E3US@1|root,32YS3@2|Bacteria,1VESK@1239|Firmicutes,24R9H@186801|Clostridia,3WITN@541000|Ruminococcaceae	186801|Clostridia	S	SpoIIIAH-like protein	spoIIIAH	-	-	ko:K06397	-	-	-	-	ko00000	1.A.34.1.1	-	-	SpoIIIAH	bin.552_human	spoIIIAH	Engulfment	32022	p__Firmicutes	c__Clostridia	o__Acetivibrionales	f__Acetivibrionaceae			Sporulating	Human
6488022	509191.AEDB02000093_gene3447	4.85e-28	113	2B51H@1|root,31XUS@2|Bacteria,1V6KA@1239|Firmicutes,24JQP@186801|Clostridia,3WKHP@541000|Ruminococcaceae	186801|Clostridia	S	sporulation protein YunB	yunB	-	-	-	-	-	-	-	-	-	-	-	Spore_YunB	bin.552_human	yunB	Engulfment	32022	p__Firmicutes	c__Clostridia	o__Acetivibrionales	f__Acetivibrionaceae			Sporulating	Human
6490196	509191.AEDB02000108_gene1613	1.14e-110	322	COG1191@1|root,COG1191@2|Bacteria,1TPJ5@1239|Firmicutes,247XH@186801|Clostridia,3WG7B@541000|Ruminococcaceae	186801|Clostridia	K	Sigma factors are initiation factors that promote the attachment of RNA polymerase to specific initiation sites and are then released	sigK	-	-	ko:K03091	-	-	-	-	ko00000,ko03021	-	-	-	Sigma70_r2,Sigma70_r4	bin.552_human	sigK	sigE_regulon	32022	p__Firmicutes	c__Clostridia	o__Acetivibrionales	f__Acetivibrionaceae			Sporulating	Human
6488973	1195236.CTER_0633	8.88e-63	207	COG1994@1|root,COG1994@2|Bacteria,1V72P@1239|Firmicutes,24B9J@186801|Clostridia	186801|Clostridia	K	PFAM peptidase	-	-	-	ko:K06402	-	-	-	-	ko00000,ko01000,ko01002	-	-	-	CBS,Peptidase_M50	bin.552_human	spoIVFB	sigE_regulon	32022	p__Firmicutes	c__Clostridia	o__Acetivibrionales	f__Acetivibrionaceae			Sporulating	Human
6488054	1230342.CTM_12050	4.17e-165	486	COG2244@1|root,COG2244@2|Bacteria,1TNYX@1239|Firmicutes,2485G@186801|Clostridia,36FTH@31979|Clostridiaceae	186801|Clostridia	S	Polysaccharide biosynthesis protein	ytgP	-	-	ko:K06409	-	-	-	-	ko00000,ko02000	2.A.66.2.14	-	-	Polysacc_synt,Polysacc_synt_C	bin.552_human	spoVB	sigE_regulon	32022	p__Firmicutes	c__Clostridia	o__Acetivibrionales	f__Acetivibrionaceae			Sporulating	Human
6489079	398512.JQKC01000022_gene3639	2.14e-157	458	COG0772@1|root,COG0772@2|Bacteria,1TQ82@1239|Firmicutes,248QS@186801|Clostridia,3WI1Z@541000|Ruminococcaceae	186801|Clostridia	D	Belongs to the SEDS family	ftsW	-	-	ko:K03588	ko04112,map04112	-	-	-	ko00000,ko00001,ko02000,ko03036	2.A.103.1	-	-	FHA,FTSW_RODA_SPOVE	bin.552_human	ftsW	sigE_regulon	32022	p__Firmicutes	c__Clostridia	o__Acetivibrionales	f__Acetivibrionaceae			Sporulating	Human
6487151	203119.Cthe_2389	1.31e-21	87.8	2BC7B@1|root,325S4@2|Bacteria,1URSF@1239|Firmicutes,259PJ@186801|Clostridia,3WQFS@541000|Ruminococcaceae	186801|Clostridia	S	SigmaK-factor processing regulatory protein BofA	-	-	-	ko:K06317	-	-	-	-	ko00000	-	-	-	BofA	bin.552_human	bofA	sigE_regulon	32022	p__Firmicutes	c__Clostridia	o__Acetivibrionales	f__Acetivibrionaceae			Sporulating	Human
6487530	394503.Ccel_3394	7.13e-105	307	COG0745@1|root,COG0745@2|Bacteria,1TPQG@1239|Firmicutes,248Z4@186801|Clostridia,36W97@31979|Clostridiaceae	186801|Clostridia	T	PFAM response regulator receiver	walR	-	-	ko:K07658,ko:K07668	ko02020,map02020	M00434,M00459	-	-	ko00000,ko00001,ko00002,ko02022	-	-	-	Response_reg,Trans_reg_C	bin.552_human	alr	sigE_regulon	32022	p__Firmicutes	c__Clostridia	o__Acetivibrionales	f__Acetivibrionaceae			Sporulating	Human
6487207	1304880.JAGB01000002_gene2051	1.62e-80	259	COG1686@1|root,COG1686@2|Bacteria,1TQ8M@1239|Firmicutes,2480S@186801|Clostridia	186801|Clostridia	M	Belongs to the peptidase S11 family	dacB_3	-	3.4.16.4	ko:K01286,ko:K07258	ko00550,ko01100,map00550,map01100	-	-	-	ko00000,ko00001,ko01000,ko01002,ko01011	-	-	-	CW_binding_1,PBP5_C,Peptidase_S11	bin.552_human	dacB	sigE_regulon	32022	p__Firmicutes	c__Clostridia	o__Acetivibrionales	f__Acetivibrionaceae			Sporulating	Human
6488891	588581.Cpap_2244	3.21e-90	269	COG2715@1|root,COG2715@2|Bacteria,1V1E2@1239|Firmicutes,249G0@186801|Clostridia,3WKEB@541000|Ruminococcaceae	186801|Clostridia	S	membrane protein required for spore maturation	spmA	-	-	ko:K06373	-	-	-	-	ko00000	-	-	-	Gate	bin.552_human	spmA	sigE_regulon	32022	p__Firmicutes	c__Clostridia	o__Acetivibrionales	f__Acetivibrionaceae			Sporulating	Human
6488892	509191.AEDB02000043_gene4854	3.02e-84	253	COG0700@1|root,COG0700@2|Bacteria,1V45M@1239|Firmicutes,24HSJ@186801|Clostridia,3WJ3S@541000|Ruminococcaceae	186801|Clostridia	S	PFAM nucleoside recognition domain protein	spmB	-	-	ko:K06374	-	-	-	-	ko00000	-	-	-	Gate	bin.552_human	spmB	sigE_regulon	32022	p__Firmicutes	c__Clostridia	o__Acetivibrionales	f__Acetivibrionaceae			Sporulating	Human
6487190	332101.JIBU02000008_gene603	4.56e-80	244	COG1971@1|root,COG1971@2|Bacteria,1V4BC@1239|Firmicutes,24KM0@186801|Clostridia,36X0Z@31979|Clostridiaceae	186801|Clostridia	P	Probably functions as a manganese efflux pump	ytaF	-	-	-	-	-	-	-	-	-	-	-	Mntp	bin.552_human	ytaF	sigE_regulon	32022	p__Firmicutes	c__Clostridia	o__Acetivibrionales	f__Acetivibrionaceae			Sporulating	Human
6488480	398512.JQKC01000038_gene4573	9.69e-105	318	COG0628@1|root,COG0628@2|Bacteria,1TS4S@1239|Firmicutes,248E5@186801|Clostridia,3WJEJ@541000|Ruminococcaceae	186801|Clostridia	S	sporulation integral membrane protein YtvI	ytvI	-	-	-	-	-	-	-	-	-	-	-	AI-2E_transport	bin.552_human	ytvI	sigE_regulon	32022	p__Firmicutes	c__Clostridia	o__Acetivibrionales	f__Acetivibrionaceae			Sporulating	Human
6488400	509191.AEDB02000023_gene3633	1.87e-152	445	COG0793@1|root,COG0793@2|Bacteria,1TPBI@1239|Firmicutes,248HZ@186801|Clostridia,3WGHH@541000|Ruminococcaceae	186801|Clostridia	M	Belongs to the peptidase S41A family	ctpA	-	3.4.21.102	ko:K03797	-	-	-	-	ko00000,ko01000,ko01002	-	-	-	PDZ_2,Peptidase_S41	bin.552_human	ctpB	sigE_regulon	32022	p__Firmicutes	c__Clostridia	o__Acetivibrionales	f__Acetivibrionaceae			Sporulating	Human
6487872	720554.Clocl_3015	2.47e-211	593	COG2718@1|root,COG2718@2|Bacteria,1TQIN@1239|Firmicutes,24A3U@186801|Clostridia,3WGS2@541000|Ruminococcaceae	186801|Clostridia	S	Belongs to the UPF0229 family	yhbH	-	-	ko:K09786	-	-	-	-	ko00000	-	-	-	DUF444	bin.552_human	yhbh	sigE_regulon	32022	p__Firmicutes	c__Clostridia	o__Acetivibrionales	f__Acetivibrionaceae			Sporulating	Human
6488924	509191.AEDB02000022_gene2947	1.6e-85	261	2AUKD@1|root,31K93@2|Bacteria,1V6PK@1239|Firmicutes,24J91@186801|Clostridia,3WJSP@541000|Ruminococcaceae	186801|Clostridia	S	stage II sporulation protein R	spoIIR	-	-	ko:K06387	-	-	-	-	ko00000	-	-	-	Spore_II_R	bin.552_human	spoIIR	sigF_regulon	32022	p__Firmicutes	c__Clostridia	o__Acetivibrionales	f__Acetivibrionaceae			Sporulating	Human
6488633	509191.AEDB02000109_gene5077	2.31e-168	487	COG0750@1|root,COG0750@2|Bacteria,1TPIR@1239|Firmicutes,24AFA@186801|Clostridia,3WHID@541000|Ruminococcaceae	186801|Clostridia	M	Stage IV sporulation protein B	spoIVB	-	3.4.21.116	ko:K06399	-	-	-	-	ko00000,ko01000,ko01002	-	-	-	PDZ_2,Peptidase_S55	bin.552_human	spoIVB	sigF_regulon	32022	p__Firmicutes	c__Clostridia	o__Acetivibrionales	f__Acetivibrionaceae			Sporulating	Human
6487657	398512.JQKC01000003_gene5063	1.46e-140	410	COG1686@1|root,COG1686@2|Bacteria,1TQN0@1239|Firmicutes,249B3@186801|Clostridia,3WHE1@541000|Ruminococcaceae	186801|Clostridia	M	Belongs to the peptidase S11 family	dacF	-	3.4.16.4	ko:K07258	ko00550,ko01100,map00550,map01100	-	-	-	ko00000,ko00001,ko01000,ko01002,ko01011	-	-	-	PBP5_C,Peptidase_S11	bin.552_human	dacF	sigF_regulon	32022	p__Firmicutes	c__Clostridia	o__Acetivibrionales	f__Acetivibrionaceae			Sporulating	Human
6487650	588581.Cpap_3156	1.38e-56	180	COG3874@1|root,COG3874@2|Bacteria,1V6H7@1239|Firmicutes,24JJ5@186801|Clostridia,3WJU2@541000|Ruminococcaceae	186801|Clostridia	S	Sporulation protein YtfJ	ytfJ	-	-	-	-	-	-	-	-	-	-	-	Spore_YtfJ	bin.552_human	ytfJ	sigF_regulon	32022	p__Firmicutes	c__Clostridia	o__Acetivibrionales	f__Acetivibrionaceae			Sporulating	Human
6488999	720554.Clocl_1142	6.43e-69	211	2ANER@1|root,31DDD@2|Bacteria,1V46U@1239|Firmicutes,24JDI@186801|Clostridia,3WJNA@541000|Ruminococcaceae	186801|Clostridia	S	stage V sporulation protein AC	spoVAC	-	-	ko:K06405	-	-	-	-	ko00000	-	-	-	SpoVAC_SpoVAEB	bin.552_human	spoVAC	sigG_regulon	32022	p__Firmicutes	c__Clostridia	o__Acetivibrionales	f__Acetivibrionaceae			Sporulating	Human
6489000	509191.AEDB02000100_gene4136	5.76e-180	508	COG0183@1|root,COG0183@2|Bacteria,1UHVW@1239|Firmicutes,248BM@186801|Clostridia,3WSI5@541000|Ruminococcaceae	186801|Clostridia	I	Stage V sporulation protein AD	spoVAD	-	-	ko:K06406	-	-	-	-	ko00000	-	-	-	SpoVAD	bin.552_human	spoVAD	sigG_regulon	32022	p__Firmicutes	c__Clostridia	o__Acetivibrionales	f__Acetivibrionaceae			Sporulating	Human
6488659	509191.AEDB02000109_gene5013	1.05e-146	419	COG0648@1|root,COG0648@2|Bacteria,1UZNN@1239|Firmicutes,24A1E@186801|Clostridia,3WH4K@541000|Ruminococcaceae	186801|Clostridia	L	Endonuclease IV	Nfo	-	3.1.21.2	ko:K01151	ko03410,map03410	-	-	-	ko00000,ko00001,ko01000,ko03400	-	-	-	AP_endonuc_2	bin.552_human	nfo	sigG_regulon	32022	p__Firmicutes	c__Clostridia	o__Acetivibrionales	f__Acetivibrionaceae			Sporulating	Human
6489001	203119.Cthe_0124	2.12e-59	185	2ANER@1|root,315MJ@2|Bacteria,1V6SU@1239|Firmicutes,24JBZ@186801|Clostridia,3WK2T@541000|Ruminococcaceae	186801|Clostridia	S	Stage V sporulation protein AE	spoVAE	-	-	ko:K06407	-	-	-	-	ko00000	-	-	-	SpoVAC_SpoVAEB	bin.552_human	spoVAEB	sigG_regulon	32022	p__Firmicutes	c__Clostridia	o__Acetivibrionales	f__Acetivibrionaceae			Sporulating	Human
6487548	398512.JQKC01000010_gene100	5.58e-21	83.2	2E2ZT@1|root,32Y0E@2|Bacteria,1VEHE@1239|Firmicutes,24R2Z@186801|Clostridia,3WMQG@541000|Ruminococcaceae	186801|Clostridia	S	Small, acid-soluble spore proteins, alpha/beta type	-	-	-	ko:K06423	-	-	-	-	ko00000	-	-	-	SASP	bin.552_human	sspF	sigG_regulon	32022	p__Firmicutes	c__Clostridia	o__Acetivibrionales	f__Acetivibrionaceae			Sporulating	Human
6489726	203119.Cthe_0420	8.83e-139	400	COG0111@1|root,COG0111@2|Bacteria,1TPUC@1239|Firmicutes,253BG@186801|Clostridia,3WJ87@541000|Ruminococcaceae	186801|Clostridia	EH	dipicolinic acid synthetase, A subunit	spoVFA	-	-	ko:K06410	-	-	-	-	ko00000	-	-	-	2-Hacid_dh_C,AlaDh_PNT_C,DpaA_N	bin.552_human	spoVFA	sigK_regulon	32022	p__Firmicutes	c__Clostridia	o__Acetivibrionales	f__Acetivibrionaceae			Sporulating	Human
6489727	1291050.JAGE01000002_gene3519	4.99e-93	276	COG0452@1|root,COG0452@2|Bacteria,1TQPT@1239|Firmicutes,24HE6@186801|Clostridia,3WHFH@541000|Ruminococcaceae	186801|Clostridia	H	Dipicolinic acid synthetase, B subunit	spoVFB	-	-	ko:K06411	-	-	-	-	ko00000	-	-	-	Flavoprotein	bin.552_human	spoVFB	sigK_regulon	32022	p__Firmicutes	c__Clostridia	o__Acetivibrionales	f__Acetivibrionaceae			Sporulating	Human
6490240	203119.Cthe_1021	8.08e-257	714	COG0699@1|root,COG0699@2|Bacteria,1TPPG@1239|Firmicutes,24829@186801|Clostridia,3WSIQ@541000|Ruminococcaceae	186801|Clostridia	S	ATPase. Has a role at an early stage in the morphogenesis of the spore coat	spoIVA	GO:0000003,GO:0000166,GO:0003674,GO:0003824,GO:0005488,GO:0005524,GO:0005575,GO:0005618,GO:0005623,GO:0008144,GO:0008150,GO:0009653,GO:0009987,GO:0016462,GO:0016787,GO:0016817,GO:0016818,GO:0016887,GO:0017076,GO:0017111,GO:0019954,GO:0030154,GO:0030312,GO:0030435,GO:0030436,GO:0030554,GO:0031160,GO:0032502,GO:0032553,GO:0032555,GO:0032559,GO:0034301,GO:0035639,GO:0036094,GO:0042601,GO:0042763,GO:…	-	ko:K06398	-	-	-	-	ko00000	-	-	-	Spore_IV_A	bin.552_human	spoIVA	spore_coat	32022	p__Firmicutes	c__Clostridia	o__Acetivibrionales	f__Acetivibrionaceae			Sporulating	Human
6489682	398512.JQKC01000017_gene3016	8.61e-75	226	COG3546@1|root,COG3546@2|Bacteria,1TQVQ@1239|Firmicutes,247YJ@186801|Clostridia,3WHS3@541000|Ruminococcaceae	186801|Clostridia	P	PFAM Manganese containing catalase	cotJC	-	-	ko:K06334	-	-	-	-	ko00000	-	-	-	Mn_catalase	bin.552_human	cotJC	spore_coat	32022	p__Firmicutes	c__Clostridia	o__Acetivibrionales	f__Acetivibrionaceae			Sporulating	Human
6489168	509191.AEDB02000103_gene3779	7.04e-72	235	COG5401@1|root,COG5401@2|Bacteria,1TPQD@1239|Firmicutes,248VN@186801|Clostridia,3WNCE@541000|Ruminococcaceae	186801|Clostridia	S	Sporulation and spore germination	-	-	-	ko:K06298	-	-	-	-	ko00000	-	-	-	Germane	bin.552_human	gerM	spore_coat	32022	p__Firmicutes	c__Clostridia	o__Acetivibrionales	f__Acetivibrionaceae			Sporulating	Human
6489671	509191.AEDB02000081_gene2401	5.61e-24	93.2	2E34J@1|root,32Y4N@2|Bacteria,1VESM@1239|Firmicutes,24QZX@186801|Clostridia,3WMFY@541000|Ruminococcaceae	186801|Clostridia	S	CotJB protein	cotJB	-	-	ko:K06333	-	-	-	-	ko00000	-	-	-	CotJB	bin.552_human	cotJB	spore_coat	32022	p__Firmicutes	c__Clostridia	o__Acetivibrionales	f__Acetivibrionaceae			Sporulating	Human
6489809	720554.Clocl_0396	5.52e-53	171	COG0071@1|root,COG0071@2|Bacteria,1VG0E@1239|Firmicutes,24MRZ@186801|Clostridia,3WJP5@541000|Ruminococcaceae	186801|Clostridia	O	Belongs to the small heat shock protein (HSP20) family	-	-	-	ko:K13993	ko04141,map04141	-	-	-	ko00000,ko00001,ko03110	-	-	-	HSP20	bin.552_human	hsps	spore_coat	32022	p__Firmicutes	c__Clostridia	o__Acetivibrionales	f__Acetivibrionaceae			Sporulating	Human
6487183	720554.Clocl_2425	4.68e-175	524	COG0768@1|root,COG0768@2|Bacteria,1TP93@1239|Firmicutes,248KB@186801|Clostridia,3WGI4@541000|Ruminococcaceae	186801|Clostridia	M	Penicillin-binding Protein	spoVD	-	3.4.16.4	ko:K03587,ko:K08384	ko00550,ko01501,map00550,map01501	-	-	-	ko00000,ko00001,ko01000,ko01011,ko03036	-	-	-	PASTA,PBP_dimer,Transpeptidase	bin.552_human	spoVD	spore_cortex	32022	p__Firmicutes	c__Clostridia	o__Acetivibrionales	f__Acetivibrionaceae			Sporulating	Human
6488677	203119.Cthe_1274	6.28e-97	300	COG3314@1|root,COG3314@2|Bacteria,1TR0V@1239|Firmicutes,247XA@186801|Clostridia,3WIGE@541000|Ruminococcaceae	186801|Clostridia	S	sporulation integral membrane protein YlbJ	ylbJ	-	-	-	-	-	-	-	-	-	-	-	Gate	bin.552_human	ylbJ	spore_cortex	32022	p__Firmicutes	c__Clostridia	o__Acetivibrionales	f__Acetivibrionaceae			Sporulating	Human
6487630	394503.Ccel_0743	4.83e-80	248	COG0860@1|root,COG0860@2|Bacteria,1TQ74@1239|Firmicutes,24FT2@186801|Clostridia,36I6H@31979|Clostridiaceae	186801|Clostridia	M	N-acetylmuramoyl-L-alanine amidase	cwlD	-	3.5.1.28	ko:K01448	ko01503,map01503	M00727	R04112	RC00064,RC00141	ko00000,ko00001,ko00002,ko01000,ko01011,ko03036	-	-	-	Amidase_3,Germane	bin.552_human	cwlC/cwlD	spore_cortex	32022	p__Firmicutes	c__Clostridia	o__Acetivibrionales	f__Acetivibrionaceae			Sporulating	Human
6487157	398512.JQKC01000019_gene3429	3.41e-42	140	2E3ZZ@1|root,32YWW@2|Bacteria,1VEIW@1239|Firmicutes,24QNQ@186801|Clostridia,3WKKJ@541000|Ruminococcaceae	186801|Clostridia	S	Sporulation protein YabP	yabP	-	-	-	-	-	-	-	-	-	-	-	YabP	bin.552_human	yabP	spore_cortex	32022	p__Firmicutes	c__Clostridia	o__Acetivibrionales	f__Acetivibrionaceae			Sporulating	Human
6487158	509191.AEDB02000034_gene2228	2.42e-08	56.2	2EFTM@1|root,32YR5@2|Bacteria,1VFQQ@1239|Firmicutes,24QUB@186801|Clostridia,3WKA9@541000|Ruminococcaceae	186801|Clostridia	S	Spore cortex protein YabQ (Spore_YabQ)	yabQ	-	-	-	-	-	-	-	-	-	-	-	Spore_YabQ	bin.552_human	yabQ	spore_cortex	32022	p__Firmicutes	c__Clostridia	o__Acetivibrionales	f__Acetivibrionaceae			Sporulating	Human
6488740	509191.AEDB02000017_gene178	1.28e-32	116	2E4EZ@1|root,32ZA5@2|Bacteria,1VF5C@1239|Firmicutes,24QWJ@186801|Clostridia,3WMGT@541000|Ruminococcaceae	186801|Clostridia	S	YabP family	yqfC	-	-	-	-	-	-	-	-	-	-	-	YabP	bin.552_human	yqfC	spore_cortex	32022	p__Firmicutes	c__Clostridia	o__Acetivibrionales	f__Acetivibrionaceae			Sporulating	Human
6488739	509191.AEDB02000017_gene179	1.13e-147	431	COG0561@1|root,COG0561@2|Bacteria,1TR3N@1239|Firmicutes,24ACD@186801|Clostridia,3WJNK@541000|Ruminococcaceae	186801|Clostridia	S	sporulation protein	yqfD	-	-	ko:K06438	-	-	-	-	ko00000	-	-	-	YqfD	bin.552_human	yqfD	spore_cortex	32022	p__Firmicutes	c__Clostridia	o__Acetivibrionales	f__Acetivibrionaceae			Sporulating	Human
6487286	913865.DOT_1212	2.35e-117	353	28M4H@1|root,2ZAIE@2|Bacteria,1TPXD@1239|Firmicutes,25EJK@186801|Clostridia	186801|Clostridia	S	PFAM spore germination B3 GerAC	gerAC	-	-	ko:K06297	-	-	-	-	ko00000	-	-	-	Spore_GerAC	bin.552_human	gerA	germination	32022	p__Firmicutes	c__Clostridia	o__Acetivibrionales	f__Acetivibrionaceae			Sporulating	Human
6490275	203119.Cthe_1038	7.75e-186	523	COG0680@1|root,COG0680@2|Bacteria,1TPFY@1239|Firmicutes,248TE@186801|Clostridia,3WGVA@541000|Ruminococcaceae	186801|Clostridia	C	Initiates the rapid degradation of small, acid-soluble proteins during spore germination	gpr	-	3.4.24.78	ko:K06012	-	-	-	-	ko00000,ko01000,ko01002	-	-	-	Peptidase_A25	bin.552_human	gpr	germination	32022	p__Firmicutes	c__Clostridia	o__Acetivibrionales	f__Acetivibrionaceae			Sporulating	Human
6488403	398512.JQKC01000019_gene3456	1.46e-39	131	COG1278@1|root,COG1278@2|Bacteria,1VEE0@1239|Firmicutes,24QJE@186801|Clostridia,3WJW7@541000|Ruminococcaceae	186801|Clostridia	K	'Cold-shock' DNA-binding domain	-	-	-	ko:K03704	-	-	-	-	ko00000,ko03000	-	-	-	CSD	bin.552_human	CSD	germination	32022	p__Firmicutes	c__Clostridia	o__Acetivibrionales	f__Acetivibrionaceae			Sporulating	Human
6487125	509191.AEDB02000035_gene2149	1.79e-208	590	COG2959@1|root,COG2959@2|Bacteria,1TT9K@1239|Firmicutes,24893@186801|Clostridia,3WH09@541000|Ruminococcaceae	186801|Clostridia	H	germination protein YpeB	ypeB	-	-	ko:K06313	-	-	-	-	ko00000	-	-	-	PepSY,YPEB	bin.552_human	ypeB	germination	32022	p__Firmicutes	c__Clostridia	o__Acetivibrionales	f__Acetivibrionaceae			Sporulating	Human
6489037	1410653.JHVC01000021_gene1249	7.97e-63	211	2DBIQ@1|root,2Z9GR@2|Bacteria,1USK2@1239|Firmicutes,25DH0@186801|Clostridia,36UB7@31979|Clostridiaceae	186801|Clostridia	S	Spore germination B3/ GerAC like, C-terminal	-	-	-	ko:K06308	-	-	-	-	ko00000	-	-	-	Spore_GerAC	bin.552_human	gerC	germination	32022	p__Firmicutes	c__Clostridia	o__Acetivibrionales	f__Acetivibrionaceae			Sporulating	Human
6487726	509191.AEDB02000081_gene2490	1.48e-118	344	COG0682@1|root,COG0682@2|Bacteria,1TPAK@1239|Firmicutes,24BK7@186801|Clostridia,3WSCN@541000|Ruminococcaceae	186801|Clostridia	M	Prolipoprotein diacylglyceryl transferase	lgt	-	-	ko:K13292	-	-	-	-	ko00000,ko01000	-	-	-	LGT	bin.552_human	lgt	germination	32022	p__Firmicutes	c__Clostridia	o__Acetivibrionales	f__Acetivibrionaceae			Sporulating	Human
6589992	588581.Cpap_3007	3.31e-129	372	COG0745@1|root,COG0745@2|Bacteria,1TPF7@1239|Firmicutes,24916@186801|Clostridia,3WSIK@541000|Ruminococcaceae	186801|Clostridia	K	May play the central regulatory role in sporulation. It may be an element of the effector pathway responsible for the activation of sporulation genes in response to nutritional stress. Spo0A may act in concert with spo0H (a sigma factor) to control the expression of some genes that are critical to the sporulation process	spo0A	-	-	ko:K07699	ko02020,ko02024,map02020,map02024	M00485	-	-	ko00000,ko00001,ko00002,ko02022	-	-	-	Response_reg,Spo0A_C	bin.490_human	spo0A	sporulation_onset_and_checkpoints	32062	p__Firmicutes	c__Clostridia	o__Acetivibrionales	f__Acetivibrionaceae			Sporulating	Human
6589495	394503.Ccel_3319	1.71e-120	347	COG1595@1|root,COG1595@2|Bacteria,1TP55@1239|Firmicutes,249VX@186801|Clostridia,36ETQ@31979|Clostridiaceae	186801|Clostridia	K	Belongs to the sigma-70 factor family	sigH	-	-	ko:K03091	-	-	-	-	ko00000,ko03021	-	-	-	GerE,Sigma70_r2,Sigma70_r4_2	bin.490_human	sigH	sporulation_onset_and_checkpoints	32062	p__Firmicutes	c__Clostridia	o__Acetivibrionales	f__Acetivibrionaceae			Sporulating	Human
6589529	1195236.CTER_3435	0	1113	COG2208@1|root,COG2208@2|Bacteria,1TQ92@1239|Firmicutes,247XG@186801|Clostridia,3WH68@541000|Ruminococcaceae	186801|Clostridia	KT	stage II sporulation protein E	spoIIE	-	3.1.3.16	ko:K06382	-	-	-	-	ko00000,ko01000	-	-	-	SpoIIE	bin.490_human	spoIIE	sporulation_onset_and_checkpoints	32062	p__Firmicutes	c__Clostridia	o__Acetivibrionales	f__Acetivibrionaceae			Sporulating	Human
6587637	1195236.CTER_2348	0	1111	COG1674@1|root,COG1674@2|Bacteria,1TPJR@1239|Firmicutes,247KM@186801|Clostridia,3WGRB@541000|Ruminococcaceae	186801|Clostridia	D	Belongs to the FtsK SpoIIIE SftA family	spoIIIE	-	-	ko:K03466	-	-	-	-	ko00000,ko03036	3.A.12	-	-	FtsK_4TM,FtsK_SpoIIIE,Ftsk_gamma	bin.490_human	spoIIIE	sporulation_onset_and_checkpoints	32062	p__Firmicutes	c__Clostridia	o__Acetivibrionales	f__Acetivibrionaceae			Sporulating	Human
6588499	588581.Cpap_2077	1.18e-134	388	COG0706@1|root,COG0706@2|Bacteria,1TQ0J@1239|Firmicutes,247V9@186801|Clostridia,3WHYT@541000|Ruminococcaceae	186801|Clostridia	U	Membrane protein insertase, YidC Oxa1 family	yidC	-	-	ko:K03217	ko02024,ko03060,ko03070,map02024,map03060,map03070	M00335	-	-	ko00000,ko00001,ko00002,ko02044,ko03029	2.A.9	-	-	60KD_IMP	bin.490_human	spoIIIJ	sporulation_onset_and_checkpoints	32062	p__Firmicutes	c__Clostridia	o__Acetivibrionales	f__Acetivibrionaceae			Sporulating	Human
6587641	1195236.CTER_4016	1.33e-105	308	COG0193@1|root,COG0193@2|Bacteria,1V3NB@1239|Firmicutes,24HMC@186801|Clostridia,3WIEP@541000|Ruminococcaceae	186801|Clostridia	J	The natural substrate for this enzyme may be peptidyl- tRNAs which drop off the ribosome during protein synthesis	pth	-	3.1.1.29	ko:K01056	-	-	-	-	ko00000,ko01000,ko03012	-	-	-	Pept_tRNA_hydro	bin.490_human	pth	sporulation_onset_and_checkpoints	32062	p__Firmicutes	c__Clostridia	o__Acetivibrionales	f__Acetivibrionaceae			Sporulating	Human
6587644	1195236.CTER_4019	6.47e-47	151	COG2088@1|root,COG2088@2|Bacteria,1V9ZG@1239|Firmicutes,24MVQ@186801|Clostridia,3WKGP@541000|Ruminococcaceae	186801|Clostridia	D	Could be involved in septation	spoVG	-	-	ko:K06412	-	-	-	-	ko00000	-	-	-	SpoVG	bin.490_human	spoVG	sporulation_onset_and_checkpoints	32062	p__Firmicutes	c__Clostridia	o__Acetivibrionales	f__Acetivibrionaceae			Sporulating	Human
6589914	1195236.CTER_2194	3.47e-49	157	COG2359@1|root,COG2359@2|Bacteria,1VA4R@1239|Firmicutes,25CX3@186801|Clostridia,3WPU7@541000|Ruminococcaceae	186801|Clostridia	S	PFAM Stage V sporulation protein S	-	-	-	ko:K06416	-	-	-	-	ko00000	-	-	-	SpoVS	bin.490_human	spoVS	sporulation_onset_and_checkpoints	32062	p__Firmicutes	c__Clostridia	o__Acetivibrionales	f__Acetivibrionaceae			Sporulating	Human
6589831	1291050.JAGE01000001_gene219	4.47e-83	257	COG1589@1|root,COG1589@2|Bacteria,1VDIR@1239|Firmicutes,24E3S@186801|Clostridia	186801|Clostridia	D	Cell division protein FtsQ	-	-	-	ko:K03589	ko04112,map04112	-	-	-	ko00000,ko00001,ko03036	-	-	-	FtsQ,POTRA_1	bin.490_human	divIB	sporulation_onset_and_checkpoints	32062	p__Firmicutes	c__Clostridia	o__Acetivibrionales	f__Acetivibrionaceae			Sporulating	Human
6588719	394503.Ccel_0600	7.6e-85	252	COG3599@1|root,COG3599@2|Bacteria,1V27M@1239|Firmicutes,24MM3@186801|Clostridia,36FZ8@31979|Clostridiaceae	186801|Clostridia	D	PFAM DivIVA family protein	divIVA	-	-	ko:K04074	-	-	-	-	ko00000,ko03036	-	-	-	DivIVA	bin.490_human	divIVA	sporulation_onset_and_checkpoints	32062	p__Firmicutes	c__Clostridia	o__Acetivibrionales	f__Acetivibrionaceae			Sporulating	Human
6589833	1195236.CTER_3020	6.47e-160	460	COG0849@1|root,COG0849@2|Bacteria,1TP1Z@1239|Firmicutes,24948@186801|Clostridia,3WHCT@541000|Ruminococcaceae	186801|Clostridia	D	Cell division protein that is involved in the assembly of the Z ring. May serve as a membrane anchor for the Z ring	ftsA	-	-	ko:K03590	ko04112,map04112	-	-	-	ko00000,ko00001,ko03036,ko04812	-	-	-	FtsA,SHS2_FTSA	bin.490_human	ftsA	sporulation_onset_and_checkpoints	32062	p__Firmicutes	c__Clostridia	o__Acetivibrionales	f__Acetivibrionaceae			Sporulating	Human
6589566	1195236.CTER_3369	3.43e-118	341	COG2884@1|root,COG2884@2|Bacteria,1TP58@1239|Firmicutes,248HW@186801|Clostridia,3WGK4@541000|Ruminococcaceae	186801|Clostridia	D	cell division ATP-binding protein FtsE	ftsE	-	-	ko:K09812	ko02010,map02010	M00256	-	-	ko00000,ko00001,ko00002,ko02000,ko03036	3.A.1.140	-	-	ABC_tran	bin.490_human	ftsE	sporulation_onset_and_checkpoints	32062	p__Firmicutes	c__Clostridia	o__Acetivibrionales	f__Acetivibrionaceae			Sporulating	Human
6588359	394503.Ccel_0085	0	927	COG0465@1|root,COG0465@2|Bacteria,1TPTV@1239|Firmicutes,247WQ@186801|Clostridia,36DIC@31979|Clostridiaceae	186801|Clostridia	O	Acts as a processive, ATP-dependent zinc metallopeptidase for both cytoplasmic and membrane proteins. Plays a role in the quality control of integral membrane proteins	ftsH	-	-	ko:K03798	-	M00742	-	-	ko00000,ko00002,ko01000,ko01002,ko03110	-	-	-	AAA,FtsH_ext,Peptidase_M41	bin.490_human	ftsH	sporulation_onset_and_checkpoints	32062	p__Firmicutes	c__Clostridia	o__Acetivibrionales	f__Acetivibrionaceae			Sporulating	Human
6589567	394503.Ccel_2906	1.92e-135	392	COG2177@1|root,COG2177@2|Bacteria,1TPND@1239|Firmicutes,24AA6@186801|Clostridia,36EH4@31979|Clostridiaceae	186801|Clostridia	D	Part of the ABC transporter FtsEX involved in asymmetric cellular division facilitating the initiation of sporulation	ftsX	-	-	ko:K09811	ko02010,map02010	M00256	-	-	ko00000,ko00001,ko00002,ko02000,ko03036	3.A.1.140	-	-	FtsX	bin.490_human	ftsX	sporulation_onset_and_checkpoints	32062	p__Firmicutes	c__Clostridia	o__Acetivibrionales	f__Acetivibrionaceae			Sporulating	Human
6590226	755731.Clo1100_1775	1.54e-182	511	COG0552@1|root,COG0552@2|Bacteria,1TPRI@1239|Firmicutes,247JD@186801|Clostridia,36EQQ@31979|Clostridiaceae	186801|Clostridia	U	Involved in targeting and insertion of nascent membrane proteins into the cytoplasmic membrane. Acts as a receptor for the complex formed by the signal recognition particle (SRP) and the ribosome-nascent chain (RNC)	ftsY	-	-	ko:K03110	ko02024,ko03060,ko03070,map02024,map03060,map03070	M00335	-	-	ko00000,ko00001,ko00002,ko02044	3.A.5.1,3.A.5.2,3.A.5.7	-	-	SRP54,SRP54_N	bin.490_human	ftsY	sporulation_onset_and_checkpoints	32062	p__Firmicutes	c__Clostridia	o__Acetivibrionales	f__Acetivibrionaceae			Sporulating	Human
6589834	588581.Cpap_0652	3.39e-220	613	COG0206@1|root,COG0206@2|Bacteria,1TP6W@1239|Firmicutes,247Z5@186801|Clostridia,3WH3G@541000|Ruminococcaceae	186801|Clostridia	D	Essential cell division protein that forms a contractile ring structure (Z ring) at the future cell division site. The regulation of the ring assembly controls the timing and the location of cell division. One of the functions of the FtsZ ring is to recruit other cell division proteins to the septum to produce a new cell wall between the dividing cells. Binds GTP and shows GTPase activity	ftsZ	-	-	ko:K03531	ko04112,map04112	-	-	-	ko00000,ko00001,ko02048,ko03036,ko04812	-	-	-	FtsZ_C,Tubulin	bin.490_human	ftsZ	sporulation_onset_and_checkpoints	32062	p__Firmicutes	c__Clostridia	o__Acetivibrionales	f__Acetivibrionaceae			Sporulating	Human
6588500	1291050.JAGE01000001_gene1657	1.4e-110	322	COG1847@1|root,COG1847@2|Bacteria,1V3IN@1239|Firmicutes,249EA@186801|Clostridia,3WHR4@541000|Ruminococcaceae	186801|Clostridia	S	R3H domain protein	jag	-	-	ko:K06346	-	-	-	-	ko00000	-	-	-	Jag_N,KH_4,R3H	bin.490_human	jag	sporulation_onset_and_checkpoints	32062	p__Firmicutes	c__Clostridia	o__Acetivibrionales	f__Acetivibrionaceae			Sporulating	Human
6589480	1291050.JAGE01000001_gene815	7.96e-95	283	COG0850@1|root,COG0850@2|Bacteria,1VAPC@1239|Firmicutes,24MV1@186801|Clostridia,3WM6I@541000|Ruminococcaceae	186801|Clostridia	D	Cell division inhibitor that blocks the formation of polar Z ring septums. Rapidly oscillates between the poles of the cell to destabilize FtsZ filaments that have formed before they mature into polar Z rings. Prevents FtsZ polymerization	minC	-	-	ko:K03610	-	-	-	-	ko00000,ko03036,ko04812	-	-	-	MinC_C	bin.490_human	minC	sporulation_onset_and_checkpoints	32062	p__Firmicutes	c__Clostridia	o__Acetivibrionales	f__Acetivibrionaceae			Sporulating	Human
6589479	1291050.JAGE01000001_gene814	3.27e-166	467	COG2894@1|root,COG2894@2|Bacteria,1TP6P@1239|Firmicutes,249BB@186801|Clostridia,3WH0T@541000|Ruminococcaceae	186801|Clostridia	D	Belongs to the ParA family	minD	-	-	ko:K03609	-	-	-	-	ko00000,ko03036,ko04812	-	-	-	AAA_31,CbiA	bin.490_human	minD	sporulation_onset_and_checkpoints	32062	p__Firmicutes	c__Clostridia	o__Acetivibrionales	f__Acetivibrionaceae			Sporulating	Human
6589270	588581.Cpap_3429	3.43e-257	711	COG0536@1|root,COG0536@2|Bacteria,1TPX7@1239|Firmicutes,247SP@186801|Clostridia,3WH1H@541000|Ruminococcaceae	186801|Clostridia	S	An essential GTPase which binds GTP, GDP and possibly (p)ppGpp with moderate affinity, with high nucleotide exchange rates and a fairly low GTP hydrolysis rate. Plays a role in control of the cell cycle, stress response, ribosome biogenesis and in those bacteria that undergo differentiation, in morphogenesis control	obg	-	-	ko:K03979	-	-	-	-	ko00000,ko01000,ko03009	-	-	-	DUF1967,GTP1_OBG,MMR_HSR1	bin.490_human	obg	sporulation_onset_and_checkpoints	32062	p__Firmicutes	c__Clostridia	o__Acetivibrionales	f__Acetivibrionaceae			Sporulating	Human
6587541	1195236.CTER_0361	3.16e-169	477	COG1774@1|root,COG1774@2|Bacteria,1TP1V@1239|Firmicutes,247Q6@186801|Clostridia,3WHA4@541000|Ruminococcaceae	186801|Clostridia	S	PSP1 C-terminal domain protein	yaaT	-	-	-	-	-	-	-	-	-	-	-	PSP1	bin.490_human	yaaT	sporulation_onset_and_checkpoints	32062	p__Firmicutes	c__Clostridia	o__Acetivibrionales	f__Acetivibrionaceae			Sporulating	Human
6589836	755731.Clo1100_2459	5.67e-151	427	COG1191@1|root,COG1191@2|Bacteria,1TP3T@1239|Firmicutes,24A4T@186801|Clostridia,36E4R@31979|Clostridiaceae	186801|Clostridia	K	Sigma factors are initiation factors that promote the attachment of RNA polymerase to specific initiation sites and are then released	sigE	-	-	ko:K03091	-	-	-	-	ko00000,ko03021	-	-	-	Sigma70_r2,Sigma70_r4	bin.490_human	sigE	spo0a_regulon	32062	p__Firmicutes	c__Clostridia	o__Acetivibrionales	f__Acetivibrionaceae			Sporulating	Human
6589690	755731.Clo1100_2728	7.9e-137	391	COG1191@1|root,COG1191@2|Bacteria,1TP3Q@1239|Firmicutes,2487Z@186801|Clostridia,36EZ8@31979|Clostridiaceae	186801|Clostridia	K	Sigma factors are initiation factors that promote the attachment of RNA polymerase to specific initiation sites and are then released	sigF	-	-	ko:K03091	-	-	-	-	ko00000,ko03021	-	-	-	Sigma70_r2,Sigma70_r3,Sigma70_r4	bin.490_human	sigF	spo0a_regulon	32062	p__Firmicutes	c__Clostridia	o__Acetivibrionales	f__Acetivibrionaceae			Sporulating	Human
6589837	394503.Ccel_2061	1.95e-174	487	COG1191@1|root,COG1191@2|Bacteria,1TPDD@1239|Firmicutes,24A1H@186801|Clostridia,36E0E@31979|Clostridiaceae	186801|Clostridia	K	Sigma factors are initiation factors that promote the attachment of RNA polymerase to specific initiation sites and are then released	sigG	-	-	ko:K03091	-	-	-	-	ko00000,ko03021	-	-	-	Sigma70_r2,Sigma70_r3,Sigma70_r4	bin.490_human	sigG	spo0a_regulon	32062	p__Firmicutes	c__Clostridia	o__Acetivibrionales	f__Acetivibrionaceae			Sporulating	Human
6589688	1291050.JAGE01000001_gene2589	4.56e-58	181	COG1366@1|root,COG1366@2|Bacteria,1VENG@1239|Firmicutes,24R0X@186801|Clostridia,3WKRQ@541000|Ruminococcaceae	186801|Clostridia	T	Belongs to the anti-sigma-factor antagonist family	spoIIAA	-	-	ko:K06378	-	-	-	-	ko00000	-	-	-	STAS	bin.490_human	spoIIAA	spo0a_regulon	32062	p__Firmicutes	c__Clostridia	o__Acetivibrionales	f__Acetivibrionaceae			Sporulating	Human
6589689	1291050.JAGE01000001_gene2590	8.55e-78	233	COG2172@1|root,COG2172@2|Bacteria,1V6V2@1239|Firmicutes,24JPT@186801|Clostridia,3WJC6@541000|Ruminococcaceae	186801|Clostridia	T	Binds to sigma F and blocks its ability to form an RNA polymerase holoenzyme (E-sigma F). Phosphorylates SpoIIAA on a serine residue. This phosphorylation may enable SpoIIAA to act as an anti-anti-sigma factor that counteracts SpoIIAB and thus releases sigma F from inhibition	spoIIAB	-	2.7.11.1	ko:K06379	-	-	-	-	ko00000,ko01000	-	-	-	HATPase_c_2	bin.490_human	spoIIAB	spo0a_regulon	32062	p__Firmicutes	c__Clostridia	o__Acetivibrionales	f__Acetivibrionaceae			Sporulating	Human
6589835	1195236.CTER_3014	9.89e-133	383	29ECG@1|root,301AF@2|Bacteria,1UY4W@1239|Firmicutes,24HI3@186801|Clostridia,3WJPT@541000|Ruminococcaceae	186801|Clostridia	M	aspartic protease that is responsible for the proteolytic cleavage of the RNA polymerase sigma E factor (SigE spoIIGB) to yield the active peptide in the mother cell during sporulation. Responds to a signal from the forespore that is triggered by the extracellular signal protein SpoIIR	spoIIGA	-	-	ko:K06383	-	-	-	-	ko00000,ko01000,ko01002	-	-	-	Peptidase_U4	bin.490_human	spoIIGA	spo0a_regulon	32062	p__Firmicutes	c__Clostridia	o__Acetivibrionales	f__Acetivibrionaceae			Sporulating	Human
6588491	1195236.CTER_0161	1.83e-110	322	COG1192@1|root,COG1192@2|Bacteria,1TP8S@1239|Firmicutes,2488C@186801|Clostridia,3WGTZ@541000|Ruminococcaceae	186801|Clostridia	D	CobQ CobB MinD ParA nucleotide binding domain	soj	-	-	ko:K03496	-	-	-	-	ko00000,ko03036,ko04812	-	-	-	AAA_31	bin.490_human	soj	spo0a_regulon	32062	p__Firmicutes	c__Clostridia	o__Acetivibrionales	f__Acetivibrionaceae			Sporulating	Human
6588490	1195236.CTER_0162	1.22e-140	404	COG1475@1|root,COG1475@2|Bacteria,1TQ2B@1239|Firmicutes,249VV@186801|Clostridia,3WHV1@541000|Ruminococcaceae	186801|Clostridia	K	Belongs to the ParB family	spo0J	-	-	ko:K03497	-	-	-	-	ko00000,ko03000,ko03036,ko04812	-	-	-	ParBc	bin.490_human	parB	spo0a_regulon	32062	p__Firmicutes	c__Clostridia	o__Acetivibrionales	f__Acetivibrionaceae			Sporulating	Human
6587837	394503.Ccel_0527	1.88e-180	526	COG2385@1|root,COG2385@2|Bacteria,1UW6J@1239|Firmicutes,24CYM@186801|Clostridia,36DFG@31979|Clostridiaceae	186801|Clostridia	D	TIGRFAM SpoIID LytB domain	lytB	-	-	ko:K06381	-	-	-	-	ko00000	-	-	-	PG_binding_1,SpoIID,Y_Y_Y	bin.490_human	spoIID	Engulfment	32062	p__Firmicutes	c__Clostridia	o__Acetivibrionales	f__Acetivibrionaceae			Sporulating	Human
6588171	1195236.CTER_0746	2.78e-55	182	COG1300@1|root,COG1300@2|Bacteria,1V81P@1239|Firmicutes,24NU8@186801|Clostridia,3WJ25@541000|Ruminococcaceae	186801|Clostridia	S	TIGRFAM stage II sporulation protein M	spoIIM	-	-	ko:K06384	-	-	-	-	ko00000	-	-	-	SpoIIM	bin.490_human	spoIIM	Engulfment	32062	p__Firmicutes	c__Clostridia	o__Acetivibrionales	f__Acetivibrionaceae			Sporulating	Human
6588731	1195236.CTER_0115	1.79e-133	395	COG0860@1|root,COG0860@2|Bacteria,1TSFS@1239|Firmicutes,2488U@186801|Clostridia,3WGV1@541000|Ruminococcaceae	186801|Clostridia	M	stage II sporulation protein P	spoIIP	-	-	ko:K06385	-	-	-	-	ko00000	-	-	-	SpoIIP	bin.490_human	spoIIP	Engulfment	32062	p__Firmicutes	c__Clostridia	o__Acetivibrionales	f__Acetivibrionaceae			Sporulating	Human
6589971	1291050.JAGE01000001_gene22	1.89e-154	442	COG3854@1|root,COG3854@2|Bacteria,1TQ23@1239|Firmicutes,248S2@186801|Clostridia,3WGH3@541000|Ruminococcaceae	186801|Clostridia	S	stage III sporulation protein AA	spoIIIAA	-	-	ko:K06390	-	-	-	-	ko00000	-	-	-	T2SSE	bin.490_human	spoIIIAA	Engulfment	32062	p__Firmicutes	c__Clostridia	o__Acetivibrionales	f__Acetivibrionaceae			Sporulating	Human
6589972	394503.Ccel_1915	8e-61	193	2CEWW@1|root,32S0Q@2|Bacteria,1VAEG@1239|Firmicutes,24MNF@186801|Clostridia,36J07@31979|Clostridiaceae	186801|Clostridia	S	Stage III sporulation protein AB	spoIIIAB	-	-	ko:K06391	-	-	-	-	ko00000	-	-	-	Spore_III_AB	bin.490_human	spoIIIAB	Engulfment	32062	p__Firmicutes	c__Clostridia	o__Acetivibrionales	f__Acetivibrionaceae			Sporulating	Human
6589973	1291050.JAGE01000001_gene20	5.78e-27	99.4	2E555@1|root,32ZY3@2|Bacteria,1VEM4@1239|Firmicutes,24QNR@186801|Clostridia	186801|Clostridia	S	Stage III sporulation protein AC	spoIIIAC	-	-	ko:K06392	-	-	-	-	ko00000	-	-	-	SpoIIIAC	bin.490_human	spoIIIAC	Engulfment	32062	p__Firmicutes	c__Clostridia	o__Acetivibrionales	f__Acetivibrionaceae			Sporulating	Human
6589974	588581.Cpap_2988	1.15e-58	184	2CPUI@1|root,32SJW@2|Bacteria,1VA9Y@1239|Firmicutes,24NK6@186801|Clostridia,3WJHH@541000|Ruminococcaceae	186801|Clostridia	S	Stage III sporulation protein AC/AD protein family	spoIIIAD	-	-	ko:K06393	-	-	-	-	ko00000	-	-	-	SpoIIIAC	bin.490_human	spoiiiAD	Engulfment	32062	p__Firmicutes	c__Clostridia	o__Acetivibrionales	f__Acetivibrionaceae			Sporulating	Human
6589975	1195236.CTER_2151	1.48e-175	504	2C2CG@1|root,2Z7PW@2|Bacteria,1TQQ2@1239|Firmicutes,24AH2@186801|Clostridia,3WITJ@541000|Ruminococcaceae	186801|Clostridia	S	Stage III sporulation protein	spoIIIAE	-	-	ko:K06394	-	-	-	-	ko00000	-	-	-	Spore_III_AE	bin.490_human	spoIIIAE	Engulfment	32062	p__Firmicutes	c__Clostridia	o__Acetivibrionales	f__Acetivibrionaceae			Sporulating	Human
6589976	1195236.CTER_2150	1.14e-56	185	2E159@1|root,32WKB@2|Bacteria,1VC21@1239|Firmicutes,24STT@186801|Clostridia,3WP12@541000|Ruminococcaceae	186801|Clostridia	S	TIGRFAM stage III sporulation protein	-	-	-	ko:K06395	-	-	-	-	ko00000	-	-	-	Spore_III_AF	bin.490_human	spoIIIAF	Engulfment	32062	p__Firmicutes	c__Clostridia	o__Acetivibrionales	f__Acetivibrionaceae			Sporulating	Human
6589977	588581.Cpap_2991	7.7e-55	180	2E6BB@1|root,330Z5@2|Bacteria,1VF3M@1239|Firmicutes,24RAX@186801|Clostridia,3WM04@541000|Ruminococcaceae	186801|Clostridia	S	Stage III sporulation protein AG	spoIIIAG	-	-	ko:K06396	-	-	-	-	ko00000	-	-	-	-	bin.490_human	spoIIIAG	Engulfment	32062	p__Firmicutes	c__Clostridia	o__Acetivibrionales	f__Acetivibrionaceae			Sporulating	Human
6589978	755731.Clo1100_2250	2.61e-82	250	2E3US@1|root,32YS3@2|Bacteria,1VESK@1239|Firmicutes,24R9H@186801|Clostridia,36K6Z@31979|Clostridiaceae	186801|Clostridia	S	SpoIIIAH-like protein	spoIIIAH	-	-	ko:K06397	-	-	-	-	ko00000	1.A.34.1.1	-	-	SpoIIIAH	bin.490_human	spoIIIAH	Engulfment	32062	p__Firmicutes	c__Clostridia	o__Acetivibrionales	f__Acetivibrionaceae			Sporulating	Human
6589475	394503.Ccel_2547	1.42e-50	176	COG1994@1|root,COG1994@2|Bacteria,1V72P@1239|Firmicutes,24B9J@186801|Clostridia,36G2N@31979|Clostridiaceae	186801|Clostridia	S	PFAM peptidase	-	-	-	ko:K06402	-	-	-	-	ko00000,ko01000,ko01002	-	-	-	CBS,Peptidase_M50	bin.490_human	spoIVFB	sigE_regulon	32062	p__Firmicutes	c__Clostridia	o__Acetivibrionales	f__Acetivibrionaceae			Sporulating	Human
6589535	1291050.JAGE01000001_gene1261	4.91e-230	650	COG2244@1|root,COG2244@2|Bacteria,1TNYX@1239|Firmicutes,2485G@186801|Clostridia,3WGTJ@541000|Ruminococcaceae	186801|Clostridia	S	Stage V sporulation protein B	spoVB	-	-	ko:K06409	-	-	-	-	ko00000,ko02000	2.A.66.2.14	-	-	Polysacc_synt,Polysacc_synt_C	bin.490_human	spoVB	sigE_regulon	32062	p__Firmicutes	c__Clostridia	o__Acetivibrionales	f__Acetivibrionaceae			Sporulating	Human
6588011	1195236.CTER_5585	1.04e-188	533	COG0772@1|root,COG0772@2|Bacteria,1TPT7@1239|Firmicutes,24894@186801|Clostridia,3WHWW@541000|Ruminococcaceae	186801|Clostridia	D	Belongs to the SEDS family	ftsW	-	-	ko:K03588	ko04112,map04112	-	-	-	ko00000,ko00001,ko02000,ko03036	2.A.103.1	-	-	FTSW_RODA_SPOVE	bin.490_human	ftsW	sigE_regulon	32062	p__Firmicutes	c__Clostridia	o__Acetivibrionales	f__Acetivibrionaceae			Sporulating	Human
6588484	588581.Cpap_2095	1.28e-16	73.2	2DEI5@1|root,2ZN2X@2|Bacteria,1W3EA@1239|Firmicutes	1239|Firmicutes	S	PFAM sigmaK-factor processing regulatory BofA	-	-	-	ko:K06317	-	-	-	-	ko00000	-	-	-	BofA	bin.490_human	bofA	sigE_regulon	32062	p__Firmicutes	c__Clostridia	o__Acetivibrionales	f__Acetivibrionaceae			Sporulating	Human
6588206	1449050.JNLE01000003_gene3857	1.42e-164	474	COG0787@1|root,COG0787@2|Bacteria,1TNYY@1239|Firmicutes,2480T@186801|Clostridia,36ES8@31979|Clostridiaceae	186801|Clostridia	M	Catalyzes the interconversion of L-alanine and D- alanine. May also act on other amino acids	alr	-	5.1.1.1	ko:K01775	ko00473,ko01100,ko01502,map00473,map01100,map01502	-	R00401	RC00285	ko00000,ko00001,ko01000,ko01011	-	-	-	Ala_racemase_C,Ala_racemase_N	bin.490_human	alr	sigE_regulon	32062	p__Firmicutes	c__Clostridia	o__Acetivibrionales	f__Acetivibrionaceae			Sporulating	Human
6587996	755731.Clo1100_1485	1.58e-175	501	COG1686@1|root,COG1686@2|Bacteria,1TQ8M@1239|Firmicutes,2480S@186801|Clostridia,36DEG@31979|Clostridiaceae	186801|Clostridia	M	Belongs to the peptidase S11 family	dacB2	-	3.4.16.4	ko:K07258	ko00550,ko01100,map00550,map01100	-	-	-	ko00000,ko00001,ko01000,ko01002,ko01011	-	-	-	PBP5_C,Peptidase_S11	bin.490_human	dacB	sigE_regulon	32062	p__Firmicutes	c__Clostridia	o__Acetivibrionales	f__Acetivibrionaceae			Sporulating	Human
6587536	1291050.JAGE01000001_gene1820	4.96e-100	294	COG2715@1|root,COG2715@2|Bacteria,1V1E2@1239|Firmicutes,249G0@186801|Clostridia,3WKEB@541000|Ruminococcaceae	186801|Clostridia	S	membrane protein required for spore maturation	spmA	-	-	ko:K06373	-	-	-	-	ko00000	-	-	-	Gate	bin.490_human	spmA	sigE_regulon	32062	p__Firmicutes	c__Clostridia	o__Acetivibrionales	f__Acetivibrionaceae			Sporulating	Human
6587535	1195236.CTER_4326	1.56e-83	251	COG0700@1|root,COG0700@2|Bacteria,1V45M@1239|Firmicutes,24HSJ@186801|Clostridia,3WJ3S@541000|Ruminococcaceae	186801|Clostridia	S	PFAM nucleoside recognition domain protein	spmB	-	-	ko:K06374	-	-	-	-	ko00000	-	-	-	Gate	bin.490_human	spmB	sigE_regulon	32062	p__Firmicutes	c__Clostridia	o__Acetivibrionales	f__Acetivibrionaceae			Sporulating	Human
6588922	588581.Cpap_2489	2.54e-76	234	COG1971@1|root,COG1971@2|Bacteria,1V4BC@1239|Firmicutes,24KM0@186801|Clostridia	186801|Clostridia	P	Probably functions as a manganese efflux pump	ytaF	-	-	-	-	-	-	-	-	-	-	-	Mntp	bin.490_human	ytaF	sigE_regulon	32062	p__Firmicutes	c__Clostridia	o__Acetivibrionales	f__Acetivibrionaceae			Sporulating	Human
6588677	1291050.JAGE01000001_gene1523	5.99e-149	431	COG0628@1|root,COG0628@2|Bacteria,1TS4S@1239|Firmicutes,248E5@186801|Clostridia,3WJEJ@541000|Ruminococcaceae	186801|Clostridia	S	sporulation integral membrane protein YtvI	ytvI	-	-	-	-	-	-	-	-	-	-	-	AI-2E_transport	bin.490_human	ytvI	sigE_regulon	32062	p__Firmicutes	c__Clostridia	o__Acetivibrionales	f__Acetivibrionaceae			Sporulating	Human
6588256	755731.Clo1100_0316	9.95e-157	461	COG0793@1|root,COG0793@2|Bacteria,1TPBI@1239|Firmicutes,248HZ@186801|Clostridia,36DR5@31979|Clostridiaceae	186801|Clostridia	M	Belongs to the peptidase S41A family	-	-	3.4.21.102	ko:K03797	-	-	-	-	ko00000,ko01000,ko01002	-	-	-	PDZ_2,PG_binding_1,Peptidase_S41	bin.490_human	ctpB	sigE_regulon	32062	p__Firmicutes	c__Clostridia	o__Acetivibrionales	f__Acetivibrionaceae			Sporulating	Human
6587993	1195236.CTER_5574	5.64e-223	624	COG2718@1|root,COG2718@2|Bacteria,1TQIN@1239|Firmicutes,24A3U@186801|Clostridia,3WGS2@541000|Ruminococcaceae	186801|Clostridia	S	Belongs to the UPF0229 family	yhbH	-	-	ko:K09786	-	-	-	-	ko00000	-	-	-	DUF444	bin.490_human	yhbh	sigE_regulon	32062	p__Firmicutes	c__Clostridia	o__Acetivibrionales	f__Acetivibrionaceae			Sporulating	Human
6588258	394503.Ccel_0292	2.32e-104	309	2AUKD@1|root,31K93@2|Bacteria,1V6PK@1239|Firmicutes,24J91@186801|Clostridia,36I4Q@31979|Clostridiaceae	186801|Clostridia	S	stage II sporulation protein R	spoIIR	-	-	ko:K06387	-	-	-	-	ko00000	-	-	-	Spore_II_R	bin.490_human	spoIIR	sigF_regulon	32062	p__Firmicutes	c__Clostridia	o__Acetivibrionales	f__Acetivibrionaceae			Sporulating	Human
6589991	588581.Cpap_3006	8.24e-232	647	COG0750@1|root,COG0750@2|Bacteria,1TPIR@1239|Firmicutes,24AFA@186801|Clostridia,3WHID@541000|Ruminococcaceae	186801|Clostridia	M	Stage IV sporulation protein B	spoIVB	-	3.4.21.116	ko:K06399	-	-	-	-	ko00000,ko01000,ko01002	-	-	-	PDZ_2,Peptidase_S55	bin.490_human	spoIVB	sigF_regulon	32062	p__Firmicutes	c__Clostridia	o__Acetivibrionales	f__Acetivibrionaceae			Sporulating	Human
6590107	1195236.CTER_0743	8.43e-198	556	COG1686@1|root,COG1686@2|Bacteria,1TQN0@1239|Firmicutes,249B3@186801|Clostridia,3WHE1@541000|Ruminococcaceae	186801|Clostridia	M	Belongs to the peptidase S11 family	dacF	-	3.4.16.4	ko:K07258	ko00550,ko01100,map00550,map01100	-	-	-	ko00000,ko00001,ko01000,ko01002,ko01011	-	-	-	PBP5_C,Peptidase_S11	bin.490_human	dacF	sigF_regulon	32062	p__Firmicutes	c__Clostridia	o__Acetivibrionales	f__Acetivibrionaceae			Sporulating	Human
6590112	1195236.CTER_0738	2.86e-54	174	COG3874@1|root,COG3874@2|Bacteria,1V6H7@1239|Firmicutes,24JJ5@186801|Clostridia,3WJU2@541000|Ruminococcaceae	186801|Clostridia	S	Sporulation protein YtfJ	ytfJ	-	-	-	-	-	-	-	-	-	-	-	Spore_YtfJ	bin.490_human	ytfJ	sigF_regulon	32062	p__Firmicutes	c__Clostridia	o__Acetivibrionales	f__Acetivibrionaceae			Sporulating	Human
6589691	1291050.JAGE01000001_gene2592	7.33e-73	221	2ANER@1|root,31DDD@2|Bacteria,1V46U@1239|Firmicutes,24JDI@186801|Clostridia,3WJNA@541000|Ruminococcaceae	186801|Clostridia	S	stage V sporulation protein AC	spoVAC	-	-	ko:K06405	-	-	-	-	ko00000	-	-	-	SpoVAC_SpoVAEB	bin.490_human	spoVAC	sigG_regulon	32062	p__Firmicutes	c__Clostridia	o__Acetivibrionales	f__Acetivibrionaceae			Sporulating	Human
6589692	1291050.JAGE01000001_gene2593	1.69e-193	542	COG0183@1|root,COG0183@2|Bacteria,1UHVW@1239|Firmicutes,248BM@186801|Clostridia,3WSI5@541000|Ruminococcaceae	186801|Clostridia	I	Stage V sporulation protein AD	spoVAD	-	-	ko:K06406	-	-	-	-	ko00000	-	-	-	SpoVAD	bin.490_human	spoVAD	sigG_regulon	32062	p__Firmicutes	c__Clostridia	o__Acetivibrionales	f__Acetivibrionaceae			Sporulating	Human
6589153	1195236.CTER_2165	3.21e-160	454	COG0648@1|root,COG0648@2|Bacteria,1UZNN@1239|Firmicutes,24A1E@186801|Clostridia,3WH4K@541000|Ruminococcaceae	186801|Clostridia	L	Endonuclease IV	Nfo	-	3.1.21.2	ko:K01151	ko03410,map03410	-	-	-	ko00000,ko00001,ko01000,ko03400	-	-	-	AP_endonuc_2	bin.490_human	nfo	sigG_regulon	32062	p__Firmicutes	c__Clostridia	o__Acetivibrionales	f__Acetivibrionaceae			Sporulating	Human
6588669	195103.CPF_1241	2.88e-166	483	COG0697@1|root,COG0697@2|Bacteria,1TP7K@1239|Firmicutes,248Q8@186801|Clostridia,36DVY@31979|Clostridiaceae	186801|Clostridia	EG	Spore germination protein	spoVAF	-	-	ko:K06408	-	-	-	-	ko00000	-	-	-	GerA	bin.490_human	spoVAF	sigG_regulon	32062	p__Firmicutes	c__Clostridia	o__Acetivibrionales	f__Acetivibrionaceae			Sporulating	Human
6589693	588581.Cpap_4163	7.64e-59	184	2ANER@1|root,315MJ@2|Bacteria,1V6SU@1239|Firmicutes,24JBZ@186801|Clostridia,3WK2T@541000|Ruminococcaceae	186801|Clostridia	S	Stage V sporulation protein AE	spoVAE	-	-	ko:K06407	-	-	-	-	ko00000	-	-	-	SpoVAC_SpoVAEB	bin.490_human	spoVAEB	sigG_regulon	32062	p__Firmicutes	c__Clostridia	o__Acetivibrionales	f__Acetivibrionaceae			Sporulating	Human
6590301	588581.Cpap_1438	1.38e-24	92.8	2E2ZT@1|root,32Y0E@2|Bacteria,1VEHE@1239|Firmicutes,24R2Z@186801|Clostridia	186801|Clostridia	S	PFAM Small, acid-soluble spore proteins, alpha beta type	-	-	-	ko:K06423	-	-	-	-	ko00000	-	-	-	SASP	bin.490_human	sspF	sigG_regulon	32062	p__Firmicutes	c__Clostridia	o__Acetivibrionales	f__Acetivibrionaceae			Sporulating	Human
6590140	394503.Ccel_1705	1.72e-115	337	COG0111@1|root,COG0111@2|Bacteria,1TPUC@1239|Firmicutes,253BG@186801|Clostridia,36UYA@31979|Clostridiaceae	186801|Clostridia	EH	Dipicolinate synthase subunit A N-terminal domain	spoVFA	-	-	ko:K06410	-	-	-	-	ko00000	-	-	-	2-Hacid_dh_C,AlaDh_PNT_C,DpaA_N	bin.490_human	spoVFA	sigK_regulon	32062	p__Firmicutes	c__Clostridia	o__Acetivibrionales	f__Acetivibrionaceae			Sporulating	Human
6590141	1291050.JAGE01000002_gene3519	2.3e-105	307	COG0452@1|root,COG0452@2|Bacteria,1TQPT@1239|Firmicutes,24HE6@186801|Clostridia,3WHFH@541000|Ruminococcaceae	186801|Clostridia	H	Dipicolinic acid synthetase, B subunit	spoVFB	-	-	ko:K06411	-	-	-	-	ko00000	-	-	-	Flavoprotein	bin.490_human	spoVFB	sigK_regulon	32062	p__Firmicutes	c__Clostridia	o__Acetivibrionales	f__Acetivibrionaceae			Sporulating	Human
6589779	1195236.CTER_4512	1.17e-286	789	COG0699@1|root,COG0699@2|Bacteria,1TPPG@1239|Firmicutes,24829@186801|Clostridia,3WSIQ@541000|Ruminococcaceae	186801|Clostridia	S	ATPase. Has a role at an early stage in the morphogenesis of the spore coat	spoIVA	GO:0000003,GO:0000166,GO:0003674,GO:0003824,GO:0005488,GO:0005524,GO:0005575,GO:0005618,GO:0005623,GO:0008144,GO:0008150,GO:0009653,GO:0009987,GO:0016462,GO:0016787,GO:0016817,GO:0016818,GO:0016887,GO:0017076,GO:0017111,GO:0019954,GO:0030154,GO:0030312,GO:0030435,GO:0030436,GO:0030554,GO:0031160,GO:0032502,GO:0032553,GO:0032555,GO:0032559,GO:0034301,GO:0035639,GO:0036094,GO:0042601,GO:0042763,GO:…	-	ko:K06398	-	-	-	-	ko00000	-	-	-	Spore_IV_A	bin.490_human	spoIVA	spore_coat	32062	p__Firmicutes	c__Clostridia	o__Acetivibrionales	f__Acetivibrionaceae			Sporulating	Human
6589074	1195236.CTER_1783	2.24e-30	111	COG3546@1|root,COG3546@2|Bacteria,1TQVQ@1239|Firmicutes,247YJ@186801|Clostridia,3WHS3@541000|Ruminococcaceae	186801|Clostridia	P	PFAM Manganese containing catalase	cotJC	-	-	ko:K06334	-	-	-	-	ko00000	-	-	-	Mn_catalase	bin.490_human	cotJC	spore_coat	32062	p__Firmicutes	c__Clostridia	o__Acetivibrionales	f__Acetivibrionaceae			Sporulating	Human
6590424	1195236.CTER_4594	1.38e-100	311	COG5401@1|root,COG5401@2|Bacteria,1TPQD@1239|Firmicutes,248VN@186801|Clostridia	186801|Clostridia	S	PFAM Sporulation and spore germination	-	-	-	ko:K06298	-	-	-	-	ko00000	-	-	-	Germane	bin.490_human	gerM	spore_coat	32062	p__Firmicutes	c__Clostridia	o__Acetivibrionales	f__Acetivibrionaceae			Sporulating	Human
6589086	588581.Cpap_1022	7.99e-29	108	2E34J@1|root,32Y4N@2|Bacteria,1VESM@1239|Firmicutes,24QZX@186801|Clostridia	186801|Clostridia	S	COG NOG18028 non supervised orthologous group	cotJB	-	-	ko:K06333	-	-	-	-	ko00000	-	-	-	CotJB	bin.490_human	cotJB	spore_coat	32062	p__Firmicutes	c__Clostridia	o__Acetivibrionales	f__Acetivibrionaceae			Sporulating	Human
6588855	398512.JQKC01000005_gene5386	1.51e-79	239	COG0071@1|root,COG0071@2|Bacteria,1VG0E@1239|Firmicutes,24MRZ@186801|Clostridia,3WJHY@541000|Ruminococcaceae	186801|Clostridia	O	Hsp20/alpha crystallin family	-	-	-	ko:K13993	ko04141,map04141	-	-	-	ko00000,ko00001,ko03110	-	-	-	HSP20	bin.490_human	hsps	spore_coat	32062	p__Firmicutes	c__Clostridia	o__Acetivibrionales	f__Acetivibrionaceae			Sporulating	Human
6588015	1291050.JAGE01000001_gene3044	0	1058	COG0768@1|root,COG0768@2|Bacteria,1TP93@1239|Firmicutes,248KB@186801|Clostridia,3WGI4@541000|Ruminococcaceae	186801|Clostridia	M	Penicillin-binding Protein	spoVD	-	3.4.16.4	ko:K03587,ko:K08384	ko00550,ko01501,map00550,map01501	-	-	-	ko00000,ko00001,ko01000,ko01011,ko03036	-	-	-	PASTA,PBP_dimer,Transpeptidase	bin.490_human	spoVD	spore_cortex	32062	p__Firmicutes	c__Clostridia	o__Acetivibrionales	f__Acetivibrionaceae			Sporulating	Human
6590007	1195236.CTER_0896	3.47e-129	386	COG3314@1|root,COG3314@2|Bacteria,1TR0V@1239|Firmicutes,247XA@186801|Clostridia,3WIGE@541000|Ruminococcaceae	186801|Clostridia	S	sporulation integral membrane protein YlbJ	ylbJ	-	-	-	-	-	-	-	-	-	-	-	Gate	bin.490_human	ylbJ	spore_cortex	32062	p__Firmicutes	c__Clostridia	o__Acetivibrionales	f__Acetivibrionaceae			Sporulating	Human
6589581	1195236.CTER_3346	1.22e-116	341	COG0860@1|root,COG0860@2|Bacteria,1TQ74@1239|Firmicutes,24FT2@186801|Clostridia,3WIGM@541000|Ruminococcaceae	186801|Clostridia	M	N-acetylmuramoyl-L-alanine amidase	cwlD	-	3.5.1.28	ko:K01448	ko01503,map01503	M00727	R04112	RC00064,RC00141	ko00000,ko00001,ko00002,ko01000,ko01011,ko03036	-	-	-	Amidase_3	bin.490_human	cwlC/cwlD	spore_cortex	32062	p__Firmicutes	c__Clostridia	o__Acetivibrionales	f__Acetivibrionaceae			Sporulating	Human
6589955	1195236.CTER_4008	3.05e-49	157	2E3ZZ@1|root,32YWW@2|Bacteria,1VEIW@1239|Firmicutes,24QNQ@186801|Clostridia	186801|Clostridia	S	Sporulation protein YabP	yabP	-	-	-	-	-	-	-	-	-	-	-	YabP	bin.490_human	yabP	spore_cortex	32062	p__Firmicutes	c__Clostridia	o__Acetivibrionales	f__Acetivibrionaceae			Sporulating	Human
6589956	755731.Clo1100_3803	8.51e-56	180	2EFTM@1|root,32YR5@2|Bacteria,1VFQQ@1239|Firmicutes,24QUB@186801|Clostridia,36P5E@31979|Clostridiaceae	186801|Clostridia	S	Spore cortex protein YabQ (Spore_YabQ)	yabQ	-	-	-	-	-	-	-	-	-	-	-	Spore_YabQ	bin.490_human	yabQ	spore_cortex	32062	p__Firmicutes	c__Clostridia	o__Acetivibrionales	f__Acetivibrionaceae			Sporulating	Human
6588810	394503.Ccel_0572	2.24e-39	134	2E4EZ@1|root,32ZA5@2|Bacteria,1VF5C@1239|Firmicutes,24QWJ@186801|Clostridia,36MN2@31979|Clostridiaceae	186801|Clostridia	S	sporulation protein YqfC	yqfC	-	-	-	-	-	-	-	-	-	-	-	YabP	bin.490_human	yqfC	spore_cortex	32062	p__Firmicutes	c__Clostridia	o__Acetivibrionales	f__Acetivibrionaceae			Sporulating	Human
6588809	755731.Clo1100_1635	4.94e-176	503	COG0561@1|root,COG0561@2|Bacteria,1TR3N@1239|Firmicutes,24ACD@186801|Clostridia,36EQ9@31979|Clostridiaceae	186801|Clostridia	S	sporulation protein	yqfD	-	-	ko:K06438	-	-	-	-	ko00000	-	-	-	YqfD	bin.490_human	yqfD	spore_cortex	32062	p__Firmicutes	c__Clostridia	o__Acetivibrionales	f__Acetivibrionaceae			Sporulating	Human
6588399	1195236.CTER_4878	2.14e-75	246	28M4H@1|root,2ZAIE@2|Bacteria,1TPXD@1239|Firmicutes,25EJK@186801|Clostridia,3WN8X@541000|Ruminococcaceae	186801|Clostridia	S	TIGRFAM germination protein, Ger(x)C family	gerAC	-	-	ko:K06297	-	-	-	-	ko00000	-	-	-	Spore_GerAC	bin.490_human	gerA	germination	32062	p__Firmicutes	c__Clostridia	o__Acetivibrionales	f__Acetivibrionaceae			Sporulating	Human
6587861	1291050.JAGE01000001_gene110	1.4e-183	517	COG0680@1|root,COG0680@2|Bacteria,1TPFY@1239|Firmicutes,248TE@186801|Clostridia,3WGVA@541000|Ruminococcaceae	186801|Clostridia	C	Initiates the rapid degradation of small, acid-soluble proteins during spore germination	gpr	-	3.4.24.78	ko:K06012	-	-	-	-	ko00000,ko01000,ko01002	-	-	-	Peptidase_A25	bin.490_human	gpr	germination	32062	p__Firmicutes	c__Clostridia	o__Acetivibrionales	f__Acetivibrionaceae			Sporulating	Human
6587761	588581.Cpap_2851	7.95e-37	124	COG1278@1|root,COG1278@2|Bacteria,1VEE0@1239|Firmicutes,24QJE@186801|Clostridia,3WKNX@541000|Ruminococcaceae	186801|Clostridia	K	'Cold-shock' DNA-binding domain	-	-	-	ko:K03704	-	-	-	-	ko00000,ko03000	-	-	-	CSD	bin.490_human	CSD	germination	32062	p__Firmicutes	c__Clostridia	o__Acetivibrionales	f__Acetivibrionaceae			Sporulating	Human
6588020	755731.Clo1100_1471	1.37e-106	323	COG0682@1|root,COG0682@2|Bacteria,1TPAK@1239|Firmicutes,24APG@186801|Clostridia,36F3Y@31979|Clostridiaceae	186801|Clostridia	M	Transfers the N-acyl diglyceride group on what will become the N-terminal cysteine of membrane lipoproteins	lgt	-	-	ko:K13292	-	-	-	-	ko00000,ko01000	-	-	-	LGT	bin.490_human	lgt	germination	32062	p__Firmicutes	c__Clostridia	o__Acetivibrionales	f__Acetivibrionaceae			Sporulating	Human
6595266	1195236.CTER_0537	1.99e-186	520	COG0745@1|root,COG0745@2|Bacteria,1TPF7@1239|Firmicutes,24916@186801|Clostridia,3WSIK@541000|Ruminococcaceae	186801|Clostridia	K	May play the central regulatory role in sporulation. It may be an element of the effector pathway responsible for the activation of sporulation genes in response to nutritional stress. Spo0A may act in concert with spo0H (a sigma factor) to control the expression of some genes that are critical to the sporulation process	spo0A	-	-	ko:K07699	ko02020,ko02024,map02020,map02024	M00485	-	-	ko00000,ko00001,ko00002,ko02022	-	-	-	Response_reg,Spo0A_C	bin.488_human	spo0A	sporulation_onset_and_checkpoints	32064	p__Firmicutes	c__Clostridia	o__Acetivibrionales	f__Acetivibrionaceae	g__Ruminiclostridium		Sporulating	Human
6595117	1195236.CTER_4197	2.12e-130	372	COG1595@1|root,COG1595@2|Bacteria,1TP55@1239|Firmicutes,249VX@186801|Clostridia,3WJVB@541000|Ruminococcaceae	186801|Clostridia	K	RNA polymerase sigma factor, sigma-70 family	sigH	-	-	ko:K03091	-	-	-	-	ko00000,ko03021	-	-	-	GerE,Sigma70_r2,Sigma70_r4_2	bin.488_human	sigH	sporulation_onset_and_checkpoints	32064	p__Firmicutes	c__Clostridia	o__Acetivibrionales	f__Acetivibrionaceae	g__Ruminiclostridium		Sporulating	Human
6595299	1195236.CTER_3435	0	1334	COG2208@1|root,COG2208@2|Bacteria,1TQ92@1239|Firmicutes,247XG@186801|Clostridia,3WH68@541000|Ruminococcaceae	186801|Clostridia	KT	stage II sporulation protein E	spoIIE	-	3.1.3.16	ko:K06382	-	-	-	-	ko00000,ko01000	-	-	-	SpoIIE	bin.488_human	spoIIE	sporulation_onset_and_checkpoints	32064	p__Firmicutes	c__Clostridia	o__Acetivibrionales	f__Acetivibrionaceae	g__Ruminiclostridium		Sporulating	Human
6597147	1195236.CTER_2348	0	1231	COG1674@1|root,COG1674@2|Bacteria,1TPJR@1239|Firmicutes,247KM@186801|Clostridia,3WGRB@541000|Ruminococcaceae	186801|Clostridia	D	Belongs to the FtsK SpoIIIE SftA family	spoIIIE	-	-	ko:K03466	-	-	-	-	ko00000,ko03036	3.A.12	-	-	FtsK_4TM,FtsK_SpoIIIE,Ftsk_gamma	bin.488_human	spoIIIE	sporulation_onset_and_checkpoints	32064	p__Firmicutes	c__Clostridia	o__Acetivibrionales	f__Acetivibrionaceae	g__Ruminiclostridium		Sporulating	Human
6594846	1195236.CTER_0780	4.28e-104	306	COG0706@1|root,COG0706@2|Bacteria,1VHIE@1239|Firmicutes,24HU6@186801|Clostridia	186801|Clostridia	U	TIGRFAM membrane protein insertase, YidC Oxa1 family	-	-	-	ko:K03217	ko02024,ko03060,ko03070,map02024,map03060,map03070	M00335	-	-	ko00000,ko00001,ko00002,ko02044,ko03029	2.A.9	-	-	60KD_IMP	bin.488_human	spoIIIJ	sporulation_onset_and_checkpoints	32064	p__Firmicutes	c__Clostridia	o__Acetivibrionales	f__Acetivibrionaceae	g__Ruminiclostridium		Sporulating	Human
6594481	1195236.CTER_4016	2.77e-120	345	COG0193@1|root,COG0193@2|Bacteria,1V3NB@1239|Firmicutes,24HMC@186801|Clostridia,3WIEP@541000|Ruminococcaceae	186801|Clostridia	J	The natural substrate for this enzyme may be peptidyl- tRNAs which drop off the ribosome during protein synthesis	pth	-	3.1.1.29	ko:K01056	-	-	-	-	ko00000,ko01000,ko03012	-	-	-	Pept_tRNA_hydro	bin.488_human	pth	sporulation_onset_and_checkpoints	32064	p__Firmicutes	c__Clostridia	o__Acetivibrionales	f__Acetivibrionaceae	g__Ruminiclostridium		Sporulating	Human
6594484	1195236.CTER_4019	2.63e-53	167	COG2088@1|root,COG2088@2|Bacteria,1V9ZG@1239|Firmicutes,24MVQ@186801|Clostridia,3WKGP@541000|Ruminococcaceae	186801|Clostridia	D	Could be involved in septation	spoVG	-	-	ko:K06412	-	-	-	-	ko00000	-	-	-	SpoVG	bin.488_human	spoVG	sporulation_onset_and_checkpoints	32064	p__Firmicutes	c__Clostridia	o__Acetivibrionales	f__Acetivibrionaceae	g__Ruminiclostridium		Sporulating	Human
6594564	1195236.CTER_2194	5.99e-50	159	COG2359@1|root,COG2359@2|Bacteria,1VA4R@1239|Firmicutes,25CX3@186801|Clostridia,3WPU7@541000|Ruminococcaceae	186801|Clostridia	S	PFAM Stage V sporulation protein S	-	-	-	ko:K06416	-	-	-	-	ko00000	-	-	-	SpoVS	bin.488_human	spoVS	sporulation_onset_and_checkpoints	32064	p__Firmicutes	c__Clostridia	o__Acetivibrionales	f__Acetivibrionaceae	g__Ruminiclostridium		Sporulating	Human
6598665	1195236.CTER_3022	3.86e-120	352	COG1589@1|root,COG1589@2|Bacteria,1VDIR@1239|Firmicutes,24E3S@186801|Clostridia	186801|Clostridia	D	Cell division protein FtsQ	-	-	-	ko:K03589	ko04112,map04112	-	-	-	ko00000,ko00001,ko03036	-	-	-	FtsQ,POTRA_1	bin.488_human	divIB	sporulation_onset_and_checkpoints	32064	p__Firmicutes	c__Clostridia	o__Acetivibrionales	f__Acetivibrionaceae	g__Ruminiclostridium		Sporulating	Human
6595206	1195236.CTER_4350	2.57e-81	243	COG3599@1|root,COG3599@2|Bacteria,1V27M@1239|Firmicutes,24MM3@186801|Clostridia,3WJA3@541000|Ruminococcaceae	186801|Clostridia	D	PFAM DivIVA	divIVA	-	-	ko:K04074	-	-	-	-	ko00000,ko03036	-	-	-	DivIVA	bin.488_human	divIVA	sporulation_onset_and_checkpoints	32064	p__Firmicutes	c__Clostridia	o__Acetivibrionales	f__Acetivibrionaceae	g__Ruminiclostridium		Sporulating	Human
6595259	1195236.CTER_0530	0	1005	COG0849@1|root,COG0849@2|Bacteria,1TP1Z@1239|Firmicutes,249Y7@186801|Clostridia,3WHKZ@541000|Ruminococcaceae	186801|Clostridia	D	cell division protein FtsA	ftsA	-	-	-	-	-	-	-	-	-	-	-	FtsA,MreB_Mbl	bin.488_human	ftsA	sporulation_onset_and_checkpoints	32064	p__Firmicutes	c__Clostridia	o__Acetivibrionales	f__Acetivibrionaceae	g__Ruminiclostridium		Sporulating	Human
6595351	1195236.CTER_3369	5.05e-156	439	COG2884@1|root,COG2884@2|Bacteria,1TP58@1239|Firmicutes,248HW@186801|Clostridia,3WGK4@541000|Ruminococcaceae	186801|Clostridia	D	cell division ATP-binding protein FtsE	ftsE	-	-	ko:K09812	ko02010,map02010	M00256	-	-	ko00000,ko00001,ko00002,ko02000,ko03036	3.A.1.140	-	-	ABC_tran	bin.488_human	ftsE	sporulation_onset_and_checkpoints	32064	p__Firmicutes	c__Clostridia	o__Acetivibrionales	f__Acetivibrionaceae	g__Ruminiclostridium		Sporulating	Human
6597616	546271.Selsp_1404	2.74e-69	238	COG0465@1|root,COG0465@2|Bacteria,1TPTV@1239|Firmicutes,4H2PQ@909932|Negativicutes	909932|Negativicutes	O	Acts as a processive, ATP-dependent zinc metallopeptidase for both cytoplasmic and membrane proteins. Plays a role in the quality control of integral membrane proteins	ftsH	-	-	ko:K03798	-	M00742	-	-	ko00000,ko00002,ko01000,ko01002,ko03110	-	-	-	AAA,FtsH_ext,Peptidase_M41	bin.488_human	ftsH	sporulation_onset_and_checkpoints	32064	p__Firmicutes	c__Clostridia	o__Acetivibrionales	f__Acetivibrionaceae	g__Ruminiclostridium		Sporulating	Human
6595352	1195236.CTER_3368	4.84e-174	490	COG2177@1|root,COG2177@2|Bacteria,1TPND@1239|Firmicutes,24AA6@186801|Clostridia,3WHNT@541000|Ruminococcaceae	186801|Clostridia	D	Part of the ABC transporter FtsEX involved in asymmetric cellular division facilitating the initiation of sporulation	ftsX	-	-	ko:K09811	ko02010,map02010	M00256	-	-	ko00000,ko00001,ko00002,ko02000,ko03036	3.A.1.140	-	-	FtsX	bin.488_human	ftsX	sporulation_onset_and_checkpoints	32064	p__Firmicutes	c__Clostridia	o__Acetivibrionales	f__Acetivibrionaceae	g__Ruminiclostridium		Sporulating	Human
6594571	1195236.CTER_2186	4.53e-191	533	COG0552@1|root,COG0552@2|Bacteria,1TPRI@1239|Firmicutes,247JD@186801|Clostridia,3WGFT@541000|Ruminococcaceae	186801|Clostridia	U	Involved in targeting and insertion of nascent membrane proteins into the cytoplasmic membrane. Acts as a receptor for the complex formed by the signal recognition particle (SRP) and the ribosome-nascent chain (RNC)	ftsY	-	-	ko:K03110	ko02024,ko03060,ko03070,map02024,map03060,map03070	M00335	-	-	ko00000,ko00001,ko00002,ko02044	3.A.5.1,3.A.5.2,3.A.5.7	-	-	SRP54,SRP54_N	bin.488_human	ftsY	sporulation_onset_and_checkpoints	32064	p__Firmicutes	c__Clostridia	o__Acetivibrionales	f__Acetivibrionaceae	g__Ruminiclostridium		Sporulating	Human
6598668	1195236.CTER_3019	2.19e-240	664	COG0206@1|root,COG0206@2|Bacteria,1TP6W@1239|Firmicutes,247Z5@186801|Clostridia,3WH3G@541000|Ruminococcaceae	186801|Clostridia	D	Essential cell division protein that forms a contractile ring structure (Z ring) at the future cell division site. The regulation of the ring assembly controls the timing and the location of cell division. One of the functions of the FtsZ ring is to recruit other cell division proteins to the septum to produce a new cell wall between the dividing cells. Binds GTP and shows GTPase activity	ftsZ	-	-	ko:K03531	ko04112,map04112	-	-	-	ko00000,ko00001,ko02048,ko03036,ko04812	-	-	-	FtsZ_C,Tubulin	bin.488_human	ftsZ	sporulation_onset_and_checkpoints	32064	p__Firmicutes	c__Clostridia	o__Acetivibrionales	f__Acetivibrionaceae	g__Ruminiclostridium		Sporulating	Human
6595594	1195236.CTER_0638	1.07e-118	344	COG0850@1|root,COG0850@2|Bacteria,1VAPC@1239|Firmicutes,24MV1@186801|Clostridia,3WM6I@541000|Ruminococcaceae	186801|Clostridia	D	Cell division inhibitor that blocks the formation of polar Z ring septums. Rapidly oscillates between the poles of the cell to destabilize FtsZ filaments that have formed before they mature into polar Z rings. Prevents FtsZ polymerization	minC	-	-	ko:K03610	-	-	-	-	ko00000,ko03036,ko04812	-	-	-	MinC_C	bin.488_human	minC	sporulation_onset_and_checkpoints	32064	p__Firmicutes	c__Clostridia	o__Acetivibrionales	f__Acetivibrionaceae	g__Ruminiclostridium		Sporulating	Human
6595595	1195236.CTER_0637	2.25e-173	485	COG2894@1|root,COG2894@2|Bacteria,1TP6P@1239|Firmicutes,249BB@186801|Clostridia,3WH0T@541000|Ruminococcaceae	186801|Clostridia	D	Belongs to the ParA family	minD	-	-	ko:K03609	-	-	-	-	ko00000,ko03036,ko04812	-	-	-	AAA_31,CbiA	bin.488_human	minD	sporulation_onset_and_checkpoints	32064	p__Firmicutes	c__Clostridia	o__Acetivibrionales	f__Acetivibrionaceae	g__Ruminiclostridium		Sporulating	Human
6598126	1195236.CTER_4620	1.62e-278	764	COG0536@1|root,COG0536@2|Bacteria,1TPX7@1239|Firmicutes,247SP@186801|Clostridia,3WH1H@541000|Ruminococcaceae	186801|Clostridia	S	An essential GTPase which binds GTP, GDP and possibly (p)ppGpp with moderate affinity, with high nucleotide exchange rates and a fairly low GTP hydrolysis rate. Plays a role in control of the cell cycle, stress response, ribosome biogenesis and in those bacteria that undergo differentiation, in morphogenesis control	obg	-	-	ko:K03979	-	-	-	-	ko00000,ko01000,ko03009	-	-	-	DUF1967,GTP1_OBG,MMR_HSR1	bin.488_human	obg	sporulation_onset_and_checkpoints	32064	p__Firmicutes	c__Clostridia	o__Acetivibrionales	f__Acetivibrionaceae	g__Ruminiclostridium		Sporulating	Human
6595190	1195236.CTER_0361	6.5e-190	529	COG1774@1|root,COG1774@2|Bacteria,1TP1V@1239|Firmicutes,247Q6@186801|Clostridia,3WHA4@541000|Ruminococcaceae	186801|Clostridia	S	PSP1 C-terminal domain protein	yaaT	-	-	-	-	-	-	-	-	-	-	-	PSP1	bin.488_human	yaaT	sporulation_onset_and_checkpoints	32064	p__Firmicutes	c__Clostridia	o__Acetivibrionales	f__Acetivibrionaceae	g__Ruminiclostridium		Sporulating	Human
6598670	1195236.CTER_3013	6.74e-159	447	COG1191@1|root,COG1191@2|Bacteria,1TP3T@1239|Firmicutes,24A4T@186801|Clostridia,3WGM5@541000|Ruminococcaceae	186801|Clostridia	K	Sigma factors are initiation factors that promote the attachment of RNA polymerase to specific initiation sites and are then released	sigE	-	-	ko:K03091	-	-	-	-	ko00000,ko03021	-	-	-	Sigma70_r2,Sigma70_r4	bin.488_human	sigE	spo0a_regulon	32064	p__Firmicutes	c__Clostridia	o__Acetivibrionales	f__Acetivibrionaceae	g__Ruminiclostridium		Sporulating	Human
6597967	1195236.CTER_4817	3.75e-163	458	COG1191@1|root,COG1191@2|Bacteria,1TP3Q@1239|Firmicutes,2487Z@186801|Clostridia,3WIEW@541000|Ruminococcaceae	186801|Clostridia	K	Sigma factors are initiation factors that promote the attachment of RNA polymerase to specific initiation sites and are then released	sigF	-	-	ko:K03091	-	-	-	-	ko00000,ko03021	-	-	-	Sigma70_r2,Sigma70_r3,Sigma70_r4	bin.488_human	sigF	spo0a_regulon	32064	p__Firmicutes	c__Clostridia	o__Acetivibrionales	f__Acetivibrionaceae	g__Ruminiclostridium		Sporulating	Human
6598671	1195236.CTER_3012	2.48e-177	494	COG1191@1|root,COG1191@2|Bacteria,1TPDD@1239|Firmicutes,24A1H@186801|Clostridia,3WGQ0@541000|Ruminococcaceae	186801|Clostridia	K	Sigma factors are initiation factors that promote the attachment of RNA polymerase to specific initiation sites and are then released	sigG	-	-	ko:K03091	-	-	-	-	ko00000,ko03021	-	-	-	Sigma70_r2,Sigma70_r3,Sigma70_r4	bin.488_human	sigG	spo0a_regulon	32064	p__Firmicutes	c__Clostridia	o__Acetivibrionales	f__Acetivibrionaceae	g__Ruminiclostridium		Sporulating	Human
6597965	1195236.CTER_4819	3.65e-63	194	COG1366@1|root,COG1366@2|Bacteria,1VENG@1239|Firmicutes,24R0X@186801|Clostridia,3WKRQ@541000|Ruminococcaceae	186801|Clostridia	T	Belongs to the anti-sigma-factor antagonist family	spoIIAA	-	-	ko:K06378	-	-	-	-	ko00000	-	-	-	STAS	bin.488_human	spoIIAA	spo0a_regulon	32064	p__Firmicutes	c__Clostridia	o__Acetivibrionales	f__Acetivibrionaceae	g__Ruminiclostridium		Sporulating	Human
6597966	1195236.CTER_4818	3.52e-86	254	COG2172@1|root,COG2172@2|Bacteria,1V6V2@1239|Firmicutes,24JPT@186801|Clostridia,3WJC6@541000|Ruminococcaceae	186801|Clostridia	T	Binds to sigma F and blocks its ability to form an RNA polymerase holoenzyme (E-sigma F). Phosphorylates SpoIIAA on a serine residue. This phosphorylation may enable SpoIIAA to act as an anti-anti-sigma factor that counteracts SpoIIAB and thus releases sigma F from inhibition	spoIIAB	-	2.7.11.1	ko:K06379	-	-	-	-	ko00000,ko01000	-	-	-	HATPase_c_2	bin.488_human	spoIIAB	spo0a_regulon	32064	p__Firmicutes	c__Clostridia	o__Acetivibrionales	f__Acetivibrionaceae	g__Ruminiclostridium		Sporulating	Human
6598669	1195236.CTER_3014	6.08e-183	512	29ECG@1|root,301AF@2|Bacteria,1UY4W@1239|Firmicutes,24HI3@186801|Clostridia,3WJPT@541000|Ruminococcaceae	186801|Clostridia	M	aspartic protease that is responsible for the proteolytic cleavage of the RNA polymerase sigma E factor (SigE spoIIGB) to yield the active peptide in the mother cell during sporulation. Responds to a signal from the forespore that is triggered by the extracellular signal protein SpoIIR	spoIIGA	-	-	ko:K06383	-	-	-	-	ko00000,ko01000,ko01002	-	-	-	Peptidase_U4	bin.488_human	spoIIGA	spo0a_regulon	32064	p__Firmicutes	c__Clostridia	o__Acetivibrionales	f__Acetivibrionaceae	g__Ruminiclostridium		Sporulating	Human
6597053	1195236.CTER_2258	4.33999999999986e-311	858	COG2385@1|root,COG2385@2|Bacteria,1UW6J@1239|Firmicutes,24CYM@186801|Clostridia,3WJIR@541000|Ruminococcaceae	186801|Clostridia	D	stage II sporulation protein	lytB	-	-	ko:K06381	-	-	-	-	ko00000	-	-	-	PG_binding_1,SpoIID,Y_Y_Y	bin.488_human	spoIID	Engulfment	32064	p__Firmicutes	c__Clostridia	o__Acetivibrionales	f__Acetivibrionaceae	g__Ruminiclostridium		Sporulating	Human
6594826	1195236.CTER_0746	2.26e-104	306	COG1300@1|root,COG1300@2|Bacteria,1V81P@1239|Firmicutes,24NU8@186801|Clostridia,3WJ25@541000|Ruminococcaceae	186801|Clostridia	S	TIGRFAM stage II sporulation protein M	spoIIM	-	-	ko:K06384	-	-	-	-	ko00000	-	-	-	SpoIIM	bin.488_human	spoIIM	Engulfment	32064	p__Firmicutes	c__Clostridia	o__Acetivibrionales	f__Acetivibrionaceae	g__Ruminiclostridium		Sporulating	Human
6598000	1195236.CTER_0115	2.02e-234	654	COG0860@1|root,COG0860@2|Bacteria,1TSFS@1239|Firmicutes,2488U@186801|Clostridia,3WGV1@541000|Ruminococcaceae	186801|Clostridia	M	stage II sporulation protein P	spoIIP	-	-	ko:K06385	-	-	-	-	ko00000	-	-	-	SpoIIP	bin.488_human	spoIIP	Engulfment	32064	p__Firmicutes	c__Clostridia	o__Acetivibrionales	f__Acetivibrionaceae	g__Ruminiclostridium		Sporulating	Human
6595288	1195236.CTER_2155	1.03e-178	504	COG3854@1|root,COG3854@2|Bacteria,1TQ23@1239|Firmicutes,248S2@186801|Clostridia,3WGH3@541000|Ruminococcaceae	186801|Clostridia	S	stage III sporulation protein AA	spoIIIAA	-	-	ko:K06390	-	-	-	-	ko00000	-	-	-	T2SSE	bin.488_human	spoIIIAA	Engulfment	32064	p__Firmicutes	c__Clostridia	o__Acetivibrionales	f__Acetivibrionaceae	g__Ruminiclostridium		Sporulating	Human
6595287	1195236.CTER_2154	1.1e-61	193	2CEWW@1|root,32S0Q@2|Bacteria,1VAEG@1239|Firmicutes,24MNF@186801|Clostridia,3WME8@541000|Ruminococcaceae	186801|Clostridia	S	Stage III sporulation protein	spoIIIAB	-	-	ko:K06391	-	-	-	-	ko00000	-	-	-	Spore_III_AB	bin.488_human	spoIIIAB	Engulfment	32064	p__Firmicutes	c__Clostridia	o__Acetivibrionales	f__Acetivibrionaceae	g__Ruminiclostridium		Sporulating	Human
6595286	1195236.CTER_2153	1.03e-29	106	2E555@1|root,32ZY3@2|Bacteria,1VEM4@1239|Firmicutes,24QNR@186801|Clostridia	186801|Clostridia	S	Stage III sporulation protein AC	spoIIIAC	-	-	ko:K06392	-	-	-	-	ko00000	-	-	-	SpoIIIAC	bin.488_human	spoIIIAC	Engulfment	32064	p__Firmicutes	c__Clostridia	o__Acetivibrionales	f__Acetivibrionaceae	g__Ruminiclostridium		Sporulating	Human
6595285	1195236.CTER_2152	8.54e-65	199	2CPUI@1|root,32SJW@2|Bacteria,1VA9Y@1239|Firmicutes,24NK6@186801|Clostridia,3WM3X@541000|Ruminococcaceae	186801|Clostridia	S	Stage III sporulation protein AC/AD protein family	spoIIIAD	-	-	ko:K06393	-	-	-	-	ko00000	-	-	-	SpoIIIAC	bin.488_human	spoiiiAD	Engulfment	32064	p__Firmicutes	c__Clostridia	o__Acetivibrionales	f__Acetivibrionaceae	g__Ruminiclostridium		Sporulating	Human
6595284	1195236.CTER_2151	1.3e-205	580	2C2CG@1|root,2Z7PW@2|Bacteria,1TQQ2@1239|Firmicutes,24AH2@186801|Clostridia,3WITJ@541000|Ruminococcaceae	186801|Clostridia	S	Stage III sporulation protein	spoIIIAE	-	-	ko:K06394	-	-	-	-	ko00000	-	-	-	Spore_III_AE	bin.488_human	spoIIIAE	Engulfment	32064	p__Firmicutes	c__Clostridia	o__Acetivibrionales	f__Acetivibrionaceae	g__Ruminiclostridium		Sporulating	Human
6595283	1195236.CTER_2150	3e-87	264	2E159@1|root,32WKB@2|Bacteria,1VC21@1239|Firmicutes,24STT@186801|Clostridia,3WP12@541000|Ruminococcaceae	186801|Clostridia	S	TIGRFAM stage III sporulation protein	-	-	-	ko:K06395	-	-	-	-	ko00000	-	-	-	Spore_III_AF	bin.488_human	spoIIIAF	Engulfment	32064	p__Firmicutes	c__Clostridia	o__Acetivibrionales	f__Acetivibrionaceae	g__Ruminiclostridium		Sporulating	Human
6595282	1195236.CTER_2149	5.86e-95	283	2E6BB@1|root,330Z5@2|Bacteria,1VF3M@1239|Firmicutes,24RAX@186801|Clostridia,3WM04@541000|Ruminococcaceae	186801|Clostridia	S	Stage III sporulation protein AG	spoIIIAG	-	-	ko:K06396	-	-	-	-	ko00000	-	-	-	-	bin.488_human	spoIIIAG	Engulfment	32064	p__Firmicutes	c__Clostridia	o__Acetivibrionales	f__Acetivibrionaceae	g__Ruminiclostridium		Sporulating	Human
6595281	1195236.CTER_2148	8.15e-104	303	2E3US@1|root,32YS3@2|Bacteria,1VESK@1239|Firmicutes,24R9H@186801|Clostridia,3WITN@541000|Ruminococcaceae	186801|Clostridia	S	SpoIIIAH-like protein	spoIIIAH	-	-	ko:K06397	-	-	-	-	ko00000	1.A.34.1.1	-	-	SpoIIIAH	bin.488_human	spoIIIAH	Engulfment	32064	p__Firmicutes	c__Clostridia	o__Acetivibrionales	f__Acetivibrionaceae	g__Ruminiclostridium		Sporulating	Human
6595599	1195236.CTER_0633	8.82e-82	253	COG1994@1|root,COG1994@2|Bacteria,1V72P@1239|Firmicutes,24B9J@186801|Clostridia	186801|Clostridia	K	PFAM peptidase	-	-	-	ko:K06402	-	-	-	-	ko00000,ko01000,ko01002	-	-	-	CBS,Peptidase_M50	bin.488_human	spoIVFB	sigE_regulon	32064	p__Firmicutes	c__Clostridia	o__Acetivibrionales	f__Acetivibrionaceae	g__Ruminiclostridium		Sporulating	Human
6595306	1195236.CTER_3426	5.2e-285	789	COG2244@1|root,COG2244@2|Bacteria,1TNYX@1239|Firmicutes,2485G@186801|Clostridia,3WGTJ@541000|Ruminococcaceae	186801|Clostridia	S	Stage V sporulation protein B	spoVB	-	-	ko:K06409	-	-	-	-	ko00000,ko02000	2.A.66.2.14	-	-	Polysacc_synt,Polysacc_synt_C	bin.488_human	spoVB	sigE_regulon	32064	p__Firmicutes	c__Clostridia	o__Acetivibrionales	f__Acetivibrionaceae	g__Ruminiclostridium		Sporulating	Human
6595846	1195236.CTER_5585	5.14e-222	617	COG0772@1|root,COG0772@2|Bacteria,1TPT7@1239|Firmicutes,24894@186801|Clostridia,3WHWW@541000|Ruminococcaceae	186801|Clostridia	D	Belongs to the SEDS family	ftsW	-	-	ko:K03588	ko04112,map04112	-	-	-	ko00000,ko00001,ko02000,ko03036	2.A.103.1	-	-	FTSW_RODA_SPOVE	bin.488_human	ftsW	sigE_regulon	32064	p__Firmicutes	c__Clostridia	o__Acetivibrionales	f__Acetivibrionaceae	g__Ruminiclostridium		Sporulating	Human
6597704	332101.JIBU02000041_gene1440	3.93e-10	57.4	2DRM3@1|root,33C8V@2|Bacteria,1VKUE@1239|Firmicutes,24RNH@186801|Clostridia,36MY1@31979|Clostridiaceae	186801|Clostridia	S	Sigma-K factor processing regulatory protein bofa	bofA	-	-	ko:K06317	-	-	-	-	ko00000	-	-	-	BofA	bin.488_human	bofA	sigE_regulon	32064	p__Firmicutes	c__Clostridia	o__Acetivibrionales	f__Acetivibrionaceae	g__Ruminiclostridium		Sporulating	Human
6594784	1195236.CTER_0698	8.77e-296	835	COG0787@1|root,COG1835@1|root,COG0787@2|Bacteria,COG1835@2|Bacteria,1TNYY@1239|Firmicutes,2480T@186801|Clostridia,3WGQU@541000|Ruminococcaceae	186801|Clostridia	M	Catalyzes the interconversion of L-alanine and D- alanine. May also act on other amino acids	alr	-	5.1.1.1,5.1.1.18	ko:K01775,ko:K18348	ko00473,ko01100,ko01502,ko02020,map00473,map01100,map01502,map02020	M00652	R00401	RC00285	ko00000,ko00001,ko00002,ko01000,ko01011,ko01504	-	-	-	Acyl_transf_3,Ala_racemase_C,Ala_racemase_N	bin.488_human	alr	sigE_regulon	32064	p__Firmicutes	c__Clostridia	o__Acetivibrionales	f__Acetivibrionaceae	g__Ruminiclostridium		Sporulating	Human
6595077	1195236.CTER_5579	1.2e-185	524	COG1686@1|root,COG1686@2|Bacteria,1TQ8M@1239|Firmicutes,2480S@186801|Clostridia,3WGET@541000|Ruminococcaceae	186801|Clostridia	M	Belongs to the peptidase S11 family	dacB2	-	3.4.16.4	ko:K07258	ko00550,ko01100,map00550,map01100	-	-	-	ko00000,ko00001,ko01000,ko01002,ko01011	-	-	-	PBP5_C,Peptidase_S11	bin.488_human	dacB	sigE_regulon	32064	p__Firmicutes	c__Clostridia	o__Acetivibrionales	f__Acetivibrionaceae	g__Ruminiclostridium		Sporulating	Human
6595186	1195236.CTER_4327	2.12e-122	351	COG2715@1|root,COG2715@2|Bacteria,1V1E2@1239|Firmicutes,249G0@186801|Clostridia,3WKEB@541000|Ruminococcaceae	186801|Clostridia	S	membrane protein required for spore maturation	spmA	-	-	ko:K06373	-	-	-	-	ko00000	-	-	-	Gate	bin.488_human	spmA	sigE_regulon	32064	p__Firmicutes	c__Clostridia	o__Acetivibrionales	f__Acetivibrionaceae	g__Ruminiclostridium		Sporulating	Human
6595185	1195236.CTER_4326	7.01e-103	300	COG0700@1|root,COG0700@2|Bacteria,1V45M@1239|Firmicutes,24HSJ@186801|Clostridia,3WJ3S@541000|Ruminococcaceae	186801|Clostridia	S	PFAM nucleoside recognition domain protein	spmB	-	-	ko:K06374	-	-	-	-	ko00000	-	-	-	Gate	bin.488_human	spmB	sigE_regulon	32064	p__Firmicutes	c__Clostridia	o__Acetivibrionales	f__Acetivibrionaceae	g__Ruminiclostridium		Sporulating	Human
6596423	1195236.CTER_5449	2.3e-91	272	COG1971@1|root,COG1971@2|Bacteria,1V4BC@1239|Firmicutes,24KM0@186801|Clostridia,3WMJ6@541000|Ruminococcaceae	186801|Clostridia	P	Probably functions as a manganese efflux pump	ytaF	-	-	-	-	-	-	-	-	-	-	-	Mntp	bin.488_human	ytaF	sigE_regulon	32064	p__Firmicutes	c__Clostridia	o__Acetivibrionales	f__Acetivibrionaceae	g__Ruminiclostridium		Sporulating	Human
6597254	1195236.CTER_3898	1.33e-190	536	COG0628@1|root,COG0628@2|Bacteria,1TS4S@1239|Firmicutes,248E5@186801|Clostridia,3WJEJ@541000|Ruminococcaceae	186801|Clostridia	S	sporulation integral membrane protein YtvI	ytvI	-	-	-	-	-	-	-	-	-	-	-	AI-2E_transport	bin.488_human	ytvI	sigE_regulon	32064	p__Firmicutes	c__Clostridia	o__Acetivibrionales	f__Acetivibrionaceae	g__Ruminiclostridium		Sporulating	Human
6595354	1195236.CTER_3366	1.97e-245	678	COG0793@1|root,COG0793@2|Bacteria,1TPBI@1239|Firmicutes,248HZ@186801|Clostridia,3WGHH@541000|Ruminococcaceae	186801|Clostridia	M	Belongs to the peptidase S41A family	ctpA	-	3.4.21.102	ko:K03797	-	-	-	-	ko00000,ko01000,ko01002	-	-	-	PDZ_2,Peptidase_S41	bin.488_human	ctpB	sigE_regulon	32064	p__Firmicutes	c__Clostridia	o__Acetivibrionales	f__Acetivibrionaceae	g__Ruminiclostridium		Sporulating	Human
6595074	1195236.CTER_5574	5.96e-252	697	COG2718@1|root,COG2718@2|Bacteria,1TQIN@1239|Firmicutes,24A3U@186801|Clostridia,3WGS2@541000|Ruminococcaceae	186801|Clostridia	S	Belongs to the UPF0229 family	yhbH	-	-	ko:K09786	-	-	-	-	ko00000	-	-	-	DUF444	bin.488_human	yhbh	sigE_regulon	32064	p__Firmicutes	c__Clostridia	o__Acetivibrionales	f__Acetivibrionaceae	g__Ruminiclostridium		Sporulating	Human
6597362	1195236.CTER_1954	6.5e-141	401	2AUKD@1|root,31K93@2|Bacteria,1V6PK@1239|Firmicutes,24J91@186801|Clostridia,3WJSP@541000|Ruminococcaceae	186801|Clostridia	S	stage II sporulation protein R	spoIIR	-	-	ko:K06387	-	-	-	-	ko00000	-	-	-	Spore_II_R	bin.488_human	spoIIR	sigF_regulon	32064	p__Firmicutes	c__Clostridia	o__Acetivibrionales	f__Acetivibrionaceae	g__Ruminiclostridium		Sporulating	Human
6595267	1195236.CTER_0538	2.1e-289	793	COG0750@1|root,COG0750@2|Bacteria,1TPIR@1239|Firmicutes,24AFA@186801|Clostridia,3WHID@541000|Ruminococcaceae	186801|Clostridia	M	Stage IV sporulation protein B	spoIVB	-	3.4.21.116	ko:K06399	-	-	-	-	ko00000,ko01000,ko01002	-	-	-	PDZ_2,Peptidase_S55	bin.488_human	spoIVB	sigF_regulon	32064	p__Firmicutes	c__Clostridia	o__Acetivibrionales	f__Acetivibrionaceae	g__Ruminiclostridium		Sporulating	Human
6594823	1195236.CTER_0743	1.69e-213	596	COG1686@1|root,COG1686@2|Bacteria,1TQN0@1239|Firmicutes,249B3@186801|Clostridia,3WHE1@541000|Ruminococcaceae	186801|Clostridia	M	Belongs to the peptidase S11 family	dacF	-	3.4.16.4	ko:K07258	ko00550,ko01100,map00550,map01100	-	-	-	ko00000,ko00001,ko01000,ko01002,ko01011	-	-	-	PBP5_C,Peptidase_S11	bin.488_human	dacF	sigF_regulon	32064	p__Firmicutes	c__Clostridia	o__Acetivibrionales	f__Acetivibrionaceae	g__Ruminiclostridium		Sporulating	Human
6594818	1195236.CTER_0738	6.96e-79	237	COG3874@1|root,COG3874@2|Bacteria,1V6H7@1239|Firmicutes,24JJ5@186801|Clostridia,3WJU2@541000|Ruminococcaceae	186801|Clostridia	S	Sporulation protein YtfJ	ytfJ	-	-	-	-	-	-	-	-	-	-	-	Spore_YtfJ	bin.488_human	ytfJ	sigF_regulon	32064	p__Firmicutes	c__Clostridia	o__Acetivibrionales	f__Acetivibrionaceae	g__Ruminiclostridium		Sporulating	Human
6597971	1195236.CTER_4816	1.79e-91	268	2ANER@1|root,31DDD@2|Bacteria,1V46U@1239|Firmicutes,24JDI@186801|Clostridia,3WJNA@541000|Ruminococcaceae	186801|Clostridia	S	stage V sporulation protein AC	spoVAC	-	-	ko:K06405	-	-	-	-	ko00000	-	-	-	SpoVAC_SpoVAEB	bin.488_human	spoVAC	sigG_regulon	32064	p__Firmicutes	c__Clostridia	o__Acetivibrionales	f__Acetivibrionaceae	g__Ruminiclostridium		Sporulating	Human
6597972	1195236.CTER_4815	3.4e-232	640	COG0183@1|root,COG0183@2|Bacteria,1UHVW@1239|Firmicutes,248BM@186801|Clostridia,3WSI5@541000|Ruminococcaceae	186801|Clostridia	I	Stage V sporulation protein AD	spoVAD	-	-	ko:K06406	-	-	-	-	ko00000	-	-	-	SpoVAD	bin.488_human	spoVAD	sigG_regulon	32064	p__Firmicutes	c__Clostridia	o__Acetivibrionales	f__Acetivibrionaceae	g__Ruminiclostridium		Sporulating	Human
6598024	1195236.CTER_2165	6.87e-178	498	COG0648@1|root,COG0648@2|Bacteria,1UZNN@1239|Firmicutes,24A1E@186801|Clostridia,3WH4K@541000|Ruminococcaceae	186801|Clostridia	L	Endonuclease IV	Nfo	-	3.1.21.2	ko:K01151	ko03410,map03410	-	-	-	ko00000,ko00001,ko01000,ko03400	-	-	-	AP_endonuc_2	bin.488_human	nfo	sigG_regulon	32064	p__Firmicutes	c__Clostridia	o__Acetivibrionales	f__Acetivibrionaceae	g__Ruminiclostridium		Sporulating	Human
6595526	411902.CLOBOL_02949	5.87e-237	667	COG1129@1|root,COG1129@2|Bacteria,1TP6I@1239|Firmicutes,247II@186801|Clostridia,21XQ7@1506553|Lachnoclostridium	186801|Clostridia	P	Part of the ABC transporter complex MglABC involved in galactose methyl galactoside import. Responsible for energy coupling to the transport system	mglA	-	3.6.3.17	ko:K10542	ko02010,map02010	M00214	-	-	ko00000,ko00001,ko00002,ko01000,ko02000	3.A.1.2.3	-	-	ABC_tran	bin.488_human	mglA / sspA	sigG_regulon	32064	p__Firmicutes	c__Clostridia	o__Acetivibrionales	f__Acetivibrionaceae	g__Ruminiclostridium		Sporulating	Human
6595617	394503.Ccel_2500	1.53e-27	101	2E62M@1|root,32ZH6@2|Bacteria,1UPZW@1239|Firmicutes,24SBI@186801|Clostridia,36NDK@31979|Clostridiaceae	186801|Clostridia	S	Belongs to the Tlp family	tlp	-	-	ko:K06434	-	-	-	-	ko00000	-	-	-	-	bin.488_human	tlp	sigG_regulon	32064	p__Firmicutes	c__Clostridia	o__Acetivibrionales	f__Acetivibrionaceae	g__Ruminiclostridium		Sporulating	Human
6597973	1195236.CTER_4814	2.9e-65	200	2ANER@1|root,315MJ@2|Bacteria,1V6SU@1239|Firmicutes,24JBZ@186801|Clostridia,3WK2T@541000|Ruminococcaceae	186801|Clostridia	S	Stage V sporulation protein AE	spoVAE	-	-	ko:K06407	-	-	-	-	ko00000	-	-	-	SpoVAC_SpoVAEB	bin.488_human	spoVAEB	sigG_regulon	32064	p__Firmicutes	c__Clostridia	o__Acetivibrionales	f__Acetivibrionaceae	g__Ruminiclostridium		Sporulating	Human
6595248	588581.Cpap_1438	6.55e-25	93.6	2E2ZT@1|root,32Y0E@2|Bacteria,1VEHE@1239|Firmicutes,24R2Z@186801|Clostridia	186801|Clostridia	S	PFAM Small, acid-soluble spore proteins, alpha beta type	-	-	-	ko:K06423	-	-	-	-	ko00000	-	-	-	SASP	bin.488_human	sspF	sigG_regulon	32064	p__Firmicutes	c__Clostridia	o__Acetivibrionales	f__Acetivibrionaceae	g__Ruminiclostridium		Sporulating	Human
6594767	1195236.CTER_0675	2.57e-91	273	COG0111@1|root,COG0111@2|Bacteria,1TPUC@1239|Firmicutes,253BG@186801|Clostridia,3WJ87@541000|Ruminococcaceae	186801|Clostridia	EH	dipicolinic acid synthetase, A subunit	spoVFA	-	-	ko:K06410	-	-	-	-	ko00000	-	-	-	2-Hacid_dh_C,AlaDh_PNT_C,DpaA_N	bin.488_human	spoVFA	sigK_regulon	32064	p__Firmicutes	c__Clostridia	o__Acetivibrionales	f__Acetivibrionaceae	g__Ruminiclostridium		Sporulating	Human
6594766	1195236.CTER_0674	1.82e-121	348	COG0452@1|root,COG0452@2|Bacteria,1TQPT@1239|Firmicutes,24HE6@186801|Clostridia,3WHFH@541000|Ruminococcaceae	186801|Clostridia	H	Dipicolinic acid synthetase, B subunit	spoVFB	-	-	ko:K06411	-	-	-	-	ko00000	-	-	-	Flavoprotein	bin.488_human	spoVFB	sigK_regulon	32064	p__Firmicutes	c__Clostridia	o__Acetivibrionales	f__Acetivibrionaceae	g__Ruminiclostridium		Sporulating	Human
6595463	1195236.CTER_4512	1.12e-307	842	COG0699@1|root,COG0699@2|Bacteria,1TPPG@1239|Firmicutes,24829@186801|Clostridia,3WSIQ@541000|Ruminococcaceae	186801|Clostridia	S	ATPase. Has a role at an early stage in the morphogenesis of the spore coat	spoIVA	GO:0000003,GO:0000166,GO:0003674,GO:0003824,GO:0005488,GO:0005524,GO:0005575,GO:0005618,GO:0005623,GO:0008144,GO:0008150,GO:0009653,GO:0009987,GO:0016462,GO:0016787,GO:0016817,GO:0016818,GO:0016887,GO:0017076,GO:0017111,GO:0019954,GO:0030154,GO:0030312,GO:0030435,GO:0030436,GO:0030554,GO:0031160,GO:0032502,GO:0032553,GO:0032555,GO:0032559,GO:0034301,GO:0035639,GO:0036094,GO:0042601,GO:0042763,GO:…	-	ko:K06398	-	-	-	-	ko00000	-	-	-	Spore_IV_A	bin.488_human	spoIVA	spore_coat	32064	p__Firmicutes	c__Clostridia	o__Acetivibrionales	f__Acetivibrionaceae	g__Ruminiclostridium		Sporulating	Human
6598073	1195236.CTER_1783	4.08e-83	248	COG3546@1|root,COG3546@2|Bacteria,1TQVQ@1239|Firmicutes,247YJ@186801|Clostridia,3WHS3@541000|Ruminococcaceae	186801|Clostridia	P	PFAM Manganese containing catalase	cotJC	-	-	ko:K06334	-	-	-	-	ko00000	-	-	-	Mn_catalase	bin.488_human	cotJC	spore_coat	32064	p__Firmicutes	c__Clostridia	o__Acetivibrionales	f__Acetivibrionaceae	g__Ruminiclostridium		Sporulating	Human
6595361	1195236.CTER_4594	5.89e-190	538	COG5401@1|root,COG5401@2|Bacteria,1TPQD@1239|Firmicutes,248VN@186801|Clostridia	186801|Clostridia	S	PFAM Sporulation and spore germination	-	-	-	ko:K06298	-	-	-	-	ko00000	-	-	-	Germane	bin.488_human	gerM	spore_coat	32064	p__Firmicutes	c__Clostridia	o__Acetivibrionales	f__Acetivibrionaceae	g__Ruminiclostridium		Sporulating	Human
6594638	1195236.CTER_3078	9.11e-56	177	COG1388@1|root,COG2340@1|root,COG1388@2|Bacteria,COG2340@2|Bacteria,1V6GZ@1239|Firmicutes,24BAQ@186801|Clostridia,3WJQ5@541000|Ruminococcaceae	186801|Clostridia	M	Cysteine-rich secretory protein family	safA	-	-	-	-	-	-	-	-	-	-	-	CAP,LysM	bin.488_human	safA	spore_coat	32064	p__Firmicutes	c__Clostridia	o__Acetivibrionales	f__Acetivibrionaceae	g__Ruminiclostridium		Sporulating	Human
6598084	1195236.CTER_1702	1.25e-50	164	2E34J@1|root,32Y4N@2|Bacteria,1VESM@1239|Firmicutes,24QZX@186801|Clostridia,3WKAE@541000|Ruminococcaceae	186801|Clostridia	S	CotJB protein	cotJB	-	-	ko:K06333	-	-	-	-	ko00000	-	-	-	CotJB	bin.488_human	cotJB	spore_coat	32064	p__Firmicutes	c__Clostridia	o__Acetivibrionales	f__Acetivibrionaceae	g__Ruminiclostridium		Sporulating	Human
6595307	1195236.CTER_3425	3.38e-70	214	COG0071@1|root,COG0071@2|Bacteria,1VG0E@1239|Firmicutes,24MRZ@186801|Clostridia,3WJP5@541000|Ruminococcaceae	186801|Clostridia	O	Belongs to the small heat shock protein (HSP20) family	-	-	-	ko:K13993	ko04141,map04141	-	-	-	ko00000,ko00001,ko03110	-	-	-	HSP20	bin.488_human	hsps	spore_coat	32064	p__Firmicutes	c__Clostridia	o__Acetivibrionales	f__Acetivibrionaceae	g__Ruminiclostridium		Sporulating	Human
6595850	1195236.CTER_5589	0	1115	COG0768@1|root,COG0768@2|Bacteria,1TP93@1239|Firmicutes,248KB@186801|Clostridia,3WGI4@541000|Ruminococcaceae	186801|Clostridia	M	Penicillin-binding Protein	spoVD	-	3.4.16.4	ko:K03587,ko:K08384	ko00550,ko01501,map00550,map01501	-	-	-	ko00000,ko00001,ko01000,ko01011,ko03036	-	-	-	PASTA,PBP_dimer,Transpeptidase	bin.488_human	spoVD	spore_cortex	32064	p__Firmicutes	c__Clostridia	o__Acetivibrionales	f__Acetivibrionaceae	g__Ruminiclostridium		Sporulating	Human
6594951	1195236.CTER_0896	6.44e-195	552	COG3314@1|root,COG3314@2|Bacteria,1TR0V@1239|Firmicutes,247XA@186801|Clostridia,3WIGE@541000|Ruminococcaceae	186801|Clostridia	S	sporulation integral membrane protein YlbJ	ylbJ	-	-	-	-	-	-	-	-	-	-	-	Gate	bin.488_human	ylbJ	spore_cortex	32064	p__Firmicutes	c__Clostridia	o__Acetivibrionales	f__Acetivibrionaceae	g__Ruminiclostridium		Sporulating	Human
6595909	1195236.CTER_3346	9.03e-151	428	COG0860@1|root,COG0860@2|Bacteria,1TQ74@1239|Firmicutes,24FT2@186801|Clostridia,3WIGM@541000|Ruminococcaceae	186801|Clostridia	M	N-acetylmuramoyl-L-alanine amidase	cwlD	-	3.5.1.28	ko:K01448	ko01503,map01503	M00727	R04112	RC00064,RC00141	ko00000,ko00001,ko00002,ko01000,ko01011,ko03036	-	-	-	Amidase_3	bin.488_human	cwlC/cwlD	spore_cortex	32064	p__Firmicutes	c__Clostridia	o__Acetivibrionales	f__Acetivibrionaceae	g__Ruminiclostridium		Sporulating	Human
6594474	1195236.CTER_4008	2.83e-52	165	2E3ZZ@1|root,32YWW@2|Bacteria,1VEIW@1239|Firmicutes,24QNQ@186801|Clostridia	186801|Clostridia	S	Sporulation protein YabP	yabP	-	-	-	-	-	-	-	-	-	-	-	YabP	bin.488_human	yabP	spore_cortex	32064	p__Firmicutes	c__Clostridia	o__Acetivibrionales	f__Acetivibrionaceae	g__Ruminiclostridium		Sporulating	Human
6594473	1195236.CTER_4007	1.19e-51	173	2EFTM@1|root,32YR5@2|Bacteria,1VFQQ@1239|Firmicutes,24QUB@186801|Clostridia	186801|Clostridia	S	Spore cortex biosynthesis protein YabQ	yabQ	-	-	-	-	-	-	-	-	-	-	-	Spore_YabQ	bin.488_human	yabQ	spore_cortex	32064	p__Firmicutes	c__Clostridia	o__Acetivibrionales	f__Acetivibrionaceae	g__Ruminiclostridium		Sporulating	Human
6597605	1195236.CTER_1835	1.75e-48	157	2E4EZ@1|root,32ZA5@2|Bacteria,1VF5C@1239|Firmicutes,24QWJ@186801|Clostridia	186801|Clostridia	S	sporulation protein YqfC	yqfC	-	-	-	-	-	-	-	-	-	-	-	YabP	bin.488_human	yqfC	spore_cortex	32064	p__Firmicutes	c__Clostridia	o__Acetivibrionales	f__Acetivibrionaceae	g__Ruminiclostridium		Sporulating	Human
6597604	755731.Clo1100_1635	3.21e-195	551	COG0561@1|root,COG0561@2|Bacteria,1TR3N@1239|Firmicutes,24ACD@186801|Clostridia,36EQ9@31979|Clostridiaceae	186801|Clostridia	S	sporulation protein	yqfD	-	-	ko:K06438	-	-	-	-	ko00000	-	-	-	YqfD	bin.488_human	yqfD	spore_cortex	32064	p__Firmicutes	c__Clostridia	o__Acetivibrionales	f__Acetivibrionaceae	g__Ruminiclostridium		Sporulating	Human
6595430	1195236.CTER_4541	1.48e-170	488	28M4H@1|root,2ZAIE@2|Bacteria,1TPXD@1239|Firmicutes,25EJK@186801|Clostridia,3WSGJ@541000|Ruminococcaceae	186801|Clostridia	S	Spore germination B3/ GerAC like, C-terminal	gerAC	-	-	ko:K06297	-	-	-	-	ko00000	-	-	-	Spore_GerAC	bin.488_human	gerA	germination	32064	p__Firmicutes	c__Clostridia	o__Acetivibrionales	f__Acetivibrionaceae	g__Ruminiclostridium		Sporulating	Human
6598562	1195236.CTER_3825	1.61e-212	590	COG0680@1|root,COG0680@2|Bacteria,1TPFY@1239|Firmicutes,248TE@186801|Clostridia,3WGVA@541000|Ruminococcaceae	186801|Clostridia	C	Initiates the rapid degradation of small, acid-soluble proteins during spore germination	gpr	-	3.4.24.78	ko:K06012	-	-	-	-	ko00000,ko01000,ko01002	-	-	-	Peptidase_A25	bin.488_human	gpr	germination	32064	p__Firmicutes	c__Clostridia	o__Acetivibrionales	f__Acetivibrionaceae	g__Ruminiclostridium		Sporulating	Human
6595357	1195236.CTER_3363	1.78e-42	138	COG1278@1|root,COG1278@2|Bacteria,1VEE0@1239|Firmicutes,24QJE@186801|Clostridia,3WRA1@541000|Ruminococcaceae	186801|Clostridia	K	'Cold-shock' DNA-binding domain	-	-	-	ko:K03704	-	-	-	-	ko00000,ko03000	-	-	-	CSD	bin.488_human	CSD	germination	32064	p__Firmicutes	c__Clostridia	o__Acetivibrionales	f__Acetivibrionaceae	g__Ruminiclostridium		Sporulating	Human
6597728	1195236.CTER_1002	2.72e-274	757	COG2959@1|root,COG2959@2|Bacteria,1TT9K@1239|Firmicutes,24893@186801|Clostridia,3WH09@541000|Ruminococcaceae	186801|Clostridia	H	germination protein YpeB	ypeB	-	-	ko:K06313	-	-	-	-	ko00000	-	-	-	PepSY,YPEB	bin.488_human	ypeB	germination	32064	p__Firmicutes	c__Clostridia	o__Acetivibrionales	f__Acetivibrionaceae	g__Ruminiclostridium		Sporulating	Human
6595854	1195236.CTER_1056	5.89e-184	521	COG0682@1|root,COG0682@2|Bacteria,1TPAK@1239|Firmicutes,24APG@186801|Clostridia,3WH7A@541000|Ruminococcaceae	186801|Clostridia	M	Transfers the N-acyl diglyceride group on what will become the N-terminal cysteine of membrane lipoproteins	lgt	-	-	ko:K13292	-	-	-	-	ko00000,ko01000	-	-	-	LGT	bin.488_human	lgt	germination	32064	p__Firmicutes	c__Clostridia	o__Acetivibrionales	f__Acetivibrionaceae	g__Ruminiclostridium		Sporulating	Human
6615490	1461580.CCAS010000002_gene317	1.01e-153	436	COG0745@1|root,COG0745@2|Bacteria,1TPF7@1239|Firmicutes,4HA1M@91061|Bacilli,1ZBNB@1386|Bacillus	91061|Bacilli	KT	May play the central regulatory role in sporulation. It may be an element of the effector pathway responsible for the activation of sporulation genes in response to nutritional stress. Spo0A may act in concert with spo0H (a sigma factor) to control the expression of some genes that are critical to the sporulation process	spo0A	GO:0000003,GO:0000156,GO:0000160,GO:0000910,GO:0003674,GO:0006355,GO:0007049,GO:0007154,GO:0007165,GO:0008150,GO:0008356,GO:0009889,GO:0009987,GO:0010468,GO:0010556,GO:0016043,GO:0019219,GO:0019222,GO:0019954,GO:0022402,GO:0022603,GO:0022607,GO:0023052,GO:0030436,GO:0031323,GO:0031326,GO:0032502,GO:0032506,GO:0035556,GO:0042173,GO:0042710,GO:0043934,GO:0043937,GO:0043938,GO:0044010,GO:0044085,GO:…	-	ko:K07699	ko02020,ko02024,map02020,map02024	M00485	-	-	ko00000,ko00001,ko00002,ko02022	-	-	-	Response_reg,Spo0A_C	bin.478_human	spo0A	sporulation_onset_and_checkpoints	32070	p__Firmicutes	c__Bacilli	o__Bacillales	f__DSM-1321	g__Pradoshia	s__Pradoshia	Sporulating	Human
6615531	1034347.CAHJ01000085_gene1593	1.02e-90	269	COG1595@1|root,COG1595@2|Bacteria,1TP55@1239|Firmicutes,4HAHR@91061|Bacilli,1ZBEV@1386|Bacillus	91061|Bacilli	K	Belongs to the sigma-70 factor family	sigH	-	-	ko:K03088,ko:K03091,ko:K12296	ko02020,ko02024,map02020,map02024	-	-	-	ko00000,ko00001,ko03000,ko03021	-	-	-	Sigma70_r2,Sigma70_r4_2	bin.478_human	sigH	sporulation_onset_and_checkpoints	32070	p__Firmicutes	c__Bacilli	o__Bacillales	f__DSM-1321	g__Pradoshia	s__Pradoshia	Sporulating	Human
6613845	1403313.AXBR01000022_gene2764	4.12e-96	289	COG0706@1|root,COG0706@2|Bacteria,1TSDN@1239|Firmicutes,4HCC8@91061|Bacilli,1ZE6C@1386|Bacillus	91061|Bacilli	U	Required for the insertion and or proper folding and or complex formation of integral membrane proteins into the membrane. Involved in integration of membrane proteins that insert both dependently and independently of the Sec translocase complex, as well as at least some lipoproteins	yidC	-	-	ko:K03217	ko02024,ko03060,ko03070,map02024,map03060,map03070	M00335	-	-	ko00000,ko00001,ko00002,ko02044,ko03029	2.A.9	-	-	60KD_IMP	bin.478_human	spoIIIJ	sporulation_onset_and_checkpoints	32070	p__Firmicutes	c__Bacilli	o__Bacillales	f__DSM-1321	g__Pradoshia	s__Pradoshia	Sporulating	Human
6614442	1174504.AJTN02000203_gene2773	4.5e-88	263	COG0193@1|root,COG0193@2|Bacteria,1V3NB@1239|Firmicutes,4HH2Z@91061|Bacilli,1ZC7I@1386|Bacillus	91061|Bacilli	J	The natural substrate for this enzyme may be peptidyl- tRNAs which drop off the ribosome during protein synthesis	pth	GO:0003674,GO:0003824,GO:0004045,GO:0016787,GO:0016788,GO:0052689,GO:0140098,GO:0140101	3.1.1.29	ko:K01056	-	-	-	-	ko00000,ko01000,ko03012	-	-	-	Pept_tRNA_hydro	bin.478_human	pth	sporulation_onset_and_checkpoints	32070	p__Firmicutes	c__Bacilli	o__Bacillales	f__DSM-1321	g__Pradoshia	s__Pradoshia	Sporulating	Human
6614438	218284.CCDN010000003_gene2983	1.13e-59	184	COG2088@1|root,COG2088@2|Bacteria,1V9ZG@1239|Firmicutes,4HIPT@91061|Bacilli,1ZGXK@1386|Bacillus	91061|Bacilli	D	Essential for sporulation. Interferes with or is a negative regulator of the pathway leading to asymmetric septation	spoVG	GO:0000003,GO:0008150,GO:0019954,GO:0030436,GO:0032502,GO:0043934	-	ko:K06412	-	-	-	-	ko00000	-	-	-	SpoVG	bin.478_human	spoVG	sporulation_onset_and_checkpoints	32070	p__Firmicutes	c__Bacilli	o__Bacillales	f__DSM-1321	g__Pradoshia	s__Pradoshia	Sporulating	Human
6616716	1403313.AXBR01000021_gene3022	2.01e-48	155	COG2359@1|root,COG2359@2|Bacteria,1V6G8@1239|Firmicutes,4HIQV@91061|Bacilli,1ZH05@1386|Bacillus	91061|Bacilli	S	Stage V sporulation protein S	spoVS	-	-	ko:K06416	-	-	-	-	ko00000	-	-	-	SpoVS	bin.478_human	spoVS	sporulation_onset_and_checkpoints	32070	p__Firmicutes	c__Bacilli	o__Bacillales	f__DSM-1321	g__Pradoshia	s__Pradoshia	Sporulating	Human
6615193	1174504.AJTN02000203_gene2764	2.46e-33	120	COG2919@1|root,COG2919@2|Bacteria,1VKC5@1239|Firmicutes,4HR53@91061|Bacilli,1ZIBZ@1386|Bacillus	91061|Bacilli	D	Septum formation initiator	divIC	-	-	ko:K13052	-	-	-	-	ko00000,ko03036	-	-	-	DivIC	bin.478_human	divIC	sporulation_onset_and_checkpoints	32070	p__Firmicutes	c__Bacilli	o__Bacillales	f__DSM-1321	g__Pradoshia	s__Pradoshia	Sporulating	Human
6615837	1403313.AXBR01000021_gene3168	2.31e-76	238	COG1589@1|root,COG1589@2|Bacteria,1V6V5@1239|Firmicutes,4HDFD@91061|Bacilli,1ZDSW@1386|Bacillus	91061|Bacilli	D	Cell division protein that may be involved in stabilizing or promoting the assembly of the division complex	divIB	-	-	ko:K03589	ko04112,map04112	-	-	-	ko00000,ko00001,ko03036	-	-	-	FtsQ,POTRA_1	bin.478_human	divIB	sporulation_onset_and_checkpoints	32070	p__Firmicutes	c__Bacilli	o__Bacillales	f__DSM-1321	g__Pradoshia	s__Pradoshia	Sporulating	Human
6614890	218284.CCDN010000001_gene68	1.22e-84	253	COG3599@1|root,COG3599@2|Bacteria,1V27M@1239|Firmicutes,4HG80@91061|Bacilli,1ZFNB@1386|Bacillus	91061|Bacilli	D	Cell division initiation protein	divIVA	GO:0003674,GO:0005488,GO:0005515,GO:0042802	-	ko:K04074	-	-	-	-	ko00000,ko03036	-	-	-	DivIVA	bin.478_human	divIVA	sporulation_onset_and_checkpoints	32070	p__Firmicutes	c__Bacilli	o__Bacillales	f__DSM-1321	g__Pradoshia	s__Pradoshia	Sporulating	Human
6615836	1174504.AJTN02000162_gene1601	4.38e-189	538	COG0849@1|root,COG0849@2|Bacteria,1TP1Z@1239|Firmicutes,4H9NF@91061|Bacilli,1ZBH1@1386|Bacillus	91061|Bacilli	D	Cell division protein that is involved in the assembly of the Z ring. May serve as a membrane anchor for the Z ring	ftsA	GO:0003674,GO:0003824,GO:0005575,GO:0005623,GO:0005886,GO:0008150,GO:0009898,GO:0009987,GO:0016020,GO:0016462,GO:0016787,GO:0016817,GO:0016818,GO:0016887,GO:0017111,GO:0032153,GO:0044425,GO:0044459,GO:0044464,GO:0051301,GO:0071944,GO:0098552,GO:0098562	-	ko:K03590	ko04112,map04112	-	-	-	ko00000,ko00001,ko03036,ko04812	-	-	-	DUF3484,FtsA,SHS2_FTSA	bin.478_human	ftsA	sporulation_onset_and_checkpoints	32070	p__Firmicutes	c__Bacilli	o__Bacillales	f__DSM-1321	g__Pradoshia	s__Pradoshia	Sporulating	Human
6614982	1340434.AXVA01000007_gene5067	2.51e-126	363	COG2884@1|root,COG2884@2|Bacteria,1TP58@1239|Firmicutes,4H9Z2@91061|Bacilli,1ZCAE@1386|Bacillus	91061|Bacilli	D	cell division ATP-binding protein FtsE	ftsE	GO:0000910,GO:0005575,GO:0005623,GO:0005886,GO:0007049,GO:0008150,GO:0008356,GO:0009966,GO:0009987,GO:0010646,GO:0016020,GO:0016043,GO:0022402,GO:0022603,GO:0022607,GO:0023051,GO:0032506,GO:0042173,GO:0043937,GO:0043938,GO:0044085,GO:0044464,GO:0045595,GO:0045597,GO:0045881,GO:0048518,GO:0048522,GO:0048583,GO:0050789,GO:0050793,GO:0050794,GO:0051094,GO:0051301,GO:0065007,GO:0070297,GO:0071840,GO:…	-	ko:K09812	ko02010,map02010	M00256	-	-	ko00000,ko00001,ko00002,ko02000,ko03036	3.A.1.140	-	-	ABC_tran	bin.478_human	ftsE	sporulation_onset_and_checkpoints	32070	p__Firmicutes	c__Bacilli	o__Bacillales	f__DSM-1321	g__Pradoshia	s__Pradoshia	Sporulating	Human
6614981	1403313.AXBR01000013_gene1295	5.53e-131	381	COG2177@1|root,COG2177@2|Bacteria,1TPND@1239|Firmicutes,4HA5A@91061|Bacilli,1ZC4Q@1386|Bacillus	91061|Bacilli	D	Part of the ABC transporter FtsEX involved in asymmetric cellular division facilitating the initiation of sporulation	ftsX	GO:0000910,GO:0005575,GO:0005623,GO:0005886,GO:0007049,GO:0007154,GO:0007165,GO:0007166,GO:0008150,GO:0008356,GO:0009966,GO:0009987,GO:0010033,GO:0010646,GO:0016020,GO:0016043,GO:0019221,GO:0022402,GO:0022603,GO:0022607,GO:0023051,GO:0023052,GO:0032506,GO:0034097,GO:0042173,GO:0042221,GO:0043937,GO:0043938,GO:0044085,GO:0044464,GO:0045595,GO:0045597,GO:0045881,GO:0048518,GO:0048522,GO:0048583,GO:…	-	ko:K09811	ko02010,map02010	M00256	-	-	ko00000,ko00001,ko00002,ko02000,ko03036	3.A.1.140	-	-	FtsX	bin.478_human	ftsX	sporulation_onset_and_checkpoints	32070	p__Firmicutes	c__Bacilli	o__Bacillales	f__DSM-1321	g__Pradoshia	s__Pradoshia	Sporulating	Human
6614395	1034347.CAHJ01000010_gene2103	1.75e-188	529	COG0552@1|root,COG0552@2|Bacteria,1TPRI@1239|Firmicutes,4HA6A@91061|Bacilli,1ZB46@1386|Bacillus	91061|Bacilli	U	Involved in targeting and insertion of nascent membrane proteins into the cytoplasmic membrane. Acts as a receptor for the complex formed by the signal recognition particle (SRP) and the ribosome-nascent chain (RNC)	ftsY	-	-	ko:K03110	ko02024,ko03060,ko03070,map02024,map03060,map03070	M00335	-	-	ko00000,ko00001,ko00002,ko02044	3.A.5.1,3.A.5.2,3.A.5.7	-	-	SRP54,SRP54_N	bin.478_human	ftsY	sporulation_onset_and_checkpoints	32070	p__Firmicutes	c__Bacilli	o__Bacillales	f__DSM-1321	g__Pradoshia	s__Pradoshia	Sporulating	Human
6615835	935836.JAEL01000011_gene5176	3.26e-218	608	COG0206@1|root,COG0206@2|Bacteria,1TP6W@1239|Firmicutes,4H9WZ@91061|Bacilli,1ZC2F@1386|Bacillus	91061|Bacilli	D	Essential cell division protein that forms a contractile ring structure (Z ring) at the future cell division site. The regulation of the ring assembly controls the timing and the location of cell division. One of the functions of the FtsZ ring is to recruit other cell division proteins to the septum to produce a new cell wall between the dividing cells. Binds GTP and shows GTPase activity	ftsZ	GO:0000166,GO:0001882,GO:0001883,GO:0003674,GO:0003824,GO:0003924,GO:0005488,GO:0005515,GO:0005525,GO:0005575,GO:0005622,GO:0005623,GO:0005737,GO:0008150,GO:0009987,GO:0016462,GO:0016787,GO:0016817,GO:0016818,GO:0017076,GO:0017111,GO:0019001,GO:0030428,GO:0032153,GO:0032549,GO:0032550,GO:0032553,GO:0032555,GO:0032561,GO:0035639,GO:0036094,GO:0042802,GO:0043167,GO:0043168,GO:0044424,GO:0044464,GO:…	-	ko:K03531	ko04112,map04112	-	-	-	ko00000,ko00001,ko02048,ko03036,ko04812	-	-	-	FtsZ_C,Tubulin	bin.478_human	ftsZ	sporulation_onset_and_checkpoints	32070	p__Firmicutes	c__Bacilli	o__Bacillales	f__DSM-1321	g__Pradoshia	s__Pradoshia	Sporulating	Human
6615014	935836.JAEL01000124_gene5300	8.48e-82	248	COG1847@1|root,COG1847@2|Bacteria,1V3IN@1239|Firmicutes,4HHHU@91061|Bacilli,1ZDGU@1386|Bacillus	91061|Bacilli	S	single-stranded nucleic acid binding R3H	jag	-	-	ko:K06346	-	-	-	-	ko00000	-	-	-	Jag_N,KH_4,R3H	bin.478_human	jag	sporulation_onset_and_checkpoints	32070	p__Firmicutes	c__Bacilli	o__Bacillales	f__DSM-1321	g__Pradoshia	s__Pradoshia	Sporulating	Human
6616089	1347369.CCAD010000058_gene4155	2.75e-66	211	COG0850@1|root,COG0850@2|Bacteria,1VAPC@1239|Firmicutes,4HBTI@91061|Bacilli,1ZDSJ@1386|Bacillus	91061|Bacilli	D	Cell division inhibitor that blocks the formation of polar Z ring septums. Rapidly oscillates between the poles of the cell to destabilize FtsZ filaments that have formed before they mature into polar Z rings. Prevents FtsZ polymerization	minC	GO:0000910,GO:0003674,GO:0004857,GO:0007049,GO:0007105,GO:0008150,GO:0009987,GO:0022402,GO:0030234,GO:0031333,GO:0032271,GO:0032272,GO:0032506,GO:0043086,GO:0043254,GO:0044087,GO:0044092,GO:0048519,GO:0048523,GO:0050789,GO:0050790,GO:0050794,GO:0051128,GO:0051129,GO:0051301,GO:0065007,GO:0065009,GO:0098772	-	ko:K03610	-	-	-	-	ko00000,ko03036,ko04812	-	-	-	MinC_C	bin.478_human	minC	sporulation_onset_and_checkpoints	32070	p__Firmicutes	c__Bacilli	o__Bacillales	f__DSM-1321	g__Pradoshia	s__Pradoshia	Sporulating	Human
6616088	665959.HMPREF1013_02458	1.2e-155	441	COG2894@1|root,COG2894@2|Bacteria,1TP6P@1239|Firmicutes,4HB2F@91061|Bacilli,1ZB5P@1386|Bacillus	91061|Bacilli	D	Belongs to the ParA family	minD	GO:0005575,GO:0005623,GO:0005886,GO:0016020,GO:0044464,GO:0071944	-	ko:K03609	-	-	-	-	ko00000,ko03036,ko04812	-	-	-	AAA_31,CbiA	bin.478_human	minD	sporulation_onset_and_checkpoints	32070	p__Firmicutes	c__Bacilli	o__Bacillales	f__DSM-1321	g__Pradoshia	s__Pradoshia	Sporulating	Human
6615637	1174504.AJTN02000248_gene3758	1.75e-41	144	COG3290@1|root,COG3290@2|Bacteria,1V8IS@1239|Firmicutes,4HQ4T@91061|Bacilli,1ZHUN@1386|Bacillus	91061|Bacilli	T	Sporulation initiation phospho-transferase B, C-terminal	spo0B	GO:0005575,GO:0005622,GO:0005623,GO:0005737,GO:0044424,GO:0044464	-	ko:K06375	ko02020,ko02024,map02020,map02024	-	-	-	ko00000,ko00001,ko01000	-	-	-	SPOB_a,SPOB_ab	bin.478_human	spo0B	sporulation_onset_and_checkpoints	32070	p__Firmicutes	c__Bacilli	o__Bacillales	f__DSM-1321	g__Pradoshia	s__Pradoshia	Sporulating	Human
6615965	1307436.PBF_05308	7.49e-62	192	COG2204@1|root,COG2204@2|Bacteria,1V6R9@1239|Firmicutes,4HIXH@91061|Bacilli,1ZG9M@1386|Bacillus	91061|Bacilli	T	response regulator	spo0F	-	-	ko:K02490	ko02020,ko02024,map02020,map02024	M00485	-	-	ko00000,ko00001,ko00002,ko02022	-	-	-	Response_reg	bin.478_human	spo0F	sporulation_onset_and_checkpoints	32070	p__Firmicutes	c__Bacilli	o__Bacillales	f__DSM-1321	g__Pradoshia	s__Pradoshia	Sporulating	Human
6615638	1340434.AXVA01000005_gene4646	7.47e-240	667	COG0536@1|root,COG0536@2|Bacteria,1TPX7@1239|Firmicutes,4H9P8@91061|Bacilli,1ZCM4@1386|Bacillus	91061|Bacilli	S	An essential GTPase which binds GTP, GDP and possibly (p)ppGpp with moderate affinity, with high nucleotide exchange rates and a fairly low GTP hydrolysis rate. Plays a role in control of the cell cycle, stress response, ribosome biogenesis and in those bacteria that undergo differentiation, in morphogenesis control	obg	GO:0000003,GO:0000160,GO:0000166,GO:0001882,GO:0001883,GO:0003674,GO:0005488,GO:0005525,GO:0007154,GO:0007165,GO:0008150,GO:0009987,GO:0017076,GO:0019001,GO:0019954,GO:0023052,GO:0030436,GO:0032502,GO:0032549,GO:0032550,GO:0032553,GO:0032555,GO:0032561,GO:0035556,GO:0035639,GO:0036094,GO:0043167,GO:0043168,GO:0043934,GO:0050789,GO:0050794,GO:0050896,GO:0051716,GO:0065007,GO:0097159,GO:0097367,GO:…	-	ko:K03979	-	-	-	-	ko00000,ko01000,ko03009	-	-	-	DUF1967,GTP1_OBG,MMR_HSR1	bin.478_human	obg	sporulation_onset_and_checkpoints	32070	p__Firmicutes	c__Bacilli	o__Bacillales	f__DSM-1321	g__Pradoshia	s__Pradoshia	Sporulating	Human
6616982	1034347.CAHJ01000010_gene2175	3.5e-26	101	COG4839@1|root,COG4839@2|Bacteria,1VDUV@1239|Firmicutes,4HKM7@91061|Bacilli,1ZIVC@1386|Bacillus	91061|Bacilli	D	Essential cell division protein	ftsL	-	-	-	-	-	-	-	-	-	-	-	DivIC	bin.478_human	ftsL	sporulation_onset_and_checkpoints	32070	p__Firmicutes	c__Bacilli	o__Bacillales	f__DSM-1321	g__Pradoshia	s__Pradoshia	Sporulating	Human
6616968	935836.JAEL01000001_gene657	2.26e-62	194	COG4550@1|root,COG4550@2|Bacteria,1V4W0@1239|Firmicutes,4HH6Y@91061|Bacilli,1ZG72@1386|Bacillus	91061|Bacilli	S	Belongs to the UPF0342 family	ymcA	-	3.6.3.21	ko:K02028	-	M00236	-	-	ko00000,ko00002,ko01000,ko02000	3.A.1.3	-	-	Com_YlbF	bin.478_human	ymcA	sporulation_onset_and_checkpoints	32070	p__Firmicutes	c__Bacilli	o__Bacillales	f__DSM-1321	g__Pradoshia	s__Pradoshia	Sporulating	Human
6615293	218284.CCDN010000001_gene114	1.31e-56	180	COG3679@1|root,COG3679@2|Bacteria,1V3R6@1239|Firmicutes,4HGYS@91061|Bacilli,1ZG76@1386|Bacillus	91061|Bacilli	S	Belongs to the UPF0342 family	ylbF	-	-	-	-	-	-	-	-	-	-	-	Com_YlbF	bin.478_human	ylbF	sporulation_onset_and_checkpoints	32070	p__Firmicutes	c__Bacilli	o__Bacillales	f__DSM-1321	g__Pradoshia	s__Pradoshia	Sporulating	Human
6615109	1461580.CCAS010000030_gene2813	2.19e-103	305	COG1774@1|root,COG1774@2|Bacteria,1TP1V@1239|Firmicutes,4H9M9@91061|Bacilli,1ZBCK@1386|Bacillus	91061|Bacilli	S	stage 0 sporulation protein	yaaT	GO:0005575,GO:0005622,GO:0005623,GO:0005737,GO:0044424,GO:0044464	-	-	-	-	-	-	-	-	-	-	PSP1	bin.478_human	yaaT	sporulation_onset_and_checkpoints	32070	p__Firmicutes	c__Bacilli	o__Bacillales	f__DSM-1321	g__Pradoshia	s__Pradoshia	Sporulating	Human
6615833	1178537.BA1_00760	3.83e-147	417	COG1191@1|root,COG1191@2|Bacteria,1TP3T@1239|Firmicutes,4H9PG@91061|Bacilli,1ZBKD@1386|Bacillus	91061|Bacilli	K	sigma factors are initiation factors that promote the attachment of RNA polymerase to specific initiation sites and are then released	sigE	GO:0000003,GO:0000988,GO:0000990,GO:0003674,GO:0003676,GO:0003677,GO:0005488,GO:0005575,GO:0005622,GO:0005623,GO:0005737,GO:0005829,GO:0005886,GO:0006139,GO:0006351,GO:0006352,GO:0006355,GO:0006725,GO:0006807,GO:0008150,GO:0008152,GO:0009058,GO:0009059,GO:0009889,GO:0009987,GO:0010467,GO:0010468,GO:0010556,GO:0016020,GO:0016070,GO:0016987,GO:0018130,GO:0019219,GO:0019222,GO:0019438,GO:0019954,GO:…	-	ko:K03091	-	-	-	-	ko00000,ko03021	-	-	-	Sigma70_r2,Sigma70_r4	bin.478_human	sigE	spo0a_regulon	32070	p__Firmicutes	c__Bacilli	o__Bacillales	f__DSM-1321	g__Pradoshia	s__Pradoshia	Sporulating	Human
6615717	1444310.JANV01000088_gene32	7.69e-142	404	COG1191@1|root,COG1191@2|Bacteria,1TP3Q@1239|Firmicutes,4HC42@91061|Bacilli,1ZANZ@1386|Bacillus	91061|Bacilli	K	Sigma factors are initiation factors that promote the attachment of RNA polymerase to specific initiation sites and are then released	sigF	-	-	ko:K03091	-	-	-	-	ko00000,ko03021	-	-	-	Sigma70_r2,Sigma70_r3,Sigma70_r4	bin.478_human	sigF	spo0a_regulon	32070	p__Firmicutes	c__Bacilli	o__Bacillales	f__DSM-1321	g__Pradoshia	s__Pradoshia	Sporulating	Human
6615832	1347369.CCAD010000041_gene729	1.39e-139	397	COG1191@1|root,COG1191@2|Bacteria,1TPDD@1239|Firmicutes,4H9MN@91061|Bacilli,1ZB53@1386|Bacillus	91061|Bacilli	K	Sigma factors are initiation factors that promote the attachment of RNA polymerase to specific initiation sites and are then released	sigG	-	-	ko:K03091	-	-	-	-	ko00000,ko03021	-	-	-	Sigma70_r2,Sigma70_r3,Sigma70_r4	bin.478_human	sigG	spo0a_regulon	32070	p__Firmicutes	c__Bacilli	o__Bacillales	f__DSM-1321	g__Pradoshia	s__Pradoshia	Sporulating	Human
6615715	406124.ACPC01000017_gene703	1.3e-50	162	COG1366@1|root,COG1366@2|Bacteria,1VENG@1239|Firmicutes,4HINR@91061|Bacilli,1ZGYC@1386|Bacillus	91061|Bacilli	T	Belongs to the anti-sigma-factor antagonist family	spoIIAA	-	-	ko:K06378	-	-	-	-	ko00000	-	-	-	STAS	bin.478_human	spoIIAA	spo0a_regulon	32070	p__Firmicutes	c__Bacilli	o__Bacillales	f__DSM-1321	g__Pradoshia	s__Pradoshia	Sporulating	Human
6615716	935837.JAEK01000001_gene2439	1.49e-74	226	COG2172@1|root,COG2172@2|Bacteria,1V6V2@1239|Firmicutes,4HGYN@91061|Bacilli,1ZFKS@1386|Bacillus	91061|Bacilli	F	Binds to sigma F and blocks its ability to form an RNA polymerase holoenzyme (E-sigma F). Phosphorylates SpoIIAA on a serine residue. This phosphorylation may enable SpoIIAA to act as an anti-anti-sigma factor that counteracts SpoIIAB and thus releases sigma F from inhibition	spoIIAB	GO:0000003,GO:0000988,GO:0000989,GO:0003674,GO:0006355,GO:0008150,GO:0009889,GO:0010468,GO:0010556,GO:0016989,GO:0019219,GO:0019222,GO:0019954,GO:0030436,GO:0031323,GO:0031326,GO:0032502,GO:0043934,GO:0050789,GO:0050794,GO:0051171,GO:0051252,GO:0060255,GO:0065007,GO:0080090,GO:0140110,GO:1903506,GO:2000112,GO:2001141	2.7.11.1	ko:K06379	-	-	-	-	ko00000,ko01000	-	-	-	HATPase_c_2	bin.478_human	spoIIAB	spo0a_regulon	32070	p__Firmicutes	c__Bacilli	o__Bacillales	f__DSM-1321	g__Pradoshia	s__Pradoshia	Sporulating	Human
6615834	665959.HMPREF1013_00414	1.28e-79	251	29ECG@1|root,301AF@2|Bacteria,1UY4W@1239|Firmicutes,4HDX6@91061|Bacilli,1ZAV2@1386|Bacillus	91061|Bacilli	M	aspartic protease that is responsible for the proteolytic cleavage of the RNA polymerase sigma E factor (SigE spoIIGB) to yield the active peptide in the mother cell during sporulation. Responds to a signal from the forespore that is triggered by the extracellular signal protein SpoIIR	spoIIGA	GO:0003674,GO:0003824,GO:0004175,GO:0004190,GO:0005488,GO:0005515,GO:0005575,GO:0005623,GO:0005886,GO:0005887,GO:0006508,GO:0006807,GO:0008150,GO:0008152,GO:0008233,GO:0016020,GO:0016021,GO:0016787,GO:0019538,GO:0031224,GO:0031226,GO:0043170,GO:0043621,GO:0044238,GO:0044425,GO:0044459,GO:0044464,GO:0070001,GO:0070011,GO:0071704,GO:0071944,GO:0140096,GO:1901564	-	ko:K06383	-	-	-	-	ko00000,ko01000,ko01002	-	-	-	Peptidase_U4	bin.478_human	spoIIGA	spo0a_regulon	32070	p__Firmicutes	c__Bacilli	o__Bacillales	f__DSM-1321	g__Pradoshia	s__Pradoshia	Sporulating	Human
6614726	796606.BMMGA3_16720	1.24e-159	449	COG1192@1|root,COG1192@2|Bacteria,1TP8S@1239|Firmicutes,4HAYM@91061|Bacilli,1ZBXG@1386|Bacillus	91061|Bacilli	D	COG1192 ATPases involved in chromosome partitioning	soj	GO:0008150,GO:0022603,GO:0042173,GO:0042174,GO:0043937,GO:0043939,GO:0045595,GO:0045596,GO:0048519,GO:0048523,GO:0050789,GO:0050793,GO:0050794,GO:0051093,GO:0065007	-	ko:K03496	-	-	-	-	ko00000,ko03036,ko04812	-	-	-	AAA_31	bin.478_human	soj	spo0a_regulon	32070	p__Firmicutes	c__Bacilli	o__Bacillales	f__DSM-1321	g__Pradoshia	s__Pradoshia	Sporulating	Human
6614725	1174504.AJTN02000193_gene4163	7.41e-138	397	COG1475@1|root,COG1475@2|Bacteria,1TP0I@1239|Firmicutes,4HAC6@91061|Bacilli,1ZCDV@1386|Bacillus	91061|Bacilli	D	Effects nucleoid occlusion by binding relatively nonspecifically to DNA and preventing the assembly of the division machinery in the vicinity of the nucleoid, especially under conditions that disturb the cell cycle. It helps to coordinate cell division and chromosome segregation by preventing the formation of the Z ring through the nucleoid, which would cause chromosome breakage	noc	-	-	ko:K03497	-	-	-	-	ko00000,ko03000,ko03036,ko04812	-	-	-	ParBc	bin.478_human	parB	spo0a_regulon	32070	p__Firmicutes	c__Bacilli	o__Bacillales	f__DSM-1321	g__Pradoshia	s__Pradoshia	Sporulating	Human
6616492	1382358.JHVN01000001_gene1122	1.97e-121	360	COG2385@1|root,COG2385@2|Bacteria,1TQSI@1239|Firmicutes,4HCE3@91061|Bacilli,21VF2@150247|Anoxybacillus	91061|Bacilli	D	Stage II sporulation protein	spoIID	GO:0005575,GO:0005623,GO:0030288,GO:0030313,GO:0031975,GO:0042597,GO:0044464	-	ko:K06381	-	-	-	-	ko00000	-	-	-	SpoIID	bin.478_human	spoIID	Engulfment	32070	p__Firmicutes	c__Bacilli	o__Bacillales	f__DSM-1321	g__Pradoshia	s__Pradoshia	Sporulating	Human
6615708	1347086.CCBA010000026_gene3266	3.42e-65	207	COG1300@1|root,COG1300@2|Bacteria,1V81P@1239|Firmicutes,4HJW8@91061|Bacilli,1ZAYC@1386|Bacillus	91061|Bacilli	S	Required for complete septum migration and engulfment of the forespore compartment during sporulation. Required for stabilizing and recruiting of SpoIIP to the septal membrane	spoIIM	GO:0005575,GO:0005623,GO:0008150,GO:0010564,GO:0022603,GO:0030428,GO:0032465,GO:0032467,GO:0032954,GO:0042173,GO:0043937,GO:0044087,GO:0044089,GO:0044464,GO:0045595,GO:0045787,GO:0048518,GO:0048522,GO:0050789,GO:0050793,GO:0050794,GO:0051128,GO:0051130,GO:0051302,GO:0051726,GO:0051781,GO:0065007,GO:0090068,GO:1901891,GO:1901893	-	ko:K06384	-	-	-	-	ko00000	-	-	-	SpoIIM	bin.478_human	spoIIM	Engulfment	32070	p__Firmicutes	c__Bacilli	o__Bacillales	f__DSM-1321	g__Pradoshia	s__Pradoshia	Sporulating	Human
6615374	1034347.CAHJ01000039_gene4686	1.32e-136	402	COG0860@1|root,COG0860@2|Bacteria,1TSFS@1239|Firmicutes,4HACZ@91061|Bacilli,1ZAV0@1386|Bacillus	91061|Bacilli	M	stage II sporulation protein P	spoIIP	-	-	ko:K06385	-	-	-	-	ko00000	-	-	-	SpoIIP	bin.478_human	spoIIP	Engulfment	32070	p__Firmicutes	c__Bacilli	o__Bacillales	f__DSM-1321	g__Pradoshia	s__Pradoshia	Sporulating	Human
6616491	1196031.ALEG01000028_gene4227	2.66e-84	261	COG0739@1|root,COG0739@2|Bacteria,1V7CU@1239|Firmicutes,4HCZJ@91061|Bacilli,1ZC61@1386|Bacillus	91061|Bacilli	M	COG0739 Membrane proteins related to metalloendopeptidases	spoIIQ	GO:0005575,GO:0005623,GO:0042601,GO:0042763,GO:0044464	-	ko:K06386	-	-	-	-	ko00000	1.A.34.1.1	-	-	Peptidase_M23	bin.478_human	spoIIQ	Engulfment	32070	p__Firmicutes	c__Bacilli	o__Bacillales	f__DSM-1321	g__Pradoshia	s__Pradoshia	Sporulating	Human
6616079	1169144.KB910946_gene3679	1.91e-127	372	COG3854@1|root,COG3854@2|Bacteria,1TQ23@1239|Firmicutes,4HA2K@91061|Bacilli,1ZAWB@1386|Bacillus	91061|Bacilli	S	stage III sporulation protein AA	spoIIIAA	-	-	ko:K06390	-	-	-	-	ko00000	-	-	-	AAA,T2SSE	bin.478_human	spoIIIAA	Engulfment	32070	p__Firmicutes	c__Bacilli	o__Bacillales	f__DSM-1321	g__Pradoshia	s__Pradoshia	Sporulating	Human
6616078	1408303.JNJJ01000006_gene449	9.62e-59	187	2CEWW@1|root,32S0Q@2|Bacteria,1VAEG@1239|Firmicutes,4HGSK@91061|Bacilli,1ZCXE@1386|Bacillus	91061|Bacilli	S	Stage III sporulation protein	spoIIIAB	-	-	ko:K06391	-	-	-	-	ko00000	-	-	-	Spore_III_AB	bin.478_human	spoIIIAB	Engulfment	32070	p__Firmicutes	c__Bacilli	o__Bacillales	f__DSM-1321	g__Pradoshia	s__Pradoshia	Sporulating	Human
6616077	665952.HMPREF1015_00227	1.8e-29	105	2E555@1|root,32ZY3@2|Bacteria,1VEM4@1239|Firmicutes,4HNK4@91061|Bacilli,1ZI0F@1386|Bacillus	91061|Bacilli	S	stage III sporulation protein AC	spoIIIAC	-	-	ko:K06392	-	-	-	-	ko00000	-	-	-	SpoIIIAC	bin.478_human	spoIIIAC	Engulfment	32070	p__Firmicutes	c__Bacilli	o__Bacillales	f__DSM-1321	g__Pradoshia	s__Pradoshia	Sporulating	Human
6616076	1423321.AS29_00525	1.09e-53	171	2CPUI@1|root,32SJW@2|Bacteria,1VA9Y@1239|Firmicutes,4HIIH@91061|Bacilli,1ZGYV@1386|Bacillus	91061|Bacilli	S	Stage III sporulation protein AD	spoIIIAD	-	-	ko:K06393	-	-	-	-	ko00000	-	-	-	SpoIIIAC	bin.478_human	spoiiiAD	Engulfment	32070	p__Firmicutes	c__Bacilli	o__Bacillales	f__DSM-1321	g__Pradoshia	s__Pradoshia	Sporulating	Human
6616075	666686.B1NLA3E_15495	7.05e-162	467	2C2CG@1|root,2Z7PW@2|Bacteria,1TQQ2@1239|Firmicutes,4H9UX@91061|Bacilli,1ZCFI@1386|Bacillus	91061|Bacilli	S	stage III sporulation protein AE	spoIIIAE	-	-	ko:K06394	-	-	-	-	ko00000	-	-	-	Spore_III_AE	bin.478_human	spoIIIAE	Engulfment	32070	p__Firmicutes	c__Bacilli	o__Bacillales	f__DSM-1321	g__Pradoshia	s__Pradoshia	Sporulating	Human
6616074	218284.CCDN010000001_gene958	5.52e-40	142	2E7KE@1|root,3322G@2|Bacteria,1VG6C@1239|Firmicutes,4HNMG@91061|Bacilli,1ZH76@1386|Bacillus	91061|Bacilli	S	Stage III sporulation protein AF (Spore_III_AF)	spoIIIAF	-	-	ko:K06395	-	-	-	-	ko00000	-	-	-	Spore_III_AF	bin.478_human	spoIIIAF	Engulfment	32070	p__Firmicutes	c__Bacilli	o__Bacillales	f__DSM-1321	g__Pradoshia	s__Pradoshia	Sporulating	Human
6616073	1243664.CAVL020000007_gene3313	3.89e-61	196	2E6BB@1|root,330Z5@2|Bacteria,1VF3M@1239|Firmicutes,4HH7J@91061|Bacilli,1ZEMQ@1386|Bacillus	91061|Bacilli	S	stage III sporulation protein AG	spoIIIAG	-	-	ko:K06396	-	-	-	-	ko00000	-	-	-	-	bin.478_human	spoIIIAG	Engulfment	32070	p__Firmicutes	c__Bacilli	o__Bacillales	f__DSM-1321	g__Pradoshia	s__Pradoshia	Sporulating	Human
6616072	997296.PB1_14714	4.44e-40	140	29WYG@1|root,30IKQ@2|Bacteria,1V4Y2@1239|Firmicutes,4HI5K@91061|Bacilli,1ZHEH@1386|Bacillus	91061|Bacilli	S	SpoIIIAH-like protein	spoIIIAH	-	-	ko:K06397	-	-	-	-	ko00000	1.A.34.1.1	-	-	SpoIIIAH	bin.478_human	spoIIIAH	Engulfment	32070	p__Firmicutes	c__Bacilli	o__Bacillales	f__DSM-1321	g__Pradoshia	s__Pradoshia	Sporulating	Human
6616095	1174504.AJTN02000248_gene3772	9.1e-21	98.6	2DTMA@1|root,33KWF@2|Bacteria,1VQ6W@1239|Firmicutes,4HSQC@91061|Bacilli,1ZCP7@1386|Bacillus	91061|Bacilli	-	-	spoIIB	-	-	ko:K06380	-	-	-	-	ko00000	-	-	-	SPOR	bin.478_human	spoIIB	Engulfment	32070	p__Firmicutes	c__Bacilli	o__Bacillales	f__DSM-1321	g__Pradoshia	s__Pradoshia	Sporulating	Human
6615273	665952.HMPREF1015_01086	5.75e-57	187	2B51H@1|root,31XUS@2|Bacteria,1V6KA@1239|Firmicutes,4HKBP@91061|Bacilli,1ZFY9@1386|Bacillus	91061|Bacilli	S	Sporulation protein YunB (Spo_YunB)	yunB	-	-	-	-	-	-	-	-	-	-	-	Spore_YunB	bin.478_human	yunB	Engulfment	32070	p__Firmicutes	c__Bacilli	o__Bacillales	f__DSM-1321	g__Pradoshia	s__Pradoshia	Sporulating	Human
6615355	279010.BL02107	7.07e-144	409	COG1191@1|root,COG1191@2|Bacteria,1TPJ5@1239|Firmicutes,4HBY2@91061|Bacilli,1ZB3Q@1386|Bacillus	91061|Bacilli	K	sigma factors are initiation factors that promote the attachment of RNA polymerase to specific initiation sites and are then released	sigK	GO:0000003,GO:0000988,GO:0000990,GO:0003674,GO:0006139,GO:0006351,GO:0006352,GO:0006355,GO:0006725,GO:0006807,GO:0008150,GO:0008152,GO:0009058,GO:0009059,GO:0009889,GO:0009987,GO:0010467,GO:0010468,GO:0010556,GO:0016070,GO:0016987,GO:0018130,GO:0019219,GO:0019222,GO:0019438,GO:0019954,GO:0030436,GO:0031323,GO:0031326,GO:0032502,GO:0032774,GO:0034641,GO:0034645,GO:0034654,GO:0043170,GO:0043254,GO:…	-	ko:K03091	-	-	-	-	ko00000,ko03021	-	-	-	Sigma70_r2,Sigma70_r4	bin.478_human	sigK	sigE_regulon	32070	p__Firmicutes	c__Bacilli	o__Bacillales	f__DSM-1321	g__Pradoshia	s__Pradoshia	Sporulating	Human
6616086	935836.JAEL01000028_gene2251	1.25e-91	279	COG1994@1|root,COG1994@2|Bacteria,1V3FY@1239|Firmicutes,4HF7E@91061|Bacilli,1ZRS3@1386|Bacillus	91061|Bacilli	S	COG1994 Zn-dependent proteases	spoIVFB	-	-	ko:K06402	-	-	-	-	ko00000,ko01000,ko01002	-	-	-	Peptidase_M50	bin.478_human	spoIVFB	sigE_regulon	32070	p__Firmicutes	c__Bacilli	o__Bacillales	f__DSM-1321	g__Pradoshia	s__Pradoshia	Sporulating	Human
6615653	441769.ABFU01000047_gene3687	4.09e-198	568	COG2244@1|root,COG2244@2|Bacteria,1TNYX@1239|Firmicutes,4HAB7@91061|Bacilli,1ZDHC@1386|Bacillus	91061|Bacilli	S	COG2244 Membrane protein involved in the export of O-antigen and teichoic acid	spoVB	-	-	ko:K06409	-	-	-	-	ko00000,ko02000	2.A.66.2.14	-	-	Polysacc_synt,Polysacc_synt_C	bin.478_human	spoVB	sigE_regulon	32070	p__Firmicutes	c__Bacilli	o__Bacillales	f__DSM-1321	g__Pradoshia	s__Pradoshia	Sporulating	Human
6614353	1307436.PBF_14984	7.78e-166	470	COG0464@1|root,COG0464@2|Bacteria,1TPQZ@1239|Firmicutes,4HCQK@91061|Bacilli,1ZBII@1386|Bacillus	91061|Bacilli	O	stage V sporulation protein K	spoVK	-	-	ko:K06413	-	-	-	-	ko00000	-	-	-	AAA	bin.478_human	spoVK	sigE_regulon	32070	p__Firmicutes	c__Bacilli	o__Bacillales	f__DSM-1321	g__Pradoshia	s__Pradoshia	Sporulating	Human
6615839	1117379.BABA_16367	2.4e-198	556	COG0772@1|root,COG0772@2|Bacteria,1TPT7@1239|Firmicutes,4HAEV@91061|Bacilli,1ZBY5@1386|Bacillus	91061|Bacilli	D	Belongs to the SEDS family	spoVE	GO:0005575,GO:0005623,GO:0005886,GO:0016020,GO:0044464,GO:0071944	-	ko:K03588	ko04112,map04112	-	-	-	ko00000,ko00001,ko02000,ko03036	2.A.103.1	-	-	FTSW_RODA_SPOVE	bin.478_human	ftsW	sigE_regulon	32070	p__Firmicutes	c__Bacilli	o__Bacillales	f__DSM-1321	g__Pradoshia	s__Pradoshia	Sporulating	Human
6615983	666686.B1NLA3E_00115	9.11e-23	90.5	2E9CH@1|root,333K6@2|Bacteria,1VG2H@1239|Firmicutes,4HNZC@91061|Bacilli,1ZIUF@1386|Bacillus	91061|Bacilli	S	Sigma-K factor-processing regulatory protein BofA	bofA	-	-	ko:K06317	-	-	-	-	ko00000	-	-	-	BofA	bin.478_human	bofA	sigE_regulon	32070	p__Firmicutes	c__Bacilli	o__Bacillales	f__DSM-1321	g__Pradoshia	s__Pradoshia	Sporulating	Human
6614298	218284.CCDN010000005_gene3252	1.97e-150	434	COG1609@1|root,COG1609@2|Bacteria,1TPZM@1239|Firmicutes,4H9ZT@91061|Bacilli,1ZB2U@1386|Bacillus	91061|Bacilli	K	Transcriptional regulator	malR	-	-	-	-	-	-	-	-	-	-	-	LacI,Peripla_BP_3	bin.478_human	alr	sigE_regulon	32070	p__Firmicutes	c__Bacilli	o__Bacillales	f__DSM-1321	g__Pradoshia	s__Pradoshia	Sporulating	Human
6615790	935836.JAEL01000085_gene4641	2.51e-118	351	COG1686@1|root,COG1686@2|Bacteria,1TQ8M@1239|Firmicutes,4HAHH@91061|Bacilli,1ZBRQ@1386|Bacillus	91061|Bacilli	M	Belongs to the peptidase S11 family	dacB	GO:0003674,GO:0003824,GO:0004175,GO:0006508,GO:0006807,GO:0008150,GO:0008152,GO:0008233,GO:0016787,GO:0019538,GO:0043170,GO:0044238,GO:0070011,GO:0071704,GO:0140096,GO:1901564	3.4.16.4	ko:K07258	ko00550,ko01100,map00550,map01100	-	-	-	ko00000,ko00001,ko01000,ko01002,ko01011	-	-	-	PBP5_C,Peptidase_S11	bin.478_human	dacB	sigE_regulon	32070	p__Firmicutes	c__Bacilli	o__Bacillales	f__DSM-1321	g__Pradoshia	s__Pradoshia	Sporulating	Human
6615791	666686.B1NLA3E_15045	1.66e-102	300	COG2715@1|root,COG2715@2|Bacteria,1V1E2@1239|Firmicutes,4HBTK@91061|Bacilli,1ZBSV@1386|Bacillus	91061|Bacilli	S	Spore maturation protein	spmA	-	-	ko:K06373	-	-	-	-	ko00000	-	-	-	Gate	bin.478_human	spmA	sigE_regulon	32070	p__Firmicutes	c__Bacilli	o__Bacillales	f__DSM-1321	g__Pradoshia	s__Pradoshia	Sporulating	Human
6615792	218284.CCDN010000001_gene1058	3.89e-86	257	COG0700@1|root,COG0700@2|Bacteria,1V45M@1239|Firmicutes,4HH1Y@91061|Bacilli,1ZFIY@1386|Bacillus	91061|Bacilli	S	Spore maturation protein	spmB	-	-	ko:K06374	-	-	-	-	ko00000	-	-	-	Gate	bin.478_human	spmB	sigE_regulon	32070	p__Firmicutes	c__Bacilli	o__Bacillales	f__DSM-1321	g__Pradoshia	s__Pradoshia	Sporulating	Human
6614884	666686.B1NLA3E_06170	3.64e-29	106	COG1873@1|root,COG1873@2|Bacteria,1VEMT@1239|Firmicutes,4HNT3@91061|Bacilli,1ZI0Y@1386|Bacillus	91061|Bacilli	S	sporulation protein	ylmC	-	-	-	-	-	-	-	-	-	-	-	PRC	bin.478_human	ylmC	sigE_regulon	32070	p__Firmicutes	c__Bacilli	o__Bacillales	f__DSM-1321	g__Pradoshia	s__Pradoshia	Sporulating	Human
6615985	1408303.JNJJ01000002_gene3952	4.72e-59	191	COG1971@1|root,COG1971@2|Bacteria,1V4BC@1239|Firmicutes,4HH29@91061|Bacilli,1ZCPR@1386|Bacillus	91061|Bacilli	P	Probably functions as a manganese efflux pump	ytaF	-	-	-	-	-	-	-	-	-	-	-	Mntp	bin.478_human	ytaF	sigE_regulon	32070	p__Firmicutes	c__Bacilli	o__Bacillales	f__DSM-1321	g__Pradoshia	s__Pradoshia	Sporulating	Human
6615994	1117379.BABA_21971	7.81e-129	379	COG0628@1|root,COG0628@2|Bacteria,1TS4S@1239|Firmicutes,4HC6G@91061|Bacilli,1ZBXK@1386|Bacillus	91061|Bacilli	S	sporulation integral membrane protein YtvI	ytvI	GO:0003674,GO:0005215,GO:0005575,GO:0005623,GO:0005886,GO:0005887,GO:0006810,GO:0008150,GO:0016020,GO:0016021,GO:0031224,GO:0031226,GO:0044425,GO:0044459,GO:0044464,GO:0051179,GO:0051234,GO:0055085,GO:0071944	-	-	-	-	-	-	-	-	-	-	AI-2E_transport	bin.478_human	ytvI	sigE_regulon	32070	p__Firmicutes	c__Bacilli	o__Bacillales	f__DSM-1321	g__Pradoshia	s__Pradoshia	Sporulating	Human
6614140	665959.HMPREF1013_01915	1.61e-162	472	COG0793@1|root,COG0793@2|Bacteria,1TPBI@1239|Firmicutes,4HAKE@91061|Bacilli,1ZBDE@1386|Bacillus	91061|Bacilli	M	Belongs to the peptidase S41A family	ctpA	GO:0003674,GO:0003824,GO:0004175,GO:0005575,GO:0005623,GO:0006508,GO:0006807,GO:0007154,GO:0007165,GO:0008150,GO:0008152,GO:0008233,GO:0009987,GO:0016787,GO:0019538,GO:0023052,GO:0030288,GO:0030313,GO:0031975,GO:0042597,GO:0043170,GO:0044238,GO:0044464,GO:0050789,GO:0050794,GO:0050896,GO:0051716,GO:0065007,GO:0070011,GO:0071704,GO:0140096,GO:1901564	3.4.21.102	ko:K03797	-	-	-	-	ko00000,ko01000,ko01002	-	-	-	PDZ,PDZ_2,PG_binding_1,Peptidase_S41	bin.478_human	ctpB	sigE_regulon	32070	p__Firmicutes	c__Bacilli	o__Bacillales	f__DSM-1321	g__Pradoshia	s__Pradoshia	Sporulating	Human
6616087	1347086.CCBA010000039_gene4989	6.31e-62	202	COG0739@1|root,COG0739@2|Bacteria,1TSQI@1239|Firmicutes,4HFC8@91061|Bacilli,1ZFJN@1386|Bacillus	91061|Bacilli	M	COG0739 Membrane proteins related to metalloendopeptidases	spoIVFA	-	-	ko:K06401	-	-	-	-	ko00000	-	-	-	Peptidase_M23	bin.478_human	spoIVFA	sigE_regulon	32070	p__Firmicutes	c__Bacilli	o__Bacillales	f__DSM-1321	g__Pradoshia	s__Pradoshia	Sporulating	Human
6616468	1174504.AJTN02000234_gene3193	6.33e-106	322	COG3949@1|root,COG3949@2|Bacteria,1U601@1239|Firmicutes,4HBYW@91061|Bacilli,1ZAX1@1386|Bacillus	91061|Bacilli	S	membrane	ykvI	-	-	-	-	-	-	-	-	-	-	-	Spore_permease	bin.478_human	ykvI	sigE_regulon	32070	p__Firmicutes	c__Bacilli	o__Bacillales	f__DSM-1321	g__Pradoshia	s__Pradoshia	Sporulating	Human
6617050	1499685.CCFJ01000046_gene3095	2.77e-118	347	COG1284@1|root,COG1284@2|Bacteria,1TQTP@1239|Firmicutes,4HBV2@91061|Bacilli,1ZCF3@1386|Bacillus	91061|Bacilli	S	Uncharacterized protein conserved in bacteria (DUF2179)	yqfU	-	-	-	-	-	-	-	-	-	-	-	DUF2179,YitT_membrane	bin.478_human	yqfU	sigE_regulon	32070	p__Firmicutes	c__Bacilli	o__Bacillales	f__DSM-1321	g__Pradoshia	s__Pradoshia	Sporulating	Human
6616303	935836.JAEL01000003_gene424	6.7e-37	132	COG0705@1|root,COG0705@2|Bacteria,1UYXN@1239|Firmicutes,4HCIU@91061|Bacilli,1ZRQJ@1386|Bacillus	91061|Bacilli	S	membrane protein (homolog of Drosophila rhomboid)	ydcA	-	3.4.21.105	ko:K19225	-	-	-	-	ko00000,ko01000,ko01002	-	-	-	Rhomboid	bin.478_human	ydca	sigE_regulon	32070	p__Firmicutes	c__Bacilli	o__Bacillales	f__DSM-1321	g__Pradoshia	s__Pradoshia	Sporulating	Human
6614673	935836.JAEL01000003_gene426	2.79e-131	384	COG2834@1|root,COG2834@2|Bacteria,1TSRE@1239|Firmicutes,4HBCH@91061|Bacilli,1ZBE6@1386|Bacillus	91061|Bacilli	M	COG2834 Outer membrane lipoprotein-sorting protein	ydcC	-	-	-	-	-	-	-	-	-	-	-	DUF4367	bin.478_human	ydcc	sigE_regulon	32070	p__Firmicutes	c__Bacilli	o__Bacillales	f__DSM-1321	g__Pradoshia	s__Pradoshia	Sporulating	Human
6614717	1211814.CAPG01000082_gene3823	1.51e-235	653	COG2718@1|root,COG2718@2|Bacteria,1TQIN@1239|Firmicutes,4HBIH@91061|Bacilli,1ZATH@1386|Bacillus	91061|Bacilli	S	Belongs to the UPF0229 family	yhbH	-	-	ko:K09786	-	-	-	-	ko00000	-	-	-	DUF444	bin.478_human	yhbh	sigE_regulon	32070	p__Firmicutes	c__Bacilli	o__Bacillales	f__DSM-1321	g__Pradoshia	s__Pradoshia	Sporulating	Human
6615316	1196031.ALEG01000028_gene4172	5.65e-75	234	2AUKD@1|root,31K93@2|Bacteria,1V6PK@1239|Firmicutes,4HHBG@91061|Bacilli,1ZQRQ@1386|Bacillus	91061|Bacilli	S	Stage II sporulation protein R (spore_II_R)	spoIIR	-	-	ko:K06387	-	-	-	-	ko00000	-	-	-	Spore_II_R	bin.478_human	spoIIR	sigF_regulon	32070	p__Firmicutes	c__Bacilli	o__Bacillales	f__DSM-1321	g__Pradoshia	s__Pradoshia	Sporulating	Human
6615489	935836.JAEL01000090_gene5046	1.84e-207	585	COG0750@1|root,COG0750@2|Bacteria,1TPIR@1239|Firmicutes,4H9TW@91061|Bacilli,1ZB04@1386|Bacillus	91061|Bacilli	M	Stage IV sporulation protein B	spoIVB	-	3.4.21.116	ko:K06399	-	-	-	-	ko00000,ko01000,ko01002	-	-	-	PDZ,PDZ_2,Peptidase_S55	bin.478_human	spoIVB	sigF_regulon	32070	p__Firmicutes	c__Bacilli	o__Bacillales	f__DSM-1321	g__Pradoshia	s__Pradoshia	Sporulating	Human
6615714	1117379.BABA_09601	3.89e-176	503	COG1686@1|root,COG1686@2|Bacteria,1TQN0@1239|Firmicutes,4HBCE@91061|Bacilli,1ZB0W@1386|Bacillus	91061|Bacilli	M	Belongs to the peptidase S11 family	dacF	GO:0003674,GO:0003824,GO:0004175,GO:0006508,GO:0006807,GO:0008150,GO:0008152,GO:0008233,GO:0016787,GO:0019538,GO:0043170,GO:0044238,GO:0070011,GO:0071704,GO:0140096,GO:1901564	3.4.16.4	ko:K07258	ko00550,ko01100,map00550,map01100	-	-	-	ko00000,ko00001,ko01000,ko01002,ko01011	-	-	-	PBP5_C,Peptidase_S11	bin.478_human	dacF	sigF_regulon	32070	p__Firmicutes	c__Bacilli	o__Bacillales	f__DSM-1321	g__Pradoshia	s__Pradoshia	Sporulating	Human
6616632	1196031.ALEG01000064_gene3582	1.71e-62	195	COG3874@1|root,COG3874@2|Bacteria,1V6H7@1239|Firmicutes,4HIG7@91061|Bacilli,1ZG9C@1386|Bacillus	91061|Bacilli	S	Sporulation protein YtfJ	ytfJ	-	-	-	-	-	-	-	-	-	-	-	Spore_YtfJ	bin.478_human	ytfJ	sigF_regulon	32070	p__Firmicutes	c__Bacilli	o__Bacillales	f__DSM-1321	g__Pradoshia	s__Pradoshia	Sporulating	Human
6613787	406124.ACPC01000011_gene1182	1.06e-55	177	COG0517@1|root,COG0517@2|Bacteria,1V9ZB@1239|Firmicutes,4ISB2@91061|Bacilli,1ZS4F@1386|Bacillus	91061|Bacilli	S	COG0517 FOG CBS domain	yhcV	-	-	-	-	-	-	-	-	-	-	-	CBS	bin.478_human	yhcV	sigF_regulon	32070	p__Firmicutes	c__Bacilli	o__Bacillales	f__DSM-1321	g__Pradoshia	s__Pradoshia	Sporulating	Human
6614367	1033734.CAET01000018_gene725	8.17e-92	281	COG1561@1|root,COG1561@2|Bacteria,1TQHJ@1239|Firmicutes,4HAK9@91061|Bacilli,1ZCGE@1386|Bacillus	91061|Bacilli	S	stress-induced protein	yloC	-	-	-	-	-	-	-	-	-	-	-	DUF1732,YicC_N	bin.478_human	yloC	sigF_regulon	32070	p__Firmicutes	c__Bacilli	o__Bacillales	f__DSM-1321	g__Pradoshia	s__Pradoshia	Sporulating	Human
6615644	1347369.CCAD010000057_gene4138	4.48e-51	169	2DGQY@1|root,32U7R@2|Bacteria,1V83A@1239|Firmicutes,4HKRI@91061|Bacilli,1ZH9Y@1386|Bacillus	91061|Bacilli	S	BofC C-terminal domain	bofC	-	-	ko:K06318	-	-	-	-	ko00000	-	-	-	BOFC_N,BofC_C	bin.478_human	bofC	sigF_regulon	32070	p__Firmicutes	c__Bacilli	o__Bacillales	f__DSM-1321	g__Pradoshia	s__Pradoshia	Sporulating	Human
6615209	1347086.CCBA010000004_gene4362	2.26e-83	258	2C8MW@1|root,2ZCFU@2|Bacteria,1V10H@1239|Firmicutes,4HE3P@91061|Bacilli,1ZCQG@1386|Bacillus	91061|Bacilli	S	Transcriptional regulator	rsfA	-	-	ko:K06314	-	-	-	-	ko00000,ko03000	-	-	-	Myb_DNA-bind_6	bin.478_human	rsfA	sigF_regulon	32070	p__Firmicutes	c__Bacilli	o__Bacillales	f__DSM-1321	g__Pradoshia	s__Pradoshia	Sporulating	Human
6614443	1347369.CCAD010000008_gene2321	4.01e-21	85.5	2EJ4H@1|root,33CVR@2|Bacteria,1VMIU@1239|Firmicutes,4HP24@91061|Bacilli,1ZJ5B@1386|Bacillus	91061|Bacilli	S	Peptide ABC transporter permease	yabK	-	-	-	-	-	-	-	-	-	-	-	DUF2757	bin.478_human	fin/yabk	sigF_regulon	32070	p__Firmicutes	c__Bacilli	o__Bacillales	f__DSM-1321	g__Pradoshia	s__Pradoshia	Sporulating	Human
6616343	1461580.CCAS010000005_gene828	4.4e-106	313	2CH5D@1|root,2Z821@2|Bacteria,1TS45@1239|Firmicutes,4HCE9@91061|Bacilli,1ZAXP@1386|Bacillus	91061|Bacilli	S	Bacterial protein YqhG of unknown function	yqhG	-	-	-	-	-	-	-	-	-	-	-	YqhG	bin.478_human	yqhG	sigF_regulon	32070	p__Firmicutes	c__Bacilli	o__Bacillales	f__DSM-1321	g__Pradoshia	s__Pradoshia	Sporulating	Human
6615860	1403313.AXBR01000026_gene5199	1.12e-28	104	COG4836@1|root,COG4836@2|Bacteria,1VK5C@1239|Firmicutes,4HR8D@91061|Bacilli,1ZJ1E@1386|Bacillus	91061|Bacilli	S	membrane	ywzB	-	-	-	-	-	-	-	-	-	-	-	DUF1146	bin.478_human	ywzB	sigF_regulon	32070	p__Firmicutes	c__Bacilli	o__Bacillales	f__DSM-1321	g__Pradoshia	s__Pradoshia	Sporulating	Human
6614345	35841.BT1A1_1268	8.36e-86	255	2ANER@1|root,31DDD@2|Bacteria,1V46U@1239|Firmicutes,4HH0C@91061|Bacilli,1ZFW2@1386|Bacillus	91061|Bacilli	S	stage V sporulation protein AC	spoVAC	-	-	ko:K06405	-	-	-	-	ko00000	-	-	-	SpoVAC_SpoVAEB	bin.478_human	spoVAC	sigG_regulon	32070	p__Firmicutes	c__Bacilli	o__Bacillales	f__DSM-1321	g__Pradoshia	s__Pradoshia	Sporulating	Human
6614346	1196031.ALEG01000039_gene1252	1.02e-184	520	COG0332@1|root,COG0332@2|Bacteria,1TPDE@1239|Firmicutes,4H9W9@91061|Bacilli,1ZAW8@1386|Bacillus	91061|Bacilli	I	Stage V sporulation protein AD	spoVAD	-	-	ko:K06406	-	-	-	-	ko00000	-	-	-	SpoVAD	bin.478_human	spoVAD	sigG_regulon	32070	p__Firmicutes	c__Bacilli	o__Bacillales	f__DSM-1321	g__Pradoshia	s__Pradoshia	Sporulating	Human
6616058	1403313.AXBR01000008_gene574	1.57e-165	468	COG0648@1|root,COG0648@2|Bacteria,1TP1D@1239|Firmicutes,4HB4F@91061|Bacilli,1ZBYQ@1386|Bacillus	91061|Bacilli	L	Endonuclease IV plays a role in DNA repair. It cleaves phosphodiester bonds at apurinic or apyrimidinic sites (AP sites) to produce new 5'-ends that are base-free deoxyribose 5-phosphate residues. It preferentially attacks modified AP sites created by bleomycin and neocarzinostatin	nfo	GO:0003674,GO:0003824,GO:0003906,GO:0006139,GO:0006259,GO:0006281,GO:0006284,GO:0006725,GO:0006807,GO:0006950,GO:0006974,GO:0008081,GO:0008150,GO:0008152,GO:0009987,GO:0016787,GO:0016788,GO:0033554,GO:0034641,GO:0042578,GO:0043170,GO:0044237,GO:0044238,GO:0044260,GO:0046483,GO:0050896,GO:0051716,GO:0071704,GO:0090304,GO:0140097,GO:1901360	3.1.21.2	ko:K01151	ko03410,map03410	-	-	-	ko00000,ko00001,ko01000,ko03400	-	-	-	AP_endonuc_2	bin.478_human	nfo	sigG_regulon	32070	p__Firmicutes	c__Bacilli	o__Bacillales	f__DSM-1321	g__Pradoshia	s__Pradoshia	Sporulating	Human
6615897	1131730.BAVI_05099	0	904	COG3845@1|root,COG3845@2|Bacteria,1UYQA@1239|Firmicutes,4HVSH@91061|Bacilli,1ZMB8@1386|Bacillus	91061|Bacilli	S	ATPases associated with a variety of cellular activities	mglA	-	3.6.3.17	ko:K02056,ko:K06400	-	M00221	-	-	ko00000,ko00002,ko01000,ko02000	3.A.1.2	-	-	ABC_tran	bin.478_human	mglA / sspA	sigG_regulon	32070	p__Firmicutes	c__Bacilli	o__Bacillales	f__DSM-1321	g__Pradoshia	s__Pradoshia	Sporulating	Human
6616252	720555.BATR1942_12520	2.66e-30	108	2BX75@1|root,32YCI@2|Bacteria,1VEDY@1239|Firmicutes,4HNHZ@91061|Bacilli,1ZIWS@1386|Bacillus	91061|Bacilli	S	spore protein	sspB	-	-	ko:K06418,ko:K06419	-	-	-	-	ko00000	-	-	-	SASP	bin.478_human	sspB	sigG_regulon	32070	p__Firmicutes	c__Bacilli	o__Bacillales	f__DSM-1321	g__Pradoshia	s__Pradoshia	Sporulating	Human
6615718	1307436.PBF_12352	2.16e-73	228	28PNE@1|root,2ZCB6@2|Bacteria,1V214@1239|Firmicutes,4HFTI@91061|Bacilli,1ZBVY@1386|Bacillus	91061|Bacilli	S	Stage V sporulation protein AA	spoVAA	-	-	ko:K06403	-	-	-	-	ko00000	-	-	-	SporV_AA	bin.478_human	spoVAA	sigG_regulon	32070	p__Firmicutes	c__Bacilli	o__Bacillales	f__DSM-1321	g__Pradoshia	s__Pradoshia	Sporulating	Human
6615721	1211814.CAPG01000036_gene1893	1.23e-223	631	COG0697@1|root,COG0697@2|Bacteria,1TP7K@1239|Firmicutes,4HBWN@91061|Bacilli,1ZB54@1386|Bacillus	91061|Bacilli	EG	Stage V sporulation protein AF	spoVAF	-	-	ko:K06408	-	-	-	-	ko00000	-	-	-	GerA	bin.478_human	spoVAF	sigG_regulon	32070	p__Firmicutes	c__Bacilli	o__Bacillales	f__DSM-1321	g__Pradoshia	s__Pradoshia	Sporulating	Human
6614347	997296.PB1_02750	2.39e-64	197	2ANER@1|root,315MJ@2|Bacteria,1V6SU@1239|Firmicutes,4HIW4@91061|Bacilli,1ZG67@1386|Bacillus	91061|Bacilli	S	stage V sporulation protein	spoVAE	-	-	ko:K06407	-	-	-	-	ko00000	-	-	-	SpoVAC_SpoVAEB	bin.478_human	spoVAEB	sigG_regulon	32070	p__Firmicutes	c__Bacilli	o__Bacillales	f__DSM-1321	g__Pradoshia	s__Pradoshia	Sporulating	Human
6615719	1403313.AXBR01000007_gene422	4.38e-47	155	2AF43@1|root,3152T@2|Bacteria,1VFMI@1239|Firmicutes,4HIN3@91061|Bacilli,1ZGZY@1386|Bacillus	91061|Bacilli	S	Stage V sporulation protein AB	spoVAB	-	-	ko:K06404	-	-	-	-	ko00000	-	-	-	SpoVAB	bin.478_human	spoVAB	sigG_regulon	32070	p__Firmicutes	c__Bacilli	o__Bacillales	f__DSM-1321	g__Pradoshia	s__Pradoshia	Sporulating	Human
6614797	1033734.CAET01000070_gene2617	4.18e-29	105	2E3SP@1|root,32YQ7@2|Bacteria,1VFJP@1239|Firmicutes,4HNJI@91061|Bacilli,1ZIXT@1386|Bacillus	91061|Bacilli	S	Belongs to the SspI family	sspI	-	-	ko:K06426	-	-	-	-	ko00000	-	-	-	SSPI	bin.478_human	sspI	sigG_regulon	32070	p__Firmicutes	c__Bacilli	o__Bacillales	f__DSM-1321	g__Pradoshia	s__Pradoshia	Sporulating	Human
6614435	997296.PB1_07032	9.03e-27	99	2E2ZT@1|root,32Y0E@2|Bacteria,1VEHE@1239|Firmicutes,4HNK8@91061|Bacilli,1ZITS@1386|Bacillus	91061|Bacilli	S	DNA topological change	sspF	-	-	ko:K06423	-	-	-	-	ko00000	-	-	-	SASP	bin.478_human	sspF	sigG_regulon	32070	p__Firmicutes	c__Bacilli	o__Bacillales	f__DSM-1321	g__Pradoshia	s__Pradoshia	Sporulating	Human
6616734	218284.CCDN010000001_gene1878	2.64e-159	452	COG1052@1|root,COG1052@2|Bacteria,1UI1W@1239|Firmicutes,4HA71@91061|Bacilli,1ZAZJ@1386|Bacillus	91061|Bacilli	CH	Dipicolinate synthase subunit A	dpaA	GO:0003674,GO:0003824,GO:0005575,GO:0005622,GO:0005623,GO:0005737,GO:0005829,GO:0008150,GO:0008152,GO:0016491,GO:0016614,GO:0016616,GO:0016618,GO:0030267,GO:0044424,GO:0044444,GO:0044464,GO:0055114	-	ko:K06410	-	-	-	-	ko00000	-	-	iYO844.BSU16730	2-Hacid_dh_C,AlaDh_PNT_C,DpaA_N	bin.478_human	spoVFA	sigK_regulon	32070	p__Firmicutes	c__Bacilli	o__Bacillales	f__DSM-1321	g__Pradoshia	s__Pradoshia	Sporulating	Human
6616733	1347369.CCAD010000041_gene826	2.24e-114	330	COG0452@1|root,COG0452@2|Bacteria,1TQPT@1239|Firmicutes,4HAU9@91061|Bacilli,1ZCJQ@1386|Bacillus	91061|Bacilli	H	Together with DpaA, catalyzes the conversion of dihydrodipicolinate to dipicolinate (DPA)	spoVFB	-	-	ko:K06411	-	-	-	-	ko00000	-	-	iYO844.BSU16740	Flavoprotein	bin.478_human	spoVFB	sigK_regulon	32070	p__Firmicutes	c__Bacilli	o__Bacillales	f__DSM-1321	g__Pradoshia	s__Pradoshia	Sporulating	Human
6614476	441769.ABFU01000037_gene255	0	877	COG0699@1|root,COG0699@2|Bacteria,1TPPG@1239|Firmicutes,4HBH1@91061|Bacilli,1ZBNH@1386|Bacillus	91061|Bacilli	S	ATPase. Has a role at an early stage in the morphogenesis of the spore coat	spoIVA	GO:0000166,GO:0000270,GO:0003674,GO:0003824,GO:0005488,GO:0005524,GO:0005575,GO:0005618,GO:0005623,GO:0006022,GO:0006807,GO:0008144,GO:0008150,GO:0008152,GO:0009653,GO:0009847,GO:0009987,GO:0010927,GO:0016043,GO:0016462,GO:0016787,GO:0016817,GO:0016818,GO:0016887,GO:0017076,GO:0017111,GO:0022607,GO:0030154,GO:0030203,GO:0030312,GO:0030435,GO:0030554,GO:0031160,GO:0032502,GO:0032553,GO:0032555,GO:…	-	ko:K06398	-	-	-	-	ko00000	-	-	-	Spore_IV_A	bin.478_human	spoIVA	spore_coat	32070	p__Firmicutes	c__Bacilli	o__Bacillales	f__DSM-1321	g__Pradoshia	s__Pradoshia	Sporulating	Human
6614202	35841.BT1A1_1301	2.85e-122	350	COG3546@1|root,COG3546@2|Bacteria,1TQVQ@1239|Firmicutes,4HA34@91061|Bacilli,1ZQQY@1386|Bacillus	91061|Bacilli	P	Spore Coat	cotJC	-	-	ko:K06334	-	-	-	-	ko00000	-	-	-	Mn_catalase	bin.478_human	cotJC	spore_coat	32070	p__Firmicutes	c__Bacilli	o__Bacillales	f__DSM-1321	g__Pradoshia	s__Pradoshia	Sporulating	Human
6615675	1174504.AJTN02000036_gene3035	8.24e-257	715	COG0438@1|root,COG0438@2|Bacteria,1TRRW@1239|Firmicutes,4HAFA@91061|Bacilli,1ZCKJ@1386|Bacillus	91061|Bacilli	M	Glycosyl transferases group 1	cotSA	GO:0003674,GO:0003824,GO:0016740,GO:0016757	-	ko:K06338	-	-	-	-	ko00000	-	-	-	Glyco_transf_4,Glycos_transf_1	bin.478_human	cotSA	spore_coat	32070	p__Firmicutes	c__Bacilli	o__Bacillales	f__DSM-1321	g__Pradoshia	s__Pradoshia	Sporulating	Human
6615642	218284.CCDN010000001_gene645	8.29e-12	75.1	COG1388@1|root,COG1388@2|Bacteria,1VETU@1239|Firmicutes,4HP2D@91061|Bacilli,1ZD0H@1386|Bacillus	91061|Bacilli	M	spore coat assembly protein SafA	safA	GO:0003674,GO:0005488,GO:0005515,GO:0019899,GO:0051117	-	ko:K06370	-	-	-	-	ko00000	-	-	-	LysM	bin.478_human	safA	spore_coat	32070	p__Firmicutes	c__Bacilli	o__Bacillales	f__DSM-1321	g__Pradoshia	s__Pradoshia	Sporulating	Human
6616259	1307436.PBF_02950	5.13e-84	261	COG0561@1|root,COG0561@2|Bacteria,1V2XI@1239|Firmicutes,4HG2U@91061|Bacilli,1ZB1F@1386|Bacillus	91061|Bacilli	S	hydrolases of the HAD superfamily	yhaX	-	-	-	-	-	-	-	-	-	-	-	Hydrolase_3	bin.478_human	yhaX	spore_coat	32070	p__Firmicutes	c__Bacilli	o__Bacillales	f__DSM-1321	g__Pradoshia	s__Pradoshia	Sporulating	Human
6614203	796606.BMMGA3_13650	3.22e-43	142	2E34J@1|root,32Y4N@2|Bacteria,1VESM@1239|Firmicutes,4HKID@91061|Bacilli,1ZI8X@1386|Bacillus	91061|Bacilli	S	CotJB protein	cotJB	-	-	ko:K06333	-	-	-	-	ko00000	-	-	-	CotJB	bin.478_human	cotJB	spore_coat	32070	p__Firmicutes	c__Bacilli	o__Bacillales	f__DSM-1321	g__Pradoshia	s__Pradoshia	Sporulating	Human
6615043	1396.DJ87_1822	1.57e-49	162	COG1633@1|root,COG1633@2|Bacteria,1V9AF@1239|Firmicutes,4HIP7@91061|Bacilli,1ZGFE@1386|Bacillus	91061|Bacilli	S	Rubrerythrin	yhjR	-	-	-	-	-	-	-	-	-	-	-	DUF2202,Rubrerythrin	bin.478_human	yhjR	spore_coat	32070	p__Firmicutes	c__Bacilli	o__Bacillales	f__DSM-1321	g__Pradoshia	s__Pradoshia	Sporulating	Human
6616102	935837.JAEK01000001_gene2052	1.04e-49	179	COG1388@1|root,COG1388@2|Bacteria,1U052@1239|Firmicutes,4HF2C@91061|Bacilli,1ZB2H@1386|Bacillus	91061|Bacilli	M	stage VI sporulation protein D	spoVID	GO:0003674,GO:0005488,GO:0005515,GO:0019899,GO:0051117	-	ko:K06417	-	-	-	-	ko00000	-	-	-	LysM	bin.478_human	spoVID	spore_coat	32070	p__Firmicutes	c__Bacilli	o__Bacillales	f__DSM-1321	g__Pradoshia	s__Pradoshia	Sporulating	Human
6616365	1131730.BAVI_20948	1.14e-44	145	2E36V@1|root,32Y6J@2|Bacteria,1VFDU@1239|Firmicutes,4HY6K@91061|Bacilli,1ZHWX@1386|Bacillus	91061|Bacilli	S	Stage VI sporulation protein F	spoVIF	-	-	-	-	-	-	-	-	-	-	-	SpoVIF	bin.478_human	spoVIF	spore_coat	32070	p__Firmicutes	c__Bacilli	o__Bacillales	f__DSM-1321	g__Pradoshia	s__Pradoshia	Sporulating	Human
6615096	1034347.CAHJ01000010_gene1990	4.39e-84	253	2BYGR@1|root,31NH1@2|Bacteria,1V9DE@1239|Firmicutes,4IR5R@91061|Bacilli,1ZRRX@1386|Bacillus	91061|Bacilli	S	Outer spore coat protein E (CotE)	-	-	-	ko:K06328	-	-	-	-	ko00000	-	-	-	CotE	bin.478_human	cotE	spore_coat	32070	p__Firmicutes	c__Bacilli	o__Bacillales	f__DSM-1321	g__Pradoshia	s__Pradoshia	Sporulating	Human
6614204	224308.BSU06890	1.29e-37	127	2E85N@1|root,332J6@2|Bacteria,1VFSE@1239|Firmicutes,4HNIY@91061|Bacilli,1ZISW@1386|Bacillus	91061|Bacilli	S	Spore coat associated protein JA (CotJA)	cotJA	-	-	ko:K06332	-	-	-	-	ko00000	-	-	-	CotJA	bin.478_human	cotJA	spore_coat	32070	p__Firmicutes	c__Bacilli	o__Bacillales	f__DSM-1321	g__Pradoshia	s__Pradoshia	Sporulating	Human
6613942	1243664.CAVL020000010_gene4531	4.26e-49	162	COG0071@1|root,COG0071@2|Bacteria	2|Bacteria	O	Belongs to the small heat shock protein (HSP20) family	hspC1	-	-	ko:K13993	ko04141,map04141	-	-	-	ko00000,ko00001,ko03110	-	-	-	HSP20	bin.478_human	hsps	spore_coat	32070	p__Firmicutes	c__Bacilli	o__Bacillales	f__DSM-1321	g__Pradoshia	s__Pradoshia	Sporulating	Human
6616980	1196031.ALEG01000039_gene1552	0	944	COG0768@1|root,COG0768@2|Bacteria,1TP93@1239|Firmicutes,4H9VQ@91061|Bacilli,1ZBC0@1386|Bacillus	91061|Bacilli	M	stage V sporulation protein D	spoVD	-	-	ko:K08384	ko00550,map00550	-	-	-	ko00000,ko00001,ko01011	-	-	-	PASTA,PBP_dimer,Transpeptidase	bin.478_human	spoVD	spore_cortex	32070	p__Firmicutes	c__Bacilli	o__Bacillales	f__DSM-1321	g__Pradoshia	s__Pradoshia	Sporulating	Human
6615288	1461580.CCAS010000004_gene665	5.27e-67	218	COG3314@1|root,COG3314@2|Bacteria,1TR0V@1239|Firmicutes,4HB55@91061|Bacilli,1ZCCT@1386|Bacillus	91061|Bacilli	S	Sporulation integral membrane protein YlbJ	ylbJ	-	-	-	-	-	-	-	-	-	-	-	Gate	bin.478_human	ylbJ	spore_cortex	32070	p__Firmicutes	c__Bacilli	o__Bacillales	f__DSM-1321	g__Pradoshia	s__Pradoshia	Sporulating	Human
6615328	1403313.AXBR01000025_gene4944	1.55e-92	278	COG0860@1|root,COG0860@2|Bacteria,1TQ74@1239|Firmicutes,4HAV3@91061|Bacilli,1ZBJ8@1386|Bacillus	91061|Bacilli	M	n-acetylmuramoyl-L-alanine amidase	cwlD	GO:0005575,GO:0005623,GO:0030288,GO:0030313,GO:0031975,GO:0042597,GO:0044464	3.5.1.28	ko:K01448	ko01503,map01503	M00727	R04112	RC00064,RC00141	ko00000,ko00001,ko00002,ko01000,ko01011,ko03036	-	-	-	Amidase_3	bin.478_human	cwlC/cwlD	spore_cortex	32070	p__Firmicutes	c__Bacilli	o__Bacillales	f__DSM-1321	g__Pradoshia	s__Pradoshia	Sporulating	Human
6615275	1403313.AXBR01000013_gene1432	5.79e-160	455	COG0739@1|root,COG0739@2|Bacteria,1TQMQ@1239|Firmicutes,4HC7V@91061|Bacilli,1ZAQT@1386|Bacillus	91061|Bacilli	M	Peptidase, M23	lytH	-	-	ko:K21472	-	-	-	-	ko00000,ko01000,ko01002,ko01011	-	-	-	Peptidase_M23	bin.478_human	lytH	spore_cortex	32070	p__Firmicutes	c__Bacilli	o__Bacillales	f__DSM-1321	g__Pradoshia	s__Pradoshia	Sporulating	Human
6615191	1121090.KB894705_gene1053	2.99e-55	173	2E3ZZ@1|root,32YWW@2|Bacteria,1VEIW@1239|Firmicutes,4HPDE@91061|Bacilli,1ZGYU@1386|Bacillus	91061|Bacilli	S	Sporulation protein YabP	yabP	GO:0005575,GO:0005623,GO:0042601,GO:0042763,GO:0044464	-	-	-	-	-	-	-	-	-	-	YabP	bin.478_human	yabP	spore_cortex	32070	p__Firmicutes	c__Bacilli	o__Bacillales	f__DSM-1321	g__Pradoshia	s__Pradoshia	Sporulating	Human
6615192	997296.PB1_06942	1.38e-54	180	2BYDV@1|root,32RAH@2|Bacteria,1V91M@1239|Firmicutes,4HIIQ@91061|Bacilli,1ZH7H@1386|Bacillus	91061|Bacilli	S	spore cortex biosynthesis protein	yabQ	GO:0005575,GO:0005623,GO:0042601,GO:0042763,GO:0044464	-	-	-	-	-	-	-	-	-	-	Spore_YabQ	bin.478_human	yabQ	spore_cortex	32070	p__Firmicutes	c__Bacilli	o__Bacillales	f__DSM-1321	g__Pradoshia	s__Pradoshia	Sporulating	Human
6616591	1499680.CCFE01000018_gene1543	1.49e-48	156	2E4EZ@1|root,32ZA5@2|Bacteria,1VF5C@1239|Firmicutes,4HNQG@91061|Bacilli,1ZHZA@1386|Bacillus	91061|Bacilli	S	sporulation protein YqfC	yqfC	-	-	-	-	-	-	-	-	-	-	-	YabP	bin.478_human	yqfC	spore_cortex	32070	p__Firmicutes	c__Bacilli	o__Bacillales	f__DSM-1321	g__Pradoshia	s__Pradoshia	Sporulating	Human
6616592	1403313.AXBR01000008_gene598	3.43e-145	424	COG0561@1|root,COG0561@2|Bacteria,1TR3N@1239|Firmicutes,4HC8P@91061|Bacilli,1ZBP7@1386|Bacillus	91061|Bacilli	S	Stage IV sporulation	yqfD	-	-	ko:K06438	-	-	-	-	ko00000	-	-	-	YqfD	bin.478_human	yqfD	spore_cortex	32070	p__Firmicutes	c__Bacilli	o__Bacillales	f__DSM-1321	g__Pradoshia	s__Pradoshia	Sporulating	Human
6616399	649747.HMPREF0083_03305	2.74e-98	313	COG0697@1|root,COG0697@2|Bacteria,1TP7K@1239|Firmicutes,4HAH1@91061|Bacilli,26QBX@186822|Paenibacillaceae	91061|Bacilli	EG	Spore germination protein	gerA	-	-	ko:K06295,ko:K06310	-	-	-	-	ko00000	-	-	-	GerA	bin.478_human	gerA	germination	32070	p__Firmicutes	c__Bacilli	o__Bacillales	f__DSM-1321	g__Pradoshia	s__Pradoshia	Sporulating	Human
6615373	1347086.CCBA010000034_gene2683	9.07e-195	548	COG0680@1|root,COG0680@2|Bacteria,1TPFY@1239|Firmicutes,4HAGH@91061|Bacilli,1ZC4A@1386|Bacillus	91061|Bacilli	C	Initiates the rapid degradation of small, acid-soluble proteins during spore germination	gpr	GO:0000003,GO:0003674,GO:0003824,GO:0006508,GO:0006807,GO:0008150,GO:0008152,GO:0008233,GO:0016787,GO:0019538,GO:0019954,GO:0030436,GO:0032502,GO:0043170,GO:0043934,GO:0044238,GO:0071704,GO:0140096,GO:1901564	3.4.24.78	ko:K06012	-	-	-	-	ko00000,ko01000,ko01002	-	-	-	Peptidase_A25	bin.478_human	gpr	germination	32070	p__Firmicutes	c__Bacilli	o__Bacillales	f__DSM-1321	g__Pradoshia	s__Pradoshia	Sporulating	Human
6613793	1334046.AYTB01000008_gene2198	2.28e-36	123	COG1278@1|root,COG1278@2|Bacteria,1VEE0@1239|Firmicutes,4HNJC@91061|Bacilli,26FVD@186818|Planococcaceae	91061|Bacilli	K	Cold shock protein domain	cspA	-	-	ko:K03704	-	-	-	-	ko00000,ko03000	-	-	-	CSD	bin.478_human	CSD	germination	32070	p__Firmicutes	c__Bacilli	o__Bacillales	f__DSM-1321	g__Pradoshia	s__Pradoshia	Sporulating	Human
6615414	1174504.AJTN02000241_gene4313	1.24e-140	402	COG1028@1|root,COG1028@2|Bacteria,1TR5M@1239|Firmicutes,4HCD2@91061|Bacilli,1ZD11@1386|Bacillus	91061|Bacilli	IQ	COG1028 Dehydrogenases with different specificities (related to short-chain alcohol dehydrogenases)	gdh	-	1.1.1.47	ko:K00034	ko00030,ko01120,ko01200,map00030,map01120,map01200	-	R01520,R01521	RC00066	ko00000,ko00001,ko01000	-	-	-	adh_short_C2	bin.478_human	gdh	germination	32070	p__Firmicutes	c__Bacilli	o__Bacillales	f__DSM-1321	g__Pradoshia	s__Pradoshia	Sporulating	Human
6614319	1034347.CAHJ01000037_gene4305	2.67e-175	506	COG2959@1|root,COG2959@2|Bacteria,1TT9K@1239|Firmicutes,4HBM9@91061|Bacilli,1ZB4M@1386|Bacillus	91061|Bacilli	H	sporulation protein	ypeB	-	-	ko:K06313	-	-	-	-	ko00000	-	-	-	PepSY,YPEB	bin.478_human	ypeB	germination	32070	p__Firmicutes	c__Bacilli	o__Bacillales	f__DSM-1321	g__Pradoshia	s__Pradoshia	Sporulating	Human
6614062	1403313.AXBR01000013_gene1311	3.87e-139	399	COG0682@1|root,COG0682@2|Bacteria,1TPAK@1239|Firmicutes,4HAT0@91061|Bacilli,1ZAR8@1386|Bacillus	91061|Bacilli	M	Transfers the N-acyl diglyceride group on what will become the N-terminal cysteine of membrane lipoproteins	lgt	GO:0003674,GO:0003824,GO:0006464,GO:0006807,GO:0008150,GO:0008152,GO:0008961,GO:0009249,GO:0009987,GO:0010467,GO:0016740,GO:0016757,GO:0018065,GO:0018193,GO:0018205,GO:0019538,GO:0036211,GO:0043170,GO:0043412,GO:0044237,GO:0044238,GO:0044260,GO:0044267,GO:0051604,GO:0071704,GO:0140096,GO:1901564	-	ko:K13292	-	-	-	-	ko00000,ko01000	-	-	-	LGT	bin.478_human	lgt	germination	32070	p__Firmicutes	c__Bacilli	o__Bacillales	f__DSM-1321	g__Pradoshia	s__Pradoshia	Sporulating	Human
6615330	666686.B1NLA3E_00750	2.11e-37	135	29HQ2@1|root,304MB@2|Bacteria,1V21Z@1239|Firmicutes,4HG8B@91061|Bacilli,1ZC8S@1386|Bacillus	91061|Bacilli	S	Spore gernimation protein	gerD	-	-	ko:K06294	-	-	-	-	ko00000	-	-	-	-	bin.478_human	gerD	germination	32070	p__Firmicutes	c__Bacilli	o__Bacillales	f__DSM-1321	g__Pradoshia	s__Pradoshia	Sporulating	Human
6670322	720554.Clocl_2033	1.39e-131	379	COG0745@1|root,COG0745@2|Bacteria,1TPF7@1239|Firmicutes,24916@186801|Clostridia,3WSIK@541000|Ruminococcaceae	186801|Clostridia	K	May play the central regulatory role in sporulation. It may be an element of the effector pathway responsible for the activation of sporulation genes in response to nutritional stress. Spo0A may act in concert with spo0H (a sigma factor) to control the expression of some genes that are critical to the sporulation process	spo0A	-	-	ko:K07699	ko02020,ko02024,map02020,map02024	M00485	-	-	ko00000,ko00001,ko00002,ko02022	-	-	-	Response_reg,Spo0A_C	bin.445_human	spo0A	sporulation_onset_and_checkpoints	32094	p__Firmicutes	c__Clostridia	o__Acetivibrionales	f__Acetivibrionaceae			Sporulating	Human
6668624	203119.Cthe_2059	4.68e-84	252	COG1595@1|root,COG1595@2|Bacteria,1TP55@1239|Firmicutes,249VX@186801|Clostridia,3WJVB@541000|Ruminococcaceae	186801|Clostridia	K	RNA polymerase sigma factor, sigma-70 family	sigH	-	-	ko:K03091	-	-	-	-	ko00000,ko03021	-	-	-	GerE,Sigma70_r2,Sigma70_r4_2	bin.445_human	sigH	sporulation_onset_and_checkpoints	32094	p__Firmicutes	c__Clostridia	o__Acetivibrionales	f__Acetivibrionaceae			Sporulating	Human
6668405	203119.Cthe_2681	1.32e-262	754	COG2208@1|root,COG2208@2|Bacteria,1TQ92@1239|Firmicutes,247XG@186801|Clostridia,3WH68@541000|Ruminococcaceae	186801|Clostridia	KT	stage II sporulation protein E	spoIIE	-	3.1.3.16	ko:K06382	-	-	-	-	ko00000,ko01000	-	-	-	SpoIIE	bin.445_human	spoIIE	sporulation_onset_and_checkpoints	32094	p__Firmicutes	c__Clostridia	o__Acetivibrionales	f__Acetivibrionaceae			Sporulating	Human
6668537	509191.AEDB02000081_gene2422	1.03e-300	850	COG1674@1|root,COG1674@2|Bacteria,1TPJR@1239|Firmicutes,247KM@186801|Clostridia,3WGRB@541000|Ruminococcaceae	186801|Clostridia	D	Belongs to the FtsK SpoIIIE SftA family	spoIIIE	-	-	ko:K03466	-	-	-	-	ko00000,ko03036	3.A.12	-	-	FtsK_4TM,FtsK_SpoIIIE,Ftsk_gamma	bin.445_human	spoIIIE	sporulation_onset_and_checkpoints	32094	p__Firmicutes	c__Clostridia	o__Acetivibrionales	f__Acetivibrionaceae			Sporulating	Human
6670520	588581.Cpap_2077	1.45e-68	224	COG0706@1|root,COG0706@2|Bacteria,1TQ0J@1239|Firmicutes,247V9@186801|Clostridia,3WHYT@541000|Ruminococcaceae	186801|Clostridia	U	Membrane protein insertase, YidC Oxa1 family	yidC	-	-	ko:K03217	ko02024,ko03060,ko03070,map02024,map03060,map03070	M00335	-	-	ko00000,ko00001,ko00002,ko02044,ko03029	2.A.9	-	-	60KD_IMP	bin.445_human	spoIIIJ	sporulation_onset_and_checkpoints	32094	p__Firmicutes	c__Clostridia	o__Acetivibrionales	f__Acetivibrionaceae			Sporulating	Human
6668399	203119.Cthe_2631	1.49e-58	186	COG0193@1|root,COG0193@2|Bacteria,1V3NB@1239|Firmicutes,24HMC@186801|Clostridia,3WIEP@541000|Ruminococcaceae	186801|Clostridia	J	The natural substrate for this enzyme may be peptidyl- tRNAs which drop off the ribosome during protein synthesis	pth	-	3.1.1.29	ko:K01056	-	-	-	-	ko00000,ko01000,ko03012	-	-	-	Pept_tRNA_hydro	bin.445_human	pth	sporulation_onset_and_checkpoints	32094	p__Firmicutes	c__Clostridia	o__Acetivibrionales	f__Acetivibrionaceae			Sporulating	Human
6668396	398512.JQKC01000019_gene3439	4.37e-46	149	COG2088@1|root,COG2088@2|Bacteria,1V9ZG@1239|Firmicutes,24MVQ@186801|Clostridia,3WKGP@541000|Ruminococcaceae	186801|Clostridia	D	Could be involved in septation	spoVG	-	-	ko:K06412	-	-	-	-	ko00000	-	-	-	SpoVG	bin.445_human	spoVG	sporulation_onset_and_checkpoints	32094	p__Firmicutes	c__Clostridia	o__Acetivibrionales	f__Acetivibrionaceae			Sporulating	Human
6668532	398512.JQKC01000004_gene5125	2.53e-47	152	COG2359@1|root,COG2359@2|Bacteria,1V6G8@1239|Firmicutes,24MXY@186801|Clostridia,3WJUB@541000|Ruminococcaceae	186801|Clostridia	S	Stage V sporulation protein S	spoVS	-	-	ko:K06416	-	-	-	-	ko00000	-	-	-	SpoVS	bin.445_human	spoVS	sporulation_onset_and_checkpoints	32094	p__Firmicutes	c__Clostridia	o__Acetivibrionales	f__Acetivibrionaceae			Sporulating	Human
6670307	755731.Clo1100_1663	7.09e-74	224	COG3599@1|root,COG3599@2|Bacteria,1V27M@1239|Firmicutes,24MM3@186801|Clostridia,36FZ8@31979|Clostridiaceae	186801|Clostridia	D	PFAM DivIVA family protein	divIVA	-	-	ko:K04074	-	-	-	-	ko00000,ko03036	-	-	-	DivIVA	bin.445_human	divIVA	sporulation_onset_and_checkpoints	32094	p__Firmicutes	c__Clostridia	o__Acetivibrionales	f__Acetivibrionaceae			Sporulating	Human
6668089	509191.AEDB02000063_gene471	3.66e-268	765	COG0849@1|root,COG0849@2|Bacteria,1TP1Z@1239|Firmicutes,249Y7@186801|Clostridia,3WHKZ@541000|Ruminococcaceae	186801|Clostridia	D	cell division protein FtsA	ftsA	-	-	-	-	-	-	-	-	-	-	-	FtsA,MreB_Mbl	bin.445_human	ftsA	sporulation_onset_and_checkpoints	32094	p__Firmicutes	c__Clostridia	o__Acetivibrionales	f__Acetivibrionaceae			Sporulating	Human
6669175	1121335.Clst_2220	1.48e-91	275	COG2884@1|root,COG2884@2|Bacteria,1TP58@1239|Firmicutes,248HW@186801|Clostridia,3WGK4@541000|Ruminococcaceae	186801|Clostridia	D	cell division ATP-binding protein FtsE	ftsE	-	-	ko:K09812	ko02010,map02010	M00256	-	-	ko00000,ko00001,ko00002,ko02000,ko03036	3.A.1.140	-	-	ABC_tran	bin.445_human	ftsE	sporulation_onset_and_checkpoints	32094	p__Firmicutes	c__Clostridia	o__Acetivibrionales	f__Acetivibrionaceae			Sporulating	Human
6668420	720554.Clocl_0127	8.1e-307	850	COG0465@1|root,COG0465@2|Bacteria,1TPTV@1239|Firmicutes,247WQ@186801|Clostridia,3WG86@541000|Ruminococcaceae	186801|Clostridia	O	Acts as a processive, ATP-dependent zinc metallopeptidase for both cytoplasmic and membrane proteins. Plays a role in the quality control of integral membrane proteins	ftsH	-	-	ko:K03798	-	M00742	-	-	ko00000,ko00002,ko01000,ko01002,ko03110	-	-	-	AAA,FtsH_ext,Peptidase_M41	bin.445_human	ftsH	sporulation_onset_and_checkpoints	32094	p__Firmicutes	c__Clostridia	o__Acetivibrionales	f__Acetivibrionaceae			Sporulating	Human
6669176	293826.Amet_0518	2.53e-97	295	COG2177@1|root,COG2177@2|Bacteria,1V9I3@1239|Firmicutes,24GNH@186801|Clostridia,36QEB@31979|Clostridiaceae	186801|Clostridia	D	FtsX-like permease family	-	-	-	ko:K09811	ko02010,map02010	M00256	-	-	ko00000,ko00001,ko00002,ko02000,ko03036	3.A.1.140	-	-	-	bin.445_human	ftsX	sporulation_onset_and_checkpoints	32094	p__Firmicutes	c__Clostridia	o__Acetivibrionales	f__Acetivibrionaceae			Sporulating	Human
6670792	398512.JQKC01000013_gene1377	5.59e-162	459	COG0552@1|root,COG0552@2|Bacteria,1TPRI@1239|Firmicutes,247JD@186801|Clostridia,3WGFT@541000|Ruminococcaceae	186801|Clostridia	U	Involved in targeting and insertion of nascent membrane proteins into the cytoplasmic membrane. Acts as a receptor for the complex formed by the signal recognition particle (SRP) and the ribosome-nascent chain (RNC)	ftsY	-	-	ko:K03110	ko02024,ko03060,ko03070,map02024,map03060,map03070	M00335	-	-	ko00000,ko00001,ko00002,ko02044	3.A.5.1,3.A.5.2,3.A.5.7	-	-	SRP54,SRP54_N	bin.445_human	ftsY	sporulation_onset_and_checkpoints	32094	p__Firmicutes	c__Clostridia	o__Acetivibrionales	f__Acetivibrionaceae			Sporulating	Human
6670521	509191.AEDB02000035_gene2208	7.16e-96	285	COG1847@1|root,COG1847@2|Bacteria,1V3IN@1239|Firmicutes,249EA@186801|Clostridia,3WHR4@541000|Ruminococcaceae	186801|Clostridia	S	R3H domain protein	jag	-	-	ko:K06346	-	-	-	-	ko00000	-	-	-	Jag_N,KH_4,R3H	bin.445_human	jag	sporulation_onset_and_checkpoints	32094	p__Firmicutes	c__Clostridia	o__Acetivibrionales	f__Acetivibrionaceae			Sporulating	Human
6671284	203119.Cthe_0092	2e-87	265	COG0850@1|root,COG0850@2|Bacteria,1VAPC@1239|Firmicutes,24MV1@186801|Clostridia,3WM6I@541000|Ruminococcaceae	186801|Clostridia	D	Cell division inhibitor that blocks the formation of polar Z ring septums. Rapidly oscillates between the poles of the cell to destabilize FtsZ filaments that have formed before they mature into polar Z rings. Prevents FtsZ polymerization	minC	-	-	ko:K03610	-	-	-	-	ko00000,ko03036,ko04812	-	-	-	MinC_C	bin.445_human	minC	sporulation_onset_and_checkpoints	32094	p__Firmicutes	c__Clostridia	o__Acetivibrionales	f__Acetivibrionaceae			Sporulating	Human
6671285	1291050.JAGE01000001_gene814	3.89e-158	447	COG2894@1|root,COG2894@2|Bacteria,1TP6P@1239|Firmicutes,249BB@186801|Clostridia,3WH0T@541000|Ruminococcaceae	186801|Clostridia	D	Belongs to the ParA family	minD	-	-	ko:K03609	-	-	-	-	ko00000,ko03036,ko04812	-	-	-	AAA_31,CbiA	bin.445_human	minD	sporulation_onset_and_checkpoints	32094	p__Firmicutes	c__Clostridia	o__Acetivibrionales	f__Acetivibrionaceae			Sporulating	Human
6670415	203119.Cthe_0163	1.62e-222	623	COG0536@1|root,COG0536@2|Bacteria,1TPX7@1239|Firmicutes,247SP@186801|Clostridia,3WH1H@541000|Ruminococcaceae	186801|Clostridia	S	An essential GTPase which binds GTP, GDP and possibly (p)ppGpp with moderate affinity, with high nucleotide exchange rates and a fairly low GTP hydrolysis rate. Plays a role in control of the cell cycle, stress response, ribosome biogenesis and in those bacteria that undergo differentiation, in morphogenesis control	obg	-	-	ko:K03979	-	-	-	-	ko00000,ko01000,ko03009	-	-	-	DUF1967,GTP1_OBG,MMR_HSR1	bin.445_human	obg	sporulation_onset_and_checkpoints	32094	p__Firmicutes	c__Clostridia	o__Acetivibrionales	f__Acetivibrionaceae			Sporulating	Human
6668706	588581.Cpap_2239	5.09e-145	416	COG1774@1|root,COG1774@2|Bacteria,1TP1V@1239|Firmicutes,247Q6@186801|Clostridia,3WHA4@541000|Ruminococcaceae	186801|Clostridia	S	PSP1 C-terminal domain protein	yaaT	-	-	-	-	-	-	-	-	-	-	-	PSP1	bin.445_human	yaaT	sporulation_onset_and_checkpoints	32094	p__Firmicutes	c__Clostridia	o__Acetivibrionales	f__Acetivibrionaceae			Sporulating	Human
6671314	509191.AEDB02000100_gene4134	3.14e-120	349	COG1191@1|root,COG1191@2|Bacteria,1TP3Q@1239|Firmicutes,2487Z@186801|Clostridia,3WIEW@541000|Ruminococcaceae	186801|Clostridia	K	Sigma factors are initiation factors that promote the attachment of RNA polymerase to specific initiation sites and are then released	sigF	-	-	ko:K03091	-	-	-	-	ko00000,ko03021	-	-	-	Sigma70_r2,Sigma70_r3,Sigma70_r4	bin.445_human	sigF	spo0a_regulon	32094	p__Firmicutes	c__Clostridia	o__Acetivibrionales	f__Acetivibrionaceae			Sporulating	Human
6671312	203119.Cthe_0118	1.77e-38	132	COG1366@1|root,COG1366@2|Bacteria,1VENG@1239|Firmicutes,24R0X@186801|Clostridia,3WKRQ@541000|Ruminococcaceae	186801|Clostridia	T	Belongs to the anti-sigma-factor antagonist family	spoIIAA	-	-	ko:K06378	-	-	-	-	ko00000	-	-	-	STAS	bin.445_human	spoIIAA	spo0a_regulon	32094	p__Firmicutes	c__Clostridia	o__Acetivibrionales	f__Acetivibrionaceae			Sporulating	Human
6671313	1195236.CTER_4818	2.93e-68	209	COG2172@1|root,COG2172@2|Bacteria,1V6V2@1239|Firmicutes,24JPT@186801|Clostridia,3WJC6@541000|Ruminococcaceae	186801|Clostridia	T	Binds to sigma F and blocks its ability to form an RNA polymerase holoenzyme (E-sigma F). Phosphorylates SpoIIAA on a serine residue. This phosphorylation may enable SpoIIAA to act as an anti-anti-sigma factor that counteracts SpoIIAB and thus releases sigma F from inhibition	spoIIAB	-	2.7.11.1	ko:K06379	-	-	-	-	ko00000,ko01000	-	-	-	HATPase_c_2	bin.445_human	spoIIAB	spo0a_regulon	32094	p__Firmicutes	c__Clostridia	o__Acetivibrionales	f__Acetivibrionaceae			Sporulating	Human
6670512	1195236.CTER_0161	8.77e-148	420	COG1192@1|root,COG1192@2|Bacteria,1TP8S@1239|Firmicutes,2488C@186801|Clostridia,3WGTZ@541000|Ruminococcaceae	186801|Clostridia	D	CobQ CobB MinD ParA nucleotide binding domain	soj	-	-	ko:K03496	-	-	-	-	ko00000,ko03036,ko04812	-	-	-	AAA_31	bin.445_human	soj	spo0a_regulon	32094	p__Firmicutes	c__Clostridia	o__Acetivibrionales	f__Acetivibrionaceae			Sporulating	Human
6670511	203119.Cthe_2378	9.12e-113	333	COG1475@1|root,COG1475@2|Bacteria,1TQ2B@1239|Firmicutes,249VV@186801|Clostridia,3WHV1@541000|Ruminococcaceae	186801|Clostridia	K	Belongs to the ParB family	spo0J	-	-	ko:K03497	-	-	-	-	ko00000,ko03000,ko03036,ko04812	-	-	-	ParBc	bin.445_human	parB	spo0a_regulon	32094	p__Firmicutes	c__Clostridia	o__Acetivibrionales	f__Acetivibrionaceae			Sporulating	Human
6667528	203119.Cthe_2616	2.02e-109	329	COG2385@1|root,COG2385@2|Bacteria,1TQSI@1239|Firmicutes,249H0@186801|Clostridia,3WIE9@541000|Ruminococcaceae	186801|Clostridia	D	Stage II sporulation protein D	spoIID	-	-	ko:K06381	-	-	-	-	ko00000	-	-	-	SpoIID	bin.445_human	spoIID	Engulfment	32094	p__Firmicutes	c__Clostridia	o__Acetivibrionales	f__Acetivibrionaceae			Sporulating	Human
6669456	203119.Cthe_0675	3.76e-56	181	COG1300@1|root,COG1300@2|Bacteria,1V81P@1239|Firmicutes,24NU8@186801|Clostridia,3WJ25@541000|Ruminococcaceae	186801|Clostridia	S	TIGRFAM stage II sporulation protein M	spoIIM	-	-	ko:K06384	-	-	-	-	ko00000	-	-	-	SpoIIM	bin.445_human	spoIIM	Engulfment	32094	p__Firmicutes	c__Clostridia	o__Acetivibrionales	f__Acetivibrionaceae			Sporulating	Human
6669563	203119.Cthe_1328	4.23e-98	310	COG0860@1|root,COG0860@2|Bacteria,1TSFS@1239|Firmicutes,2488U@186801|Clostridia,3WGV1@541000|Ruminococcaceae	186801|Clostridia	M	stage II sporulation protein P	spoIIP	-	-	ko:K06385	-	-	-	-	ko00000	-	-	-	SpoIIP	bin.445_human	spoIIP	Engulfment	32094	p__Firmicutes	c__Clostridia	o__Acetivibrionales	f__Acetivibrionaceae			Sporulating	Human
6670881	203119.Cthe_0845	9.85e-136	396	COG3854@1|root,COG3854@2|Bacteria,1TQ23@1239|Firmicutes,248S2@186801|Clostridia,3WGH3@541000|Ruminococcaceae	186801|Clostridia	S	stage III sporulation protein AA	spoIIIAA	-	-	ko:K06390	-	-	-	-	ko00000	-	-	-	T2SSE	bin.445_human	spoIIIAA	Engulfment	32094	p__Firmicutes	c__Clostridia	o__Acetivibrionales	f__Acetivibrionaceae			Sporulating	Human
6670889	398512.JQKC01000006_gene786	3.52e-57	184	2CEWW@1|root,32S0Q@2|Bacteria,1VAEG@1239|Firmicutes,24MNF@186801|Clostridia,3WME8@541000|Ruminococcaceae	186801|Clostridia	S	Stage III sporulation protein	spoIIIAB	-	-	ko:K06391	-	-	-	-	ko00000	-	-	-	Spore_III_AB	bin.445_human	spoIIIAB	Engulfment	32094	p__Firmicutes	c__Clostridia	o__Acetivibrionales	f__Acetivibrionaceae			Sporulating	Human
6670890	398512.JQKC01000006_gene785	8.24e-25	94	2E555@1|root,32ZY3@2|Bacteria,1VEM4@1239|Firmicutes,24QNR@186801|Clostridia,3WKGF@541000|Ruminococcaceae	186801|Clostridia	S	stage III sporulation protein AC	spoIIIAC	-	-	ko:K06392	-	-	-	-	ko00000	-	-	-	SpoIIIAC	bin.445_human	spoIIIAC	Engulfment	32094	p__Firmicutes	c__Clostridia	o__Acetivibrionales	f__Acetivibrionaceae			Sporulating	Human
6670891	203119.Cthe_0842	6.36e-49	159	2CPUI@1|root,32SJW@2|Bacteria,1VA9Y@1239|Firmicutes,24NK6@186801|Clostridia	186801|Clostridia	S	Stage III sporulation protein AD	spoIIIAD	-	-	ko:K06393	-	-	-	-	ko00000	-	-	-	SpoIIIAC	bin.445_human	spoiiiAD	Engulfment	32094	p__Firmicutes	c__Clostridia	o__Acetivibrionales	f__Acetivibrionaceae			Sporulating	Human
6670892	203119.Cthe_0841	7.11e-127	380	2C2CG@1|root,2Z7PW@2|Bacteria,1TQQ2@1239|Firmicutes,24AH2@186801|Clostridia,3WM2B@541000|Ruminococcaceae	186801|Clostridia	S	TIGRFAM stage III sporulation protein AE	spoIIIAE	-	-	ko:K06394	-	-	-	-	ko00000	-	-	-	Spore_III_AE	bin.445_human	spoIIIAE	Engulfment	32094	p__Firmicutes	c__Clostridia	o__Acetivibrionales	f__Acetivibrionaceae			Sporulating	Human
6670893	509191.AEDB02000109_gene5023	2.33e-38	139	2E159@1|root,32WKB@2|Bacteria,1VC21@1239|Firmicutes,24STT@186801|Clostridia,3WP12@541000|Ruminococcaceae	186801|Clostridia	S	TIGRFAM stage III sporulation protein	-	-	-	ko:K06395	-	-	-	-	ko00000	-	-	-	Spore_III_AF	bin.445_human	spoIIIAF	Engulfment	32094	p__Firmicutes	c__Clostridia	o__Acetivibrionales	f__Acetivibrionaceae			Sporulating	Human
6670894	720554.Clocl_2069	3.62e-35	127	2E6BB@1|root,330Z5@2|Bacteria,1VF3M@1239|Firmicutes,24RAX@186801|Clostridia,3WM04@541000|Ruminococcaceae	186801|Clostridia	S	Stage III sporulation protein AG	spoIIIAG	-	-	ko:K06396	-	-	-	-	ko00000	-	-	-	-	bin.445_human	spoIIIAG	Engulfment	32094	p__Firmicutes	c__Clostridia	o__Acetivibrionales	f__Acetivibrionaceae			Sporulating	Human
6670895	398512.JQKC01000011_gene343	2.06e-50	169	2E3US@1|root,32YS3@2|Bacteria,1VESK@1239|Firmicutes,24R9H@186801|Clostridia,3WITN@541000|Ruminococcaceae	186801|Clostridia	S	SpoIIIAH-like protein	spoIIIAH	-	-	ko:K06397	-	-	-	-	ko00000	1.A.34.1.1	-	-	SpoIIIAH	bin.445_human	spoIIIAH	Engulfment	32094	p__Firmicutes	c__Clostridia	o__Acetivibrionales	f__Acetivibrionaceae			Sporulating	Human
6671192	720554.Clocl_2474	6.58e-122	352	COG1191@1|root,COG1191@2|Bacteria,1TPJ5@1239|Firmicutes,247XH@186801|Clostridia,3WG7B@541000|Ruminococcaceae	186801|Clostridia	K	Sigma factors are initiation factors that promote the attachment of RNA polymerase to specific initiation sites and are then released	sigK	-	-	ko:K03091	-	-	-	-	ko00000,ko03021	-	-	-	Sigma70_r2,Sigma70_r4	bin.445_human	sigK	sigE_regulon	32094	p__Firmicutes	c__Clostridia	o__Acetivibrionales	f__Acetivibrionaceae			Sporulating	Human
6667530	1195236.CTER_5367	9.76e-40	133	COG1609@1|root,COG1609@2|Bacteria,1VADF@1239|Firmicutes,24MXI@186801|Clostridia,3WKHX@541000|Ruminococcaceae	186801|Clostridia	K	sporulation transcriptional regulator SpoIIID	spoIIID	-	-	ko:K06283	-	-	-	-	ko00000,ko03000	-	-	-	SpoIIID	bin.445_human	spoIIID	sigE_regulon	32094	p__Firmicutes	c__Clostridia	o__Acetivibrionales	f__Acetivibrionaceae			Sporulating	Human
6671289	398512.JQKC01000016_gene2798	2.35e-57	193	COG1994@1|root,COG1994@2|Bacteria,1VK5P@1239|Firmicutes,24UYF@186801|Clostridia,3WIRU@541000|Ruminococcaceae	186801|Clostridia	S	Peptidase M50	-	-	-	ko:K06402	-	-	-	-	ko00000,ko01000,ko01002	-	-	-	Peptidase_M50	bin.445_human	spoIVFB	sigE_regulon	32094	p__Firmicutes	c__Clostridia	o__Acetivibrionales	f__Acetivibrionaceae			Sporulating	Human
6669648	398512.JQKC01000019_gene3519	9.47e-161	473	COG2244@1|root,COG2244@2|Bacteria,1TNYX@1239|Firmicutes,2485G@186801|Clostridia,3WGTJ@541000|Ruminococcaceae	186801|Clostridia	S	Stage V sporulation protein B	spoVB	-	-	ko:K06409	-	-	-	-	ko00000,ko02000	2.A.66.2.14	-	-	Polysacc_synt,Polysacc_synt_C	bin.445_human	spoVB	sigE_regulon	32094	p__Firmicutes	c__Clostridia	o__Acetivibrionales	f__Acetivibrionaceae			Sporulating	Human
6668354	398512.JQKC01000022_gene3639	1.46e-150	441	COG0772@1|root,COG0772@2|Bacteria,1TQ82@1239|Firmicutes,248QS@186801|Clostridia,3WI1Z@541000|Ruminococcaceae	186801|Clostridia	D	Belongs to the SEDS family	ftsW	-	-	ko:K03588	ko04112,map04112	-	-	-	ko00000,ko00001,ko02000,ko03036	2.A.103.1	-	-	FHA,FTSW_RODA_SPOVE	bin.445_human	ftsW	sigE_regulon	32094	p__Firmicutes	c__Clostridia	o__Acetivibrionales	f__Acetivibrionaceae			Sporulating	Human
6667635	203119.Cthe_2389	9.37e-19	80.5	2BC7B@1|root,325S4@2|Bacteria,1URSF@1239|Firmicutes,259PJ@186801|Clostridia,3WQFS@541000|Ruminococcaceae	186801|Clostridia	S	SigmaK-factor processing regulatory protein BofA	-	-	-	ko:K06317	-	-	-	-	ko00000	-	-	-	BofA	bin.445_human	bofA	sigE_regulon	32094	p__Firmicutes	c__Clostridia	o__Acetivibrionales	f__Acetivibrionaceae			Sporulating	Human
6668963	720554.Clocl_4175	4.26e-98	290	COG0745@1|root,COG0745@2|Bacteria,1TPQG@1239|Firmicutes,248Z4@186801|Clostridia,3WIDV@541000|Ruminococcaceae	186801|Clostridia	T	response regulator receiver	walR	-	-	ko:K07658,ko:K07668	ko02020,map02020	M00434,M00459	-	-	ko00000,ko00001,ko00002,ko02022	-	-	-	Response_reg,Trans_reg_C	bin.445_human	alr	sigE_regulon	32094	p__Firmicutes	c__Clostridia	o__Acetivibrionales	f__Acetivibrionaceae			Sporulating	Human
6668152	203119.Cthe_3179	2.24e-120	362	COG1686@1|root,COG1686@2|Bacteria,1TQ8M@1239|Firmicutes,2480S@186801|Clostridia,3WGET@541000|Ruminococcaceae	186801|Clostridia	M	Belongs to the peptidase S11 family	dacB2	-	3.4.16.4	ko:K07258	ko00550,ko01100,map00550,map01100	-	-	-	ko00000,ko00001,ko01000,ko01002,ko01011	-	-	-	PBP5_C,Peptidase_S11	bin.445_human	dacB	sigE_regulon	32094	p__Firmicutes	c__Clostridia	o__Acetivibrionales	f__Acetivibrionaceae			Sporulating	Human
6668701	1195236.CTER_4327	2.43e-78	240	COG2715@1|root,COG2715@2|Bacteria,1V1E2@1239|Firmicutes,249G0@186801|Clostridia,3WKEB@541000|Ruminococcaceae	186801|Clostridia	S	membrane protein required for spore maturation	spmA	-	-	ko:K06373	-	-	-	-	ko00000	-	-	-	Gate	bin.445_human	spmA	sigE_regulon	32094	p__Firmicutes	c__Clostridia	o__Acetivibrionales	f__Acetivibrionaceae			Sporulating	Human
6668700	509191.AEDB02000043_gene4854	5.17e-69	214	COG0700@1|root,COG0700@2|Bacteria,1V45M@1239|Firmicutes,24HSJ@186801|Clostridia,3WJ3S@541000|Ruminococcaceae	186801|Clostridia	S	PFAM nucleoside recognition domain protein	spmB	-	-	ko:K06374	-	-	-	-	ko00000	-	-	-	Gate	bin.445_human	spmB	sigE_regulon	32094	p__Firmicutes	c__Clostridia	o__Acetivibrionales	f__Acetivibrionaceae			Sporulating	Human
6670861	1120746.CCNL01000013_gene2031	9.5e-159	449	COG2267@1|root,COG2267@2|Bacteria,2NQ6U@2323|unclassified Bacteria	2|Bacteria	I	Alpha/beta hydrolase family	yisY	-	1.11.1.10	ko:K00433	-	-	-	-	ko00000,ko01000	-	-	-	Abhydrolase_1,Abhydrolase_4	bin.445_human	yisY	sigE_regulon	32094	p__Firmicutes	c__Clostridia	o__Acetivibrionales	f__Acetivibrionaceae			Sporulating	Human
6668818	509191.AEDB02000108_gene1614	1.09e-90	284	COG0628@1|root,COG0628@2|Bacteria,1TS4S@1239|Firmicutes,248E5@186801|Clostridia,3WJEJ@541000|Ruminococcaceae	186801|Clostridia	S	sporulation integral membrane protein YtvI	ytvI	-	-	-	-	-	-	-	-	-	-	-	AI-2E_transport	bin.445_human	ytvI	sigE_regulon	32094	p__Firmicutes	c__Clostridia	o__Acetivibrionales	f__Acetivibrionaceae			Sporulating	Human
6669139	635013.TherJR_0020	2.06e-141	422	COG0793@1|root,COG3409@1|root,COG0793@2|Bacteria,COG3409@2|Bacteria,1TPBI@1239|Firmicutes,248HZ@186801|Clostridia,260NF@186807|Peptococcaceae	186801|Clostridia	M	Belongs to the peptidase S41A family	-	-	3.4.21.102	ko:K03797	-	-	-	-	ko00000,ko01000,ko01002	-	-	-	PDZ_2,PG_binding_1,Peptidase_S41	bin.445_human	ctpB	sigE_regulon	32094	p__Firmicutes	c__Clostridia	o__Acetivibrionales	f__Acetivibrionaceae			Sporulating	Human
6668144	509191.AEDB02000067_gene855	5.34e-210	590	COG2718@1|root,COG2718@2|Bacteria,1TQIN@1239|Firmicutes,24A3U@186801|Clostridia,3WGS2@541000|Ruminococcaceae	186801|Clostridia	S	Belongs to the UPF0229 family	yhbH	-	-	ko:K09786	-	-	-	-	ko00000	-	-	-	DUF444	bin.445_human	yhbh	sigE_regulon	32094	p__Firmicutes	c__Clostridia	o__Acetivibrionales	f__Acetivibrionaceae			Sporulating	Human
6669143	720554.Clocl_0635	7.34e-90	272	2AUKD@1|root,31K93@2|Bacteria,1V6PK@1239|Firmicutes,24J91@186801|Clostridia,3WJSP@541000|Ruminococcaceae	186801|Clostridia	S	stage II sporulation protein R	spoIIR	-	-	ko:K06387	-	-	-	-	ko00000	-	-	-	Spore_II_R	bin.445_human	spoIIR	sigF_regulon	32094	p__Firmicutes	c__Clostridia	o__Acetivibrionales	f__Acetivibrionaceae			Sporulating	Human
6670323	394503.Ccel_1895	3.48e-157	458	COG0750@1|root,COG0750@2|Bacteria,1TPIR@1239|Firmicutes,24AFA@186801|Clostridia,36DRY@31979|Clostridiaceae	186801|Clostridia	M	Stage IV sporulation protein B	spoIVB	-	3.4.21.116	ko:K06399	-	-	-	-	ko00000,ko01000,ko01002	-	-	-	PDZ_2,Peptidase_S55	bin.445_human	spoIVB	sigF_regulon	32094	p__Firmicutes	c__Clostridia	o__Acetivibrionales	f__Acetivibrionaceae			Sporulating	Human
6669454	203119.Cthe_0679	1.74e-149	436	COG1686@1|root,COG1686@2|Bacteria,1TQN0@1239|Firmicutes,249B3@186801|Clostridia,3WHE1@541000|Ruminococcaceae	186801|Clostridia	M	Belongs to the peptidase S11 family	dacF	-	3.4.16.4	ko:K07258	ko00550,ko01100,map00550,map01100	-	-	-	ko00000,ko00001,ko01000,ko01002,ko01011	-	-	-	PBP5_C,Peptidase_S11	bin.445_human	dacF	sigF_regulon	32094	p__Firmicutes	c__Clostridia	o__Acetivibrionales	f__Acetivibrionaceae			Sporulating	Human
6669448	203119.Cthe_0691	8.58e-43	145	COG3874@1|root,COG3874@2|Bacteria,1V6H7@1239|Firmicutes,24JJ5@186801|Clostridia,3WJU2@541000|Ruminococcaceae	186801|Clostridia	S	Sporulation protein YtfJ	ytfJ	-	-	-	-	-	-	-	-	-	-	-	Spore_YtfJ	bin.445_human	ytfJ	sigF_regulon	32094	p__Firmicutes	c__Clostridia	o__Acetivibrionales	f__Acetivibrionaceae			Sporulating	Human
6671316	720554.Clocl_1142	1.63e-68	210	2ANER@1|root,31DDD@2|Bacteria,1V46U@1239|Firmicutes,24JDI@186801|Clostridia,3WJNA@541000|Ruminococcaceae	186801|Clostridia	S	stage V sporulation protein AC	spoVAC	-	-	ko:K06405	-	-	-	-	ko00000	-	-	-	SpoVAC_SpoVAEB	bin.445_human	spoVAC	sigG_regulon	32094	p__Firmicutes	c__Clostridia	o__Acetivibrionales	f__Acetivibrionaceae			Sporulating	Human
6671317	755731.Clo1100_2725	1.69e-170	484	COG0183@1|root,COG0183@2|Bacteria,1UHVW@1239|Firmicutes,248BM@186801|Clostridia,36DQK@31979|Clostridiaceae	186801|Clostridia	I	Stage V sporulation protein AD	spoVAD	-	-	ko:K06406	-	-	-	-	ko00000	-	-	-	SpoVAD	bin.445_human	spoVAD	sigG_regulon	32094	p__Firmicutes	c__Clostridia	o__Acetivibrionales	f__Acetivibrionaceae			Sporulating	Human
6670129	935845.JADQ01000003_gene998	3.42e-17	74.3	2EH2H@1|root,33AUF@2|Bacteria,1VKXK@1239|Firmicutes,4HRIP@91061|Bacilli,26ZV1@186822|Paenibacillaceae	91061|Bacilli	S	spore protein	sspH	-	-	ko:K06425	-	-	-	-	ko00000	-	-	-	SspH	bin.445_human	sspH	sigG_regulon	32094	p__Firmicutes	c__Clostridia	o__Acetivibrionales	f__Acetivibrionaceae			Sporulating	Human
6671318	588581.Cpap_4163	1.17e-54	173	2ANER@1|root,315MJ@2|Bacteria,1V6SU@1239|Firmicutes,24JBZ@186801|Clostridia,3WK2T@541000|Ruminococcaceae	186801|Clostridia	S	Stage V sporulation protein AE	spoVAE	-	-	ko:K06407	-	-	-	-	ko00000	-	-	-	SpoVAC_SpoVAEB	bin.445_human	spoVAEB	sigG_regulon	32094	p__Firmicutes	c__Clostridia	o__Acetivibrionales	f__Acetivibrionaceae			Sporulating	Human
6668955	203119.Cthe_2349	1.59e-19	79.7	2E2ZT@1|root,32Y0E@2|Bacteria,1VEHE@1239|Firmicutes,24R2Z@186801|Clostridia,3WMQG@541000|Ruminococcaceae	186801|Clostridia	S	Small, acid-soluble spore proteins, alpha/beta type	-	-	-	ko:K06423	-	-	-	-	ko00000	-	-	-	SASP	bin.445_human	sspF	sigG_regulon	32094	p__Firmicutes	c__Clostridia	o__Acetivibrionales	f__Acetivibrionaceae			Sporulating	Human
6669495	203119.Cthe_0420	1.32e-140	404	COG0111@1|root,COG0111@2|Bacteria,1TPUC@1239|Firmicutes,253BG@186801|Clostridia,3WJ87@541000|Ruminococcaceae	186801|Clostridia	EH	dipicolinic acid synthetase, A subunit	spoVFA	-	-	ko:K06410	-	-	-	-	ko00000	-	-	-	2-Hacid_dh_C,AlaDh_PNT_C,DpaA_N	bin.445_human	spoVFA	sigK_regulon	32094	p__Firmicutes	c__Clostridia	o__Acetivibrionales	f__Acetivibrionaceae			Sporulating	Human
6669494	720554.Clocl_1389	3.77e-90	269	COG0452@1|root,COG0452@2|Bacteria,1TQPT@1239|Firmicutes,24HE6@186801|Clostridia,3WHFH@541000|Ruminococcaceae	186801|Clostridia	H	Dipicolinic acid synthetase, B subunit	spoVFB	-	-	ko:K06411	-	-	-	-	ko00000	-	-	-	Flavoprotein	bin.445_human	spoVFB	sigK_regulon	32094	p__Firmicutes	c__Clostridia	o__Acetivibrionales	f__Acetivibrionaceae			Sporulating	Human
6671216	720554.Clocl_2516	2.72e-249	696	COG0699@1|root,COG0699@2|Bacteria,1TPPG@1239|Firmicutes,24829@186801|Clostridia,3WSIQ@541000|Ruminococcaceae	186801|Clostridia	S	ATPase. Has a role at an early stage in the morphogenesis of the spore coat	spoIVA	GO:0000003,GO:0000166,GO:0003674,GO:0003824,GO:0005488,GO:0005524,GO:0005575,GO:0005618,GO:0005623,GO:0008144,GO:0008150,GO:0009653,GO:0009987,GO:0016462,GO:0016787,GO:0016817,GO:0016818,GO:0016887,GO:0017076,GO:0017111,GO:0019954,GO:0030154,GO:0030312,GO:0030435,GO:0030436,GO:0030554,GO:0031160,GO:0032502,GO:0032553,GO:0032555,GO:0032559,GO:0034301,GO:0035639,GO:0036094,GO:0042601,GO:0042763,GO:…	-	ko:K06398	-	-	-	-	ko00000	-	-	-	Spore_IV_A	bin.445_human	spoIVA	spore_coat	32094	p__Firmicutes	c__Clostridia	o__Acetivibrionales	f__Acetivibrionaceae			Sporulating	Human
6669502	720554.Clocl_1381	7.42e-111	325	COG3546@1|root,COG3546@2|Bacteria,1TQVQ@1239|Firmicutes,247YJ@186801|Clostridia,3WHS3@541000|Ruminococcaceae	186801|Clostridia	P	PFAM Manganese containing catalase	cotJC	-	-	ko:K06334	-	-	-	-	ko00000	-	-	-	Mn_catalase	bin.445_human	cotJC	spore_coat	32094	p__Firmicutes	c__Clostridia	o__Acetivibrionales	f__Acetivibrionaceae			Sporulating	Human
6668602	509191.AEDB02000103_gene3779	9.28e-77	251	COG5401@1|root,COG5401@2|Bacteria,1TPQD@1239|Firmicutes,248VN@186801|Clostridia,3WNCE@541000|Ruminococcaceae	186801|Clostridia	S	Sporulation and spore germination	-	-	-	ko:K06298	-	-	-	-	ko00000	-	-	-	Germane	bin.445_human	gerM	spore_coat	32094	p__Firmicutes	c__Clostridia	o__Acetivibrionales	f__Acetivibrionaceae			Sporulating	Human
6668870	509191.AEDB02000073_gene1926	2.2e-94	280	COG1388@1|root,COG2340@1|root,COG1388@2|Bacteria,COG2340@2|Bacteria,1V6GZ@1239|Firmicutes,24BAQ@186801|Clostridia,3WJQ5@541000|Ruminococcaceae	186801|Clostridia	M	Cysteine-rich secretory protein family	safA	-	-	-	-	-	-	-	-	-	-	-	CAP,LysM	bin.445_human	safA	spore_coat	32094	p__Firmicutes	c__Clostridia	o__Acetivibrionales	f__Acetivibrionaceae			Sporulating	Human
6669501	203119.Cthe_0415	1.64e-27	102	2E34J@1|root,32Y4N@2|Bacteria,1VESM@1239|Firmicutes,24QZX@186801|Clostridia,3WMFY@541000|Ruminococcaceae	186801|Clostridia	S	CotJB protein	cotJB	-	-	ko:K06333	-	-	-	-	ko00000	-	-	-	CotJB	bin.445_human	cotJB	spore_coat	32094	p__Firmicutes	c__Clostridia	o__Acetivibrionales	f__Acetivibrionaceae			Sporulating	Human
6669647	720554.Clocl_0396	2.12e-39	137	COG0071@1|root,COG0071@2|Bacteria,1VG0E@1239|Firmicutes,24MRZ@186801|Clostridia,3WJP5@541000|Ruminococcaceae	186801|Clostridia	O	Belongs to the small heat shock protein (HSP20) family	-	-	-	ko:K13993	ko04141,map04141	-	-	-	ko00000,ko00001,ko03110	-	-	-	HSP20	bin.445_human	hsps	spore_coat	32094	p__Firmicutes	c__Clostridia	o__Acetivibrionales	f__Acetivibrionaceae			Sporulating	Human
6671150	720554.Clocl_2425	7.89e-270	768	COG0768@1|root,COG0768@2|Bacteria,1TP93@1239|Firmicutes,248KB@186801|Clostridia,3WGI4@541000|Ruminococcaceae	186801|Clostridia	M	Penicillin-binding Protein	spoVD	-	3.4.16.4	ko:K03587,ko:K08384	ko00550,ko01501,map00550,map01501	-	-	-	ko00000,ko00001,ko01000,ko01011,ko03036	-	-	-	PASTA,PBP_dimer,Transpeptidase	bin.445_human	spoVD	spore_cortex	32094	p__Firmicutes	c__Clostridia	o__Acetivibrionales	f__Acetivibrionaceae			Sporulating	Human
6670876	720554.Clocl_2241	8.64e-119	359	COG3314@1|root,COG3314@2|Bacteria,1TR0V@1239|Firmicutes,247XA@186801|Clostridia,3WIGE@541000|Ruminococcaceae	186801|Clostridia	S	sporulation integral membrane protein YlbJ	ylbJ	-	-	-	-	-	-	-	-	-	-	-	Gate	bin.445_human	ylbJ	spore_cortex	32094	p__Firmicutes	c__Clostridia	o__Acetivibrionales	f__Acetivibrionaceae			Sporulating	Human
6669411	1121335.Clst_2431	7.75e-90	272	COG0860@1|root,COG0860@2|Bacteria,1TQ74@1239|Firmicutes,24FT2@186801|Clostridia,3WIGM@541000|Ruminococcaceae	186801|Clostridia	M	N-acetylmuramoyl-L-alanine amidase	cwlD	-	3.5.1.28	ko:K01448	ko01503,map01503	M00727	R04112	RC00064,RC00141	ko00000,ko00001,ko00002,ko01000,ko01011,ko03036	-	-	-	Amidase_3	bin.445_human	cwlC/cwlD	spore_cortex	32094	p__Firmicutes	c__Clostridia	o__Acetivibrionales	f__Acetivibrionaceae			Sporulating	Human
6669002	203119.Cthe_1073	9.89e-31	112	2E4EZ@1|root,32ZA5@2|Bacteria,1VF5C@1239|Firmicutes,24QWJ@186801|Clostridia,3WMGT@541000|Ruminococcaceae	186801|Clostridia	S	YabP family	yqfC	-	-	-	-	-	-	-	-	-	-	-	YabP	bin.445_human	yqfC	spore_cortex	32094	p__Firmicutes	c__Clostridia	o__Acetivibrionales	f__Acetivibrionaceae			Sporulating	Human
6669003	509191.AEDB02000017_gene179	4.63e-111	336	COG0561@1|root,COG0561@2|Bacteria,1TR3N@1239|Firmicutes,24ACD@186801|Clostridia,3WJNK@541000|Ruminococcaceae	186801|Clostridia	S	sporulation protein	yqfD	-	-	ko:K06438	-	-	-	-	ko00000	-	-	-	YqfD	bin.445_human	yqfD	spore_cortex	32094	p__Firmicutes	c__Clostridia	o__Acetivibrionales	f__Acetivibrionaceae			Sporulating	Human
6670458	398512.JQKC01000013_gene1428	1.17e-108	330	28M4H@1|root,2ZAIE@2|Bacteria,1TPXD@1239|Firmicutes,25EJK@186801|Clostridia,3WN8X@541000|Ruminococcaceae	186801|Clostridia	S	TIGRFAM germination protein, Ger(x)C family	gerAC	-	-	ko:K06297	-	-	-	-	ko00000	-	-	-	Spore_GerAC	bin.445_human	gerA	germination	32094	p__Firmicutes	c__Clostridia	o__Acetivibrionales	f__Acetivibrionaceae			Sporulating	Human
6671232	203119.Cthe_1038	9.76e-178	502	COG0680@1|root,COG0680@2|Bacteria,1TPFY@1239|Firmicutes,248TE@186801|Clostridia,3WGVA@541000|Ruminococcaceae	186801|Clostridia	C	Initiates the rapid degradation of small, acid-soluble proteins during spore germination	gpr	-	3.4.24.78	ko:K06012	-	-	-	-	ko00000,ko01000,ko01002	-	-	-	Peptidase_A25	bin.445_human	gpr	germination	32094	p__Firmicutes	c__Clostridia	o__Acetivibrionales	f__Acetivibrionaceae			Sporulating	Human
6669505	720554.Clocl_0502	5.83e-37	124	COG1278@1|root,COG1278@2|Bacteria,1VEE0@1239|Firmicutes,24QJE@186801|Clostridia,3WJW7@541000|Ruminococcaceae	186801|Clostridia	K	'Cold-shock' DNA-binding domain	-	-	-	ko:K03704	-	-	-	-	ko00000,ko03000	-	-	-	CSD	bin.445_human	CSD	germination	32094	p__Firmicutes	c__Clostridia	o__Acetivibrionales	f__Acetivibrionaceae			Sporulating	Human
6667613	509191.AEDB02000035_gene2149	1.05e-214	605	COG2959@1|root,COG2959@2|Bacteria,1TT9K@1239|Firmicutes,24893@186801|Clostridia,3WH09@541000|Ruminococcaceae	186801|Clostridia	H	germination protein YpeB	ypeB	-	-	ko:K06313	-	-	-	-	ko00000	-	-	-	PepSY,YPEB	bin.445_human	ypeB	germination	32094	p__Firmicutes	c__Clostridia	o__Acetivibrionales	f__Acetivibrionaceae			Sporulating	Human
6667886	748727.CLJU_c15610	1.26e-66	223	2DBIQ@1|root,2Z9GR@2|Bacteria,1USK2@1239|Firmicutes,25DH0@186801|Clostridia,36UB7@31979|Clostridiaceae	186801|Clostridia	S	Spore germination B3/ GerAC like, C-terminal	-	-	-	ko:K06308	-	-	-	-	ko00000	-	-	-	Spore_GerAC	bin.445_human	gerC	germination	32094	p__Firmicutes	c__Clostridia	o__Acetivibrionales	f__Acetivibrionaceae			Sporulating	Human
6671155	1195236.CTER_1056	1.29e-105	321	COG0682@1|root,COG0682@2|Bacteria,1TPAK@1239|Firmicutes,24APG@186801|Clostridia,3WH7A@541000|Ruminococcaceae	186801|Clostridia	M	Transfers the N-acyl diglyceride group on what will become the N-terminal cysteine of membrane lipoproteins	lgt	-	-	ko:K13292	-	-	-	-	ko00000,ko01000	-	-	-	LGT	bin.445_human	lgt	germination	32094	p__Firmicutes	c__Clostridia	o__Acetivibrionales	f__Acetivibrionaceae			Sporulating	Human
6780216	398512.JQKC01000011_gene328	4.13e-132	379	COG0745@1|root,COG0745@2|Bacteria,1TPF7@1239|Firmicutes,24916@186801|Clostridia,3WSIK@541000|Ruminococcaceae	186801|Clostridia	K	May play the central regulatory role in sporulation. It may be an element of the effector pathway responsible for the activation of sporulation genes in response to nutritional stress. Spo0A may act in concert with spo0H (a sigma factor) to control the expression of some genes that are critical to the sporulation process	spo0A	-	-	ko:K07699	ko02020,ko02024,map02020,map02024	M00485	-	-	ko00000,ko00001,ko00002,ko02022	-	-	-	Response_reg,Spo0A_C	bin.37_human	spo0A	sporulation_onset_and_checkpoints	32140	p__Firmicutes	c__Clostridia	o__Acetivibrionales	f__Acetivibrionaceae			Sporulating	Human
6779682	398512.JQKC01000028_gene3859	1.35e-122	352	COG1595@1|root,COG1595@2|Bacteria,1TP55@1239|Firmicutes,249VX@186801|Clostridia,3WJVB@541000|Ruminococcaceae	186801|Clostridia	K	RNA polymerase sigma factor, sigma-70 family	sigH	-	-	ko:K03091	-	-	-	-	ko00000,ko03021	-	-	-	GerE,Sigma70_r2,Sigma70_r4_2	bin.37_human	sigH	sporulation_onset_and_checkpoints	32140	p__Firmicutes	c__Clostridia	o__Acetivibrionales	f__Acetivibrionaceae			Sporulating	Human
6779475	398512.JQKC01000029_gene4322	0	941	COG2208@1|root,COG2208@2|Bacteria,1TQ92@1239|Firmicutes,247XG@186801|Clostridia,3WH68@541000|Ruminococcaceae	186801|Clostridia	KT	stage II sporulation protein E	spoIIE	-	3.1.3.16	ko:K06382	-	-	-	-	ko00000,ko01000	-	-	-	SpoIIE	bin.37_human	spoIIE	sporulation_onset_and_checkpoints	32140	p__Firmicutes	c__Clostridia	o__Acetivibrionales	f__Acetivibrionaceae			Sporulating	Human
6779314	398512.JQKC01000011_gene313	0	932	COG1674@1|root,COG1674@2|Bacteria,1TPJR@1239|Firmicutes,247KM@186801|Clostridia,3WGRB@541000|Ruminococcaceae	186801|Clostridia	D	Belongs to the FtsK SpoIIIE SftA family	spoIIIE	-	-	ko:K03466	-	-	-	-	ko00000,ko03036	3.A.12	-	-	FtsK_4TM,FtsK_SpoIIIE,Ftsk_gamma	bin.37_human	spoIIIE	sporulation_onset_and_checkpoints	32140	p__Firmicutes	c__Clostridia	o__Acetivibrionales	f__Acetivibrionaceae			Sporulating	Human
6780946	398512.JQKC01000021_gene3660	9.25e-89	272	COG0706@1|root,COG0706@2|Bacteria,1TQ0J@1239|Firmicutes,247V9@186801|Clostridia,3WHYT@541000|Ruminococcaceae	186801|Clostridia	U	Membrane protein insertase, YidC Oxa1 family	yidC	-	-	ko:K03217	ko02024,ko03060,ko03070,map02024,map03060,map03070	M00335	-	-	ko00000,ko00001,ko00002,ko02044,ko03029	2.A.9	-	-	60KD_IMP	bin.37_human	spoIIIJ	sporulation_onset_and_checkpoints	32140	p__Firmicutes	c__Clostridia	o__Acetivibrionales	f__Acetivibrionaceae			Sporulating	Human
6779923	203119.Cthe_2631	1.96e-81	246	COG0193@1|root,COG0193@2|Bacteria,1V3NB@1239|Firmicutes,24HMC@186801|Clostridia,3WIEP@541000|Ruminococcaceae	186801|Clostridia	J	The natural substrate for this enzyme may be peptidyl- tRNAs which drop off the ribosome during protein synthesis	pth	-	3.1.1.29	ko:K01056	-	-	-	-	ko00000,ko01000,ko03012	-	-	-	Pept_tRNA_hydro	bin.37_human	pth	sporulation_onset_and_checkpoints	32140	p__Firmicutes	c__Clostridia	o__Acetivibrionales	f__Acetivibrionaceae			Sporulating	Human
6779927	398512.JQKC01000019_gene3439	4.18e-48	154	COG2088@1|root,COG2088@2|Bacteria,1V9ZG@1239|Firmicutes,24MVQ@186801|Clostridia,3WKGP@541000|Ruminococcaceae	186801|Clostridia	D	Could be involved in septation	spoVG	-	-	ko:K06412	-	-	-	-	ko00000	-	-	-	SpoVG	bin.37_human	spoVG	sporulation_onset_and_checkpoints	32140	p__Firmicutes	c__Clostridia	o__Acetivibrionales	f__Acetivibrionaceae			Sporulating	Human
6781368	398512.JQKC01000004_gene5125	2.16e-48	155	COG2359@1|root,COG2359@2|Bacteria,1V6G8@1239|Firmicutes,24MXY@186801|Clostridia,3WJUB@541000|Ruminococcaceae	186801|Clostridia	S	Stage V sporulation protein S	spoVS	-	-	ko:K06416	-	-	-	-	ko00000	-	-	-	SpoVS	bin.37_human	spoVS	sporulation_onset_and_checkpoints	32140	p__Firmicutes	c__Clostridia	o__Acetivibrionales	f__Acetivibrionaceae			Sporulating	Human
6781389	398512.JQKC01000003_gene5049	3.75e-33	124	COG1589@1|root,COG1589@2|Bacteria,1VDIR@1239|Firmicutes,25MVK@186801|Clostridia,3WK4Q@541000|Ruminococcaceae	186801|Clostridia	D	POTRA domain, FtsQ-type	-	-	-	ko:K03589	ko04112,map04112	-	-	-	ko00000,ko00001,ko03036	-	-	-	POTRA_1	bin.37_human	divIB	sporulation_onset_and_checkpoints	32140	p__Firmicutes	c__Clostridia	o__Acetivibrionales	f__Acetivibrionaceae			Sporulating	Human
6778508	398512.JQKC01000006_gene758	2.06e-61	193	COG3599@1|root,COG3599@2|Bacteria,1V27M@1239|Firmicutes,24MM3@186801|Clostridia,3WJA3@541000|Ruminococcaceae	186801|Clostridia	D	PFAM DivIVA	divIVA	-	-	ko:K04074	-	-	-	-	ko00000,ko03036	-	-	-	DivIVA	bin.37_human	divIVA	sporulation_onset_and_checkpoints	32140	p__Firmicutes	c__Clostridia	o__Acetivibrionales	f__Acetivibrionaceae			Sporulating	Human
6781387	398512.JQKC01000003_gene5051	2.47e-184	524	COG0849@1|root,COG0849@2|Bacteria,1TP1Z@1239|Firmicutes,24948@186801|Clostridia,3WHCT@541000|Ruminococcaceae	186801|Clostridia	D	Cell division protein that is involved in the assembly of the Z ring. May serve as a membrane anchor for the Z ring	ftsA	-	-	ko:K03590	ko04112,map04112	-	-	-	ko00000,ko00001,ko03036,ko04812	-	-	-	FtsA,SHS2_FTSA	bin.37_human	ftsA	sporulation_onset_and_checkpoints	32140	p__Firmicutes	c__Clostridia	o__Acetivibrionales	f__Acetivibrionaceae			Sporulating	Human
6779531	720554.Clocl_0496	5e-92	274	COG2884@1|root,COG2884@2|Bacteria,1TP58@1239|Firmicutes,248HW@186801|Clostridia,3WGK4@541000|Ruminococcaceae	186801|Clostridia	D	cell division ATP-binding protein FtsE	ftsE	-	-	ko:K09812	ko02010,map02010	M00256	-	-	ko00000,ko00001,ko00002,ko02000,ko03036	3.A.1.140	-	-	ABC_tran	bin.37_human	ftsE	sporulation_onset_and_checkpoints	32140	p__Firmicutes	c__Clostridia	o__Acetivibrionales	f__Acetivibrionaceae			Sporulating	Human
6779140	720554.Clocl_0127	0	892	COG0465@1|root,COG0465@2|Bacteria,1TPTV@1239|Firmicutes,247WQ@186801|Clostridia,3WG86@541000|Ruminococcaceae	186801|Clostridia	O	Acts as a processive, ATP-dependent zinc metallopeptidase for both cytoplasmic and membrane proteins. Plays a role in the quality control of integral membrane proteins	ftsH	-	-	ko:K03798	-	M00742	-	-	ko00000,ko00002,ko01000,ko01002,ko03110	-	-	-	AAA,FtsH_ext,Peptidase_M41	bin.37_human	ftsH	sporulation_onset_and_checkpoints	32140	p__Firmicutes	c__Clostridia	o__Acetivibrionales	f__Acetivibrionaceae			Sporulating	Human
6779530	398512.JQKC01000019_gene3462	1.03e-107	322	COG2177@1|root,COG2177@2|Bacteria,1TPND@1239|Firmicutes,24AA6@186801|Clostridia,3WHNT@541000|Ruminococcaceae	186801|Clostridia	D	Part of the ABC transporter FtsEX involved in asymmetric cellular division facilitating the initiation of sporulation	ftsX	-	-	ko:K09811	ko02010,map02010	M00256	-	-	ko00000,ko00001,ko00002,ko02000,ko03036	3.A.1.140	-	-	FtsX	bin.37_human	ftsX	sporulation_onset_and_checkpoints	32140	p__Firmicutes	c__Clostridia	o__Acetivibrionales	f__Acetivibrionaceae			Sporulating	Human
6781440	398512.JQKC01000013_gene1377	1.82e-174	491	COG0552@1|root,COG0552@2|Bacteria,1TPRI@1239|Firmicutes,247JD@186801|Clostridia,3WGFT@541000|Ruminococcaceae	186801|Clostridia	U	Involved in targeting and insertion of nascent membrane proteins into the cytoplasmic membrane. Acts as a receptor for the complex formed by the signal recognition particle (SRP) and the ribosome-nascent chain (RNC)	ftsY	-	-	ko:K03110	ko02024,ko03060,ko03070,map02024,map03060,map03070	M00335	-	-	ko00000,ko00001,ko00002,ko02044	3.A.5.1,3.A.5.2,3.A.5.7	-	-	SRP54,SRP54_N	bin.37_human	ftsY	sporulation_onset_and_checkpoints	32140	p__Firmicutes	c__Clostridia	o__Acetivibrionales	f__Acetivibrionaceae			Sporulating	Human
6781386	509191.AEDB02000002_gene1194	4.39e-203	567	COG0206@1|root,COG0206@2|Bacteria,1TP6W@1239|Firmicutes,247Z5@186801|Clostridia,3WH3G@541000|Ruminococcaceae	186801|Clostridia	D	Essential cell division protein that forms a contractile ring structure (Z ring) at the future cell division site. The regulation of the ring assembly controls the timing and the location of cell division. One of the functions of the FtsZ ring is to recruit other cell division proteins to the septum to produce a new cell wall between the dividing cells. Binds GTP and shows GTPase activity	ftsZ	-	-	ko:K03531	ko04112,map04112	-	-	-	ko00000,ko00001,ko02048,ko03036,ko04812	-	-	-	FtsZ_C,Tubulin	bin.37_human	ftsZ	sporulation_onset_and_checkpoints	32140	p__Firmicutes	c__Clostridia	o__Acetivibrionales	f__Acetivibrionaceae			Sporulating	Human
6780945	398512.JQKC01000021_gene3659	2.51e-106	311	COG1847@1|root,COG1847@2|Bacteria,1V3IN@1239|Firmicutes,249EA@186801|Clostridia,3WHR4@541000|Ruminococcaceae	186801|Clostridia	S	R3H domain protein	jag	-	-	ko:K06346	-	-	-	-	ko00000	-	-	-	Jag_N,KH_4,R3H	bin.37_human	jag	sporulation_onset_and_checkpoints	32140	p__Firmicutes	c__Clostridia	o__Acetivibrionales	f__Acetivibrionaceae			Sporulating	Human
6778884	398512.JQKC01000016_gene2793	5.79e-111	324	COG0850@1|root,COG0850@2|Bacteria,1VAPC@1239|Firmicutes,24MV1@186801|Clostridia,3WM6I@541000|Ruminococcaceae	186801|Clostridia	D	Cell division inhibitor that blocks the formation of polar Z ring septums. Rapidly oscillates between the poles of the cell to destabilize FtsZ filaments that have formed before they mature into polar Z rings. Prevents FtsZ polymerization	minC	-	-	ko:K03610	-	-	-	-	ko00000,ko03036,ko04812	-	-	-	MinC_C	bin.37_human	minC	sporulation_onset_and_checkpoints	32140	p__Firmicutes	c__Clostridia	o__Acetivibrionales	f__Acetivibrionaceae			Sporulating	Human
6778885	398512.JQKC01000016_gene2794	2.21e-164	462	COG2894@1|root,COG2894@2|Bacteria,1TP6P@1239|Firmicutes,249BB@186801|Clostridia,3WH0T@541000|Ruminococcaceae	186801|Clostridia	D	Belongs to the ParA family	minD	-	-	ko:K03609	-	-	-	-	ko00000,ko03036,ko04812	-	-	-	AAA_31,CbiA	bin.37_human	minD	sporulation_onset_and_checkpoints	32140	p__Firmicutes	c__Clostridia	o__Acetivibrionales	f__Acetivibrionaceae			Sporulating	Human
6778278	398512.JQKC01000007_gene1212	3.27e-229	640	COG0536@1|root,COG0536@2|Bacteria,1TPX7@1239|Firmicutes,247SP@186801|Clostridia,3WH1H@541000|Ruminococcaceae	186801|Clostridia	S	An essential GTPase which binds GTP, GDP and possibly (p)ppGpp with moderate affinity, with high nucleotide exchange rates and a fairly low GTP hydrolysis rate. Plays a role in control of the cell cycle, stress response, ribosome biogenesis and in those bacteria that undergo differentiation, in morphogenesis control	obg	-	-	ko:K03979	-	-	-	-	ko00000,ko01000,ko03009	-	-	-	DUF1967,GTP1_OBG,MMR_HSR1	bin.37_human	obg	sporulation_onset_and_checkpoints	32140	p__Firmicutes	c__Clostridia	o__Acetivibrionales	f__Acetivibrionaceae			Sporulating	Human
6779501	398512.JQKC01000029_gene4300	1.41e-160	455	COG1774@1|root,COG1774@2|Bacteria,1TP1V@1239|Firmicutes,247Q6@186801|Clostridia,3WHA4@541000|Ruminococcaceae	186801|Clostridia	S	PSP1 C-terminal domain protein	yaaT	-	-	-	-	-	-	-	-	-	-	-	PSP1	bin.37_human	yaaT	sporulation_onset_and_checkpoints	32140	p__Firmicutes	c__Clostridia	o__Acetivibrionales	f__Acetivibrionaceae			Sporulating	Human
6781378	398512.JQKC01000015_gene4597	3.66e-147	417	COG1191@1|root,COG1191@2|Bacteria,1TP3T@1239|Firmicutes,24A4T@186801|Clostridia,3WGM5@541000|Ruminococcaceae	186801|Clostridia	K	Sigma factors are initiation factors that promote the attachment of RNA polymerase to specific initiation sites and are then released	sigE	-	-	ko:K03091	-	-	-	-	ko00000,ko03021	-	-	-	Sigma70_r2,Sigma70_r4	bin.37_human	sigE	spo0a_regulon	32140	p__Firmicutes	c__Clostridia	o__Acetivibrionales	f__Acetivibrionaceae			Sporulating	Human
6779188	398512.JQKC01000002_gene1924	7.32e-132	379	COG1191@1|root,COG1191@2|Bacteria,1TP3Q@1239|Firmicutes,2487Z@186801|Clostridia,3WIEW@541000|Ruminococcaceae	186801|Clostridia	K	Sigma factors are initiation factors that promote the attachment of RNA polymerase to specific initiation sites and are then released	sigF	-	-	ko:K03091	-	-	-	-	ko00000,ko03021	-	-	-	Sigma70_r2,Sigma70_r3,Sigma70_r4	bin.37_human	sigF	spo0a_regulon	32140	p__Firmicutes	c__Clostridia	o__Acetivibrionales	f__Acetivibrionaceae			Sporulating	Human
6781377	203119.Cthe_0448	1.72e-168	472	COG1191@1|root,COG1191@2|Bacteria,1TPDD@1239|Firmicutes,24A1H@186801|Clostridia,3WGQ0@541000|Ruminococcaceae	186801|Clostridia	K	Sigma factors are initiation factors that promote the attachment of RNA polymerase to specific initiation sites and are then released	sigG	-	-	ko:K03091	-	-	-	-	ko00000,ko03021	-	-	-	Sigma70_r2,Sigma70_r3,Sigma70_r4	bin.37_human	sigG	spo0a_regulon	32140	p__Firmicutes	c__Clostridia	o__Acetivibrionales	f__Acetivibrionaceae			Sporulating	Human
6779186	398512.JQKC01000002_gene1922	4.46e-49	158	COG1366@1|root,COG1366@2|Bacteria,1VENG@1239|Firmicutes,24R0X@186801|Clostridia,3WKRQ@541000|Ruminococcaceae	186801|Clostridia	T	Belongs to the anti-sigma-factor antagonist family	spoIIAA	-	-	ko:K06378	-	-	-	-	ko00000	-	-	-	STAS	bin.37_human	spoIIAA	spo0a_regulon	32140	p__Firmicutes	c__Clostridia	o__Acetivibrionales	f__Acetivibrionaceae			Sporulating	Human
6779187	1195236.CTER_4818	8.11e-70	213	COG2172@1|root,COG2172@2|Bacteria,1V6V2@1239|Firmicutes,24JPT@186801|Clostridia,3WJC6@541000|Ruminococcaceae	186801|Clostridia	T	Binds to sigma F and blocks its ability to form an RNA polymerase holoenzyme (E-sigma F). Phosphorylates SpoIIAA on a serine residue. This phosphorylation may enable SpoIIAA to act as an anti-anti-sigma factor that counteracts SpoIIAB and thus releases sigma F from inhibition	spoIIAB	-	2.7.11.1	ko:K06379	-	-	-	-	ko00000,ko01000	-	-	-	HATPase_c_2	bin.37_human	spoIIAB	spo0a_regulon	32140	p__Firmicutes	c__Clostridia	o__Acetivibrionales	f__Acetivibrionaceae			Sporulating	Human
6781379	398512.JQKC01000015_gene4596	4.33e-119	348	29ECG@1|root,301AF@2|Bacteria,1UY4W@1239|Firmicutes,24HI3@186801|Clostridia,3WJPT@541000|Ruminococcaceae	186801|Clostridia	M	aspartic protease that is responsible for the proteolytic cleavage of the RNA polymerase sigma E factor (SigE spoIIGB) to yield the active peptide in the mother cell during sporulation. Responds to a signal from the forespore that is triggered by the extracellular signal protein SpoIIR	spoIIGA	-	-	ko:K06383	-	-	-	-	ko00000,ko01000,ko01002	-	-	-	Peptidase_U4	bin.37_human	spoIIGA	spo0a_regulon	32140	p__Firmicutes	c__Clostridia	o__Acetivibrionales	f__Acetivibrionaceae			Sporulating	Human
6780953	398512.JQKC01000021_gene3668	3.18e-92	275	COG1192@1|root,COG1192@2|Bacteria,1TP8S@1239|Firmicutes,2488C@186801|Clostridia,3WGTZ@541000|Ruminococcaceae	186801|Clostridia	D	CobQ CobB MinD ParA nucleotide binding domain	soj	-	-	ko:K03496	-	-	-	-	ko00000,ko03036,ko04812	-	-	-	AAA_31	bin.37_human	soj	spo0a_regulon	32140	p__Firmicutes	c__Clostridia	o__Acetivibrionales	f__Acetivibrionaceae			Sporulating	Human
6780941	398512.JQKC01000021_gene3651	1.21e-157	448	COG1475@1|root,COG1475@2|Bacteria,1TP0I@1239|Firmicutes,2488X@186801|Clostridia,3WINS@541000|Ruminococcaceae	186801|Clostridia	K	Belongs to the ParB family	noc	-	-	ko:K03497	-	-	-	-	ko00000,ko03000,ko03036,ko04812	-	-	-	ParBc	bin.37_human	parB	spo0a_regulon	32140	p__Firmicutes	c__Clostridia	o__Acetivibrionales	f__Acetivibrionaceae			Sporulating	Human
6778180	203119.Cthe_2616	7.11e-117	349	COG2385@1|root,COG2385@2|Bacteria,1TQSI@1239|Firmicutes,249H0@186801|Clostridia,3WIE9@541000|Ruminococcaceae	186801|Clostridia	D	Stage II sporulation protein D	spoIID	-	-	ko:K06381	-	-	-	-	ko00000	-	-	-	SpoIID	bin.37_human	spoIID	Engulfment	32140	p__Firmicutes	c__Clostridia	o__Acetivibrionales	f__Acetivibrionaceae			Sporulating	Human
6779642	203119.Cthe_1328	2.3e-124	374	COG0860@1|root,COG0860@2|Bacteria,1TSFS@1239|Firmicutes,2488U@186801|Clostridia,3WGV1@541000|Ruminococcaceae	186801|Clostridia	M	stage II sporulation protein P	spoIIP	-	-	ko:K06385	-	-	-	-	ko00000	-	-	-	SpoIIP	bin.37_human	spoIIP	Engulfment	32140	p__Firmicutes	c__Clostridia	o__Acetivibrionales	f__Acetivibrionaceae			Sporulating	Human
6781206	398512.JQKC01000006_gene787	9.06e-153	439	COG3854@1|root,COG3854@2|Bacteria,1TQ23@1239|Firmicutes,248S2@186801|Clostridia,3WGH3@541000|Ruminococcaceae	186801|Clostridia	S	stage III sporulation protein AA	spoIIIAA	-	-	ko:K06390	-	-	-	-	ko00000	-	-	-	T2SSE	bin.37_human	spoIIIAA	Engulfment	32140	p__Firmicutes	c__Clostridia	o__Acetivibrionales	f__Acetivibrionaceae			Sporulating	Human
6781205	398512.JQKC01000006_gene786	3.96e-66	206	2CEWW@1|root,32S0Q@2|Bacteria,1VAEG@1239|Firmicutes,24MNF@186801|Clostridia,3WME8@541000|Ruminococcaceae	186801|Clostridia	S	Stage III sporulation protein	spoIIIAB	-	-	ko:K06391	-	-	-	-	ko00000	-	-	-	Spore_III_AB	bin.37_human	spoIIIAB	Engulfment	32140	p__Firmicutes	c__Clostridia	o__Acetivibrionales	f__Acetivibrionaceae			Sporulating	Human
6781204	203119.Cthe_0843	1.17e-26	98.6	2E555@1|root,32ZY3@2|Bacteria,1VEM4@1239|Firmicutes,24QNR@186801|Clostridia,3WKGF@541000|Ruminococcaceae	186801|Clostridia	S	stage III sporulation protein AC	spoIIIAC	-	-	ko:K06392	-	-	-	-	ko00000	-	-	-	SpoIIIAC	bin.37_human	spoIIIAC	Engulfment	32140	p__Firmicutes	c__Clostridia	o__Acetivibrionales	f__Acetivibrionaceae			Sporulating	Human
6781203	509191.AEDB02000109_gene5021	5.05e-53	170	2CPUI@1|root,32SJW@2|Bacteria,1VA9Y@1239|Firmicutes,24NK6@186801|Clostridia,3WJHH@541000|Ruminococcaceae	186801|Clostridia	S	Stage III sporulation protein AC/AD protein family	spoIIIAD	-	-	ko:K06393	-	-	-	-	ko00000	-	-	-	SpoIIIAC	bin.37_human	spoiiiAD	Engulfment	32140	p__Firmicutes	c__Clostridia	o__Acetivibrionales	f__Acetivibrionaceae			Sporulating	Human
6780234	398512.JQKC01000011_gene346	1.45e-166	479	2C2CG@1|root,2Z7PW@2|Bacteria,1TQQ2@1239|Firmicutes,24AH2@186801|Clostridia,3WM2B@541000|Ruminococcaceae	186801|Clostridia	S	TIGRFAM stage III sporulation protein AE	spoIIIAE	-	-	ko:K06394	-	-	-	-	ko00000	-	-	-	Spore_III_AE	bin.37_human	spoIIIAE	Engulfment	32140	p__Firmicutes	c__Clostridia	o__Acetivibrionales	f__Acetivibrionaceae			Sporulating	Human
6780233	509191.AEDB02000109_gene5023	5.3e-57	186	2E159@1|root,32WKB@2|Bacteria,1VC21@1239|Firmicutes,24STT@186801|Clostridia,3WP12@541000|Ruminococcaceae	186801|Clostridia	S	TIGRFAM stage III sporulation protein	-	-	-	ko:K06395	-	-	-	-	ko00000	-	-	-	Spore_III_AF	bin.37_human	spoIIIAF	Engulfment	32140	p__Firmicutes	c__Clostridia	o__Acetivibrionales	f__Acetivibrionaceae			Sporulating	Human
6780232	398512.JQKC01000011_gene344	3.74e-57	186	2E6BB@1|root,330Z5@2|Bacteria,1VF3M@1239|Firmicutes,24RAX@186801|Clostridia,3WM04@541000|Ruminococcaceae	186801|Clostridia	S	Stage III sporulation protein AG	spoIIIAG	-	-	ko:K06396	-	-	-	-	ko00000	-	-	-	-	bin.37_human	spoIIIAG	Engulfment	32140	p__Firmicutes	c__Clostridia	o__Acetivibrionales	f__Acetivibrionaceae			Sporulating	Human
6780231	398512.JQKC01000011_gene343	1.87e-69	218	2E3US@1|root,32YS3@2|Bacteria,1VESK@1239|Firmicutes,24R9H@186801|Clostridia,3WITN@541000|Ruminococcaceae	186801|Clostridia	S	SpoIIIAH-like protein	spoIIIAH	-	-	ko:K06397	-	-	-	-	ko00000	1.A.34.1.1	-	-	SpoIIIAH	bin.37_human	spoIIIAH	Engulfment	32140	p__Firmicutes	c__Clostridia	o__Acetivibrionales	f__Acetivibrionaceae			Sporulating	Human
6780987	509191.AEDB02000108_gene1613	2.44e-49	163	COG1191@1|root,COG1191@2|Bacteria,1TPJ5@1239|Firmicutes,247XH@186801|Clostridia,3WG7B@541000|Ruminococcaceae	186801|Clostridia	K	Sigma factors are initiation factors that promote the attachment of RNA polymerase to specific initiation sites and are then released	sigK	-	-	ko:K03091	-	-	-	-	ko00000,ko03021	-	-	-	Sigma70_r2,Sigma70_r4	bin.37_human	sigK	sigE_regulon	32140	p__Firmicutes	c__Clostridia	o__Acetivibrionales	f__Acetivibrionaceae			Sporulating	Human
6778972	1121342.AUCO01000002_gene795	6.51e-30	108	COG1609@1|root,COG1609@2|Bacteria,1VADF@1239|Firmicutes,24MXI@186801|Clostridia,36KQT@31979|Clostridiaceae	186801|Clostridia	K	Stage III sporulation protein D	spoIIID	-	-	ko:K06283	-	-	-	-	ko00000,ko03000	-	-	-	SpoIIID	bin.37_human	spoIIID	sigE_regulon	32140	p__Firmicutes	c__Clostridia	o__Acetivibrionales	f__Acetivibrionaceae			Sporulating	Human
6778890	398512.JQKC01000016_gene2798	3.45e-72	230	COG1994@1|root,COG1994@2|Bacteria,1VK5P@1239|Firmicutes,24UYF@186801|Clostridia,3WIRU@541000|Ruminococcaceae	186801|Clostridia	S	Peptidase M50	-	-	-	ko:K06402	-	-	-	-	ko00000,ko01000,ko01002	-	-	-	Peptidase_M50	bin.37_human	spoIVFB	sigE_regulon	32140	p__Firmicutes	c__Clostridia	o__Acetivibrionales	f__Acetivibrionaceae			Sporulating	Human
6778229	398512.JQKC01000002_gene2018	1.47e-185	538	COG2244@1|root,COG2244@2|Bacteria,1TNYX@1239|Firmicutes,2485G@186801|Clostridia,3WH0Z@541000|Ruminococcaceae	186801|Clostridia	S	Polysaccharide biosynthesis protein	ytgP	-	-	ko:K06409	-	-	-	-	ko00000,ko02000	2.A.66.2.14	-	-	Polysacc_synt,Polysacc_synt_C	bin.37_human	spoVB	sigE_regulon	32140	p__Firmicutes	c__Clostridia	o__Acetivibrionales	f__Acetivibrionaceae			Sporulating	Human
6780194	398512.JQKC01000022_gene3639	3.2e-214	602	COG0772@1|root,COG0772@2|Bacteria,1TQ82@1239|Firmicutes,248QS@186801|Clostridia,3WI1Z@541000|Ruminococcaceae	186801|Clostridia	D	Belongs to the SEDS family	ftsW	-	-	ko:K03588	ko04112,map04112	-	-	-	ko00000,ko00001,ko02000,ko03036	2.A.103.1	-	-	FHA,FTSW_RODA_SPOVE	bin.37_human	ftsW	sigE_regulon	32140	p__Firmicutes	c__Clostridia	o__Acetivibrionales	f__Acetivibrionaceae			Sporulating	Human
6780645	398512.JQKC01000001_gene2056	1.55e-18	79.3	2BC7B@1|root,325S4@2|Bacteria,1URSF@1239|Firmicutes,259PJ@186801|Clostridia,3WQFS@541000|Ruminococcaceae	186801|Clostridia	S	SigmaK-factor processing regulatory protein BofA	-	-	-	ko:K06317	-	-	-	-	ko00000	-	-	-	BofA	bin.37_human	bofA	sigE_regulon	32140	p__Firmicutes	c__Clostridia	o__Acetivibrionales	f__Acetivibrionaceae			Sporulating	Human
6779566	398512.JQKC01000019_gene3508	1.24e-234	650	COG0787@1|root,COG0787@2|Bacteria,1TNYY@1239|Firmicutes,2480T@186801|Clostridia,3WGQU@541000|Ruminococcaceae	186801|Clostridia	M	Catalyzes the interconversion of L-alanine and D- alanine. May also act on other amino acids	alr	-	5.1.1.1	ko:K01775	ko00473,ko01100,ko01502,map00473,map01100,map01502	-	R00401	RC00285	ko00000,ko00001,ko01000,ko01011	-	-	-	Ala_racemase_C,Ala_racemase_N	bin.37_human	alr	sigE_regulon	32140	p__Firmicutes	c__Clostridia	o__Acetivibrionales	f__Acetivibrionaceae			Sporulating	Human
6780235	203119.Cthe_3179	2.35e-156	454	COG1686@1|root,COG1686@2|Bacteria,1TQ8M@1239|Firmicutes,2480S@186801|Clostridia,3WGET@541000|Ruminococcaceae	186801|Clostridia	M	Belongs to the peptidase S11 family	dacB2	-	3.4.16.4	ko:K07258	ko00550,ko01100,map00550,map01100	-	-	-	ko00000,ko00001,ko01000,ko01002,ko01011	-	-	-	PBP5_C,Peptidase_S11	bin.37_human	dacB	sigE_regulon	32140	p__Firmicutes	c__Clostridia	o__Acetivibrionales	f__Acetivibrionaceae			Sporulating	Human
6779506	203119.Cthe_2099	1.71e-83	253	COG2715@1|root,COG2715@2|Bacteria,1V1E2@1239|Firmicutes,249G0@186801|Clostridia,3WKEB@541000|Ruminococcaceae	186801|Clostridia	S	membrane protein required for spore maturation	spmA	-	-	ko:K06373	-	-	-	-	ko00000	-	-	-	Gate	bin.37_human	spmA	sigE_regulon	32140	p__Firmicutes	c__Clostridia	o__Acetivibrionales	f__Acetivibrionaceae			Sporulating	Human
6779507	509191.AEDB02000043_gene4854	1.68e-83	251	COG0700@1|root,COG0700@2|Bacteria,1V45M@1239|Firmicutes,24HSJ@186801|Clostridia,3WJ3S@541000|Ruminococcaceae	186801|Clostridia	S	PFAM nucleoside recognition domain protein	spmB	-	-	ko:K06374	-	-	-	-	ko00000	-	-	-	Gate	bin.37_human	spmB	sigE_regulon	32140	p__Firmicutes	c__Clostridia	o__Acetivibrionales	f__Acetivibrionaceae			Sporulating	Human
6779864	398512.JQKC01000005_gene5330	1.13e-76	236	COG1971@1|root,COG1971@2|Bacteria,1V4BC@1239|Firmicutes,24KM0@186801|Clostridia,3WMJ6@541000|Ruminococcaceae	186801|Clostridia	P	Probably functions as a manganese efflux pump	ytaF	-	-	-	-	-	-	-	-	-	-	-	Mntp	bin.37_human	ytaF	sigE_regulon	32140	p__Firmicutes	c__Clostridia	o__Acetivibrionales	f__Acetivibrionaceae			Sporulating	Human
6778937	398512.JQKC01000038_gene4573	2.83e-153	442	COG0628@1|root,COG0628@2|Bacteria,1TS4S@1239|Firmicutes,248E5@186801|Clostridia,3WJEJ@541000|Ruminococcaceae	186801|Clostridia	S	sporulation integral membrane protein YtvI	ytvI	-	-	-	-	-	-	-	-	-	-	-	AI-2E_transport	bin.37_human	ytvI	sigE_regulon	32140	p__Firmicutes	c__Clostridia	o__Acetivibrionales	f__Acetivibrionaceae			Sporulating	Human
6779434	203119.Cthe_1930	4.31e-180	521	COG0793@1|root,COG0793@2|Bacteria,1TPBI@1239|Firmicutes,248HZ@186801|Clostridia,3WGHH@541000|Ruminococcaceae	186801|Clostridia	M	Belongs to the peptidase S41A family	-	-	3.4.21.102	ko:K03797	-	-	-	-	ko00000,ko01000,ko01002	-	-	-	PDZ_2,PG_binding_1,Peptidase_S41	bin.37_human	ctpB	sigE_regulon	32140	p__Firmicutes	c__Clostridia	o__Acetivibrionales	f__Acetivibrionaceae			Sporulating	Human
6778434	720554.Clocl_3015	3.05e-229	639	COG2718@1|root,COG2718@2|Bacteria,1TQIN@1239|Firmicutes,24A3U@186801|Clostridia,3WGS2@541000|Ruminococcaceae	186801|Clostridia	S	Belongs to the UPF0229 family	yhbH	-	-	ko:K09786	-	-	-	-	ko00000	-	-	-	DUF444	bin.37_human	yhbh	sigE_regulon	32140	p__Firmicutes	c__Clostridia	o__Acetivibrionales	f__Acetivibrionaceae			Sporulating	Human
6781286	509191.AEDB02000022_gene2947	2.78e-94	283	2AUKD@1|root,31K93@2|Bacteria,1V6PK@1239|Firmicutes,24J91@186801|Clostridia,3WJSP@541000|Ruminococcaceae	186801|Clostridia	S	stage II sporulation protein R	spoIIR	-	-	ko:K06387	-	-	-	-	ko00000	-	-	-	Spore_II_R	bin.37_human	spoIIR	sigF_regulon	32140	p__Firmicutes	c__Clostridia	o__Acetivibrionales	f__Acetivibrionaceae			Sporulating	Human
6780217	398512.JQKC01000011_gene329	3.24e-196	557	COG0750@1|root,COG0750@2|Bacteria,1TPIR@1239|Firmicutes,24AFA@186801|Clostridia,3WHID@541000|Ruminococcaceae	186801|Clostridia	M	Stage IV sporulation protein B	spoIVB	-	3.4.21.116	ko:K06399	-	-	-	-	ko00000,ko01000,ko01002	-	-	-	PDZ_2,Peptidase_S55	bin.37_human	spoIVB	sigF_regulon	32140	p__Firmicutes	c__Clostridia	o__Acetivibrionales	f__Acetivibrionaceae			Sporulating	Human
6779190	398512.JQKC01000002_gene1925	9.65e-76	229	2ANER@1|root,31DDD@2|Bacteria,1V46U@1239|Firmicutes,24JDI@186801|Clostridia,3WJNA@541000|Ruminococcaceae	186801|Clostridia	S	stage V sporulation protein AC	spoVAC	-	-	ko:K06405	-	-	-	-	ko00000	-	-	-	SpoVAC_SpoVAEB	bin.37_human	spoVAC	sigG_regulon	32140	p__Firmicutes	c__Clostridia	o__Acetivibrionales	f__Acetivibrionaceae			Sporulating	Human
6779191	398512.JQKC01000002_gene1926	1.52e-196	550	COG0183@1|root,COG0183@2|Bacteria,1UHVW@1239|Firmicutes,248BM@186801|Clostridia,3WSI5@541000|Ruminococcaceae	186801|Clostridia	I	Stage V sporulation protein AD	spoVAD	-	-	ko:K06406	-	-	-	-	ko00000	-	-	-	SpoVAD	bin.37_human	spoVAD	sigG_regulon	32140	p__Firmicutes	c__Clostridia	o__Acetivibrionales	f__Acetivibrionaceae			Sporulating	Human
6781214	509191.AEDB02000109_gene5013	2.34e-151	431	COG0648@1|root,COG0648@2|Bacteria,1UZNN@1239|Firmicutes,24A1E@186801|Clostridia,3WH4K@541000|Ruminococcaceae	186801|Clostridia	L	Endonuclease IV	Nfo	-	3.1.21.2	ko:K01151	ko03410,map03410	-	-	-	ko00000,ko00001,ko01000,ko03400	-	-	-	AP_endonuc_2	bin.37_human	nfo	sigG_regulon	32140	p__Firmicutes	c__Clostridia	o__Acetivibrionales	f__Acetivibrionaceae			Sporulating	Human
6778913	398512.JQKC01000037_gene4502	1.6e-26	98.2	2A3KH@1|root,30S3N@2|Bacteria,1URZ4@1239|Firmicutes,259X1@186801|Clostridia,3WQUR@541000|Ruminococcaceae	186801|Clostridia	S	Small acid-soluble spore protein H family	-	-	-	ko:K06425	-	-	-	-	ko00000	-	-	-	SspH	bin.37_human	sspH	sigG_regulon	32140	p__Firmicutes	c__Clostridia	o__Acetivibrionales	f__Acetivibrionaceae			Sporulating	Human
6779192	398512.JQKC01000002_gene1927	6.04e-63	194	2ANER@1|root,315MJ@2|Bacteria,1V6SU@1239|Firmicutes,24JBZ@186801|Clostridia,3WK2T@541000|Ruminococcaceae	186801|Clostridia	S	Stage V sporulation protein AE	spoVAE	-	-	ko:K06407	-	-	-	-	ko00000	-	-	-	SpoVAC_SpoVAEB	bin.37_human	spoVAEB	sigG_regulon	32140	p__Firmicutes	c__Clostridia	o__Acetivibrionales	f__Acetivibrionaceae			Sporulating	Human
6780250	588581.Cpap_1438	5.73e-22	85.9	2E2ZT@1|root,32Y0E@2|Bacteria,1VEHE@1239|Firmicutes,24R2Z@186801|Clostridia	186801|Clostridia	S	PFAM Small, acid-soluble spore proteins, alpha beta type	-	-	-	ko:K06423	-	-	-	-	ko00000	-	-	-	SASP	bin.37_human	sspF	sigG_regulon	32140	p__Firmicutes	c__Clostridia	o__Acetivibrionales	f__Acetivibrionaceae			Sporulating	Human
6780326	398512.JQKC01000004_gene5160	7.97e-156	443	COG0111@1|root,COG0111@2|Bacteria,1TPUC@1239|Firmicutes,253BG@186801|Clostridia,3WJ87@541000|Ruminococcaceae	186801|Clostridia	EH	dipicolinic acid synthetase, A subunit	spoVFA	-	-	ko:K06410	-	-	-	-	ko00000	-	-	-	2-Hacid_dh_C,AlaDh_PNT_C,DpaA_N	bin.37_human	spoVFA	sigK_regulon	32140	p__Firmicutes	c__Clostridia	o__Acetivibrionales	f__Acetivibrionaceae			Sporulating	Human
6780325	1291050.JAGE01000002_gene3519	5.04e-87	261	COG0452@1|root,COG0452@2|Bacteria,1TQPT@1239|Firmicutes,24HE6@186801|Clostridia,3WHFH@541000|Ruminococcaceae	186801|Clostridia	H	Dipicolinic acid synthetase, B subunit	spoVFB	-	-	ko:K06411	-	-	-	-	ko00000	-	-	-	Flavoprotein	bin.37_human	spoVFB	sigK_regulon	32140	p__Firmicutes	c__Clostridia	o__Acetivibrionales	f__Acetivibrionaceae			Sporulating	Human
6778557	398512.JQKC01000006_gene703	6.57e-207	584	COG0699@1|root,COG0699@2|Bacteria,1TPPG@1239|Firmicutes,24829@186801|Clostridia,3WSIQ@541000|Ruminococcaceae	186801|Clostridia	S	ATPase. Has a role at an early stage in the morphogenesis of the spore coat	spoIVA	GO:0000003,GO:0000166,GO:0003674,GO:0003824,GO:0005488,GO:0005524,GO:0005575,GO:0005618,GO:0005623,GO:0008144,GO:0008150,GO:0009653,GO:0009987,GO:0016462,GO:0016787,GO:0016817,GO:0016818,GO:0016887,GO:0017076,GO:0017111,GO:0019954,GO:0030154,GO:0030312,GO:0030435,GO:0030436,GO:0030554,GO:0031160,GO:0032502,GO:0032553,GO:0032555,GO:0032559,GO:0034301,GO:0035639,GO:0036094,GO:0042601,GO:0042763,GO:…	-	ko:K06398	-	-	-	-	ko00000	-	-	-	Spore_IV_A	bin.37_human	spoIVA	spore_coat	32140	p__Firmicutes	c__Clostridia	o__Acetivibrionales	f__Acetivibrionaceae			Sporulating	Human
6779279	720554.Clocl_1381	7.01e-15	72	COG3546@1|root,COG3546@2|Bacteria,1TQVQ@1239|Firmicutes,247YJ@186801|Clostridia,3WHS3@541000|Ruminococcaceae	186801|Clostridia	P	PFAM Manganese containing catalase	cotJC	-	-	ko:K06334	-	-	-	-	ko00000	-	-	-	Mn_catalase	bin.37_human	cotJC	spore_coat	32140	p__Firmicutes	c__Clostridia	o__Acetivibrionales	f__Acetivibrionaceae			Sporulating	Human
6778329	398512.JQKC01000030_gene4371	1.86e-96	296	COG5401@1|root,COG5401@2|Bacteria,1UXYS@1239|Firmicutes,24EK4@186801|Clostridia,3WK44@541000|Ruminococcaceae	186801|Clostridia	S	Sporulation and spore germination	-	-	-	ko:K06298	-	-	-	-	ko00000	-	-	-	Germane	bin.37_human	gerM	spore_coat	32140	p__Firmicutes	c__Clostridia	o__Acetivibrionales	f__Acetivibrionaceae			Sporulating	Human
6779607	398512.JQKC01000002_gene1764	3.75e-239	677	COG3858@1|root,COG3858@2|Bacteria,1TQK2@1239|Firmicutes,247YF@186801|Clostridia,3WIAH@541000|Ruminococcaceae	186801|Clostridia	M	Glycosyl hydrolase	ydhD	-	-	-	-	-	-	-	-	-	-	-	CW_binding_2,Cu_amine_oxidN1,Glyco_hydro_18,SH3_3	bin.37_human	ydhD	spore_coat	32140	p__Firmicutes	c__Clostridia	o__Acetivibrionales	f__Acetivibrionaceae			Sporulating	Human
6779278	203119.Cthe_0415	7.28e-33	115	2E34J@1|root,32Y4N@2|Bacteria,1VESM@1239|Firmicutes,24QZX@186801|Clostridia,3WMFY@541000|Ruminococcaceae	186801|Clostridia	S	CotJB protein	cotJB	-	-	ko:K06333	-	-	-	-	ko00000	-	-	-	CotJB	bin.37_human	cotJB	spore_coat	32140	p__Firmicutes	c__Clostridia	o__Acetivibrionales	f__Acetivibrionaceae			Sporulating	Human
6779576	720554.Clocl_0396	1.59e-59	188	COG0071@1|root,COG0071@2|Bacteria,1VG0E@1239|Firmicutes,24MRZ@186801|Clostridia,3WJP5@541000|Ruminococcaceae	186801|Clostridia	O	Belongs to the small heat shock protein (HSP20) family	-	-	-	ko:K13993	ko04141,map04141	-	-	-	ko00000,ko00001,ko03110	-	-	-	HSP20	bin.37_human	hsps	spore_coat	32140	p__Firmicutes	c__Clostridia	o__Acetivibrionales	f__Acetivibrionaceae			Sporulating	Human
6779363	203119.Cthe_0979	5.6e-242	690	COG0768@1|root,COG0768@2|Bacteria,1TP93@1239|Firmicutes,248KB@186801|Clostridia,3WGI4@541000|Ruminococcaceae	186801|Clostridia	M	Penicillin-binding Protein	spoVD	-	3.4.16.4	ko:K03587,ko:K08384	ko00550,ko01501,map00550,map01501	-	-	-	ko00000,ko00001,ko01000,ko01011,ko03036	-	-	-	PASTA,PBP_dimer,Transpeptidase	bin.37_human	spoVD	spore_cortex	32140	p__Firmicutes	c__Clostridia	o__Acetivibrionales	f__Acetivibrionaceae			Sporulating	Human
6780280	203119.Cthe_1274	3.33e-47	164	COG3314@1|root,COG3314@2|Bacteria,1TR0V@1239|Firmicutes,247XA@186801|Clostridia,3WIGE@541000|Ruminococcaceae	186801|Clostridia	S	sporulation integral membrane protein YlbJ	ylbJ	-	-	-	-	-	-	-	-	-	-	-	Gate	bin.37_human	ylbJ	spore_cortex	32140	p__Firmicutes	c__Clostridia	o__Acetivibrionales	f__Acetivibrionaceae			Sporulating	Human
6780372	398512.JQKC01000025_gene3131	2.07e-109	321	COG0860@1|root,COG0860@2|Bacteria,1TQ74@1239|Firmicutes,24FT2@186801|Clostridia,3WIGM@541000|Ruminococcaceae	186801|Clostridia	M	N-acetylmuramoyl-L-alanine amidase	cwlD	-	3.5.1.28	ko:K01448	ko01503,map01503	M00727	R04112	RC00064,RC00141	ko00000,ko00001,ko00002,ko01000,ko01011,ko03036	-	-	-	Amidase_3	bin.37_human	cwlC/cwlD	spore_cortex	32140	p__Firmicutes	c__Clostridia	o__Acetivibrionales	f__Acetivibrionaceae			Sporulating	Human
6779918	398512.JQKC01000019_gene3429	1.03e-45	149	2E3ZZ@1|root,32YWW@2|Bacteria,1VEIW@1239|Firmicutes,24QNQ@186801|Clostridia,3WKKJ@541000|Ruminococcaceae	186801|Clostridia	S	Sporulation protein YabP	yabP	-	-	-	-	-	-	-	-	-	-	-	YabP	bin.37_human	yabP	spore_cortex	32140	p__Firmicutes	c__Clostridia	o__Acetivibrionales	f__Acetivibrionaceae			Sporulating	Human
6779917	398512.JQKC01000019_gene3428	1.1e-28	108	2EFTM@1|root,32YR5@2|Bacteria,1VFQQ@1239|Firmicutes,24QUB@186801|Clostridia,3WKA9@541000|Ruminococcaceae	186801|Clostridia	S	Spore cortex protein YabQ (Spore_YabQ)	yabQ	-	-	-	-	-	-	-	-	-	-	-	Spore_YabQ	bin.37_human	yabQ	spore_cortex	32140	p__Firmicutes	c__Clostridia	o__Acetivibrionales	f__Acetivibrionaceae			Sporulating	Human
6778719	398512.JQKC01000013_gene1351	1.68e-37	129	2E4EZ@1|root,32ZA5@2|Bacteria,1VF5C@1239|Firmicutes,24QWJ@186801|Clostridia,3WMGT@541000|Ruminococcaceae	186801|Clostridia	S	YabP family	yqfC	-	-	-	-	-	-	-	-	-	-	-	YabP	bin.37_human	yqfC	spore_cortex	32140	p__Firmicutes	c__Clostridia	o__Acetivibrionales	f__Acetivibrionaceae			Sporulating	Human
6778720	398512.JQKC01000013_gene1350	8.21e-188	533	COG0561@1|root,COG0561@2|Bacteria,1TR3N@1239|Firmicutes,24ACD@186801|Clostridia,3WJNK@541000|Ruminococcaceae	186801|Clostridia	S	sporulation protein	yqfD	-	-	ko:K06438	-	-	-	-	ko00000	-	-	-	YqfD	bin.37_human	yqfD	spore_cortex	32140	p__Firmicutes	c__Clostridia	o__Acetivibrionales	f__Acetivibrionaceae			Sporulating	Human
6780209	203119.Cthe_1038	4.21e-181	511	COG0680@1|root,COG0680@2|Bacteria,1TPFY@1239|Firmicutes,248TE@186801|Clostridia,3WGVA@541000|Ruminococcaceae	186801|Clostridia	C	Initiates the rapid degradation of small, acid-soluble proteins during spore germination	gpr	-	3.4.24.78	ko:K06012	-	-	-	-	ko00000,ko01000,ko01002	-	-	-	Peptidase_A25	bin.37_human	gpr	germination	32140	p__Firmicutes	c__Clostridia	o__Acetivibrionales	f__Acetivibrionaceae			Sporulating	Human
6779524	398512.JQKC01000019_gene3456	1.85e-40	133	COG1278@1|root,COG1278@2|Bacteria,1VEE0@1239|Firmicutes,24QJE@186801|Clostridia,3WJW7@541000|Ruminococcaceae	186801|Clostridia	K	'Cold-shock' DNA-binding domain	-	-	-	ko:K03704	-	-	-	-	ko00000,ko03000	-	-	-	CSD	bin.37_human	CSD	germination	32140	p__Firmicutes	c__Clostridia	o__Acetivibrionales	f__Acetivibrionaceae			Sporulating	Human
6780616	509191.AEDB02000035_gene2149	7.87e-223	624	COG2959@1|root,COG2959@2|Bacteria,1TT9K@1239|Firmicutes,24893@186801|Clostridia,3WH09@541000|Ruminococcaceae	186801|Clostridia	H	germination protein YpeB	ypeB	-	-	ko:K06313	-	-	-	-	ko00000	-	-	-	PepSY,YPEB	bin.37_human	ypeB	germination	32140	p__Firmicutes	c__Clostridia	o__Acetivibrionales	f__Acetivibrionaceae			Sporulating	Human
6781028	398512.JQKC01000009_gene541	1.28e-120	358	COG0682@1|root,COG0682@2|Bacteria,1TPAK@1239|Firmicutes,24APG@186801|Clostridia,3WH7A@541000|Ruminococcaceae	186801|Clostridia	M	Transfers the N-acyl diglyceride group on what will become the N-terminal cysteine of membrane lipoproteins	lgt	-	-	ko:K13292	-	-	-	-	ko00000,ko01000	-	-	-	LGT	bin.37_human	lgt	germination	32140	p__Firmicutes	c__Clostridia	o__Acetivibrionales	f__Acetivibrionaceae			Sporulating	Human
6814678	592027.CLG_B1072	1.58e-83	258	COG0745@1|root,COG0745@2|Bacteria,1TPF7@1239|Firmicutes,24916@186801|Clostridia,36EFI@31979|Clostridiaceae	186801|Clostridia	KT	May play the central regulatory role in sporulation. It may be an element of the effector pathway responsible for the activation of sporulation genes in response to nutritional stress. Spo0A may act in concert with spo0H (a sigma factor) to control the expression of some genes that are critical to the sporulation process	spo0A	-	-	ko:K07699	ko02020,ko02024,map02020,map02024	M00485	-	-	ko00000,ko00001,ko00002,ko02022	-	-	-	Response_reg,Spo0A_C	bin.341_human	spo0A	sporulation_onset_and_checkpoints	32156	p__Firmicutes	c__Clostridia	o__Monoglobales	f__UBA1381	g__CAG-41	s__CAG-41	Sporulating	Human
6815279	1292035.H476_0204	4.83e-49	163	COG1595@1|root,COG1595@2|Bacteria,1TP55@1239|Firmicutes,249VX@186801|Clostridia,25RCV@186804|Peptostreptococcaceae	186801|Clostridia	K	Bacterial regulatory proteins, luxR family	sigH	-	-	ko:K03091	-	-	-	-	ko00000,ko03021	-	-	-	GerE,Sigma70_r2,Sigma70_r4_2	bin.341_human	sigH	sporulation_onset_and_checkpoints	32156	p__Firmicutes	c__Clostridia	o__Monoglobales	f__UBA1381	g__CAG-41	s__CAG-41	Sporulating	Human
6814604	1195236.CTER_3435	1.72e-92	314	COG2208@1|root,COG2208@2|Bacteria,1TQ92@1239|Firmicutes,247XG@186801|Clostridia,3WH68@541000|Ruminococcaceae	186801|Clostridia	KT	stage II sporulation protein E	spoIIE	-	3.1.3.16	ko:K06382	-	-	-	-	ko00000,ko01000	-	-	-	SpoIIE	bin.341_human	spoIIE	sporulation_onset_and_checkpoints	32156	p__Firmicutes	c__Clostridia	o__Monoglobales	f__UBA1381	g__CAG-41	s__CAG-41	Sporulating	Human
6814383	1232443.BAIA02000155_gene1809	6.25e-45	164	COG0706@1|root,COG0706@2|Bacteria,1TQ0J@1239|Firmicutes,247V9@186801|Clostridia,267IV@186813|unclassified Clostridiales	186801|Clostridia	U	60Kd inner membrane protein	yidC	-	-	ko:K03217	ko02024,ko03060,ko03070,map02024,map03060,map03070	M00335	-	-	ko00000,ko00001,ko00002,ko02044,ko03029	2.A.9	-	-	60KD_IMP	bin.341_human	spoIIIJ	sporulation_onset_and_checkpoints	32156	p__Firmicutes	c__Clostridia	o__Monoglobales	f__UBA1381	g__CAG-41	s__CAG-41	Sporulating	Human
6814086	1211817.CCAT010000090_gene2223	8.12e-78	238	COG0193@1|root,COG0193@2|Bacteria,1V3NB@1239|Firmicutes,24HMC@186801|Clostridia,36G0N@31979|Clostridiaceae	186801|Clostridia	J	The natural substrate for this enzyme may be peptidyl- tRNAs which drop off the ribosome during protein synthesis	pth	-	3.1.1.29	ko:K01056	-	-	-	-	ko00000,ko01000,ko03012	-	-	-	Pept_tRNA_hydro	bin.341_human	pth	sporulation_onset_and_checkpoints	32156	p__Firmicutes	c__Clostridia	o__Monoglobales	f__UBA1381	g__CAG-41	s__CAG-41	Sporulating	Human
6813904	1121296.JONJ01000013_gene248	2.18e-36	125	COG2088@1|root,COG2088@2|Bacteria,1V9ZG@1239|Firmicutes,24MVQ@186801|Clostridia,220FJ@1506553|Lachnoclostridium	186801|Clostridia	D	Could be involved in septation	spoVG	-	-	ko:K06412	-	-	-	-	ko00000	-	-	-	SpoVG	bin.341_human	spoVG	sporulation_onset_and_checkpoints	32156	p__Firmicutes	c__Clostridia	o__Monoglobales	f__UBA1381	g__CAG-41	s__CAG-41	Sporulating	Human
6814735	1408437.JNJN01000016_gene547	2.84e-17	88.6	COG1589@1|root,COG1589@2|Bacteria,1VG7K@1239|Firmicutes,25MVP@186801|Clostridia,25XQE@186806|Eubacteriaceae	186801|Clostridia	D	Cell division protein FtsQ	-	-	-	ko:K03589	ko04112,map04112	-	-	-	ko00000,ko00001,ko03036	-	-	-	POTRA_1	bin.341_human	divIB	sporulation_onset_and_checkpoints	32156	p__Firmicutes	c__Clostridia	o__Monoglobales	f__UBA1381	g__CAG-41	s__CAG-41	Sporulating	Human
6813750	439292.Bsel_1666	0.00041	44.3	COG3599@1|root,COG3599@2|Bacteria,1V27M@1239|Firmicutes,4HG80@91061|Bacilli,26NP1@186821|Sporolactobacillaceae	91061|Bacilli	D	DivIVA protein	divIVA	GO:0003674,GO:0005488,GO:0005515,GO:0042802	-	ko:K04074	-	-	-	-	ko00000,ko03036	-	-	-	DivIVA	bin.341_human	divIVA	sporulation_onset_and_checkpoints	32156	p__Firmicutes	c__Clostridia	o__Monoglobales	f__UBA1381	g__CAG-41	s__CAG-41	Sporulating	Human
6814468	2325.TKV_c21310	6.9e-227	648	COG0465@1|root,COG0465@2|Bacteria,1TPTV@1239|Firmicutes,247WQ@186801|Clostridia,42EN9@68295|Thermoanaerobacterales	186801|Clostridia	O	Acts as a processive, ATP-dependent zinc metallopeptidase for both cytoplasmic and membrane proteins. Plays a role in the quality control of integral membrane proteins	ftsH	-	-	ko:K03798	-	M00742	-	-	ko00000,ko00002,ko01000,ko01002,ko03110	-	-	-	AAA,FtsH_ext,Peptidase_M41	bin.341_human	ftsH	sporulation_onset_and_checkpoints	32156	p__Firmicutes	c__Clostridia	o__Monoglobales	f__UBA1381	g__CAG-41	s__CAG-41	Sporulating	Human
6813839	1211817.CCAT010000086_gene2344	1.69e-133	387	COG0552@1|root,COG0552@2|Bacteria,1TPRI@1239|Firmicutes,247JD@186801|Clostridia,36EQQ@31979|Clostridiaceae	186801|Clostridia	U	Involved in targeting and insertion of nascent membrane proteins into the cytoplasmic membrane. Acts as a receptor for the complex formed by the signal recognition particle (SRP) and the ribosome-nascent chain (RNC)	ftsY	-	-	ko:K03110	ko02024,ko03060,ko03070,map02024,map03060,map03070	M00335	-	-	ko00000,ko00001,ko00002,ko02044	3.A.5.1,3.A.5.2,3.A.5.7	-	-	SRP54,SRP54_N	bin.341_human	ftsY	sporulation_onset_and_checkpoints	32156	p__Firmicutes	c__Clostridia	o__Monoglobales	f__UBA1381	g__CAG-41	s__CAG-41	Sporulating	Human
6814384	350688.Clos_2873	2.16e-46	159	COG1847@1|root,COG1847@2|Bacteria,1V3IN@1239|Firmicutes,249EA@186801|Clostridia,36F11@31979|Clostridiaceae	186801|Clostridia	S	R3H domain protein	jag	-	-	ko:K06346	-	-	-	-	ko00000	-	-	-	Jag_N,KH_4,R3H	bin.341_human	jag	sporulation_onset_and_checkpoints	32156	p__Firmicutes	c__Clostridia	o__Monoglobales	f__UBA1381	g__CAG-41	s__CAG-41	Sporulating	Human
6815151	509191.AEDB02000100_gene4105	2.3e-16	82.4	COG0850@1|root,COG0850@2|Bacteria,1VAPC@1239|Firmicutes,24MV1@186801|Clostridia,3WM6I@541000|Ruminococcaceae	186801|Clostridia	D	Cell division inhibitor that blocks the formation of polar Z ring septums. Rapidly oscillates between the poles of the cell to destabilize FtsZ filaments that have formed before they mature into polar Z rings. Prevents FtsZ polymerization	minC	-	-	ko:K03610	-	-	-	-	ko00000,ko03036,ko04812	-	-	-	MinC_C	bin.341_human	minC	sporulation_onset_and_checkpoints	32156	p__Firmicutes	c__Clostridia	o__Monoglobales	f__UBA1381	g__CAG-41	s__CAG-41	Sporulating	Human
6815152	246194.CHY_0348	9.44e-92	278	COG2894@1|root,COG2894@2|Bacteria,1TP6P@1239|Firmicutes,249BB@186801|Clostridia,42FBH@68295|Thermoanaerobacterales	186801|Clostridia	D	Belongs to the ParA family	minD	-	-	ko:K03609	-	-	-	-	ko00000,ko03036,ko04812	-	-	-	AAA_31,CbiA	bin.341_human	minD	sporulation_onset_and_checkpoints	32156	p__Firmicutes	c__Clostridia	o__Monoglobales	f__UBA1381	g__CAG-41	s__CAG-41	Sporulating	Human
6813650	693746.OBV_11330	2.99e-174	501	COG0536@1|root,COG0536@2|Bacteria,1TPX7@1239|Firmicutes,247SP@186801|Clostridia,2N6KP@216572|Oscillospiraceae	186801|Clostridia	S	An essential GTPase which binds GTP, GDP and possibly (p)ppGpp with moderate affinity, with high nucleotide exchange rates and a fairly low GTP hydrolysis rate. Plays a role in control of the cell cycle, stress response, ribosome biogenesis and in those bacteria that undergo differentiation, in morphogenesis control	obg	-	-	ko:K03979	-	-	-	-	ko00000,ko01000,ko03009	-	-	-	DUF1967,GTP1_OBG,MMR_HSR1	bin.341_human	obg	sporulation_onset_and_checkpoints	32156	p__Firmicutes	c__Clostridia	o__Monoglobales	f__UBA1381	g__CAG-41	s__CAG-41	Sporulating	Human
6813574	203119.Cthe_2104	3.14e-116	342	COG1774@1|root,COG1774@2|Bacteria,1TP1V@1239|Firmicutes,247Q6@186801|Clostridia,3WHA4@541000|Ruminococcaceae	186801|Clostridia	S	PSP1 C-terminal domain protein	yaaT	-	-	-	-	-	-	-	-	-	-	-	PSP1	bin.341_human	yaaT	sporulation_onset_and_checkpoints	32156	p__Firmicutes	c__Clostridia	o__Monoglobales	f__UBA1381	g__CAG-41	s__CAG-41	Sporulating	Human
6814576	588581.Cpap_0650	3.71e-113	331	COG1191@1|root,COG1191@2|Bacteria,1TP3T@1239|Firmicutes,24A4T@186801|Clostridia,3WGM5@541000|Ruminococcaceae	186801|Clostridia	K	Sigma factors are initiation factors that promote the attachment of RNA polymerase to specific initiation sites and are then released	sigE	-	-	ko:K03091	-	-	-	-	ko00000,ko03021	-	-	-	Sigma70_r2,Sigma70_r4	bin.341_human	sigE	spo0a_regulon	32156	p__Firmicutes	c__Clostridia	o__Monoglobales	f__UBA1381	g__CAG-41	s__CAG-41	Sporulating	Human
6814575	1540257.JQMW01000009_gene3648	1.68e-145	414	COG1191@1|root,COG1191@2|Bacteria,1TPDD@1239|Firmicutes,24A1H@186801|Clostridia,36E0E@31979|Clostridiaceae	186801|Clostridia	K	Sigma factors are initiation factors that promote the attachment of RNA polymerase to specific initiation sites and are then released	sigG	-	-	ko:K03091	-	-	-	-	ko00000,ko03021	-	-	-	Sigma70_r2,Sigma70_r3,Sigma70_r4	bin.341_human	sigG	spo0a_regulon	32156	p__Firmicutes	c__Clostridia	o__Monoglobales	f__UBA1381	g__CAG-41	s__CAG-41	Sporulating	Human
6814646	1443122.Z958_05380	1.09e-23	94.7	COG1366@1|root,COG1366@2|Bacteria,1VENG@1239|Firmicutes,24R0X@186801|Clostridia,36KNM@31979|Clostridiaceae	186801|Clostridia	T	Belongs to the anti-sigma-factor antagonist family	spoIIAA	-	-	ko:K06378	-	-	-	-	ko00000	-	-	-	STAS	bin.341_human	spoIIAA	spo0a_regulon	32156	p__Firmicutes	c__Clostridia	o__Monoglobales	f__UBA1381	g__CAG-41	s__CAG-41	Sporulating	Human
6814645	1033743.CAES01000048_gene767	4.6e-55	176	COG2172@1|root,COG2172@2|Bacteria,1V6V2@1239|Firmicutes,4HGYN@91061|Bacilli,26WQ5@186822|Paenibacillaceae	91061|Bacilli	T	Binds to sigma F and blocks its ability to form an RNA polymerase holoenzyme (E-sigma F). Phosphorylates SpoIIAA on a serine residue. This phosphorylation may enable SpoIIAA to act as an anti-anti-sigma factor that counteracts SpoIIAB and thus releases sigma F from inhibition	spoIIAB	GO:0000003,GO:0000988,GO:0000989,GO:0003674,GO:0006355,GO:0008150,GO:0009889,GO:0010468,GO:0010556,GO:0016989,GO:0019219,GO:0019222,GO:0019954,GO:0030436,GO:0031323,GO:0031326,GO:0032502,GO:0043934,GO:0050789,GO:0050794,GO:0051171,GO:0051252,GO:0060255,GO:0065007,GO:0080090,GO:0140110,GO:1903506,GO:2000112,GO:2001141	2.7.11.1	ko:K06379	-	-	-	-	ko00000,ko01000	-	-	-	HATPase_c_2	bin.341_human	spoIIAB	spo0a_regulon	32156	p__Firmicutes	c__Clostridia	o__Monoglobales	f__UBA1381	g__CAG-41	s__CAG-41	Sporulating	Human
6814577	663278.Ethha_1629	1.01e-20	97.4	29ECG@1|root,301AF@2|Bacteria,1UY4W@1239|Firmicutes,24HI3@186801|Clostridia,3WJPT@541000|Ruminococcaceae	186801|Clostridia	M	aspartic protease that is responsible for the proteolytic cleavage of the RNA polymerase sigma E factor (SigE spoIIGB) to yield the active peptide in the mother cell during sporulation. Responds to a signal from the forespore that is triggered by the extracellular signal protein SpoIIR	spoIIGA	-	-	ko:K06383	-	-	-	-	ko00000,ko01000,ko01002	-	-	-	Peptidase_U4	bin.341_human	spoIIGA	spo0a_regulon	32156	p__Firmicutes	c__Clostridia	o__Monoglobales	f__UBA1381	g__CAG-41	s__CAG-41	Sporulating	Human
6813986	1160707.AJIK01000021_gene1838	4.53e-109	322	COG1192@1|root,COG1192@2|Bacteria,1TP8S@1239|Firmicutes,4HAYM@91061|Bacilli,26DXT@186818|Planococcaceae	91061|Bacilli	D	Sporulation initiation inhibitor	soj	GO:0008150,GO:0022603,GO:0042173,GO:0042174,GO:0043937,GO:0043939,GO:0045595,GO:0045596,GO:0048519,GO:0048523,GO:0050789,GO:0050793,GO:0050794,GO:0051093,GO:0065007	-	ko:K03496	-	-	-	-	ko00000,ko03036,ko04812	-	-	-	AAA_31	bin.341_human	soj	spo0a_regulon	32156	p__Firmicutes	c__Clostridia	o__Monoglobales	f__UBA1381	g__CAG-41	s__CAG-41	Sporulating	Human
6813985	1094508.Tsac_0541	3.4e-91	279	COG1475@1|root,COG1475@2|Bacteria,1TQ2B@1239|Firmicutes,249VV@186801|Clostridia,42FPF@68295|Thermoanaerobacterales	186801|Clostridia	K	Belongs to the ParB family	spo0J	-	-	ko:K03497	-	-	-	-	ko00000,ko03000,ko03036,ko04812	-	-	-	ParBc	bin.341_human	parB	spo0a_regulon	32156	p__Firmicutes	c__Clostridia	o__Monoglobales	f__UBA1381	g__CAG-41	s__CAG-41	Sporulating	Human
6813652	748449.Halha_0580	1.02e-06	54.3	COG1300@1|root,COG1300@2|Bacteria,1V81P@1239|Firmicutes,24NU8@186801|Clostridia	186801|Clostridia	S	stage ii sporulation protein m	spoIIM	-	-	ko:K06384	-	-	-	-	ko00000	-	-	-	SpoIIM	bin.341_human	spoIIM	Engulfment	32156	p__Firmicutes	c__Clostridia	o__Monoglobales	f__UBA1381	g__CAG-41	s__CAG-41	Sporulating	Human
6814588	877414.ATWA01000008_gene266	4.05e-59	202	COG0860@1|root,COG0860@2|Bacteria,1TSFS@1239|Firmicutes,2488U@186801|Clostridia,267TR@186813|unclassified Clostridiales	186801|Clostridia	M	Stage II sporulation protein P (SpoIIP)	spoIIP	-	-	ko:K06385	-	-	-	-	ko00000	-	-	-	SpoIIP	bin.341_human	spoIIP	Engulfment	32156	p__Firmicutes	c__Clostridia	o__Monoglobales	f__UBA1381	g__CAG-41	s__CAG-41	Sporulating	Human
6814956	1449126.JQKL01000010_gene477	4e-78	247	COG3854@1|root,COG3854@2|Bacteria,1TQ23@1239|Firmicutes,248S2@186801|Clostridia,268NE@186813|unclassified Clostridiales	186801|Clostridia	S	stage III sporulation protein AA	spoIIIAA	-	-	ko:K06390	-	-	-	-	ko00000	-	-	-	T2SSE	bin.341_human	spoIIIAA	Engulfment	32156	p__Firmicutes	c__Clostridia	o__Monoglobales	f__UBA1381	g__CAG-41	s__CAG-41	Sporulating	Human
6814957	1195236.CTER_2154	4.35e-24	99.4	2CEWW@1|root,32S0Q@2|Bacteria,1VAEG@1239|Firmicutes,24MNF@186801|Clostridia,3WME8@541000|Ruminococcaceae	186801|Clostridia	S	Stage III sporulation protein	spoIIIAB	-	-	ko:K06391	-	-	-	-	ko00000	-	-	-	Spore_III_AB	bin.341_human	spoIIIAB	Engulfment	32156	p__Firmicutes	c__Clostridia	o__Monoglobales	f__UBA1381	g__CAG-41	s__CAG-41	Sporulating	Human
6814958	1410617.JHXH01000001_gene918	1.2e-22	88.6	2E555@1|root,32ZY3@2|Bacteria,1VEM4@1239|Firmicutes,24QNR@186801|Clostridia,3WKGF@541000|Ruminococcaceae	186801|Clostridia	S	stage III sporulation protein AC	spoIIIAC	-	-	ko:K06392	-	-	-	-	ko00000	-	-	-	SpoIIIAC	bin.341_human	spoIIIAC	Engulfment	32156	p__Firmicutes	c__Clostridia	o__Monoglobales	f__UBA1381	g__CAG-41	s__CAG-41	Sporulating	Human
6814959	1121289.JHVL01000005_gene960	2.44e-28	107	2CPUI@1|root,32SJW@2|Bacteria,1VA9Y@1239|Firmicutes,24NK6@186801|Clostridia,36JVA@31979|Clostridiaceae	186801|Clostridia	S	Stage III sporulation protein AD	spoIIIAD	-	-	ko:K06393	-	-	-	-	ko00000	-	-	-	SpoIIIAC	bin.341_human	spoiiiAD	Engulfment	32156	p__Firmicutes	c__Clostridia	o__Monoglobales	f__UBA1381	g__CAG-41	s__CAG-41	Sporulating	Human
6814960	588581.Cpap_2989	1.85e-49	177	2C2CG@1|root,2Z7PW@2|Bacteria,1TQQ2@1239|Firmicutes,24AH2@186801|Clostridia,3WM2B@541000|Ruminococcaceae	186801|Clostridia	S	TIGRFAM stage III sporulation protein AE	spoIIIAE	-	-	ko:K06394	-	-	-	-	ko00000	-	-	-	Spore_III_AE	bin.341_human	spoIIIAE	Engulfment	32156	p__Firmicutes	c__Clostridia	o__Monoglobales	f__UBA1381	g__CAG-41	s__CAG-41	Sporulating	Human
6814962	755731.Clo1100_2251	2.81e-19	87.8	2E6BB@1|root,330Z5@2|Bacteria,1VF3M@1239|Firmicutes,24RAX@186801|Clostridia,36IMX@31979|Clostridiaceae	186801|Clostridia	S	stage III sporulation protein AG	spoIIIAG	-	-	ko:K06396	-	-	-	-	ko00000	-	-	-	-	bin.341_human	spoIIIAG	Engulfment	32156	p__Firmicutes	c__Clostridia	o__Monoglobales	f__UBA1381	g__CAG-41	s__CAG-41	Sporulating	Human
6814963	445972.ANACOL_02088	5.89e-17	82.8	2E3US@1|root,32YS3@2|Bacteria,1VESK@1239|Firmicutes,24R9H@186801|Clostridia,3WITN@541000|Ruminococcaceae	186801|Clostridia	S	SpoIIIAH-like protein	spoIIIAH	-	-	ko:K06397	-	-	-	-	ko00000	1.A.34.1.1	-	-	SpoIIIAH	bin.341_human	spoIIIAH	Engulfment	32156	p__Firmicutes	c__Clostridia	o__Monoglobales	f__UBA1381	g__CAG-41	s__CAG-41	Sporulating	Human
6814291	1304880.JAGB01000001_gene170	3.55e-27	110	2B51H@1|root,31XUS@2|Bacteria,1V6KA@1239|Firmicutes,24JQP@186801|Clostridia	186801|Clostridia	S	sporulation protein YunB	yunB	-	-	-	-	-	-	-	-	-	-	-	Spore_YunB	bin.341_human	yunB	Engulfment	32156	p__Firmicutes	c__Clostridia	o__Monoglobales	f__UBA1381	g__CAG-41	s__CAG-41	Sporulating	Human
6815250	697281.Mahau_1106	1.11e-77	240	COG1191@1|root,COG1191@2|Bacteria,1TPJ5@1239|Firmicutes,247XH@186801|Clostridia,42FCD@68295|Thermoanaerobacterales	186801|Clostridia	K	Sigma factors are initiation factors that promote the attachment of RNA polymerase to specific initiation sites and are then released	sigK	-	-	ko:K03091	-	-	-	-	ko00000,ko03021	-	-	-	Sigma70_r2,Sigma70_r4	bin.341_human	sigK	sigE_regulon	32156	p__Firmicutes	c__Clostridia	o__Monoglobales	f__UBA1381	g__CAG-41	s__CAG-41	Sporulating	Human
6815108	592027.CLG_B0608	5.77e-20	94.4	COG1994@1|root,COG1994@2|Bacteria,1V72P@1239|Firmicutes,24B9J@186801|Clostridia,36G2N@31979|Clostridiaceae	186801|Clostridia	S	PFAM peptidase	-	-	-	ko:K06402	-	-	-	-	ko00000,ko01000,ko01002	-	-	-	CBS,Peptidase_M50	bin.341_human	spoIVFB	sigE_regulon	32156	p__Firmicutes	c__Clostridia	o__Monoglobales	f__UBA1381	g__CAG-41	s__CAG-41	Sporulating	Human
6814304	1128398.Curi_c23800	4.99e-93	302	COG2244@1|root,COG2244@2|Bacteria,1TNYX@1239|Firmicutes,2485G@186801|Clostridia,2681D@186813|unclassified Clostridiales	186801|Clostridia	S	Psort location CytoplasmicMembrane, score 10.00	-	-	-	ko:K06409	-	-	-	-	ko00000,ko02000	2.A.66.2.14	-	-	Polysacc_synt,Polysacc_synt_C	bin.341_human	spoVB	sigE_regulon	32156	p__Firmicutes	c__Clostridia	o__Monoglobales	f__UBA1381	g__CAG-41	s__CAG-41	Sporulating	Human
[truncated: 4,262 more rows]
